# Supplementary material for: Limited Evidence for Parallel Molecular Adaptations Associated with the Subterranean Niche in Mammals: A Comparative Study of Three Superorders
Source: Mol Biol Evol. 2018 Aug 20;35(10):2544–59. doi: 10.1093/molbev/msy161 (PMC6188548; doi:10.1093/molbev/msy161)
Supplement: Supplementary Data [file msy161_supp.zip]

Archive with 7 entries (7 files):
- Davies_et_al_Supplementary_Material.pdf
- Supplementary_table_S22_S25_Convergent_subterranean.xlsx
- Supplementary_table_S26_S29_Convergent_results_control.xlsx
- Supplementary_table_S30_Count_BP_Convergent_results.xlsx
- Supplementary_tables_S13_16_TopGo_PAML.xlsx
- Supplementary_tables_S18_21_TopGo_PAML_controls.xlsx
- Supplementary_tables_S3_10_PAML.xlsx
