# Supplementary material for: Limited Evidence for Parallel Molecular Adaptations Associated with the Subterranean Niche in Mammals: A Comparative Study of Three Superorders
Source: Mol Biol Evol. 2018 Aug 20;35(10):2544–59. doi: 10.1093/molbev/msy161 (PMC6188548; doi:10.1093/molbev/msy161)
Supplement: Supplementary Data [file msy161_supp.zip › Supplementary_table_S22_S25_Convergent_subterranean.xlsx]

## Sheet: Table_S22A
Table S22
Summed posterior probabilities of convergent and divergent substitutions among pairs of subterranean taxa. Abbreviations: PP – posterior probability.
(A) Golden moles and African mole-rats.
Ensembl gene code	Gene name	#taxa	#African mole-rats (8)	#Golden moles (2)	#Star-nosed mole (1)	#Spalacidae (4)	Total PP divergence	Total PP convergence	Total PP parallel	Total PP strict convergence	#Sites PP > 0.5
ENSG00000101680	LAMA1	26	1	1	0	1	32.761	7.198	6.135	1.063	7
ENSG00000184507	NUTM1	24	1	1	1	0	10.8	6.658	6.252	0.407	7
ENSG00000162594	IL23R	29	1	1	1	0	16.489	6.28	5.384	0.896	5
ENSG00000164151	KIAA0947	31	6	2	1	4	25.085	5.861	3.932	1.929	0
ENSG00000081985	IL12RB2	32	1	2	1	2	18.001	5.782	3.97	1.812	5
ENSG00000042832	TG	25	1	1	1	0	19.748	5.696	5.056	0.64	5
ENSG00000103540	CCP110	39	7	2	1	4	8.217	5.249	5.127	0.121	4
ENSG00000053747	LAMA3	30	1	1	1	2	23.722	5.246	4.323	0.923	4
ENSG00000187741	FANCA	27	1	1	0	4	13.894	5.205	3.792	1.413	5
ENSG00000080511	RDH8	24	1	1	0	0	3.585	4.667	3.69	0.977	4
ENSG00000134256	CD101	29	1	1	1	0	6.663	4.597	3.972	0.625	5
ENSG00000144229	THSD7B	26	1	1	1	1	8.958	4.584	4.549	0.036	4
ENSG00000182898	TCHHL1	23	1	1	1	0	25.533	4.437	3.44	0.997	3
ENSG00000091536	MYO15A	26	1	1	1	1	13.009	4.385	4.244	0.141	4
ENSG00000154864	PIEZO2	23	1	1	1	2	11.059	4.156	3.148	1.008	2
ENSG00000109205	ODAM	28	1	1	1	0	4.457	4.055	3.018	1.037	4
ENSG00000038427	VCAN	37	5	2	1	4	15.57	4.046	3.544	0.503	1
ENSG00000138399	FASTKD1	33	6	2	1	0	8.307	4.036	3.548	0.487	3
ENSG00000132518	GUCY2D	27	1	1	1	0	3.734	3.985	3.512	0.473	4
ENSG00000116830	TTF2	33	1	2	1	4	6.719	3.961	3.16	0.801	5
ENSG00000084674	APOB	34	5	2	0	2	16.798	3.96	3.51	0.45	1
ENSG00000180113	TDRD6	28	1	1	1	1	10.496	3.873	3.33	0.543	3
ENSG00000164946	FREM1	33	4	2	1	2	8.113	3.842	3.403	0.44	1
ENSG00000119574	ZBTB45	24	2	1	0	3	2.565	3.84	3.726	0.114	4
ENSG00000128536	CDHR3	33	3	2	1	2	6.688	3.715	2.855	0.86	4
ENSG00000197321	SVIL	40	8	2	1	4	9.126	3.693	3.313	0.381	1
ENSG00000071991	CDH19	28	1	1	1	0	11.306	3.676	2.714	0.962	3
ENSG00000206384	COL6A6	25	2	1	0	0	10.05	3.597	3.228	0.369	2
ENSG00000139144	PIK3C2G	26	1	1	1	1	11.98	3.588	2.313	1.275	4
ENSG00000140534	TICRR	29	1	1	1	1	11.622	3.491	3.056	0.435	4
ENSG00000138336	TET1	28	1	1	1	2	16.601	3.448	2.924	0.524	2
ENSG00000168702	LRP1B	24	1	1	1	0	7.124	3.441	3.408	0.033	3
ENSG00000197275	RAD54B	34	4	1	1	2	2.608	3.407	3.272	0.135	5
ENSG00000158683	PKD1L1	25	1	1	1	0	40.632	3.39	1.727	1.663	1
ENSG00000174197	MGA	35	5	2	1	4	6.227	3.376	3.292	0.084	3
ENSG00000108846	ABCC3	30	4	1	1	2	7.016	3.273	3.012	0.261	2
ENSG00000104755	ADAM2	28	2	1	1	0	7.531	3.238	2.892	0.345	1
ENSG00000197632	SERPINB2	26	1	1	1	0	5.561	3.238	2.742	0.496	3
ENSG00000134160	TRPM1	28	1	1	1	0	5.586	3.231	2.85	0.381	3
ENSG00000081479	LRP2	35	7	2	1	1	8.091	3.226	2.254	0.972	3
ENSG00000198483	ANKRD35	31	1	1	1	3	8.712	3.159	3.09	0.07	3
ENSG00000054654	SYNE2	31	5	1	1	2	17.569	3.136	1.919	1.217	0
ENSG00000107186	MPDZ	40	7	2	1	4	6.991	3.135	2.974	0.161	1
ENSG00000108021	FAM208B	39	8	2	1	4	9.796	3.108	2.439	0.668	1
ENSG00000188372	ZP3	16	2	1	1	0	6.32	3.108	2.88	0.228	4
ENSG00000178038	ALS2CL	31	2	2	1	4	5.364	3.093	2.697	0.396	1
ENSG00000115850	LCT	29	1	1	1	1	11.001	3.036	1.727	1.309	2
ENSG00000091106	NLRC4	21	1	1	1	1	5.591	2.981	2.581	0.4	3
ENSG00000132915	PDE6A	30	1	1	1	1	2.884	2.97	1.987	0.983	3
ENSG00000175267	VWA3A	29	1	1	1	2	12.283	2.963	2.399	0.564	4
ENSG00000174038	C9orf131	24	1	1	1	0	19.534	2.95	2.407	0.543	2
ENSG00000139354	GAS2L3	31	1	2	1	2	10.957	2.94	1.684	1.256	3
ENSG00000189127	ANKRD34B	31	5	1	1	4	5.01	2.932	2.537	0.395	1
ENSG00000111554	MDM1	34	2	2	1	4	8.443	2.871	2.337	0.535	2
ENSG00000099326	MZF1	21	1	1	0	2	15.739	2.86	1.919	0.941	2
ENSG00000083093	PALB2	36	6	2	0	3	6.43	2.845	1.805	1.04	1
ENSG00000105246	EBI3	28	2	2	1	2	5.549	2.844	2.794	0.051	3
ENSG00000133863	TEX15	28	1	1	1	1	17.59	2.827	1.874	0.954	1
ENSG00000198400	NTRK1	28	1	1	1	1	3.349	2.822	2.771	0.051	3
ENSG00000168619	ADAM18	29	2	1	1	0	11.617	2.818	2.537	0.281	1
ENSG00000121895	TMEM156	30	1	1	1	1	4.835	2.815	1.692	1.124	3
ENSG00000148735	PLEKHS1	28	1	1	0	0	4.486	2.808	1.98	0.828	3
ENSG00000139618	BRCA2	35	4	2	1	3	19.189	2.803	2.371	0.432	1
ENSG00000076382	SPAG5	13	4	2	1	3	12.638	2.786	2.456	0.331	1
ENSG00000213892	CEACAM16	24	1	1	1	0	1.433	2.785	2.001	0.784	3
ENSG00000130943	PKDREJ	23	1	2	1	0	16.107	2.775	2.068	0.706	1
ENSG00000058453	CROCC	25	1	1	0	2	9.815	2.775	2.75	0.025	3
ENSG00000135451	TROAP	28	1	2	1	2	5.763	2.738	2.476	0.261	2
ENSG00000128052	KDR	40	8	2	1	3	2.946	2.706	2.67	0.036	3
ENSG00000137824	RMDN3	38	8	2	1	4	0.955	2.699	2.684	0.015	3
ENSG00000165323	FAT3	28	1	1	0	1	1.862	2.698	2.665	0.033	3
ENSG00000196074	SYCP2	28	1	1	1	0	9.701	2.695	1.693	1.002	1
ENSG00000197056	ZMYM1	30	4	2	1	1	2.225	2.692	1.662	1.03	2
ENSG00000104133	SPG11	40	8	2	1	4	5.453	2.669	2.521	0.148	3
ENSG00000130164	LDLR	36	6	2	1	3	6.708	2.641	2.586	0.055	3
ENSG00000120800	UTP20	37	6	2	1	3	6.849	2.637	2.037	0.601	2
ENSG00000185313	SCN10A	26	1	1	1	0	10.458	2.627	2.453	0.174	2
ENSG00000167210	LOXHD1	29	1	1	1	0	1.613	2.602	2.575	0.027	3
ENSG00000151687	ANKAR	29	1	1	1	0	13.153	2.57	2.264	0.306	0
ENSG00000100578	KIAA0586	37	5	2	1	3	4.366	2.557	2.213	0.345	2
ENSG00000137275	RIPK1	39	7	2	1	4	4.327	2.544	2.443	0.101	2
ENSG00000170396	ZNF804A	34	3	1	1	3	7.251	2.472	2.368	0.104	2
ENSG00000156970	BUB1B	31	1	2	1	2	2.302	2.452	2.419	0.034	3
ENSG00000163975	MFI2	29	1	2	1	1	3.111	2.442	1.698	0.745	3
ENSG00000154451	GBP5	20	1	1	0	2	7.378	2.429	1.815	0.614	3
ENSG00000178974	FBXO34	31	7	2	1	4	4.268	2.427	1.847	0.58	3
ENSG00000125730	C3	37	8	2	1	4	8.432	2.416	2.023	0.394	1
ENSG00000143107	FNDC7	31	1	1	1	2	3.376	2.401	2.353	0.048	2
ENSG00000244588	RAD21L1	23	1	1	1	0	7.145	2.399	2.195	0.204	2
ENSG00000103888	KIAA1199	29	3	1	0	3	2.922	2.391	2.022	0.369	2
ENSG00000096996	IL12RB1	25	1	1	1	1	20.778	2.353	1.11	1.243	1
ENSG00000135636	DYSF	35	5	2	1	4	0.959	2.347	1.793	0.554	3
ENSG00000086696	HSD17B2	32	4	2	1	1	3.385	2.345	1.713	0.632	1
ENSG00000186190	BPIFB3	27	3	1	1	1	1.731	2.34	2.325	0.015	3
ENSG00000120451	SNX19	40	7	2	1	4	1.279	2.335	2.291	0.044	2
ENSG00000169047	IRS1	33	6	2	1	4	0.529	2.328	2.298	0.03	2
ENSG00000170379	FAM115C	23	1	1	1	0	6.512	2.317	1.83	0.487	2
ENSG00000185896	LAMP1	37	8	2	0	4	6.083	2.3	1.398	0.901	3
ENSG00000124564	SLC17A3	27	5	2	1	3	13.745	2.292	2.114	0.178	1
ENSG00000179044	EXOC3L1	31	3	1	1	2	1.983	2.286	1.654	0.632	2
ENSG00000170581	STAT2	35	6	2	1	4	2.504	2.261	2.14	0.121	2
ENSG00000148602	LRIT1	28	1	1	1	0	5.561	2.258	2	0.259	2
ENSG00000139304	PTPRQ	19	1	2	1	0	7.042	2.256	2.177	0.079	2
ENSG00000163092	XIRP2	33	4	2	1	2	8.1	2.25	2.113	0.137	1
ENSG00000152580	IGSF10	31	1	2	0	3	7.416	2.249	2.129	0.12	3
ENSG00000101981	F9	36	6	2	1	2	2.446	2.22	1.942	0.278	3
ENSG00000111581	NUP107	40	8	2	1	4	0.155	2.192	1.112	1.08	3
ENSG00000163631	ALB	38	8	2	1	3	8.375	2.191	2.011	0.18	2
ENSG00000198570	RD3	24	1	1	1	0	1.119	2.185	2.163	0.022	2
ENSG00000096654	ZNF184	23	2	1	1	1	8.615	2.183	1.547	0.636	2
ENSG00000214013	GANC	37	7	1	1	2	3.472	2.178	2.053	0.124	2
ENSG00000135148	TRAFD1	40	8	2	1	4	1.143	2.128	1.538	0.59	2
ENSG00000168907	PLA2G4F	29	1	1	1	2	9.349	2.116	1.981	0.135	2
ENSG00000150961	SEC24D	34	5	1	1	2	0.16	2.112	2.109	0.002	2
ENSG00000135968	GCC2	39	7	2	1	4	2.85	2.106	1.875	0.231	1
ENSG00000106331	PAX4	27	1	1	1	0	1.274	2.103	2.028	0.075	2
ENSG00000178764	ZHX2	33	5	2	1	4	2.083	2.098	2.04	0.058	2
ENSG00000181284	TMEM102	34	6	2	1	3	1.762	2.076	1.901	0.176	2
ENSG00000183856	IQGAP3	28	1	1	1	1	6.993	2.05	1.948	0.101	2
ENSG00000165899	OTOGL	17	1	1	1	0	8.114	2.048	1.877	0.172	2
ENSG00000164509	IL31RA	26	1	1	1	0	6.558	2.042	1.876	0.166	2
ENSG00000172037	LAMB2	34	4	2	1	4	2.18	2.042	1.975	0.067	2
ENSG00000181894	ZNF329	22	3	1	1	1	7.009	2.042	1.899	0.143	2
ENSG00000132259	CNGA4	27	1	1	0	0	0.214	2.026	1.972	0.054	2
ENSG00000139988	RDH12	30	1	1	1	1	2.657	2.024	1.983	0.041	2
ENSG00000110723	EXPH5	36	5	2	1	3	3.568	1.995	1.862	0.133	2
ENSG00000124422	USP22	36	7	2	1	4	0.003	1.993	1.992	0	2
ENSG00000170615	SLC26A5	29	1	1	1	0	2.394	1.993	1.991	0.002	2
ENSG00000138653	NDST4	29	1	1	1	0	0.001	1.981	1.981	0	2
ENSG00000129993	CBFA2T3	22	1	1	0	0	2.318	1.977	1.963	0.014	2
ENSG00000130234	ACE2	34	4	2	0	3	2.277	1.973	1.731	0.242	1
ENSG00000100092	SH3BP1	32	1	2	1	3	0.1	1.97	1.935	0.035	2
ENSG00000105851	PIK3CG	31	1	1	1	2	1.607	1.967	1.965	0.002	2
ENSG00000104549	SQLE	41	8	2	1	4	3.82	1.965	1.938	0.027	2
ENSG00000197991	PCDH20	30	2	1	1	2	2.896	1.96	1.958	0.003	2
ENSG00000013725	CD6	27	1	1	1	2	11.378	1.957	1.595	0.362	2
ENSG00000105467	SYNGR4	29	1	1	1	2	2.918	1.952	1.908	0.044	2
ENSG00000177453	NIM1K	35	6	1	1	3	0.343	1.944	1.941	0.003	2
ENSG00000186806	VSIG10L	26	1	1	1	3	10.208	1.942	1.855	0.087	2
ENSG00000174004	NRROS	39	8	2	1	3	2.242	1.937	1.732	0.206	1
ENSG00000163157	TMOD4	35	4	2	1	3	0.015	1.936	1.934	0.003	2
ENSG00000081051	AFP	30	2	1	1	0	3.342	1.932	1.898	0.035	2
ENSG00000086288	NME8	27	1	1	1	0	5.628	1.93	1.062	0.868	2
ENSG00000170484	KRT74	13	1	1	0	0	3.748	1.925	1.898	0.028	2
ENSG00000139971	C14orf37	37	6	1	1	4	4.962	1.921	1.549	0.372	1
ENSG00000148600	CDHR1	32	3	1	1	3	1.604	1.921	1.848	0.073	1
ENSG00000171634	BPTF	34	4	2	1	3	3.083	1.92	1.882	0.038	2
ENSG00000114487	MORC1	28	1	1	1	0	3.098	1.917	0.584	1.332	2
ENSG00000204020	LIPN	28	2	1	1	0	0.716	1.907	1.553	0.353	2
ENSG00000188994	ZNF292	35	6	2	1	3	3.151	1.903	1.892	0.012	2
ENSG00000182489	XKRX	26	1	1	1	0	1.988	1.902	1.901	0	2
ENSG00000119397	CNTRL	36	3	2	1	4	2.08	1.899	1.857	0.042	2
ENSG00000167378	IRGQ	30	4	2	1	3	1.647	1.898	1.623	0.275	2
ENSG00000160396	HIPK4	28	1	1	1	1	3.017	1.897	1.649	0.248	2
ENSG00000164299	SPZ1	24	1	1	1	0	5.807	1.895	1.278	0.617	1
ENSG00000176371	ZSCAN2	26	1	1	1	2	2.036	1.891	1.715	0.176	1
ENSG00000070019	GUCY2C	30	1	1	1	1	6.085	1.891	1.808	0.083	2
ENSG00000064933	PMS1	32	1	1	1	4	6.576	1.89	1.727	0.163	1
ENSG00000070476	ZXDC	33	7	1	1	4	1.429	1.889	1.845	0.044	2
ENSG00000119139	TJP2	41	8	2	1	4	1.035	1.889	1.607	0.282	2
ENSG00000111728	ST8SIA1	34	4	1	1	3	0.446	1.86	1.847	0.013	2
ENSG00000184661	CDCA2	32	1	2	1	2	6.757	1.849	1.3	0.549	1
ENSG00000106328	FSCN3	30	4	1	1	0	0.796	1.847	1.841	0.005	2
ENSG00000269190	FBXO17	26	5	1	1	0	0.43	1.843	1.84	0.002	2
ENSG00000103995	CEP152	37	5	1	1	4	7.732	1.84	1.318	0.522	1
ENSG00000102901	CENPT	28	2	1	1	1	4.638	1.826	1.123	0.703	2
ENSG00000132677	RHBG	35	6	2	1	3	0.059	1.823	1.755	0.068	2
ENSG00000181804	SLC9A9	32	2	1	1	3	0.043	1.818	1.816	0.002	2
ENSG00000197181	PIWIL2	27	1	1	1	0	0.221	1.818	1.703	0.115	2
ENSG00000175899	A2M	34	7	2	1	3	13.609	1.817	1.398	0.419	0
ENSG00000164400	CSF2	24	1	2	0	0	1.918	1.813	1.616	0.196	2
ENSG00000184584	TMEM173	36	7	2	1	2	3.323	1.811	1.653	0.158	2
ENSG00000196091	MYBPC1	38	5	2	1	4	0.489	1.807	1.796	0.011	2
ENSG00000138792	ENPEP	36	5	2	1	2	10.206	1.806	1.695	0.111	2
ENSG00000175697	GPR156	30	1	1	1	1	9.347	1.797	1.617	0.18	1
ENSG00000162676	GFI1	25	1	1	1	1	0.08	1.792	1.789	0.003	2
ENSG00000111261	MANSC1	39	8	2	1	4	2.03	1.78	1.181	0.599	2
ENSG00000171872	KLF17	24	1	1	1	0	10.5	1.772	1.573	0.198	2
ENSG00000091138	SLC26A3	29	1	1	1	0	2.591	1.767	0.719	1.048	1
ENSG00000168676	KCTD19	30	1	1	1	1	4.491	1.767	1.723	0.044	2
ENSG00000088926	F11	34	5	1	1	2	2.502	1.766	1.491	0.274	2
ENSG00000127870	RNF6	37	6	2	1	3	1.087	1.759	1.331	0.429	2
ENSG00000072041	SLC6A15	32	2	1	1	2	0.011	1.758	1.757	0.001	2
ENSG00000130948	HSD17B3	27	1	1	1	1	3.077	1.754	1.686	0.067	2
ENSG00000141384	TAF4B	29	1	2	1	1	3.762	1.743	1.26	0.483	2
ENSG00000145604	SKP2	34	7	1	1	3	0.092	1.74	1.738	0.002	2
ENSG00000066923	STAG3	28	1	1	1	0	8.439	1.737	1.692	0.045	2
ENSG00000169933	FRMPD4	36	4	1	1	4	1.831	1.737	1.624	0.112	2
ENSG00000089041	P2RX7	32	5	2	1	2	3.056	1.736	0.444	1.292	1
ENSG00000143297	FCRL5	16	1	1	0	0	13.862	1.732	0.693	1.039	0
ENSG00000185436	IFNLR1	34	2	2	1	3	5.385	1.732	1.227	0.505	0
ENSG00000155629	PIK3AP1	36	5	2	1	3	0.279	1.718	0.976	0.742	2
ENSG00000131944	C19orf40	32	5	2	0	4	0.049	1.716	1.527	0.189	2
ENSG00000153201	RANBP2	36	6	2	0	4	2.428	1.705	1.654	0.051	1
ENSG00000065154	OAT	37	8	2	1	4	1.044	1.702	1.702	0.001	2
ENSG00000085511	MAP3K4	39	7	2	1	4	0.602	1.701	1.698	0.003	2
ENSG00000143452	HORMAD1	26	1	1	1	0	3.584	1.693	1.686	0.007	2
ENSG00000127311	HELB	33	1	2	1	4	7.65	1.692	0.973	0.719	2
ENSG00000163898	LIPH	32	2	2	1	2	4.89	1.683	1.483	0.199	1
ENSG00000100985	MMP9	30	2	1	1	2	4.599	1.676	1.563	0.114	1
ENSG00000178445	GLDC	39	7	2	1	4	0.082	1.673	1.243	0.43	2
ENSG00000168876	ANKRD49	39	8	2	0	4	0.666	1.66	0.634	1.025	2
ENSG00000123191	ATP7B	35	4	2	1	3	2.142	1.654	1.481	0.173	2
ENSG00000106804	C5	35	4	2	1	3	4.83	1.633	1.528	0.105	1
ENSG00000101639	CEP192	34	5	1	1	3	6.112	1.632	1.37	0.262	1
ENSG00000140688	C16orf58	39	8	2	1	4	2.064	1.631	1.609	0.022	2
ENSG00000180263	FGD6	38	5	2	1	4	11.293	1.629	1.116	0.513	1
ENSG00000165606	DRGX	28	1	1	1	0	0.942	1.623	1.502	0.121	2
ENSG00000143199	ADCY10	31	2	1	1	2	5.576	1.622	0.851	0.77	0
ENSG00000102921	N4BP1	40	8	2	1	4	1.826	1.62	1.583	0.037	2
ENSG00000144554	FANCD2	37	7	2	1	2	3.048	1.619	1.542	0.076	2
ENSG00000143375	CGN	36	6	2	1	3	0.785	1.617	1.469	0.149	1
ENSG00000074966	TXK	30	1	1	1	2	2.036	1.609	1.53	0.079	2
ENSG00000138617	PARP16	36	8	2	1	3	0.197	1.608	1.593	0.015	2
ENSG00000145192	AHSG	40	8	2	1	3	2.157	1.605	1.241	0.364	1
ENSG00000124789	NUP153	38	7	2	1	4	1.656	1.605	1.552	0.053	2
ENSG00000126759	CFP	35	6	2	1	3	3.126	1.598	1.532	0.066	2
ENSG00000065613	SLK	40	8	2	1	4	2.534	1.592	1.326	0.266	2
ENSG00000152910	CNTNAP4	31	4	1	1	2	3.942	1.591	1.537	0.054	2
ENSG00000166634	SERPINB12	25	1	1	1	0	4.468	1.59	1.423	0.167	1
ENSG00000188266	HYKK	37	7	2	1	3	1.215	1.587	1.572	0.015	2
ENSG00000143552	NUP210L	32	4	1	1	0	13.413	1.583	1.308	0.275	0
ENSG00000163638	ADAMTS9	36	4	2	1	3	2.578	1.581	1.519	0.062	1
ENSG00000135519	KCNH3	33	5	1	1	4	1.214	1.578	1.575	0.003	2
ENSG00000163067	ZNF2	25	1	1	1	2	3.712	1.578	1.532	0.045	2
ENSG00000169814	BTD	37	7	2	1	3	0.042	1.578	1.53	0.048	2
ENSG00000163832	ELP6	39	6	2	1	4	0.533	1.572	1.518	0.055	1
ENSG00000072422	RHOBTB1	39	6	2	1	4	0.117	1.572	1.542	0.03	2
ENSG00000168955	TM4SF20	35	5	2	1	1	1.794	1.567	1.115	0.452	1
ENSG00000185615	PDIA2	22	1	1	1	1	5.977	1.567	0.619	0.947	1
ENSG00000152582	SPEF2	31	1	1	1	2	8.85	1.566	1.321	0.245	0
ENSG00000204305	AGER	31	3	2	0	1	1.808	1.566	1.517	0.049	1
ENSG00000151503	NCAPD3	36	5	2	1	4	3.069	1.565	1.542	0.023	1
ENSG00000138346	DNA2	28	1	1	1	2	7.529	1.552	1.309	0.243	1
ENSG00000005469	CROT	40	7	2	1	4	1.137	1.548	1.542	0.006	2
ENSG00000158055	GRHL3	28	1	1	1	0	1.162	1.544	1.347	0.197	1
ENSG00000166716	ZNF592	36	6	2	0	4	1.666	1.535	1.43	0.104	1
ENSG00000135945	REV1	40	8	2	1	4	1.758	1.533	1.376	0.157	1
ENSG00000124574	ABCC10	35	7	2	1	4	2.94	1.527	1.231	0.296	1
ENSG00000173421	CCDC36	29	1	1	1	0	5.096	1.523	1.345	0.178	1
ENSG00000135828	RNASEL	30	2	1	1	3	6.634	1.52	0.575	0.945	0
ENSG00000172869	DMXL1	37	5	1	1	4	1.732	1.52	1.496	0.024	1
ENSG00000205213	LGR4	41	8	2	1	4	2.232	1.519	1.332	0.187	1
ENSG00000128815	WDFY4	28	2	1	1	2	7.314	1.518	1.461	0.057	0
ENSG00000168843	FSTL5	35	6	1	1	4	2.565	1.517	1.477	0.039	1
ENSG00000167395	ZNF646	33	5	1	1	3	5.577	1.516	1.416	0.1	0
ENSG00000124831	LRRFIP1	32	7	2	0	4	2.227	1.515	1.007	0.508	2
ENSG00000137103	TMEM8B	33	3	1	1	4	0	1.508	1.291	0.217	2
ENSG00000138892	TTLL8	24	1	1	0	0	1.398	1.506	1.453	0.053	1
ENSG00000138642	HERC6	26	2	2	1	1	10.106	1.497	1.055	0.442	1
ENSG00000101605	MYOM1	38	6	2	1	3	0.92	1.495	1.449	0.046	1
ENSG00000134318	ROCK2	39	6	2	1	4	0.044	1.494	1.493	0.001	2
ENSG00000086967	MYBPC2	25	4	2	0	2	0.116	1.485	1.46	0.025	1
ENSG00000155363	MOV10	39	8	2	1	4	0.176	1.484	1.318	0.166	2
ENSG00000173531	MST1	36	6	1	1	4	2.312	1.472	1.178	0.293	1
ENSG00000105397	TYK2	29	1	1	1	3	5.127	1.464	1.275	0.189	1
ENSG00000129646	QRICH2	23	1	1	1	2	4.829	1.464	1.401	0.063	1
ENSG00000132437	DDC	39	7	2	1	4	0.734	1.461	1.451	0.01	2
ENSG00000197594	ENPP1	35	5	2	1	2	2.858	1.46	0.848	0.612	1
ENSG00000164342	TLR3	39	6	2	1	4	2.92	1.458	1.191	0.267	1
ENSG00000164440	TXLNB	36	5	2	1	2	2	1.457	1.257	0.2	1
ENSG00000170381	SEMA3E	32	1	1	1	3	5.145	1.455	1.328	0.127	1
ENSG00000177595	PIDD	21	2	1	0	2	5.192	1.448	1.299	0.149	1
ENSG00000123405	NFE2	33	4	2	1	3	0.25	1.446	1.313	0.133	1
ENSG00000112818	MEP1A	29	1	1	0	1	7.712	1.445	0.81	0.634	2
ENSG00000196083	IL1RAP	40	8	2	1	3	2.279	1.444	1.394	0.049	0
ENSG00000121410	A1BG	26	3	1	0	2	5.723	1.441	1.108	0.333	1
ENSG00000138496	PARP9	35	8	1	1	2	6.708	1.436	1.145	0.291	1
ENSG00000145075	CCDC39	32	1	1	1	4	1.318	1.432	1.38	0.052	1
ENSG00000105664	COMP	24	1	1	1	2	0.546	1.426	0.951	0.476	1
ENSG00000124721	DNAH8	29	2	1	1	1	1.337	1.426	0.765	0.661	1
ENSG00000198003	CCDC151	34	8	2	1	2	1.501	1.426	1.371	0.055	1
ENSG00000151838	CCDC175	30	4	1	1	1	13.002	1.422	0.816	0.606	0
ENSG00000107036	KIAA1432	39	6	2	1	4	2.898	1.422	0.971	0.451	1
ENSG00000174429	ABRA	33	3	2	1	2	0.817	1.421	1.392	0.029	1
ENSG00000105186	ANKRD27	40	7	2	1	4	1.558	1.418	1.34	0.078	1
ENSG00000121621	KIF18A	33	3	1	1	3	3.327	1.415	0.802	0.614	1
ENSG00000196839	ADA	35	7	2	0	3	1.89	1.415	1.126	0.288	1
ENSG00000082438	COBLL1	39	7	1	1	4	5.868	1.408	1.341	0.067	1
ENSG00000089199	CHGB	38	7	2	1	4	1.551	1.403	1.29	0.113	1
ENSG00000176208	ATAD5	30	3	1	1	2	3.048	1.399	1.37	0.029	0
ENSG00000063176	SPHK2	32	8	2	1	3	2.376	1.397	1.286	0.111	1
ENSG00000069712	KIAA1107	37	5	2	1	4	1.783	1.396	1.291	0.105	1
ENSG00000132849	INADL	38	6	2	1	4	10.374	1.395	0.762	0.633	0
ENSG00000172349	IL16	31	7	2	0	3	1.281	1.383	1.25	0.133	1
ENSG00000140030	GPR65	31	4	2	1	2	2.861	1.381	1.337	0.044	1
ENSG00000140505	CYP1A2	31	7	2	1	2	2.702	1.374	0.674	0.7	2
ENSG00000152583	SPARCL1	37	8	2	1	4	1.619	1.374	1.321	0.053	2
ENSG00000079819	EPB41L2	35	3	2	1	4	0.638	1.369	1.365	0.004	1
ENSG00000136960	ENPP2	39	7	2	1	4	0.103	1.367	1.338	0.029	1
ENSG00000005102	MEOX1	28	1	2	1	0	3.474	1.365	1.07	0.295	1
ENSG00000188827	SLX4	30	4	1	0	4	9.526	1.365	0.843	0.522	1
ENSG00000134398	ERN2	28	1	1	1	0	1.316	1.36	1.272	0.088	1
ENSG00000140006	WDR89	36	8	2	1	3	1.094	1.353	1.25	0.102	1
ENSG00000130589	HELZ2	28	4	1	0	3	9.311	1.345	0.707	0.638	0
ENSG00000181555	SETD2	39	8	2	1	4	0.905	1.341	1.33	0.011	1
ENSG00000065325	GLP2R	29	1	1	1	0	1.471	1.339	1.026	0.313	1
ENSG00000181418	DDN	26	4	1	1	3	2.194	1.337	0.635	0.702	1
ENSG00000112053	SLC26A8	32	3	1	1	1	9.343	1.336	1.172	0.164	1
ENSG00000153002	CPB1	27	1	1	1	0	1.701	1.328	1.311	0.017	1
ENSG00000021488	SLC7A9	34	5	2	1	1	1.216	1.327	1.141	0.186	1
ENSG00000075702	WDR62	30	1	2	1	2	7.514	1.327	0.671	0.655	1
ENSG00000119285	HEATR1	36	7	2	1	3	3.62	1.323	0.986	0.338	0
ENSG00000118193	KIF14	29	1	1	1	1	7.371	1.316	1.187	0.129	1
ENSG00000013588	GPRC5A	37	7	2	1	4	3.138	1.314	0.472	0.843	1
ENSG00000171557	FGG	38	8	2	0	2	2.188	1.312	0.943	0.369	0
ENSG00000178078	STAP2	33	7	2	1	3	1.06	1.301	1.07	0.231	1
ENSG00000100399	CHADL	26	1	1	1	3	0.911	1.299	0.68	0.618	1
ENSG00000154719	MRPL39	40	8	2	1	4	1.298	1.294	1.06	0.234	1
ENSG00000171766	GATM	41	8	2	1	4	0.533	1.291	1.29	0.001	1
ENSG00000131471	AOC3	30	5	2	1	4	1.526	1.288	1.231	0.057	1
ENSG00000184949	FAM227A	25	1	2	1	1	5.141	1.287	1.241	0.046	1
ENSG00000100479	POLE2	33	4	2	1	2	0.422	1.285	1.28	0.005	1
ENSG00000136869	TLR4	37	7	2	1	1	9.36	1.283	0.756	0.528	0
ENSG00000171509	RXFP1	32	2	1	1	2	5.199	1.28	1.245	0.035	1
ENSG00000124251	TP53TG5	26	1	1	1	0	4.034	1.278	0.116	1.162	1
ENSG00000180871	CXCR2	22	4	2	1	2	2.159	1.277	0.91	0.367	1
ENSG00000119608	PROX2	28	1	1	1	0	5.871	1.274	1.058	0.216	1
ENSG00000171984	C20orf196	35	7	2	1	4	1.303	1.268	0.523	0.745	2
ENSG00000182179	UBA7	33	2	1	1	3	2.207	1.267	1.206	0.062	2
ENSG00000087303	NID2	36	6	1	1	2	1.511	1.265	1.214	0.051	1
ENSG00000175984	DENND2C	31	1	2	1	1	0.674	1.265	1.259	0.006	1
ENSG00000213918	DNASE1	34	8	2	0	3	1.029	1.265	1.156	0.109	1
ENSG00000162643	WDR63	36	5	2	1	2	1.288	1.262	1.199	0.063	1
ENSG00000171467	ZNF318	41	8	2	1	4	3.765	1.262	1.213	0.05	1
ENSG00000120254	MTHFD1L	17	1	2	1	2	5.462	1.26	1.229	0.03	1
ENSG00000154721	JAM2	40	7	2	1	4	0.227	1.258	1.216	0.041	1
ENSG00000187244	BCAM	34	7	2	1	4	0.11	1.258	1.239	0.019	1
ENSG00000125319	C17orf53	29	2	1	1	1	8.641	1.256	0.925	0.331	0
ENSG00000016490	CLCA1	30	1	1	1	2	10.594	1.253	0.937	0.317	1
ENSG00000168916	ZNF608	37	4	2	1	4	0.546	1.252	1.249	0.003	1
ENSG00000157833	GAREML	25	1	1	1	2	1.691	1.246	1.237	0.01	1
ENSG00000166947	EPB42	29	2	1	0	0	4.333	1.244	1.192	0.052	0
ENSG00000179046	TRIML2	24	1	1	1	0	7.824	1.241	0.971	0.269	1
ENSG00000102271	KLHL4	23	1	1	1	1	3.978	1.241	1.186	0.055	2
ENSG00000117155	SSX2IP	38	8	2	1	4	0.464	1.24	1.238	0.003	1
ENSG00000154920	EME1	31	3	1	1	2	2.882	1.233	0.966	0.267	0
ENSG00000124334	IL9R	24	2	1	1	1	1.546	1.232	0.899	0.333	1
ENSG00000163808	KIF15	29	1	1	1	1	2.61	1.232	1.18	0.052	1
ENSG00000144136	SLC20A1	39	7	2	1	4	1.001	1.23	1.223	0.006	1
ENSG00000239704	CDRT4	26	2	1	1	0	1.347	1.23	0.985	0.245	1
ENSG00000189362	TMEM194B	27	4	1	1	1	4.34	1.227	1.166	0.06	1
ENSG00000112297	AIM1	34	4	2	1	1	4.475	1.224	1.168	0.055	0
ENSG00000075651	PLD1	37	5	2	1	3	3.272	1.222	1.093	0.128	1
ENSG00000166963	MAP1A	36	6	1	1	4	2.764	1.221	0.465	0.756	1
ENSG00000115919	KYNU	37	5	2	1	3	0.929	1.22	1.206	0.014	1
ENSG00000166432	ZMAT1	28	1	1	1	3	7.396	1.22	0.821	0.399	1
ENSG00000172215	CXCR6	31	4	2	0	3	3.305	1.207	0.707	0.5	1
ENSG00000053108	FSTL4	33	3	2	1	1	1.216	1.202	1.132	0.069	1
ENSG00000142166	IFNAR1	38	6	2	1	4	5.783	1.196	1.01	0.185	1
ENSG00000180316	PNPLA1	27	1	1	1	0	3.392	1.193	1.101	0.092	1
ENSG00000110169	HPX	36	8	2	1	3	1.566	1.192	1.103	0.089	1
ENSG00000146247	PHIP	40	7	2	1	4	1.905	1.191	1.146	0.046	1
ENSG00000065485	PDIA5	39	7	2	1	4	0.102	1.19	1.188	0.002	1
ENSG00000115232	ITGA4	34	4	1	1	2	0.88	1.188	0.888	0.301	0
ENSG00000012660	ELOVL5	39	8	2	1	4	0.008	1.184	0.49	0.693	1
ENSG00000167716	WDR81	34	6	1	1	3	3.145	1.184	0.872	0.312	1
ENSG00000103335	PIEZO1	35	7	2	0	4	1.234	1.182	1.149	0.034	1
ENSG00000105738	SIPA1L3	28	2	2	1	1	0.245	1.182	1.181	0.002	1
ENSG00000118557	PMFBP1	25	1	1	1	0	2.305	1.182	0.949	0.233	1
ENSG00000177663	IL17RA	35	7	2	0	4	0.4	1.179	0.894	0.285	0
ENSG00000157379	DHRS1	35	2	2	1	4	2.224	1.178	0.129	1.049	1
ENSG00000187091	PLCD1	35	8	2	1	4	2.287	1.178	1.036	0.142	1
ENSG00000121797	CCRL2	29	3	2	0	3	13.877	1.176	0.718	0.458	0
ENSG00000168411	RFWD3	38	7	2	1	4	2.633	1.175	1.071	0.104	1
ENSG00000160285	LSS	38	8	2	0	4	1.423	1.172	0.474	0.697	1
ENSG00000116678	LEPR	39	7	2	1	3	3.868	1.171	0.948	0.223	1
ENSG00000156535	CD109	35	4	2	1	3	3.674	1.17	1.002	0.168	1
ENSG00000162669	HFM1	27	1	1	0	1	5.205	1.154	1.126	0.028	1
ENSG00000155592	ZKSCAN2	33	1	1	1	4	5.782	1.153	1.123	0.03	1
ENSG00000205038	PKHD1L1	34	5	2	1	2	4.291	1.15	0.957	0.193	0
ENSG00000172361	CCDC11	37	5	2	1	4	1.322	1.15	1.124	0.026	1
ENSG00000005844	ITGAL	36	4	2	1	3	6.431	1.149	0.843	0.306	0
ENSG00000182511	FES	34	6	2	0	4	0.002	1.147	1.145	0.002	1
ENSG00000166589	CDH16	34	7	2	1	1	1.906	1.145	0.609	0.535	1
ENSG00000146221	TCTE1	30	2	2	1	3	0.102	1.143	1.092	0.052	1
ENSG00000179271	GADD45GIP1	36	8	2	1	4	2.019	1.141	1.031	0.11	1
ENSG00000166220	TBATA	27	1	2	1	0	1.723	1.139	0.843	0.296	1
ENSG00000126787	DLGAP5	29	2	1	1	2	5.491	1.133	0.963	0.17	0
ENSG00000169371	SNUPN	38	8	2	1	4	1.616	1.13	1.094	0.036	1
ENSG00000104447	TRPS1	36	6	1	1	3	0.322	1.129	1.071	0.058	1
ENSG00000183862	CNGA2	27	1	1	1	0	1.02	1.125	1.12	0.005	1
ENSG00000169679	BUB1	30	2	1	1	1	3.356	1.124	1.097	0.027	2
ENSG00000127980	PEX1	40	7	2	1	4	1.589	1.123	1.112	0.011	1
ENSG00000106608	URGCP	36	6	2	1	4	0.104	1.121	0.162	0.959	1
ENSG00000132911	NMUR2	24	1	1	0	1	3.747	1.121	1.067	0.054	1
ENSG00000139278	GLIPR1	36	7	1	0	3	3.658	1.121	0.905	0.216	1
ENSG00000165525	NEMF	40	8	2	1	4	0.688	1.119	1.091	0.028	1
ENSG00000001630	CYP51A1	40	7	2	1	4	0.022	1.117	1.104	0.013	1
ENSG00000171988	JMJD1C	40	7	2	1	4	2.687	1.116	1.103	0.012	1
ENSG00000137869	CYP19A1	27	2	1	0	0	2.318	1.115	1.063	0.052	0
ENSG00000111012	CYP27B1	28	2	1	0	1	3.054	1.112	1.095	0.017	1
ENSG00000088280	ASAP3	34	6	1	1	3	0.525	1.111	1.076	0.035	1
ENSG00000138308	PLA2G12B	36	6	1	1	2	0.001	1.11	0.147	0.964	1
ENSG00000173517	PEAK1	35	5	2	1	4	3.173	1.103	1.083	0.02	1
ENSG00000175311	ANKS4B	39	7	2	1	3	2.268	1.097	1.085	0.012	1
ENSG00000177426	TGIF1	36	6	2	1	4	1.789	1.097	1.082	0.015	1
ENSG00000037749	MFAP3	39	8	2	1	4	2.056	1.096	1.072	0.024	1
ENSG00000197746	PSAP	36	8	2	1	4	0.717	1.096	0.857	0.239	1
ENSG00000010072	SPRTN	38	8	1	1	3	0.983	1.095	1.061	0.034	1
ENSG00000171659	GPR34	29	3	2	0	3	3.817	1.089	1.039	0.049	1
ENSG00000205838	TTC23L	28	1	1	1	1	5.241	1.085	0.998	0.087	0
ENSG00000167077	MEI1	30	1	1	1	1	5.848	1.085	0.685	0.4	1
ENSG00000164393	GPR111	26	1	1	1	0	3.299	1.083	0.878	0.205	1
ENSG00000165807	PPP1R36	35	7	2	0	2	1.106	1.082	1.07	0.012	1
ENSG00000169550	MUC15	27	4	2	0	0	6.013	1.081	0.896	0.186	1
ENSG00000138829	FBN2	27	1	1	1	0	0.533	1.078	1.074	0.004	1
ENSG00000130783	CCDC62	31	1	1	1	3	12.597	1.076	1.053	0.024	1
ENSG00000073146	MOV10L1	27	1	1	1	0	6.544	1.073	0.993	0.08	1
ENSG00000024526	DEPDC1	28	1	1	1	1	2.995	1.072	0.939	0.134	1
ENSG00000183751	TBL3	37	8	1	1	4	0.266	1.072	1.039	0.033	1
ENSG00000039319	ZFYVE16	34	4	2	1	4	10.709	1.071	0.811	0.26	0
ENSG00000140525	FANCI	34	6	1	1	2	1.449	1.071	1.065	0.006	1
ENSG00000105549	THEG	23	1	1	1	2	3.911	1.07	1.007	0.063	1
ENSG00000165983	PTER	38	8	2	1	4	0.89	1.07	1.06	0.01	1
ENSG00000144649	FAM198A	27	2	2	1	2	4.496	1.068	0.577	0.49	0
ENSG00000173567	GPR113	25	1	1	0	0	7.762	1.067	0.53	0.537	0
ENSG00000126259	KIRREL2	26	1	1	1	1	2.444	1.067	0.762	0.305	1
ENSG00000087008	ACOX3	32	6	2	0	4	1.748	1.066	0.985	0.082	1
ENSG00000165475	CRYL1	40	8	2	1	4	1.132	1.066	0.949	0.117	1
ENSG00000169992	NLGN2	37	7	2	1	4	0	1.066	1.065	0.001	1
ENSG00000125780	TGM3	26	1	1	1	0	3.01	1.064	0.828	0.237	1
ENSG00000047617	ANO2	27	1	1	1	0	0.826	1.061	1.052	0.01	1
ENSG00000198363	ASPH	39	7	2	1	4	0.222	1.061	1.059	0.001	1
ENSG00000132824	SERINC3	40	7	2	1	4	4.455	1.057	0.548	0.509	1
ENSG00000101353	MROH8	29	4	1	0	0	2.128	1.055	0.702	0.353	1
ENSG00000139514	SLC7A1	33	3	2	1	3	1.172	1.054	1.044	0.009	1
ENSG00000156802	ATAD2	34	3	2	1	2	2.417	1.053	0.506	0.548	1
ENSG00000183034	OTOP2	27	1	1	1	1	0.176	1.051	1.048	0.003	1
ENSG00000120278	PLEKHG1	38	7	2	1	3	3.25	1.05	1.016	0.034	1
ENSG00000138380	CARF	38	7	2	1	2	0.816	1.049	1.019	0.03	0
ENSG00000197506	SLC28A3	28	1	1	1	1	4.175	1.049	1.008	0.041	1
ENSG00000118898	PPL	35	5	2	1	3	1.136	1.048	1.033	0.015	1
ENSG00000153208	MERTK	39	6	2	1	4	3.857	1.048	1.037	0.011	1
ENSG00000012223	LTF	25	3	1	1	0	4.207	1.047	0.737	0.31	1
ENSG00000176994	SMCR8	36	7	2	1	3	0.222	1.047	0.974	0.074	1
ENSG00000005884	ITGA3	36	6	2	1	3	3.701	1.046	1.025	0.021	1
ENSG00000115568	ZNF142	38	7	2	1	4	1.111	1.046	0.678	0.368	1
ENSG00000135577	NMBR	30	1	1	1	3	1.79	1.046	0.543	0.503	1
ENSG00000186862	PDZD7	31	1	1	1	3	1.131	1.046	1.035	0.012	1
ENSG00000112378	PERP	37	8	2	1	3	0.474	1.045	0.73	0.314	1
ENSG00000164500	C7orf72	22	2	1	1	0	2.576	1.045	1.007	0.037	1
ENSG00000010310	GIPR	24	1	1	1	0	2.391	1.044	1.024	0.02	1
ENSG00000185900	POMK	37	6	2	1	4	0.191	1.044	1.022	0.021	1
ENSG00000147874	HAUS6	37	7	2	1	3	2.818	1.043	0.964	0.079	0
ENSG00000114529	C3orf52	29	1	2	1	1	1.945	1.04	1.013	0.027	1
ENSG00000122507	BBS9	37	6	2	1	3	0.867	1.038	1.023	0.015	1
ENSG00000145384	FABP2	27	1	1	1	0	3.174	1.037	1.033	0.004	1
ENSG00000133640	LRRIQ1	29	4	1	1	2	4.118	1.036	0.765	0.271	0
ENSG00000108557	RAI1	34	6	2	1	3	2.019	1.036	1.027	0.009	1
ENSG00000008277	ADAM22	38	5	2	1	4	0.957	1.034	0.98	0.055	0
ENSG00000078018	MAP2	38	7	2	1	4	2.201	1.033	0.77	0.263	0
ENSG00000132938	MTUS2	34	5	1	1	2	1.164	1.032	0.971	0.061	1
ENSG00000166311	SMPD1	38	8	2	1	4	1.589	1.031	0.148	0.883	1
ENSG00000183230	CTNNA3	19	1	1	1	1	1.629	1.031	1.028	0.004	1
ENSG00000189280	GJB5	25	1	1	1	1	2.303	1.031	1.016	0.015	1
ENSG00000169604	ANTXR1	38	5	2	1	4	0.032	1.03	1.029	0	1
ENSG00000162688	AGL	37	7	1	1	4	0.095	1.027	1.026	0.001	1
ENSG00000100652	SLC10A1	30	1	1	1	3	0.457	1.025	0.992	0.032	1
ENSG00000127083	OMD	29	1	2	1	1	0.16	1.025	1.012	0.013	1
ENSG00000236320	SLFN14	21	1	1	1	0	6.498	1.025	0.807	0.219	1
ENSG00000136935	GOLGA1	39	7	2	1	4	0.538	1.024	1.015	0.009	1
ENSG00000163138	PACRGL	38	7	2	1	4	0.842	1.024	0.998	0.026	1
ENSG00000170802	FOXN2	38	5	2	1	4	0.851	1.024	1.023	0.001	1
ENSG00000187556	NANOS3	22	1	1	1	0	1.203	1.024	0.994	0.03	1
ENSG00000198759	EGFL6	24	1	1	0	1	3.004	1.024	1.02	0.004	1
ENSG00000169618	PROKR1	25	1	1	1	1	2.066	1.023	1.018	0.005	1
ENSG00000117586	TNFSF4	31	3	2	1	0	3.925	1.022	0.976	0.047	1
ENSG00000136169	SETDB2	40	8	2	1	4	1.666	1.022	1.009	0.013	1
ENSG00000140470	ADAMTS17	29	1	1	1	1	1.094	1.022	0.761	0.26	1
ENSG00000049192	ADAMTS6	26	1	1	1	0	0.11	1.02	1.012	0.008	1
ENSG00000076770	MBNL3	30	3	1	1	0	1.907	1.02	0.928	0.092	1
ENSG00000183560	FOLR4	24	1	1	0	0	2.677	1.02	1.007	0.013	1
ENSG00000184378	ACTRT3	30	4	1	1	1	1.734	1.02	0.5	0.52	1
ENSG00000105559	PLEKHA4	27	1	2	1	0	5.072	1.019	0.981	0.037	1
ENSG00000125898	FAM110A	29	5	1	1	3	0.014	1.017	1.014	0.003	1
ENSG00000154134	ROBO3	27	1	1	1	0	2.995	1.017	1.006	0.011	1
ENSG00000171060	C8orf74	24	1	1	0	0	4.458	1.017	0.822	0.195	1
ENSG00000102226	USP11	32	4	1	1	3	0.932	1.016	0.991	0.025	1
ENSG00000166825	ANPEP	39	8	2	1	4	4.296	1.014	0.934	0.079	1
ENSG00000176894	PXMP2	25	1	2	1	3	0.456	1.012	1.003	0.009	1
ENSG00000132386	SERPINF1	39	8	2	1	4	0.417	1.011	0.962	0.049	1
ENSG00000147324	MFHAS1	37	6	2	1	4	0.003	1.011	1.01	0.001	1
ENSG00000095596	CYP26A1	30	1	1	1	2	0.083	1.01	1.002	0.008	1
ENSG00000151475	SLC25A31	27	1	1	0	0	0.088	1.01	1.008	0.002	1
ENSG00000159495	TGM7	28	1	1	1	1	4.758	1.01	0.883	0.127	1
ENSG00000173581	CCDC106	36	8	2	1	4	0.392	1.01	1.01	0	1
ENSG00000136295	TTYH3	32	6	2	1	4	1.174	1.009	1.007	0.002	1
ENSG00000143294	PRCC	41	8	2	1	4	0.016	1.009	1.009	0	1
ENSG00000166866	MYO1A	28	1	1	1	0	0.872	1.009	0.996	0.014	1
ENSG00000168491	CCDC110	27	1	1	1	0	2.026	1.009	0.967	0.042	1
ENSG00000106066	CPVL	36	7	2	1	0	0.096	1.006	0.017	0.989	1
ENSG00000142233	NTN5	26	1	1	1	0	0.445	1.006	1.004	0.001	1
ENSG00000165269	AQP7	36	7	2	1	3	5.846	1.005	0.999	0.006	1
ENSG00000221866	PLXNA4	23	1	1	0	0	1.023	1.005	1.002	0.003	1
ENSG00000166986	MARS	39	7	2	1	4	0.076	1.004	0.07	0.935	1
ENSG00000163297	ANTXR2	40	7	2	1	4	0.016	1.002	1.001	0.002	1
ENSG00000046889	PREX2	33	3	1	1	4	0.081	1.001	1.001	0	1
ENSG00000179954	SSC5D	24	3	1	0	3	0.569	1.001	0.99	0.011	1
ENSG00000173230	GOLGB1	39	8	2	0	4	9.198	1	0.753	0.247	0
ENSG00000064309	CDON	39	7	2	1	4	2.829	1	0.992	0.007	1
ENSG00000139842	CUL4A	37	7	2	0	4	2.389	1	1	0	1
ENSG00000148450	MSRB2	39	8	2	1	4	0.045	1	0.998	0.002	1
ENSG00000165076	PRSS37	28	1	1	1	1	0.915	1	0.285	0.715	1
ENSG00000166033	HTRA1	36	8	2	1	4	0	1	1	0	1
ENSG00000185787	MORF4L1	32	8	1	0	4	0	1	1	0	1

## Sheet: Table_S22B
Table S22
Summed posterior probabilities of convergent and divergent substitutions among pairs of subterranean taxa. Abbreviations: PP – posterior probability.
(B) Golden moles and spalacids
Ensembl gene code	Gene name	#taxa	#African mole-rats (8)	#Golden moles (2)	#Star-nosed mole (1)	#Spalacidae (4)	Total PP divergence	Total PP convergence	Total PP parallel	Total PP strict convergence	#Sites PP > 0.5
ENSG00000164151	KIAA0947	31	6	2	1	4	52.878	11.148	8.057	3.09	6
ENSG00000133863	TEX15	28	1	1	1	1	38.223	8.239	6.675	1.564	6
ENSG00000101680	LAMA1	26	1	1	0	1	28.024	7.354	6.077	1.277	6
ENSG00000081479	LRP2	35	7	2	1	1	33.151	7.319	4.673	2.645	0
ENSG00000180113	TDRD6	28	1	1	1	1	38.171	6.782	4.965	1.816	2
ENSG00000140678	ITGAX	25	0	2	1	1	14.375	6.682	6.297	0.385	7
ENSG00000108021	FAM208B	39	8	2	1	4	19.517	6.09	5.589	0.501	6
ENSG00000141431	ASXL3	27	1	1	1	1	20.034	5.862	5.373	0.488	6
ENSG00000197056	ZMYM1	30	4	2	1	1	12.817	5.693	4.272	1.42	6
ENSG00000099812	MISP	23	2	2	1	1	30.836	5.58	4.323	1.258	3
ENSG00000083457	ITGAE	32	5	2	1	1	15.698	5.524	4.72	0.805	5
ENSG00000081985	IL12RB2	32	1	2	1	2	13.543	5.146	4.362	0.784	5
ENSG00000156970	BUB1B	31	1	2	1	2	5.824	4.995	4.704	0.291	6
ENSG00000054654	SYNE2	31	5	1	1	2	22.058	4.874	3.924	0.95	1
ENSG00000136869	TLR4	37	7	2	1	1	17.88	4.674	4.053	0.621	4
ENSG00000127249	ATP13A4	31	2	1	1	1	8.599	4.587	4.223	0.364	4
ENSG00000139618	BRCA2	35	4	2	1	3	26.76	4.555	3.768	0.787	0
ENSG00000177409	SAMD9L	24	0	2	1	1	22.962	4.526	3.257	1.269	4
ENSG00000169679	BUB1	30	2	1	1	1	11.717	4.421	3.681	0.74	4
ENSG00000127329	PTPRB	37	8	2	1	4	1.17	4.409	3.857	0.552	5
ENSG00000135205	CCDC146	32	3	1	1	2	9.748	4.359	3.007	1.352	4
ENSG00000165525	NEMF	40	8	2	1	4	0.121	4.334	3.165	1.169	5
ENSG00000178295	GEN1	38	8	2	1	2	8.992	4.332	3.528	0.804	5
ENSG00000151838	CCDC175	30	4	1	1	1	28.82	4.298	2.594	1.704	1
ENSG00000081237	PTPRC	29	2	1	1	1	29.829	4.134	3.437	0.697	2
ENSG00000169994	MYO7B	28	4	2	1	1	13.3	4.08	3.912	0.169	4
ENSG00000105376	ICAM5	30	3	1	1	3	6.448	4.047	3.888	0.159	5
ENSG00000173040	EVC2	29	4	1	1	1	9.157	4.011	3.533	0.478	3
ENSG00000102271	KLHL4	23	1	1	1	1	5.306	3.981	3.96	0.022	4
ENSG00000169031	COL4A3	35	6	1	1	3	20.458	3.958	3.385	0.574	1
ENSG00000162063	CCNF	31	4	1	1	1	2.99	3.904	3.776	0.128	5
ENSG00000146039	SLC17A4	27	3	1	1	1	9.611	3.739	2.278	1.461	4
ENSG00000053747	LAMA3	30	1	1	1	2	22.024	3.728	3.194	0.535	1
ENSG00000076382	SPAG5	13	4	2	1	3	16.526	3.716	3.143	0.573	0
ENSG00000112297	AIM1	34	4	2	1	1	9.547	3.68	3.252	0.429	3
ENSG00000016490	CLCA1	30	1	1	1	2	8.697	3.679	2.948	0.731	4
ENSG00000138336	TET1	28	1	1	1	2	24.804	3.676	2.828	0.848	0
ENSG00000142166	IFNAR1	38	6	2	1	4	10.597	3.672	2.575	1.097	3
ENSG00000184661	CDCA2	32	1	2	1	2	12.266	3.633	3.279	0.354	4
ENSG00000115850	LCT	29	1	1	1	1	19.916	3.584	2.453	1.13	2
ENSG00000152910	CNTNAP4	31	4	1	1	2	6.933	3.525	2.718	0.807	4
ENSG00000162946	DISC1	25	1	1	1	1	19.615	3.498	2.634	0.864	3
ENSG00000150893	FREM2	30	3	1	1	1	10.712	3.434	3.145	0.289	2
ENSG00000128815	WDFY4	28	2	1	1	2	9.693	3.399	2.696	0.703	2
ENSG00000163092	XIRP2	33	4	2	1	2	8.111	3.396	3.059	0.337	2
ENSG00000138642	HERC6	26	2	2	1	1	18.33	3.291	2.254	1.037	2
ENSG00000129493	HEATR5A	31	5	2	1	1	2.46	3.273	3.24	0.033	3
ENSG00000144229	THSD7B	26	1	1	1	1	9.907	3.258	2.646	0.612	4
ENSG00000188368	PRR19	32	7	1	1	1	10.922	3.256	2.947	0.309	3
ENSG00000049249	TNFRSF9	28	2	1	1	2	5.204	3.204	2.608	0.596	3
ENSG00000087303	NID2	36	6	1	1	2	5.15	3.159	2.059	1.1	4
ENSG00000079691	LRRC16A	38	6	2	1	4	6.225	3.152	2.994	0.157	3
ENSG00000053108	FSTL4	33	3	2	1	1	1.091	3.082	2.732	0.349	3
ENSG00000133116	KL	36	6	2	1	1	4.315	3.038	2.604	0.434	3
ENSG00000254656	RTL1	19	2	1	1	1	18.724	3.03	1.419	1.611	1
ENSG00000107863	ARHGAP21	39	8	2	1	4	2.776	2.989	2.838	0.151	3
ENSG00000163075	PCDP1	35	8	1	1	1	11.449	2.964	2.504	0.46	3
ENSG00000167077	MEI1	30	1	1	1	1	8.035	2.957	2.827	0.13	2
ENSG00000145975	FAM217A	29	1	2	1	1	5.928	2.917	2.846	0.071	3
ENSG00000124177	CHD6	36	4	2	1	3	3.723	2.916	1.746	1.17	2
ENSG00000172817	CYP7B1	37	5	2	1	3	2.357	2.899	1.927	0.972	3
ENSG00000184445	KNTC1	31	2	1	1	1	9.875	2.863	2.225	0.638	2
ENSG00000113100	CDH9	29	1	1	1	1	1.799	2.818	2.808	0.009	3
ENSG00000096996	IL12RB1	25	1	1	1	1	20.224	2.81	1.968	0.843	2
ENSG00000176771	NCKAP5	30	5	1	1	2	34.347	2.805	2.312	0.493	2
ENSG00000164100	NDST3	29	2	1	1	1	0.739	2.793	2.78	0.013	3
ENSG00000107099	DOCK8	35	5	2	1	2	6.785	2.76	2.649	0.111	2
ENSG00000174004	NRROS	39	8	2	1	3	5.1	2.699	2.387	0.312	3
ENSG00000143971	ETAA1	37	6	2	1	3	12.698	2.698	1.984	0.714	1
ENSG00000056736	IL17RB	34	5	1	1	3	1.651	2.692	2.376	0.317	2
ENSG00000170890	PLA2G1B	31	4	2	1	2	2.053	2.69	2.197	0.492	3
ENSG00000176020	AMIGO3	32	6	2	0	4	7.836	2.687	2.461	0.226	2
ENSG00000106546	AHR	37	5	2	1	3	2.797	2.68	2.161	0.519	2
ENSG00000134755	DSC2	36	5	2	1	3	3.068	2.68	2.551	0.129	3
ENSG00000186952	TMEM232	31	4	1	1	1	13.177	2.677	1.781	0.897	2
ENSG00000171557	FGG	38	8	2	0	2	3.361	2.656	1.857	0.798	3
ENSG00000135837	CEP350	37	7	1	1	2	5.043	2.655	2.546	0.109	2
ENSG00000164946	FREM1	33	4	2	1	2	10.663	2.653	2.368	0.285	1
ENSG00000168826	ZBTB49	33	6	2	1	2	8.67	2.647	1.457	1.19	4
ENSG00000081923	ATP8B1	33	3	1	1	2	3.697	2.635	2.008	0.627	3
ENSG00000164542	KIAA0895	35	5	2	1	2	1	2.612	2.369	0.242	3
ENSG00000150637	CD226	28	3	2	1	1	8.197	2.587	1.31	1.277	2
ENSG00000138279	ANXA7	38	8	2	1	4	0.046	2.551	2.536	0.015	2
ENSG00000135048	TMEM2	40	7	2	1	4	3.468	2.541	2.41	0.131	2
ENSG00000091106	NLRC4	21	1	1	1	1	14.05	2.536	2.379	0.157	3
ENSG00000039319	ZFYVE16	34	4	2	1	4	8.324	2.521	2.001	0.52	2
ENSG00000123561	SERPINA7	29	5	1	1	1	2.607	2.515	1.778	0.737	2
ENSG00000100918	REC8	30	3	1	1	1	5.855	2.505	1.717	0.789	2
ENSG00000215421	ZNF407	38	6	2	1	4	5.447	2.501	2.191	0.31	1
ENSG00000108557	RAI1	34	6	2	1	3	3.303	2.496	2.011	0.485	3
ENSG00000163808	KIF15	29	1	1	1	1	4.045	2.494	1.521	0.973	3
ENSG00000069712	KIAA1107	37	5	2	1	4	12.931	2.488	2.235	0.254	2
ENSG00000170381	SEMA3E	32	1	1	1	3	0.464	2.475	2.463	0.012	3
ENSG00000139144	PIK3C2G	26	1	1	1	1	23.227	2.469	2.123	0.346	2
ENSG00000121152	NCAPH	31	1	2	1	2	5.269	2.466	2.143	0.323	2
ENSG00000107186	MPDZ	40	7	2	1	4	5.543	2.462	1.653	0.809	2
ENSG00000027697	IFNGR1	40	7	2	1	4	9.965	2.459	2.043	0.415	2
ENSG00000064225	ST3GAL6	39	8	2	1	4	2.776	2.456	1.968	0.488	3
ENSG00000138119	MYOF	36	6	1	1	2	2.052	2.442	2.075	0.367	3
ENSG00000133640	LRRIQ1	29	4	1	1	2	16.725	2.434	1.951	0.483	0
ENSG00000168060	NAALADL1	32	6	1	1	1	12.11	2.413	2.218	0.195	2
ENSG00000103995	CEP152	37	5	1	1	4	7.563	2.4	2.13	0.27	1
ENSG00000154864	PIEZO2	23	1	1	1	2	6.358	2.4	1.815	0.585	2
ENSG00000112029	FBXO5	34	2	2	1	4	4.031	2.396	2.14	0.256	2
ENSG00000130816	DNMT1	38	6	2	1	4	4.547	2.388	2.307	0.08	3
ENSG00000167419	LPO	31	2	1	1	1	4.102	2.384	2.175	0.209	2
ENSG00000185101	ANO9	20	0	1	0	2	12.773	2.38	2.061	0.319	2
ENSG00000164078	MST1R	32	6	1	1	2	8.108	2.376	2.009	0.366	2
ENSG00000164828	SUN1	38	8	2	1	4	2.987	2.373	2.329	0.044	3
ENSG00000175899	A2M	34	7	2	1	3	5.947	2.353	1.886	0.467	1
ENSG00000160633	SAFB	32	3	2	1	2	1.394	2.35	2.129	0.22	1
ENSG00000007171	NOS2	29	2	1	1	1	6.014	2.34	1.324	1.016	2
ENSG00000178974	FBXO34	31	7	2	1	4	2.819	2.313	2.255	0.057	2
ENSG00000102921	N4BP1	40	8	2	1	4	0.583	2.297	2.17	0.127	2
ENSG00000177595	PIDD	21	2	1	0	2	7.264	2.293	2.043	0.25	3
ENSG00000151320	AKAP6	35	5	1	1	3	6.686	2.29	2.001	0.289	1
ENSG00000185436	IFNLR1	34	2	2	1	3	6.443	2.286	1.97	0.316	0
ENSG00000128596	CCDC136	35	5	1	1	4	4.461	2.259	1.049	1.21	2
ENSG00000107290	SETX	39	7	2	1	3	2.782	2.255	1.625	0.63	2
ENSG00000170396	ZNF804A	34	3	1	1	3	9.343	2.232	1.956	0.276	1
ENSG00000165490	C11orf82	33	4	1	1	2	19.003	2.228	1.848	0.38	1
ENSG00000091136	LAMB1	36	5	2	1	3	0.592	2.227	2.212	0.016	2
ENSG00000197208	SLC22A4	28	3	1	1	1	2.112	2.225	2.214	0.011	2
ENSG00000188827	SLX4	30	4	1	0	4	18.092	2.223	1.583	0.64	1
ENSG00000171811	TTC40	18	0	1	0	1	16.936	2.202	1.919	0.283	1
ENSG00000137831	UACA	39	8	2	1	4	4.627	2.199	2.047	0.152	1
ENSG00000135596	MICAL1	30	4	1	1	2	3.34	2.197	1.782	0.414	2
ENSG00000165124	SVEP1	34	6	2	1	1	7.538	2.196	1.977	0.218	1
ENSG00000116127	ALMS1	25	3	1	1	1	3.537	2.19	2.139	0.05	2
ENSG00000184584	TMEM173	36	7	2	1	2	5.39	2.186	1.618	0.567	2
ENSG00000165757	KIAA1462	36	7	2	1	3	11.975	2.177	1.798	0.379	2
ENSG00000018280	SLC11A1	34	6	2	0	1	3.264	2.176	1.804	0.372	2
ENSG00000124789	NUP153	38	7	2	1	4	1.599	2.168	2.12	0.047	2
ENSG00000009413	REV3L	39	8	1	1	4	2.043	2.155	1.975	0.18	2
ENSG00000137968	SLC44A5	29	1	1	1	1	8.364	2.149	1.478	0.671	2
ENSG00000157131	C8A	37	6	1	1	3	12.006	2.149	1.747	0.402	2
ENSG00000119684	MLH3	36	6	2	0	2	17.906	2.148	1.705	0.443	0
ENSG00000118898	PPL	35	5	2	1	3	0.563	2.135	1.78	0.354	1
ENSG00000139514	SLC7A1	33	3	2	1	3	0.738	2.134	2.024	0.11	2
ENSG00000164307	ERAP1	38	7	1	1	3	5.165	2.131	1.79	0.341	2
ENSG00000148942	SLC5A12	35	6	2	1	1	2.967	2.129	2.074	0.056	2
ENSG00000187323	DCC	30	2	1	1	1	0.059	2.129	0.95	1.178	2
ENSG00000117400	MPL	28	2	1	1	2	5.377	2.117	2.084	0.033	2
ENSG00000101311	FERMT1	29	2	2	1	1	0.178	2.113	1.991	0.122	3
ENSG00000153207	AHCTF1	37	7	2	1	3	6.183	2.106	1.791	0.314	2
ENSG00000158014	SLC30A2	32	4	2	1	1	3.247	2.101	2.014	0.086	2
ENSG00000198554	WDHD1	32	4	1	1	1	3.276	2.083	1.814	0.269	2
ENSG00000112053	SLC26A8	32	3	1	1	1	11.57	2.082	1.696	0.386	1
ENSG00000157483	MYO1E	38	7	2	1	2	0.039	2.079	1.766	0.313	2
ENSG00000188306	LRRIQ4	32	4	1	1	1	13.236	2.066	1.805	0.261	2
ENSG00000166946	CCNDBP1	39	8	2	1	4	1.677	2.037	1.871	0.166	1
ENSG00000110427	KIAA1549L	36	5	1	1	4	1.418	2.03	2.005	0.025	2
ENSG00000106991	ENG	37	8	2	1	4	8.237	2.026	1.843	0.184	2
ENSG00000007312	CD79B	27	3	2	1	2	1.591	2.017	1.885	0.131	2
ENSG00000103356	EARS2	36	6	2	1	4	0.959	2.01	1.863	0.148	2
ENSG00000164347	GFM2	39	6	2	1	4	4.226	1.998	1.923	0.075	2
ENSG00000153993	SEMA3D	32	1	1	1	3	0.467	1.995	1.638	0.357	2
ENSG00000151914	DST	36	4	2	1	4	4.412	1.99	1.733	0.257	0
ENSG00000152894	PTPRK	38	7	2	1	3	0	1.988	1.988	0	2
ENSG00000076706	MCAM	37	7	2	1	4	3.263	1.981	1.949	0.031	2
ENSG00000115107	STEAP3	34	4	2	1	4	3.332	1.981	1.939	0.042	2
ENSG00000119285	HEATR1	36	7	2	1	3	4.108	1.98	1.799	0.181	0
ENSG00000173230	GOLGB1	39	8	2	0	4	8.886	1.979	1.766	0.213	1
ENSG00000103540	CCP110	39	7	2	1	4	3.998	1.967	1.651	0.316	0
ENSG00000125827	TMX4	39	7	2	1	4	0.767	1.967	1.96	0.007	2
ENSG00000221829	FANCG	35	6	1	1	4	2.701	1.965	1.918	0.048	0
ENSG00000182271	TMIGD1	32	4	2	1	1	5.705	1.958	1.89	0.068	2
ENSG00000205038	PKHD1L1	34	5	2	1	2	10.208	1.957	1.768	0.189	0
ENSG00000122025	FLT3	33	3	1	1	2	0.727	1.955	1.851	0.104	2
ENSG00000179094	PER1	38	8	2	1	4	0.209	1.955	1.941	0.014	2
ENSG00000111364	DDX55	39	7	2	1	4	0.448	1.951	1.94	0.011	1
ENSG00000085511	MAP3K4	39	7	2	1	4	1.271	1.951	1.879	0.072	2
ENSG00000130164	LDLR	36	6	2	1	3	1.593	1.938	1.773	0.165	1
ENSG00000166589	CDH16	34	7	2	1	1	12.055	1.936	1.68	0.257	2
ENSG00000141428	C18orf21	36	8	2	1	4	0.536	1.93	1.868	0.061	2
ENSG00000140525	FANCI	34	6	1	1	2	2.806	1.928	1.407	0.52	2
ENSG00000119321	FKBP15	40	8	2	1	3	1.605	1.926	1.508	0.418	2
ENSG00000204842	ATXN2	40	8	2	1	4	0.016	1.926	1.924	0.002	2
ENSG00000102755	FLT1	38	7	2	1	3	2.576	1.917	1.81	0.107	1
ENSG00000167700	MFSD3	33	6	1	1	3	1.043	1.914	1.873	0.041	2
ENSG00000144228	SPOPL	35	4	1	1	4	0.035	1.909	1.909	0	2
ENSG00000153820	SPHKAP	38	6	1	1	4	10.33	1.906	1.653	0.253	1
ENSG00000040199	PHLPP2	36	5	2	1	2	1.175	1.9	1.897	0.004	2
ENSG00000100815	TRIP11	38	7	2	1	4	5.045	1.899	1.672	0.227	2
ENSG00000198483	ANKRD35	31	1	1	1	3	4.992	1.894	1.813	0.081	0
ENSG00000105851	PIK3CG	31	1	1	1	2	0.004	1.894	1.893	0.001	2
ENSG00000140326	CDAN1	38	6	2	1	4	1.746	1.893	1.797	0.096	2
ENSG00000101391	CDK5RAP1	41	8	2	1	4	0.805	1.89	1.817	0.073	2
ENSG00000116991	SIPA1L2	35	5	2	1	2	0.909	1.889	1.773	0.116	1
ENSG00000132002	DNAJB1	36	8	2	1	4	0.092	1.887	1.887	0	2
ENSG00000110887	DAO	37	8	2	1	2	1.161	1.88	1.809	0.071	2
ENSG00000198331	HYLS1	38	8	2	1	4	2.215	1.878	1.86	0.018	2
ENSG00000125354	4889-10-21	33	3	1	1	3	0.016	1.873	1.704	0.169	2
ENSG00000083093	PALB2	36	6	2	0	3	8.13	1.866	1.606	0.26	1
ENSG00000183977	PP2D1	30	5	1	1	1	31.709	1.864	1.276	0.587	0
ENSG00000112159	MDN1	33	3	2	1	4	5.933	1.859	1.75	0.109	1
ENSG00000108576	SLC6A4	34	5	1	1	1	1.633	1.857	1.815	0.042	2
ENSG00000168676	KCTD19	30	1	1	1	1	1.696	1.854	1.78	0.073	2
ENSG00000155592	ZKSCAN2	33	1	1	1	4	2.755	1.851	1.534	0.317	1
ENSG00000130589	HELZ2	28	4	1	0	3	12.641	1.844	1.129	0.715	0
ENSG00000205978	NYNRIN	28	5	2	1	4	9.784	1.834	1.607	0.227	0
ENSG00000183856	IQGAP3	28	1	1	1	1	8.607	1.832	1.705	0.127	1
ENSG00000099139	PCSK5	31	2	1	1	1	6.206	1.831	1.681	0.151	1
ENSG00000117090	SLAMF1	27	1	2	1	1	9.794	1.831	1.667	0.164	2
ENSG00000143476	DTL	31	3	1	0	2	3.066	1.812	1.804	0.008	2
ENSG00000160208	RRP1B	39	8	2	1	4	4.499	1.811	1.501	0.309	1
ENSG00000009724	MASP2	34	7	1	1	2	4.448	1.811	1.787	0.024	2
ENSG00000019169	MARCO	33	6	2	0	1	7.69	1.81	1.493	0.317	1
ENSG00000162643	WDR63	36	5	2	1	2	4.886	1.807	1.512	0.295	2
ENSG00000143228	NUF2	33	6	1	1	1	1.238	1.806	0.516	1.29	2
ENSG00000170390	DCLK2	40	8	1	1	4	0.004	1.802	1.801	0.001	2
ENSG00000121289	CEP89	39	7	2	1	4	3.011	1.801	1.208	0.593	2
ENSG00000164403	SHROOM1	34	7	2	1	3	14.364	1.799	1.357	0.443	1
ENSG00000135476	ESPL1	33	3	1	1	2	10.666	1.796	1.026	0.77	1
ENSG00000102763	VWA8	37	6	2	1	4	4.001	1.79	1.502	0.289	0
ENSG00000176155	CCDC57	31	4	1	0	4	2.6	1.784	0.639	1.145	2
ENSG00000074803	SLC12A1	35	5	2	1	1	0.545	1.781	1.715	0.066	2
ENSG00000143514	TP53BP2	40	7	2	1	4	1.146	1.775	1.53	0.245	2
ENSG00000035928	RFC1	40	8	2	1	3	5.042	1.766	1.699	0.067	2
ENSG00000117118	SDHB	39	8	2	1	4	0.081	1.764	1.763	0.001	2
ENSG00000013375	PGM3	40	8	2	1	3	0.901	1.763	1.651	0.112	2
ENSG00000152223	EPG5	37	6	2	1	4	5.311	1.76	1.637	0.123	0
ENSG00000137962	ARHGAP29	39	8	2	1	4	1.323	1.76	1.627	0.133	2
ENSG00000162669	HFM1	27	1	1	0	1	9.856	1.756	1.676	0.08	1
ENSG00000105929	ATP6V0A4	33	4	2	1	1	1.185	1.752	1.708	0.044	2
ENSG00000136153	LMO7	41	8	2	1	4	4.611	1.749	1.634	0.115	2
ENSG00000141499	WRAP53	38	8	2	0	4	2.423	1.749	1.71	0.038	2
ENSG00000082438	COBLL1	39	7	1	1	4	4.347	1.741	1.239	0.502	1
ENSG00000103037	SETD6	38	7	2	1	2	3.561	1.727	1.454	0.273	2
ENSG00000115594	IL1R1	39	8	2	1	3	7.801	1.725	1.188	0.536	1
ENSG00000152582	SPEF2	31	1	1	1	2	9.193	1.724	1.369	0.355	0
ENSG00000137871	ZNF280D	37	7	2	1	4	6.335	1.722	1.284	0.438	1
ENSG00000153292	GPR110	32	3	2	1	1	14.513	1.721	1.387	0.334	0
ENSG00000114735	HEMK1	39	7	2	1	4	1.019	1.72	1.502	0.218	1
ENSG00000184434	LRRC19	33	7	2	1	1	7.014	1.712	1.515	0.197	1
ENSG00000127124	HIVEP3	31	3	2	1	1	5.418	1.702	1.555	0.147	1
ENSG00000144320	KIAA1715	39	7	2	1	4	1.04	1.7	1.619	0.081	2
ENSG00000138346	DNA2	28	1	1	1	2	3.102	1.698	1.642	0.056	0
ENSG00000140564	FURIN	36	8	2	0	4	0.023	1.696	1.693	0.002	2
ENSG00000117479	SLC19A2	38	7	1	1	4	0.085	1.69	1.513	0.177	2
ENSG00000183230	CTNNA3	19	1	1	1	1	1.947	1.686	1.668	0.018	2
ENSG00000139908	TSSK4	35	7	1	1	1	0.713	1.684	0.961	0.723	2
ENSG00000107077	KDM4C	39	7	2	1	4	7.237	1.683	1.176	0.507	1
ENSG00000082269	FAM135A	38	6	2	1	3	2.748	1.679	1.437	0.241	2
ENSG00000181038	METTL23	35	7	2	1	4	1.742	1.669	1.588	0.081	1
ENSG00000109158	GABRA4	31	1	1	1	2	0.385	1.667	1.484	0.183	2
ENSG00000180245	RRH	32	5	1	1	1	2.936	1.666	1.547	0.118	1
ENSG00000154227	CERS3	30	1	1	1	1	3.78	1.666	1.322	0.343	2
ENSG00000100078	PLA2G3	26	0	1	1	1	9.727	1.665	1.473	0.193	1
ENSG00000134444	KIAA1468	37	5	2	1	4	0.149	1.665	1.651	0.014	2
ENSG00000129422	MTUS1	39	7	2	1	4	7.085	1.664	1.548	0.116	1
ENSG00000116957	TBCE	39	8	2	1	4	1.694	1.658	1.646	0.013	2
ENSG00000159166	LAD1	32	8	2	0	2	3.557	1.653	1.42	0.234	1
ENSG00000100503	NIN	30	0	2	1	2	7.526	1.651	1.398	0.253	1
ENSG00000165923	AGBL2	30	1	2	1	2	0.516	1.643	1.247	0.396	1
ENSG00000183621	ZNF438	35	5	2	1	4	6.618	1.642	1.169	0.473	1
ENSG00000168569	TMEM223	36	8	2	1	3	1.962	1.638	1.542	0.096	2
ENSG00000125730	C3	37	8	2	1	4	5.466	1.637	1.387	0.25	2
ENSG00000163607	GTPBP8	36	7	2	1	1	2.928	1.635	1.595	0.04	2
ENSG00000118193	KIF14	29	1	1	1	1	8.914	1.627	1.434	0.192	0
ENSG00000176208	ATAD5	30	3	1	1	2	10.278	1.626	1.539	0.087	0
ENSG00000132549	VPS13B	34	4	2	1	3	6.777	1.62	1.595	0.026	1
ENSG00000172071	EIF2AK3	40	7	2	1	4	0.566	1.611	1.607	0.004	2
ENSG00000133318	RTN3	38	8	2	1	4	3.215	1.601	1.425	0.176	1
ENSG00000141576	RNF157	40	7	2	1	4	0.02	1.6	1.585	0.015	2
ENSG00000174173	TRMT10C	38	8	2	1	4	2.984	1.598	1.106	0.492	1
ENSG00000132676	DAP3	40	8	2	1	4	1.868	1.598	1.586	0.012	2
ENSG00000140534	TICRR	29	1	1	1	1	20.459	1.589	1.263	0.326	0
ENSG00000156509	FBXO43	25	1	1	1	1	12.787	1.589	1.251	0.338	0
ENSG00000179889	PDXDC1	38	7	2	0	4	1.132	1.588	1.496	0.092	1
ENSG00000124721	DNAH8	29	2	1	1	1	9.339	1.584	1.393	0.191	0
ENSG00000160282	FTCD	29	6	2	0	3	0.63	1.584	1.582	0.002	2
ENSG00000198759	EGFL6	24	1	1	0	1	8.375	1.579	1.255	0.324	1
ENSG00000132837	DMGDH	37	7	2	1	1	1.175	1.577	0.897	0.68	2
ENSG00000010319	SEMA3G	32	4	2	1	3	2.579	1.568	1.545	0.023	2
ENSG00000095059	DHPS	36	8	2	1	4	0.005	1.566	1.565	0	2
ENSG00000132623	ANKEF1	31	2	2	1	1	8.206	1.563	1.393	0.17	0
ENSG00000165669	FAM204A	38	8	2	1	4	2.335	1.559	0.852	0.707	2
ENSG00000130340	SNX9	39	7	2	1	4	0.915	1.557	1.556	0.001	2
ENSG00000172869	DMXL1	37	5	1	1	4	5.835	1.556	1.395	0.161	1
ENSG00000197563	PIGN	37	5	2	1	3	2.32	1.556	1.545	0.01	1
ENSG00000242110	AMACR	33	5	2	1	3	3.821	1.556	0.841	0.715	1
ENSG00000036565	SLC18A1	31	1	1	1	2	1.541	1.552	0.627	0.925	2
ENSG00000105176	URI1	38	8	2	1	4	2.314	1.55	1.404	0.146	2
ENSG00000058453	CROCC	25	1	1	0	2	7.403	1.548	1.312	0.236	1
ENSG00000163012	ZSWIM2	31	2	1	1	1	9.518	1.547	1.386	0.161	1
ENSG00000117593	DARS2	39	6	2	1	4	2.792	1.546	1.408	0.138	1
ENSG00000123552	USP45	34	4	2	1	2	2.082	1.546	1.532	0.014	1
ENSG00000143669	LYST	36	4	2	1	4	4.528	1.545	1.29	0.255	1
ENSG00000120903	CHRNA2	26	0	1	1	1	1.301	1.543	0.97	0.572	2
ENSG00000185477	GPRIN3	34	8	2	1	4	7.4	1.538	1.324	0.214	0
ENSG00000112818	MEP1A	29	1	1	0	1	8.858	1.526	1.396	0.131	0
ENSG00000104067	TJP1	38	6	2	1	4	1.224	1.526	1.501	0.025	2
ENSG00000075702	WDR62	30	1	2	1	2	9.218	1.525	1.369	0.156	1
ENSG00000104142	VPS18	39	7	2	1	4	0.535	1.524	1.514	0.01	1
ENSG00000170871	KIAA0232	37	6	2	1	4	2.882	1.522	1.427	0.095	2
ENSG00000186532	SMYD4	36	5	1	1	4	3.295	1.52	1.42	0.1	1
ENSG00000155304	HSPA13	39	6	2	1	4	0.907	1.515	1.425	0.09	2
ENSG00000089041	P2RX7	32	5	2	1	2	6.161	1.51	1.213	0.297	1
ENSG00000113073	SLC4A9	32	4	2	1	1	2.908	1.51	0.494	1.016	1
ENSG00000178562	CD28	31	2	2	1	1	4.273	1.51	0.524	0.987	1
ENSG00000078177	N4BP2	36	5	2	1	3	4.474	1.508	0.75	0.758	1
ENSG00000198000	NOL8	34	6	2	1	4	2.066	1.506	1.268	0.238	1
ENSG00000198089	SFI1	37	7	1	1	4	10.477	1.505	1.045	0.46	0
ENSG00000086696	HSD17B2	32	4	2	1	1	5.47	1.503	1.193	0.31	0
ENSG00000121210	KIAA0922	37	5	1	1	4	1.313	1.501	1.424	0.077	1
ENSG00000121057	AKAP1	39	7	2	1	4	7.174	1.5	1.018	0.483	1
ENSG00000086102	NFX1	39	6	2	1	4	0.72	1.499	1.078	0.421	2
ENSG00000129197	RPAIN	39	8	2	1	4	3.375	1.499	1.345	0.155	2
ENSG00000121691	CAT	40	8	2	1	4	0.057	1.498	0.887	0.612	2
ENSG00000127603	MACF1	35	5	2	1	3	3.222	1.497	0.944	0.553	2
ENSG00000154415	PPP1R3A	35	5	2	1	2	7.674	1.48	1.365	0.115	0
ENSG00000169919	GUSB	40	8	2	1	4	3.015	1.48	1.408	0.072	1
ENSG00000171456	ASXL1	38	7	1	1	4	9.74	1.479	1.334	0.145	1
ENSG00000131899	LLGL1	33	5	1	1	4	1.05	1.474	1.449	0.025	2
ENSG00000110435	PDHX	39	7	2	1	3	0.903	1.465	1.448	0.017	2
ENSG00000107798	LIPA	40	8	2	1	4	2.889	1.461	0.89	0.571	2
ENSG00000172732	MUS81	35	8	2	1	4	0.628	1.459	0.699	0.76	1
ENSG00000048707	VPS13D	36	5	2	1	4	1.614	1.457	1.317	0.14	1
ENSG00000091536	MYO15A	26	1	1	1	1	11.097	1.454	1.27	0.184	0
ENSG00000082074	FYB	34	5	2	1	2	3.811	1.45	1.083	0.367	0
ENSG00000170266	GLB1	37	6	2	1	3	1.885	1.45	1.378	0.073	1
ENSG00000122687	FTSJ2	36	7	2	1	4	1.257	1.447	1.426	0.021	1
ENSG00000132000	PODNL1	22	1	1	1	1	4.839	1.447	1.321	0.126	1
ENSG00000136935	GOLGA1	39	7	2	1	4	0.57	1.445	1.421	0.024	1
ENSG00000180871	CXCR2	22	4	2	1	2	6.712	1.444	1.236	0.207	1
ENSG00000090565	RAB11FIP3	38	8	2	0	4	0.023	1.439	1.118	0.321	2
ENSG00000188177	ZC3H6	39	7	2	1	4	0.849	1.437	1.353	0.084	2
ENSG00000175198	PCCA	39	8	2	1	3	1.158	1.431	1.429	0.002	1
ENSG00000082781	ITGB5	36	3	2	1	4	1.662	1.43	1.429	0.001	1
ENSG00000065154	OAT	37	8	2	1	4	0.26	1.424	1.234	0.19	2
ENSG00000196091	MYBPC1	38	5	2	1	4	0.01	1.422	0.442	0.98	1
ENSG00000181544	FANCB	30	1	2	1	2	26.011	1.415	1.005	0.41	1
ENSG00000184459	BPIFC	32	4	1	1	1	1.957	1.412	1.323	0.089	1
ENSG00000135679	MDM2	36	8	2	1	4	2.002	1.412	1.39	0.021	2
ENSG00000136271	DDX56	39	8	2	1	3	1.537	1.411	1.364	0.047	1
ENSG00000142675	CNKSR1	27	3	2	0	1	4.587	1.41	1.379	0.031	1
ENSG00000132357	CARD6	29	0	1	1	4	4.339	1.407	1.331	0.076	1
ENSG00000163576	EFHB	35	5	2	1	2	14.998	1.407	1.14	0.267	1
ENSG00000198838	RYR3	30	1	1	1	1	3.609	1.405	1.368	0.037	1
ENSG00000166783	KIAA0430	40	8	2	1	4	2.326	1.4	0.813	0.587	1
ENSG00000187492	CDHR4	24	3	1	1	1	8.52	1.399	1.23	0.169	1
ENSG00000136731	UGGT1	36	6	1	1	4	1.482	1.391	1.131	0.26	1
ENSG00000163898	LIPH	32	2	2	1	2	6.407	1.391	1.377	0.014	1
ENSG00000198542	ITGBL1	39	7	1	1	4	1.52	1.389	1.121	0.268	1
ENSG00000177575	CD163	28	2	2	1	1	9.354	1.386	1.253	0.133	1
ENSG00000143409	FAM63A	38	8	1	1	4	1.174	1.379	1.11	0.268	2
ENSG00000072274	TFRC	37	6	2	1	4	2.181	1.376	1.161	0.215	1
ENSG00000132938	MTUS2	34	5	1	1	2	8.977	1.373	1.032	0.341	0
ENSG00000143373	ZNF687	36	5	2	1	4	1.347	1.372	1.36	0.011	1
ENSG00000096070	BRPF3	39	7	2	1	3	0.885	1.365	0.451	0.914	1
ENSG00000140598	EFTUD1	36	7	2	0	4	1.212	1.365	1.001	0.364	2
ENSG00000046604	DSG2	35	4	2	1	3	4.957	1.362	0.854	0.508	0
ENSG00000152583	SPARCL1	37	8	2	1	4	3.987	1.362	0.752	0.61	2
ENSG00000119888	EPCAM	38	8	2	1	4	1.501	1.361	1.322	0.038	1
ENSG00000068654	POLR1A	37	6	2	1	4	1.866	1.357	1.076	0.282	1
ENSG00000024526	DEPDC1	28	1	1	1	1	7.027	1.35	1.214	0.136	1
ENSG00000119397	CNTRL	36	3	2	1	4	4.008	1.347	1.218	0.129	1
ENSG00000151503	NCAPD3	36	5	2	1	4	3.487	1.347	1.018	0.329	1
ENSG00000172244	C5orf34	33	6	1	1	2	6.358	1.346	1.282	0.064	1
ENSG00000174358	SLC6A19	28	4	2	0	1	1.524	1.346	1.208	0.138	1
ENSG00000055957	ITIH1	33	6	1	1	2	0.852	1.343	1.308	0.036	1
ENSG00000142627	EPHA2	29	3	2	1	2	3.009	1.34	1.146	0.194	1
ENSG00000173258	ZNF483	19	2	1	1	2	6.163	1.327	1.019	0.308	1
ENSG00000153774	CFDP1	38	8	2	1	4	0.647	1.32	1.007	0.313	1
ENSG00000136436	CALCOCO2	38	8	2	1	4	1.499	1.319	1.041	0.279	2
ENSG00000110324	IL10RA	35	4	2	1	4	7.148	1.315	0.935	0.381	0
ENSG00000159658	EFCAB14	39	8	2	0	4	0.92	1.314	1.297	0.018	1
ENSG00000033867	SLC4A7	32	3	1	1	1	3.308	1.313	1.302	0.011	1
ENSG00000111912	NCOA7	38	7	2	1	4	1.783	1.313	1.271	0.043	1
ENSG00000128536	CDHR3	33	3	2	1	2	3.731	1.312	1.219	0.094	1
ENSG00000197321	SVIL	40	8	2	1	4	7.47	1.308	1.185	0.123	0
ENSG00000084674	APOB	34	5	2	0	2	8.706	1.307	0.998	0.309	0
ENSG00000124688	MAD2L1BP	37	8	2	1	4	0.892	1.301	1.269	0.032	2
ENSG00000163600	ICOS	27	1	1	1	2	3.751	1.298	0.454	0.844	1
ENSG00000118482	PHF3	38	7	2	1	4	3.457	1.296	1.194	0.101	1
ENSG00000187790	FANCM	30	0	1	1	3	2.581	1.296	0.695	0.6	1
ENSG00000123405	NFE2	33	4	2	1	3	0.959	1.293	1.207	0.086	1
ENSG00000181418	DDN	26	4	1	1	3	3.705	1.289	1.116	0.173	1
ENSG00000135052	GOLM1	37	7	2	1	4	2.469	1.285	1.102	0.182	1
ENSG00000112077	RHAG	31	1	2	1	1	2.654	1.283	0.865	0.418	1
ENSG00000166938	DIS3L	38	6	2	1	4	3.183	1.28	1.278	0.002	1
ENSG00000174197	MGA	35	5	2	1	4	2.206	1.28	1.265	0.016	1
ENSG00000140694	PARN	41	8	2	1	4	0.149	1.276	1.252	0.025	1
ENSG00000163792	TCF23	29	2	2	1	1	1.647	1.275	1.172	0.103	1
ENSG00000163975	MFI2	29	1	2	1	1	2.864	1.27	1.233	0.037	1
ENSG00000165506	DNAAF2	34	7	2	1	3	4.389	1.269	1.227	0.042	1
ENSG00000121410	A1BG	26	3	1	0	2	5.73	1.267	0.65	0.617	0
ENSG00000042445	RETSAT	39	7	2	1	4	2.176	1.267	1.214	0.053	1
ENSG00000137801	THBS1	36	4	2	1	3	1.507	1.266	1.257	0.01	1
ENSG00000115267	IFIH1	37	6	2	1	3	3.794	1.257	0.873	0.384	0
ENSG00000135973	GPR45	25	2	1	1	2	0.934	1.257	1.204	0.052	1
ENSG00000168229	PTGDR	26	1	2	1	1	2.926	1.256	1.162	0.094	1
ENSG00000171681	ATF7IP	39	6	2	1	4	0.852	1.254	1.236	0.018	1
ENSG00000110318	KIAA1377	35	5	1	1	4	9.466	1.249	0.637	0.612	1
ENSG00000137200	CMTR1	39	8	2	1	4	4.288	1.244	1.156	0.088	1
ENSG00000163754	GYG1	40	8	2	1	4	0.668	1.244	1.064	0.18	2
ENSG00000166716	ZNF592	36	6	2	0	4	1.008	1.243	1.183	0.06	1
ENSG00000146233	CYP39A1	38	8	2	1	2	3.476	1.238	1.1	0.138	0
ENSG00000167769	ACER1	26	1	1	1	1	4.523	1.232	1.175	0.057	1
ENSG00000197746	PSAP	36	8	2	1	4	4.705	1.231	1.081	0.151	1
ENSG00000104133	SPG11	40	8	2	1	4	4.893	1.23	1.114	0.116	0
ENSG00000145703	IQGAP2	35	7	1	1	3	2.246	1.23	1.133	0.097	1
ENSG00000101782	RIOK3	41	8	2	1	4	0.405	1.23	1.034	0.195	2
ENSG00000198087	CD2AP	39	7	2	1	4	1.181	1.229	1.223	0.006	1
ENSG00000185800	DMWD	27	5	2	0	2	0.053	1.228	1.132	0.096	1
ENSG00000105397	TYK2	29	1	1	1	3	3.077	1.226	1.178	0.048	1
ENSG00000122121	XPNPEP2	35	6	2	1	1	4.853	1.225	1.044	0.181	1
ENSG00000100813	ACIN1	39	7	2	1	4	0.7	1.224	1.209	0.015	1
ENSG00000116678	LEPR	39	7	2	1	3	2.828	1.224	1.179	0.046	1
ENSG00000008282	SYPL1	39	8	2	1	4	0.287	1.222	1.213	0.009	1
ENSG00000108784	NAGLU	33	5	2	1	4	0.957	1.222	1.204	0.018	1
ENSG00000182179	UBA7	33	2	1	1	3	3.88	1.22	0.542	0.678	1
ENSG00000182511	FES	34	6	2	0	4	0.907	1.219	0.752	0.467	1
ENSG00000164935	DCSTAMP	29	2	1	1	1	9.082	1.218	1.191	0.027	1
ENSG00000112339	HBS1L	39	7	2	1	4	0.698	1.217	1.21	0.006	1
ENSG00000184675	AMER1	32	7	2	1	3	6.432	1.216	1.181	0.035	1
ENSG00000097096	SYDE2	37	4	2	1	4	4.781	1.214	0.919	0.294	0
ENSG00000128050	PAICS	36	8	2	1	4	0.008	1.213	1.212	0	1
ENSG00000122733	KIAA1045	35	6	1	1	4	1.638	1.212	1.211	0.001	1
ENSG00000132382	MYBBP1A	39	8	2	1	4	5.006	1.211	1.177	0.034	1
ENSG00000077063	CTTNBP2	35	5	2	1	4	1.164	1.209	1.092	0.117	1
ENSG00000172915	NBEA	34	4	1	0	4	0.026	1.204	1.184	0.02	1
ENSG00000165046	LETM2	30	2	1	1	1	4.443	1.202	1.123	0.079	1
ENSG00000169251	NMD3	39	8	2	0	4	0.008	1.202	1.188	0.014	1
ENSG00000105186	ANKRD27	40	7	2	1	4	2.594	1.199	1.163	0.036	1
ENSG00000117215	PLA2G2D	31	6	1	1	1	4.861	1.196	1.185	0.011	1
ENSG00000148187	MRRF	40	8	2	1	4	1.239	1.194	1.19	0.004	1
ENSG00000044090	CUL7	28	3	1	1	4	1.906	1.193	0.758	0.435	0
ENSG00000070019	GUCY2C	30	1	1	1	1	4.004	1.193	1.092	0.1	1
ENSG00000091490	SEL1L3	40	7	2	1	4	2.17	1.192	0.915	0.277	1
ENSG00000127980	PEX1	40	7	2	1	4	3.282	1.19	1.143	0.047	0
ENSG00000161270	NPHS1	31	3	2	1	1	3.54	1.189	1.15	0.039	1
ENSG00000118307	CASC1	36	5	1	1	3	4.741	1.186	0.708	0.477	1
ENSG00000145241	CENPC	36	7	1	1	2	10.682	1.182	1.023	0.159	0
ENSG00000179941	BBS10	35	5	2	1	4	4.409	1.177	0.89	0.287	0
ENSG00000181104	F2R	36	7	2	1	3	3.788	1.176	0.46	0.715	1
ENSG00000155393	HEATR3	37	7	2	0	4	1.983	1.172	1.128	0.044	1
ENSG00000070269	TMEM260	40	8	2	1	4	0.439	1.17	1.145	0.025	1
ENSG00000104447	TRPS1	36	6	1	1	3	1.123	1.169	1.169	0	1
ENSG00000125648	SLC25A23	36	6	2	1	4	0.059	1.168	1.163	0.005	1
ENSG00000188554	NBR1	38	8	2	1	4	2.075	1.168	1.027	0.141	1
ENSG00000107560	RAB11FIP2	40	8	2	1	4	0.518	1.167	1.157	0.011	1
ENSG00000134574	DDB2	35	6	2	1	2	3.875	1.167	1.106	0.061	1
ENSG00000120451	SNX19	40	7	2	1	4	3.354	1.166	1.115	0.051	1
ENSG00000138134	STAMBPL1	36	4	2	1	3	0.088	1.165	0.416	0.749	1
ENSG00000159256	MORC3	39	8	2	1	4	0.63	1.165	1.162	0.003	1
ENSG00000123146	CD97	36	8	1	1	4	5.602	1.164	0.875	0.29	1
ENSG00000088305	DNMT3B	30	1	2	1	1	4.517	1.161	1.142	0.02	1
ENSG00000179846	NKPD1	24	1	1	1	2	0.902	1.161	1.15	0.011	1
ENSG00000153237	CCDC148	36	7	1	1	1	6.638	1.16	0.914	0.246	0
ENSG00000139055	ERP27	28	2	1	1	1	6.384	1.159	0.993	0.166	1
ENSG00000127947	PTPN12	39	8	2	1	4	2.322	1.158	1.037	0.121	1
ENSG00000198944	SOWAHA	27	5	1	1	2	2.356	1.154	1.065	0.089	1
ENSG00000133706	LARS	41	8	2	1	4	0.073	1.15	0.969	0.181	0
ENSG00000064933	PMS1	32	1	1	1	4	5.726	1.15	0.203	0.946	1
ENSG00000173702	MUC13	30	1	2	1	2	12.092	1.149	0.824	0.326	0
ENSG00000116962	NID1	36	7	2	0	4	1.36	1.149	1.125	0.024	1
ENSG00000134250	NOTCH2	34	5	2	1	4	2.194	1.149	1.14	0.009	1
ENSG00000127831	VIL1	33	6	2	1	1	1.75	1.146	0.669	0.476	1
ENSG00000167741	GGT6	29	2	1	1	2	5.067	1.145	1.006	0.139	1
ENSG00000107036	KIAA1432	39	6	2	1	4	1.095	1.144	1.036	0.108	1
ENSG00000066933	MYO9A	34	3	2	1	3	5.393	1.143	0.704	0.44	1
ENSG00000052795	FNIP2	28	3	2	1	4	2.487	1.141	1.096	0.045	1
ENSG00000125815	CST8	24	1	1	1	1	2.615	1.141	1.082	0.059	1
ENSG00000125810	CD93	35	6	2	1	3	2.322	1.139	1.052	0.087	1
ENSG00000068097	HEATR6	35	5	2	1	2	8.535	1.138	1	0.138	0
ENSG00000125999	BPIFB1	30	1	2	1	2	3.602	1.138	1.031	0.107	1
ENSG00000135315	KIAA1009	35	4	1	1	3	4.008	1.138	1.113	0.024	1
ENSG00000135587	SMPD2	38	8	2	1	3	1.456	1.138	0.706	0.432	1
ENSG00000187676	B3GALTL	39	7	2	1	4	1.784	1.138	1.033	0.105	1
ENSG00000144747	TMF1	41	8	2	1	4	0.871	1.136	1.095	0.041	1
ENSG00000167543	TP53I13	33	7	2	1	3	0.561	1.132	1.094	0.039	1
ENSG00000183324	C15orf60	30	5	1	1	1	1.936	1.131	0.771	0.36	1
ENSG00000118496	FBXO30	37	6	2	1	4	0.612	1.13	1.109	0.021	1
ENSG00000128886	ELL3	32	2	2	1	2	1.921	1.13	1.095	0.035	1
ENSG00000143776	CDC42BPA	32	4	1	1	3	0.93	1.13	1.127	0.003	1
ENSG00000137497	NUMA1	38	7	2	1	4	2.964	1.128	1.096	0.032	1
ENSG00000155640	C10orf12	30	3	2	1	3	8.234	1.127	0.936	0.191	0
ENSG00000108846	ABCC3	30	4	1	1	2	8.642	1.125	0.896	0.229	0
ENSG00000132031	MATN3	27	2	1	1	1	0.907	1.124	1.121	0.002	1
ENSG00000118094	TREH	25	0	1	0	1	5.244	1.123	1.079	0.044	1
ENSG00000197969	VPS13A	36	4	2	1	4	1.227	1.121	1.061	0.06	0
ENSG00000154309	DISP1	37	6	2	1	3	2.487	1.12	1.027	0.093	1
ENSG00000122512	PMS2	37	6	2	1	4	3.617	1.117	0.631	0.486	1
ENSG00000165392	WRN	37	5	2	1	3	3.565	1.116	0.856	0.26	0
ENSG00000154920	EME1	31	3	1	1	2	9.13	1.116	1.07	0.046	1
ENSG00000175697	GPR156	30	1	1	1	1	14.339	1.113	0.801	0.312	0
ENSG00000123066	MED13L	37	7	2	1	4	1.346	1.11	1.11	0.001	1
ENSG00000101745	ANKRD12	38	7	2	1	4	2.246	1.108	1.083	0.025	1
ENSG00000163814	CDCP1	37	5	2	1	3	0.616	1.108	1.08	0.029	1
ENSG00000145390	USP53	38	6	1	1	4	4.553	1.107	1.073	0.034	1
ENSG00000196569	LAMA2	36	6	2	1	3	3.052	1.104	0.985	0.119	0
ENSG00000163938	GNL3	38	8	2	1	3	2.156	1.104	1.096	0.008	1
ENSG00000135900	MRPL44	40	8	2	1	4	0.128	1.103	1.046	0.057	1
ENSG00000144909	OSBPL11	38	6	2	1	4	0.885	1.103	1.042	0.061	1
ENSG00000152315	KCNK13	30	3	2	1	1	2.031	1.103	1.1	0.003	1
ENSG00000119457	SLC46A2	32	3	2	1	1	2.791	1.102	0.917	0.185	1
ENSG00000166710	B2M	39	8	2	1	4	1.145	1.101	0.591	0.51	1
ENSG00000184500	PROS1	36	6	2	1	4	5.441	1.101	0.811	0.29	1
ENSG00000138496	PARP9	35	8	1	1	2	10.837	1.1	0.805	0.295	0
ENSG00000178971	CTC1	36	6	2	1	3	4.753	1.1	0.887	0.214	0
ENSG00000153339	TRAPPC8	35	6	1	1	4	1.434	1.098	1.093	0.005	1
ENSG00000104760	FGL1	39	8	2	1	2	3.216	1.094	0.872	0.222	1
ENSG00000185896	LAMP1	37	8	2	0	4	4.509	1.094	0.844	0.25	1
ENSG00000096654	ZNF184	23	2	1	1	1	4.457	1.088	0.855	0.233	1
ENSG00000123191	ATP7B	35	4	2	1	3	3.592	1.087	0.996	0.09	0
ENSG00000174405	LIG4	34	5	2	1	4	3.22	1.087	1.073	0.013	0
ENSG00000106804	C5	35	4	2	1	3	4.821	1.087	0.913	0.174	1
ENSG00000143815	LBR	39	6	2	1	4	1.237	1.084	1.065	0.019	1
ENSG00000145332	KLHL8	39	7	2	1	4	0.05	1.083	1.079	0.005	1
ENSG00000186806	VSIG10L	26	1	1	1	3	8.246	1.082	0.742	0.339	0
ENSG00000114127	XRN1	35	4	2	1	4	0.464	1.08	1.074	0.007	1
ENSG00000141968	VAV1	33	4	2	1	3	0.095	1.079	0.99	0.089	1
ENSG00000159753	RLTPR	32	4	1	1	3	1.763	1.079	1.056	0.022	1
ENSG00000166145	SPINT1	37	8	2	1	3	1.192	1.079	1.054	0.025	1
ENSG00000133111	RFXAP	36	8	2	0	4	1.282	1.078	1.057	0.021	1
ENSG00000145087	STXBP5L	29	1	1	1	1	0.039	1.077	1.073	0.005	1
ENSG00000105393	BABAM1	34	8	2	1	4	0.991	1.075	1.073	0.002	1
ENSG00000198881	ASB12	24	1	1	0	2	1.541	1.075	1.058	0.017	1
ENSG00000077943	ITGA8	34	3	2	1	2	2.677	1.074	1.001	0.073	0
ENSG00000121058	COIL	41	8	2	1	4	6.148	1.074	1.013	0.061	1
ENSG00000068489	PRR11	29	1	1	1	1	0.291	1.073	1.06	0.013	1
ENSG00000141699	FAM134C	41	8	2	1	4	0.096	1.073	1.072	0.001	1
ENSG00000103023	PRSS54	32	2	1	1	3	2.662	1.071	0.569	0.502	1
ENSG00000106624	AEBP1	38	8	2	1	4	2.391	1.07	1.061	0.009	1
ENSG00000110074	FOXRED1	39	8	2	1	4	2.376	1.07	1.056	0.013	1
ENSG00000060718	COL11A1	33	3	1	1	3	0.801	1.069	1.064	0.005	1
ENSG00000178125	PPP1R42	28	1	1	1	1	2.837	1.067	0.176	0.891	1
ENSG00000185267	CDNF	29	0	2	1	1	2.378	1.067	1.059	0.008	1
ENSG00000187266	EPOR	31	4	2	1	1	4.966	1.065	1.051	0.014	1
ENSG00000169155	ZBTB43	37	8	2	1	4	0.016	1.064	1.062	0.001	1
ENSG00000130775	THEMIS2	33	4	2	1	3	3.465	1.063	0.944	0.119	1
ENSG00000133800	LYVE1	39	8	2	1	4	0.797	1.061	0.222	0.839	1
ENSG00000137177	KIF13A	35	6	1	1	3	0.222	1.06	0.427	0.633	1
ENSG00000214013	GANC	37	7	1	1	2	2.102	1.059	0.983	0.076	1
ENSG00000103066	PLA2G15	38	7	2	1	4	2.722	1.058	1.032	0.026	1
ENSG00000198752	CDC42BPB	35	5	2	0	4	1.188	1.058	1.056	0.002	1
ENSG00000156931	VPS8	37	5	2	1	4	2.395	1.055	1.041	0.014	0
ENSG00000012211	PRICKLE3	25	2	2	0	1	2.247	1.055	1.046	0.009	1
ENSG00000123473	STIL	31	1	2	1	1	6.806	1.053	0.998	0.055	0
ENSG00000089558	KCNH4	28	1	1	1	1	3.066	1.053	1.052	0.001	1
ENSG00000162614	NEXN	41	8	2	1	4	0.744	1.053	1.051	0.002	1
ENSG00000198677	TTC37	36	4	2	1	4	2.623	1.053	1.043	0.01	1
ENSG00000152766	ANKRD22	30	1	2	1	1	0.005	1.052	0.069	0.983	1
ENSG00000115486	GGCX	38	7	2	1	4	0.088	1.051	1.048	0.002	1
ENSG00000165480	SKA3	32	4	2	1	2	3.478	1.051	0.898	0.154	1
ENSG00000171517	LPAR3	31	3	2	1	2	0.655	1.051	1.05	0	1
ENSG00000106012	IQCE	33	5	2	1	4	0.984	1.05	0.419	0.631	1
ENSG00000196914	ARHGEF12	37	4	2	1	4	0.482	1.05	0.987	0.063	1
ENSG00000166263	STXBP4	38	6	2	1	4	1.049	1.049	1.037	0.013	1
ENSG00000082213	C5orf22	37	5	2	1	4	1.441	1.047	0.957	0.09	1
ENSG00000057657	PRDM1	35	4	1	1	3	0.734	1.046	0.855	0.191	1
ENSG00000126456	IRF3	36	8	2	1	4	2.825	1.045	0.909	0.136	1
ENSG00000134571	MYBPC3	30	2	2	1	1	1.557	1.044	1.033	0.011	1
ENSG00000143450	OAZ3	30	2	2	1	1	1.476	1.044	1.041	0.003	1
ENSG00000131504	DIAPH1	36	6	2	1	4	0.3	1.043	1.039	0.004	1
ENSG00000165105	RASEF	36	6	2	1	2	3.629	1.043	0.97	0.072	1
ENSG00000113946	CLDN16	33	4	1	1	1	1.721	1.041	0.448	0.593	1
ENSG00000089737	DDX24	41	8	2	1	4	1.176	1.04	1.028	0.012	1
ENSG00000101327	PDYN	34	6	1	1	3	0.798	1.039	1.019	0.019	1
ENSG00000173517	PEAK1	35	5	2	1	4	1.098	1.039	0.998	0.041	1
ENSG00000044459	CNTLN	38	8	2	1	3	1.17	1.037	1.033	0.004	1
ENSG00000138180	CEP55	32	2	2	1	1	0.815	1.037	1.031	0.006	1
ENSG00000166963	MAP1A	36	6	1	1	4	4.34	1.036	1	0.036	1
ENSG00000167173	C15orf39	34	6	2	1	3	3.636	1.036	1.002	0.034	1
ENSG00000134759	ELP2	39	6	2	1	4	2.692	1.034	1.024	0.01	1
ENSG00000102904	TSNAXIP1	33	4	2	1	1	2.003	1.033	0.848	0.185	0
ENSG00000109943	CRTAM	31	3	1	1	3	2.505	1.033	0.935	0.098	0
ENSG00000168806	LCMT2	30	6	2	1	3	4.06	1.033	0.938	0.095	1
ENSG00000014919	COX15	40	7	2	1	4	0.055	1.029	0.997	0.032	1
ENSG00000135049	AGTPBP1	36	6	2	1	1	2.138	1.029	1.016	0.013	1
ENSG00000155903	RASA2	31	2	1	1	1	1.139	1.029	1.028	0.001	1
ENSG00000021645	NRXN3	24	1	1	1	1	0.282	1.027	1.027	0	1
ENSG00000116005	PCYOX1	41	8	2	1	4	1.608	1.027	0.909	0.118	1
ENSG00000116514	RNF19B	40	7	2	1	4	0.051	1.026	1.026	0	1
ENSG00000139767	SRRM4	30	2	1	0	2	0.216	1.026	0.739	0.286	1
ENSG00000179409	GEMIN4	39	7	2	1	4	1.76	1.026	0.939	0.087	1
ENSG00000095066	HOOK2	38	8	2	1	4	2.366	1.025	1.018	0.006	1
ENSG00000176915	ANKLE2	38	7	2	1	4	3.904	1.025	0.045	0.98	1
ENSG00000155561	NUP205	39	6	2	1	4	1.319	1.024	1.016	0.008	1
ENSG00000205517	RGL3	28	2	2	1	1	3.944	1.023	0.985	0.039	1
ENSG00000163872	YEATS2	41	8	2	1	4	0.854	1.022	0.86	0.161	1
ENSG00000186862	PDZD7	31	1	1	1	3	0.216	1.022	1.022	0	1
ENSG00000154914	USP43	28	2	1	1	2	3.505	1.021	0.957	0.064	1
ENSG00000047457	CP	40	8	2	1	3	1.731	1.019	0.643	0.376	1
ENSG00000160396	HIPK4	28	1	1	1	1	1.767	1.019	1.017	0.003	1
ENSG00000114316	USP4	37	5	2	1	4	1.263	1.018	1.007	0.012	1
ENSG00000130158	DOCK6	28	3	1	1	2	1.118	1.018	1.006	0.012	1
ENSG00000164746	C7orf57	34	6	1	1	3	0.15	1.018	1.014	0.004	1
ENSG00000163645	FAM194A	33	4	1	1	1	10.75	1.016	0.864	0.152	0
ENSG00000070061	IKBKAP	35	5	2	1	3	0.503	1.016	1.007	0.009	1
ENSG00000135482	ZC3H10	35	7	2	1	3	0.048	1.016	1.015	0.001	1
ENSG00000165323	FAT3	28	1	1	0	1	5.374	1.015	0.927	0.088	0
ENSG00000121064	SCPEP1	40	8	2	1	4	1.143	1.015	0.039	0.975	1
ENSG00000118004	COLEC11	34	7	1	0	2	0.126	1.014	1.014	0	1
ENSG00000173581	CCDC106	36	8	2	1	4	0.135	1.014	1.013	0.002	1
ENSG00000149418	ST14	32	6	2	1	2	2.722	1.013	0.982	0.031	0
ENSG00000151892	GFRA1	33	3	2	1	4	0.105	1.013	1.012	0.001	1
ENSG00000167910	CYP7A1	36	8	1	1	1	2.344	1.012	1.007	0.005	1
ENSG00000166343	MSS51	34	5	1	1	3	1.129	1.01	1.005	0.005	0
ENSG00000110244	APOA4	35	8	1	1	1	4.598	1.01	0.696	0.314	1
ENSG00000112499	SLC22A2	33	5	2	0	1	4.507	1.009	0.998	0.011	1
ENSG00000123815	ADCK4	31	4	1	1	1	1.253	1.009	0.074	0.935	1
ENSG00000177731	FLII	38	7	2	1	4	0.662	1.009	1.007	0.001	1
ENSG00000021488	SLC7A9	34	5	2	1	1	5.376	1.008	1.005	0.004	1
ENSG00000139370	SLC15A4	36	6	2	1	4	2.289	1.007	1.003	0.005	1
ENSG00000130724	CHMP2A	35	8	2	1	4	0.024	1.006	1.006	0	1
ENSG00000100012	SEC14L3	31	5	2	1	1	0.105	1.005	1.005	0	1
ENSG00000137845	ADAM10	41	8	2	1	4	1.605	1.005	1.004	0	1
ENSG00000142661	MYOM3	31	2	1	1	3	3.71	1.005	0.995	0.01	1
ENSG00000088812	ATRN	39	7	2	1	4	0.545	1.004	0.043	0.961	1
ENSG00000108578	BLMH	41	8	2	1	4	0.028	1.004	1.004	0.001	1
ENSG00000120054	CPN1	36	6	1	1	3	1.038	1.004	0.928	0.077	1
ENSG00000174332	GLIS1	27	1	2	1	2	0.847	1.004	0.97	0.034	1
ENSG00000205220	PSMB10	33	4	1	1	2	2.218	1.004	1.002	0.001	1
ENSG00000132600	PRMT7	41	8	2	1	4	1.367	1.003	0.983	0.019	1
ENSG00000183690	EFHC2	32	4	2	1	1	4.939	1.002	0.579	0.423	0
ENSG00000185418	TARSL2	30	4	1	1	2	1.092	1.002	1	0.002	1
ENSG00000137509	PRCP	40	7	2	1	4	0.263	1.001	0.971	0.03	1
ENSG00000163536	SERPINI1	41	8	2	1	4	0.784	1.001	1	0	1
ENSG00000101138	CSTF1	39	8	2	1	4	0	1	1	0	1
ENSG00000115109	EPB41L5	39	7	2	1	3	1.52	1	0.897	0.104	1
ENSG00000121989	ACVR2A	39	7	2	1	4	0	1	1	0	1
ENSG00000148948	LRRC4C	34	7	1	1	4	0	1	1	0	1
ENSG00000161980	POLR3K	34	8	2	0	4	0	1	1	0	1
ENSG00000168297	PXK	40	7	2	1	4	0.015	1	1	0	1

## Sheet: Table_S22C
Table S22
Summed posterior probabilities of convergent and divergent substitutions among pairs of subterranean taxa. Abbreviations: PP – posterior probability.
(C) Golden moles and the star-nosed mole
Ensembl gene code	Gene name	#taxa	#African mole-rats (8)	#Golden moles (2)	#Star-nosed mole (1)	#Spalacidae (4)	Total PP divergence	Total PP convergence	Total PP parallel	Total PP strict convergence	#Sites PP > 0.5
ENSG00000164151	KIAA0947	31	6	2	1	4	278.996	32.3	26.106	6.194	2
ENSG00000081479	LRP2	35	7	2	1	1	61.754	19.17	12.715	6.455	0
ENSG00000143669	LYST	36	4	2	1	4	51.664	15.16	13.808	1.351	17
ENSG00000042832	TG	25	1	1	1	0	43.637	14.289	12.826	1.463	11
ENSG00000139618	BRCA2	35	4	2	1	3	91.844	13.238	11.105	2.132	7
ENSG00000038427	VCAN	37	5	2	1	4	54.813	12.929	11.702	1.228	13
ENSG00000115267	IFIH1	37	6	2	1	3	33.694	12.743	11.406	1.337	14
ENSG00000169994	MYO7B	28	4	2	1	1	22.814	12.721	11.371	1.35	14
ENSG00000119285	HEATR1	36	7	2	1	3	22.393	12.417	12.134	0.284	12
ENSG00000183530	PRR14L	34	5	2	1	4	20.562	11.549	9.924	1.625	12
ENSG00000108021	FAM208B	39	8	2	1	4	53.426	11.491	10.755	0.736	11
ENSG00000134444	KIAA1468	37	5	2	1	4	2.132	11.438	11.399	0.039	12
ENSG00000215421	ZNF407	38	6	2	1	4	25.849	10.989	7.206	3.783	5
ENSG00000053747	LAMA3	30	1	1	1	2	31.385	10.865	10.097	0.768	7
ENSG00000196083	IL1RAP	40	8	2	1	3	2.601	10.695	9.707	0.988	11
ENSG00000054654	SYNE2	31	5	1	1	2	45.245	10.562	8.067	2.495	10
ENSG00000185313	SCN10A	26	1	1	1	0	19.462	10.508	7.662	2.846	12
ENSG00000168619	ADAM18	29	2	1	1	0	36.344	10.272	8.626	1.647	10
ENSG00000167077	MEI1	30	1	1	1	1	12.143	10.185	8.767	1.418	11
ENSG00000198483	ANKRD35	31	1	1	1	3	13.457	9.977	9.351	0.626	11
ENSG00000173769	TOPAZ1	23	0	1	1	0	24.388	9.7	9.372	0.329	11
ENSG00000174038	C9orf131	24	1	1	1	0	37.036	9.678	8.086	1.592	8
ENSG00000198089	SFI1	37	7	1	1	4	35.805	9.654	8.842	0.812	7
ENSG00000069712	KIAA1107	37	5	2	1	4	15.674	9.519	8.379	1.139	10
ENSG00000140534	TICRR	29	1	1	1	1	45.495	9.476	8.495	0.981	9
ENSG00000205038	PKHD1L1	34	5	2	1	2	26.233	9.445	9.314	0.13	13
ENSG00000139144	PIK3C2G	26	1	1	1	1	16.599	9.396	9.267	0.129	9
ENSG00000016490	CLCA1	30	1	1	1	2	11.611	9.225	7.299	1.925	9
ENSG00000123485	HJURP	32	5	1	1	4	42.748	9.065	7.806	1.258	8
ENSG00000135476	ESPL1	33	3	1	1	2	23.902	8.951	7.455	1.496	9
ENSG00000176208	ATAD5	30	3	1	1	2	20.741	8.889	8.837	0.052	9
ENSG00000112159	MDN1	33	3	2	1	4	16.537	8.834	8.749	0.086	10
ENSG00000099812	MISP	23	2	2	1	1	37.101	8.773	8.165	0.609	10
ENSG00000106991	ENG	37	8	2	1	4	10.124	8.745	7.943	0.802	10
ENSG00000165490	C11orf82	33	4	1	1	2	31.615	8.7	6.753	1.947	9
ENSG00000100426	ZBED4	32	6	2	1	2	38.968	8.395	6.725	1.669	4
ENSG00000081985	IL12RB2	32	1	2	1	2	18.529	8.246	7.676	0.569	8
ENSG00000138642	HERC6	26	2	2	1	1	25.734	8.227	7.106	1.122	8
ENSG00000123500	COL10A1	27	2	1	1	0	15.748	8.21	8.001	0.208	6
ENSG00000151320	AKAP6	35	5	1	1	3	23.793	8.13	6.776	1.354	7
ENSG00000138336	TET1	28	1	1	1	2	20.895	8.13	7.182	0.948	9
ENSG00000158683	PKD1L1	25	1	1	1	0	40.488	8.107	6.457	1.65	7
ENSG00000120868	APAF1	37	6	2	1	3	4.478	7.972	7.357	0.615	8
ENSG00000176771	NCKAP5	30	5	1	1	2	27.027	7.891	7.621	0.27	8
ENSG00000136869	TLR4	37	7	2	1	1	27.848	7.873	6.464	1.409	7
ENSG00000143552	NUP210L	32	4	1	1	0	7.064	7.861	7.752	0.109	7
ENSG00000078177	N4BP2	36	5	2	1	3	23.391	7.821	6.579	1.242	8
ENSG00000128815	WDFY4	28	2	1	1	2	19.872	7.736	7.298	0.437	9
ENSG00000103995	CEP152	37	5	1	1	4	23.008	7.655	6.346	1.31	8
ENSG00000197969	VPS13A	36	4	2	1	4	10.328	7.645	6.563	1.082	7
ENSG00000165392	WRN	37	5	2	1	3	11.669	7.596	6.182	1.414	7
ENSG00000173040	EVC2	29	4	1	1	1	23.831	7.59	7.154	0.437	6
ENSG00000151914	DST	36	4	2	1	4	8.576	7.448	6.648	0.8	7
ENSG00000170871	KIAA0232	37	6	2	1	4	21.905	7.383	4.359	3.024	6
ENSG00000135837	CEP350	37	7	1	1	2	10.988	7.297	7.207	0.089	7
ENSG00000106785	TRIM14	35	5	1	1	4	10.076	7.291	7.11	0.181	9
ENSG00000167522	ANKRD11	38	8	2	1	4	22.295	7.285	4.345	2.941	8
ENSG00000100815	TRIP11	38	7	2	1	4	9.204	7.22	6.741	0.478	7
ENSG00000151838	CCDC175	30	4	1	1	1	39.142	7.149	5.855	1.294	8
ENSG00000197386	HTT	39	8	2	1	4	20.773	7.064	5.695	1.369	4
ENSG00000198440	ZNF583	23	1	1	1	0	24.256	7.031	6.493	0.538	7
ENSG00000175697	GPR156	30	1	1	1	1	16.087	7	5.832	1.169	7
ENSG00000133863	TEX15	28	1	1	1	1	37.145	6.967	6.182	0.786	6
ENSG00000012223	LTF	25	3	1	1	0	17.238	6.966	5.692	1.274	6
ENSG00000153820	SPHKAP	38	6	1	1	4	35.466	6.885	6.326	0.558	8
ENSG00000124574	ABCC10	35	7	2	1	4	8.775	6.854	6.828	0.026	7
ENSG00000132938	MTUS2	34	5	1	1	2	12.752	6.764	6.277	0.487	6
ENSG00000125730	C3	37	8	2	1	4	20.408	6.727	5.898	0.83	7
ENSG00000145241	CENPC	36	7	1	1	2	16.616	6.712	5.36	1.352	6
ENSG00000182898	TCHHL1	23	1	1	1	0	35.396	6.69	5.996	0.694	6
ENSG00000170776	AKAP13	38	8	2	1	4	30.153	6.687	6.072	0.615	4
ENSG00000180113	TDRD6	28	1	1	1	1	30.347	6.675	6.295	0.38	6
ENSG00000102763	VWA8	37	6	2	1	4	6.14	6.663	6.343	0.32	7
ENSG00000170396	ZNF804A	34	3	1	1	3	10.711	6.655	6.309	0.346	7
ENSG00000101605	MYOM1	38	6	2	1	3	9.155	6.635	6.223	0.412	6
ENSG00000009413	REV3L	39	8	1	1	4	3.74	6.629	6.617	0.012	7
ENSG00000034533	ASTE1	38	6	2	1	4	12.966	6.618	5.748	0.871	5
ENSG00000164078	MST1R	32	6	1	1	2	14.029	6.613	6.199	0.415	8
ENSG00000048342	CC2D2A	37	7	2	1	4	20.907	6.597	6.194	0.402	4
ENSG00000039319	ZFYVE16	34	4	2	1	4	30.445	6.59	5.774	0.815	7
ENSG00000144554	FANCD2	37	7	2	1	2	20.7	6.573	6.352	0.221	8
ENSG00000165757	KIAA1462	36	7	2	1	3	22.836	6.552	4.584	1.969	6
ENSG00000163092	XIRP2	33	4	2	1	2	32.291	6.514	5.829	0.685	7
ENSG00000091536	MYO15A	26	1	1	1	1	11.224	6.41	5.358	1.053	6
ENSG00000173517	PEAK1	35	5	2	1	4	8.961	6.397	6.261	0.136	7
ENSG00000154864	PIEZO2	23	1	1	1	2	11.899	6.351	4.976	1.375	7
ENSG00000130943	PKDREJ	23	1	2	1	0	26.849	6.302	5.042	1.26	2
ENSG00000168404	MLKL	22	0	1	1	2	16.186	6.263	5.308	0.955	7
ENSG00000132382	MYBBP1A	39	8	2	1	4	9.598	6.253	5.826	0.427	7
ENSG00000164946	FREM1	33	4	2	1	2	15.339	6.253	5.027	1.226	8
ENSG00000124177	CHD6	36	4	2	1	3	7.943	6.243	6.087	0.156	6
ENSG00000172139	SLC9C1	30	2	1	1	0	25.511	6.214	5.735	0.479	6
ENSG00000081148	IMPG2	29	1	1	1	0	21.925	6.206	5.013	1.194	6
ENSG00000182179	UBA7	33	2	1	1	3	10.285	6.204	4.335	1.869	6
ENSG00000046651	OFD1	38	7	2	1	4	14.852	6.196	5.972	0.223	5
ENSG00000087303	NID2	36	6	1	1	2	13.765	6.152	5.019	1.133	6
ENSG00000118193	KIF14	29	1	1	1	1	15.096	6.116	5.613	0.503	6
ENSG00000165899	OTOGL	17	1	1	1	0	12.617	6.107	5.517	0.59	7
ENSG00000184507	NUTM1	24	1	1	1	0	22.972	6.083	5.458	0.625	7
ENSG00000188162	OTOG	27	1	1	1	0	10.274	6.066	5.946	0.12	6
ENSG00000120451	SNX19	40	7	2	1	4	10.577	6.064	5.431	0.633	6
ENSG00000180347	CCDC129	32	5	2	1	0	30.791	6.019	5.213	0.806	8
ENSG00000163898	LIPH	32	2	2	1	2	8.905	6.006	5.263	0.743	6
ENSG00000127249	ATP13A4	31	2	1	1	1	3.796	5.996	5.86	0.136	7
ENSG00000132952	USPL1	38	6	2	1	4	32.67	5.995	5.163	0.831	6
ENSG00000134256	CD101	29	1	1	1	0	25.256	5.991	4.529	1.462	6
ENSG00000134755	DSC2	36	5	2	1	3	11.572	5.987	3.907	2.08	7
ENSG00000070061	IKBKAP	35	5	2	1	3	4.696	5.985	4.98	1.005	6
ENSG00000133640	LRRIQ1	29	4	1	1	2	16.58	5.975	5.161	0.813	6
ENSG00000010327	STAB1	35	5	2	1	3	9.973	5.957	5.245	0.711	6
ENSG00000110723	EXPH5	36	5	2	1	3	24.268	5.95	5.755	0.195	5
ENSG00000145390	USP53	38	6	1	1	4	12.439	5.948	5.83	0.118	5
ENSG00000145975	FAM217A	29	1	2	1	1	7.49	5.86	5.531	0.33	5
ENSG00000140525	FANCI	34	6	1	1	2	6.769	5.829	5.766	0.063	7
ENSG00000183495	EP400	32	5	1	1	3	8.859	5.824	4.774	1.049	5
ENSG00000122882	ECD	39	8	2	1	4	11.961	5.796	5.626	0.17	6
ENSG00000082074	FYB	34	5	2	1	2	8.448	5.784	5.569	0.215	6
ENSG00000099998	GGT5	33	6	1	1	4	10.628	5.782	5.698	0.084	6
ENSG00000115232	ITGA4	34	4	1	1	2	8.623	5.774	5.047	0.727	5
ENSG00000064933	PMS1	32	1	1	1	4	10.247	5.758	5.745	0.013	6
ENSG00000107554	DNMBP	36	5	2	1	4	17.162	5.742	5.325	0.417	1
ENSG00000046604	DSG2	35	4	2	1	3	26.077	5.742	5.095	0.647	3
ENSG00000176473	WDR25	36	7	2	1	3	10.111	5.735	4.132	1.603	6
ENSG00000141736	ERBB2	36	5	2	1	3	2.526	5.67	4.788	0.882	6
ENSG00000175267	VWA3A	29	1	1	1	2	21.677	5.669	5.136	0.533	5
ENSG00000121210	KIAA0922	37	5	1	1	4	10.481	5.666	5.461	0.205	6
ENSG00000121691	CAT	40	8	2	1	4	5.741	5.649	4.906	0.743	7
ENSG00000214944	ARHGEF28	28	3	2	1	3	8.064	5.62	4.291	1.329	6
ENSG00000083457	ITGAE	32	5	2	1	1	27.862	5.615	4.888	0.727	5
ENSG00000147874	HAUS6	37	7	2	1	3	11.336	5.547	4.997	0.55	6
ENSG00000089041	P2RX7	32	5	2	1	2	19.736	5.518	4.662	0.856	6
ENSG00000155640	C10orf12	30	3	2	1	3	20.042	5.506	4.52	0.986	6
ENSG00000145703	IQGAP2	35	7	1	1	3	9.398	5.502	3.825	1.676	6
ENSG00000101639	CEP192	34	5	1	1	3	16.869	5.479	5.131	0.349	6
ENSG00000142661	MYOM3	31	2	1	1	3	10.365	5.477	5.178	0.3	5
ENSG00000196569	LAMA2	36	6	2	1	3	8.78	5.47	4.576	0.894	6
ENSG00000175520	UBQLN3	26	1	1	1	0	11.755	5.448	5.005	0.442	5
ENSG00000142166	IFNAR1	38	6	2	1	4	27.462	5.404	5.055	0.349	6
ENSG00000174197	MGA	35	5	2	1	4	8.108	5.402	5.293	0.109	6
ENSG00000166783	KIAA0430	40	8	2	1	4	7.398	5.397	4.356	1.041	5
ENSG00000181013	C17orf47	22	1	1	1	0	9.947	5.359	4.264	1.095	6
ENSG00000188306	LRRIQ4	32	4	1	1	1	14.51	5.357	4.418	0.938	6
ENSG00000109927	TECTA	25	2	1	1	2	2.444	5.346	5.289	0.058	6
ENSG00000118898	PPL	35	5	2	1	3	16.121	5.332	5.053	0.279	5
ENSG00000154415	PPP1R3A	35	5	2	1	2	13.058	5.329	4.876	0.453	6
ENSG00000169679	BUB1	30	2	1	1	1	10.051	5.291	4.482	0.809	5
ENSG00000175899	A2M	34	7	2	1	3	9.439	5.291	4.419	0.872	5
ENSG00000151687	ANKAR	29	1	1	1	0	7.114	5.268	5.006	0.263	6
ENSG00000091106	NLRC4	21	1	1	1	1	8.243	5.256	4.625	0.631	6
ENSG00000107290	SETX	39	7	2	1	3	7.458	5.253	4.841	0.412	5
ENSG00000129646	QRICH2	23	1	1	1	2	12.826	5.25	5.108	0.142	6
ENSG00000197746	PSAP	36	8	2	1	4	8.044	5.25	5.122	0.129	6
ENSG00000171467	ZNF318	41	8	2	1	4	18.48	5.229	5.075	0.154	6
ENSG00000041982	TNC	33	2	2	1	2	8.678	5.221	5.053	0.168	6
ENSG00000198838	RYR3	30	1	1	1	1	6.013	5.213	5.119	0.093	6
ENSG00000075702	WDR62	30	1	2	1	2	11.301	5.203	5.126	0.077	5
ENSG00000185002	RFX6	30	2	1	1	0	4.838	5.201	5.128	0.073	5
ENSG00000126883	NUP214	36	6	1	1	4	18.803	5.193	4.808	0.385	2
ENSG00000179008	C14orf39	30	4	1	1	1	6.242	5.178	4.981	0.196	5
ENSG00000132549	VPS13B	34	4	2	1	3	15.415	5.171	4.937	0.234	5
ENSG00000157131	C8A	37	6	1	1	3	20.066	5.15	3.974	1.176	6
ENSG00000023839	ABCC2	37	6	2	1	3	7.698	5.145	4.594	0.551	4
ENSG00000138399	FASTKD1	33	6	2	1	0	12.067	5.132	4.955	0.177	6
ENSG00000138400	MDH1B	34	4	1	1	3	11.482	5.099	4.856	0.243	5
ENSG00000148843	PDCD11	39	7	2	1	4	12.809	5.086	4.914	0.171	5
ENSG00000163492	CCDC141	33	5	1	1	2	14.297	5.064	4.843	0.221	5
ENSG00000172771	EFCAB12	29	2	2	1	3	6.934	5.043	5.015	0.027	6
ENSG00000124334	IL9R	24	2	1	1	1	10.808	4.984	4.073	0.911	5
ENSG00000183977	PP2D1	30	5	1	1	1	27.965	4.982	3.75	1.232	5
ENSG00000183742	MACC1	27	1	1	1	0	6.33	4.971	4.78	0.191	5
ENSG00000148840	PPRC1	37	8	2	1	3	14.801	4.969	4.822	0.147	4
ENSG00000134250	NOTCH2	34	5	2	1	4	14.774	4.962	4.798	0.163	4
ENSG00000118482	PHF3	38	7	2	1	4	11.187	4.962	4.74	0.222	6
ENSG00000136153	LMO7	41	8	2	1	4	12.162	4.95	4.776	0.174	6
ENSG00000135763	URB2	35	5	1	1	3	2.403	4.94	4.699	0.241	5
ENSG00000179941	BBS10	35	5	2	1	4	16.597	4.938	4.806	0.131	5
ENSG00000136436	CALCOCO2	38	8	2	1	4	7.591	4.933	4.894	0.038	5
ENSG00000105357	MYH14	22	3	2	1	0	11.145	4.922	4.88	0.043	6
ENSG00000106302	HYAL4	28	1	1	1	0	3.002	4.92	4.083	0.837	5
ENSG00000176915	ANKLE2	38	7	2	1	4	19.426	4.919	4.017	0.902	3
ENSG00000164403	SHROOM1	34	7	2	1	3	20.92	4.915	4.673	0.242	5
ENSG00000125863	MKKS	41	8	2	1	4	3.3	4.911	4.628	0.283	5
ENSG00000137462	TLR2	33	4	2	1	3	17.78	4.89	3.662	1.228	5
ENSG00000129696	TTI2	40	8	2	1	4	7.892	4.881	4.372	0.51	6
ENSG00000174429	ABRA	33	3	2	1	2	2.754	4.864	3.949	0.915	5
ENSG00000198589	LRBA	32	4	2	1	3	11.648	4.824	4.198	0.627	6
ENSG00000196678	ERI2	37	5	2	1	3	6.252	4.807	3.724	1.083	7
ENSG00000140678	ITGAX	25	0	2	1	1	18.478	4.765	4.072	0.693	4
ENSG00000081051	AFP	30	2	1	1	0	6.25	4.751	4.574	0.177	5
ENSG00000139155	SLCO1C1	32	3	1	1	2	3.022	4.751	4.705	0.046	5
ENSG00000167395	ZNF646	33	5	1	1	3	22.654	4.744	3.964	0.78	4
ENSG00000175535	PNLIP	26	0	1	1	0	4.319	4.733	3.321	1.412	6
ENSG00000107771	CCSER2	41	8	2	1	4	2.145	4.729	4.465	0.264	5
ENSG00000164050	PLXNB1	33	5	2	1	3	9.021	4.709	4.501	0.208	5
ENSG00000136492	BRIP1	30	3	1	1	1	7.785	4.705	4.187	0.518	5
ENSG00000153207	AHCTF1	37	7	2	1	3	24.632	4.688	4.435	0.253	5
ENSG00000185436	IFNLR1	34	2	2	1	3	13.799	4.657	4.084	0.574	5
ENSG00000095951	HIVEP1	37	6	2	1	3	11.078	4.655	4.346	0.31	5
ENSG00000088888	MAVS	33	8	2	1	4	15.372	4.65	3.987	0.663	5
ENSG00000108846	ABCC3	30	4	1	1	2	20.935	4.635	4.325	0.31	5
ENSG00000254656	RTL1	19	2	1	1	1	18.205	4.618	2.415	2.203	2
ENSG00000104368	PLAT	39	7	2	1	4	9.294	4.611	3.632	0.98	6
ENSG00000116984	MTR	40	7	2	1	4	13.873	4.602	4.507	0.094	6
ENSG00000168014	C2CD3	36	6	2	1	2	6.586	4.596	2.657	1.939	5
ENSG00000139304	PTPRQ	19	1	2	1	0	7.005	4.586	4.505	0.08	6
ENSG00000021488	SLC7A9	34	5	2	1	1	5.233	4.567	4.504	0.063	5
ENSG00000168826	ZBTB49	33	6	2	1	2	15.534	4.56	4.243	0.317	5
ENSG00000133121	STARD13	34	4	2	1	2	9.729	4.549	3.39	1.159	5
ENSG00000162104	ADCY9	36	4	2	1	4	6.609	4.544	4.209	0.335	6
ENSG00000136205	TNS3	36	6	2	1	4	13.729	4.541	4.321	0.22	5
ENSG00000049249	TNFRSF9	28	2	1	1	2	10.469	4.538	4.389	0.149	5
ENSG00000124721	DNAH8	29	2	1	1	1	11.092	4.535	4.256	0.28	5
ENSG00000135968	GCC2	39	7	2	1	4	20.216	4.531	4.024	0.507	5
ENSG00000127329	PTPRB	37	8	2	1	4	3.599	4.53	3.679	0.851	5
ENSG00000104356	POP1	38	7	1	1	3	8.231	4.512	3.881	0.631	5
ENSG00000066933	MYO9A	34	3	2	1	3	11.073	4.51	3.835	0.675	4
ENSG00000134160	TRPM1	28	1	1	1	0	8.54	4.507	4.024	0.483	6
ENSG00000164323	KIAA1430	36	6	2	1	4	4.623	4.507	4.063	0.445	6
ENSG00000081237	PTPRC	29	2	1	1	1	32.036	4.493	3.938	0.555	2
ENSG00000143971	ETAA1	37	6	2	1	3	19.185	4.465	3.927	0.538	4
ENSG00000138496	PARP9	35	8	1	1	2	29.347	4.44	3.245	1.195	2
ENSG00000168907	PLA2G4F	29	1	1	1	2	7.388	4.434	4.115	0.319	5
ENSG00000148795	CYP17A1	29	1	2	1	2	5.383	4.405	3.697	0.708	5
ENSG00000168060	NAALADL1	32	6	1	1	1	9.033	4.405	3.267	1.138	5
ENSG00000120008	WDR11	40	7	2	1	4	5.52	4.396	3.432	0.964	4
ENSG00000166589	CDH16	34	7	2	1	1	10.718	4.381	4.117	0.264	4
ENSG00000143375	CGN	36	6	2	1	3	6.551	4.379	4.352	0.026	5
ENSG00000135905	DOCK10	33	3	1	1	2	7.587	4.367	4.345	0.022	4
ENSG00000165124	SVEP1	34	6	2	1	1	14.214	4.335	4.07	0.265	4
ENSG00000180210	F2	37	8	2	1	3	13.885	4.331	3.869	0.462	5
ENSG00000167895	TMC8	28	1	1	1	3	10.853	4.328	4.213	0.115	4
ENSG00000090615	GOLGA3	38	6	2	1	4	21.028	4.321	3.145	1.176	5
ENSG00000132518	GUCY2D	27	1	1	1	0	5.091	4.315	4.023	0.292	5
ENSG00000143199	ADCY10	31	2	1	1	2	15.093	4.311	3.219	1.092	4
ENSG00000168702	LRP1B	24	1	1	1	0	10.21	4.309	4.264	0.044	5
ENSG00000156509	FBXO43	25	1	1	1	1	7.172	4.298	4.276	0.022	4
ENSG00000143776	CDC42BPA	32	4	1	1	3	0.992	4.286	4.245	0.042	5
ENSG00000152910	CNTNAP4	31	4	1	1	2	7.703	4.275	4.032	0.243	5
ENSG00000197548	ATG7	40	8	2	1	4	0.874	4.262	4.063	0.199	5
ENSG00000164342	TLR3	39	6	2	1	4	13.023	4.255	3.305	0.95	5
ENSG00000163631	ALB	38	8	2	1	3	14.686	4.252	3.819	0.432	3
ENSG00000156414	TDRD9	30	2	1	1	0	12.852	4.249	4.051	0.198	4
ENSG00000172244	C5orf34	33	6	1	1	2	10.985	4.246	4.17	0.076	4
ENSG00000149418	ST14	32	6	2	1	2	5.985	4.23	3.903	0.327	5
ENSG00000113594	LIFR	37	5	2	1	4	10.176	4.224	3.832	0.392	4
ENSG00000150893	FREM2	30	3	1	1	1	17.79	4.221	4.075	0.146	3
ENSG00000031691	CENPQ	36	8	2	1	4	5.93	4.22	4.035	0.185	5
ENSG00000169432	SCN9A	27	2	1	1	0	6.175	4.21	4.001	0.209	4
ENSG00000178971	CTC1	36	6	2	1	3	10.915	4.202	4.145	0.057	4
ENSG00000070601	FRMPD1	31	1	1	1	3	14.723	4.201	3.899	0.302	4
ENSG00000100813	ACIN1	39	7	2	1	4	3.164	4.192	4.178	0.014	4
ENSG00000107186	MPDZ	40	7	2	1	4	11.941	4.175	3.783	0.392	3
ENSG00000102271	KLHL4	23	1	1	1	1	1.464	4.16	3.912	0.248	4
ENSG00000162139	NEU3	34	3	1	1	4	9.204	4.16	3.737	0.423	4
ENSG00000054690	PLEKHH1	39	7	2	1	4	8.777	4.128	4.027	0.101	3
ENSG00000113716	HMGXB3	38	7	2	1	4	4.383	4.119	4.066	0.053	4
ENSG00000112053	SLC26A8	32	3	1	1	1	9.856	4.116	3.427	0.689	2
ENSG00000116957	TBCE	39	8	2	1	4	7.396	4.086	4.002	0.084	4
ENSG00000196116	TDRD7	38	6	2	1	4	5.799	4.084	3.69	0.394	5
ENSG00000147869	CER1	30	2	1	1	2	9.232	4.066	3.58	0.486	4
ENSG00000107099	DOCK8	35	5	2	1	2	10.755	4.063	3.876	0.187	4
ENSG00000184445	KNTC1	31	2	1	1	1	21.055	4.058	3.582	0.476	3
ENSG00000169247	SH3TC2	33	3	1	1	3	8.22	4.051	4.035	0.016	4
ENSG00000173145	NOC3L	39	8	2	1	3	2.25	4.049	3.998	0.052	5
ENSG00000135315	KIAA1009	35	4	1	1	3	11.915	4.047	2.972	1.076	4
ENSG00000119397	CNTRL	36	3	2	1	4	6.928	4.039	3.902	0.137	5
ENSG00000144820	GPR128	25	0	1	1	0	11.451	4.022	2.919	1.104	3
ENSG00000127311	HELB	33	1	2	1	4	15.131	4.02	3.798	0.222	3
ENSG00000160161	CILP2	25	2	1	1	0	7.699	4.016	3.852	0.164	3
ENSG00000075643	MOCOS	38	6	2	1	3	6.19	4.008	3.443	0.565	5
ENSG00000162946	DISC1	25	1	1	1	1	10.574	4.005	3.672	0.333	4
ENSG00000149177	PTPRJ	38	6	2	1	4	16.734	4.002	3.299	0.703	3
ENSG00000120800	UTP20	37	6	2	1	3	7.891	3.998	3.87	0.128	4
ENSG00000135048	TMEM2	40	7	2	1	4	12.147	3.997	3.936	0.061	4
ENSG00000002919	SNX11	35	6	2	1	2	2.946	3.99	3.841	0.149	4
ENSG00000100578	KIAA0586	37	5	2	1	3	13.026	3.988	3.472	0.516	4
ENSG00000163075	PCDP1	35	8	1	1	1	11.098	3.972	2.831	1.142	4
ENSG00000139971	C14orf37	37	6	1	1	4	26.81	3.969	2.798	1.17	4
ENSG00000204131	NHSL2	33	5	1	1	4	3.246	3.966	3.945	0.022	4
ENSG00000162594	IL23R	29	1	1	1	0	13.536	3.964	3.051	0.913	4
ENSG00000197712	FAM114A1	40	8	2	1	4	8.266	3.961	2.835	1.126	5
ENSG00000014257	ACPP	30	1	2	1	0	8.795	3.946	3.452	0.493	4
ENSG00000110324	IL10RA	35	4	2	1	4	12.645	3.943	3.192	0.75	4
ENSG00000169436	COL22A1	22	1	1	1	0	11.112	3.922	2.988	0.934	3
ENSG00000127362	TAS2R3	26	1	1	1	0	16.996	3.917	2.27	1.647	4
ENSG00000110031	LPXN	31	2	2	1	2	6.042	3.917	3.884	0.033	5
ENSG00000173376	NDNF	39	6	2	1	4	0.014	3.913	3.89	0.023	4
ENSG00000049130	KITLG	39	6	2	1	4	3.033	3.905	3.569	0.336	4
ENSG00000163629	PTPN13	33	4	2	1	3	6.215	3.897	3.244	0.653	4
ENSG00000129493	HEATR5A	31	5	2	1	1	2.795	3.891	3.312	0.578	5
ENSG00000155363	MOV10	39	8	2	1	4	10.155	3.869	3.749	0.12	4
ENSG00000173988	LRRC63	24	1	1	1	0	27.482	3.861	3.46	0.401	3
ENSG00000005844	ITGAL	36	4	2	1	3	13.312	3.856	3.548	0.308	3
ENSG00000129422	MTUS1	39	7	2	1	4	15.214	3.852	3.078	0.773	4
ENSG00000137338	PGBD1	31	7	1	1	0	27.268	3.852	2.943	0.909	4
ENSG00000168806	LCMT2	30	6	2	1	3	6.184	3.852	3.662	0.189	4
ENSG00000102755	FLT1	38	7	2	1	3	8.854	3.846	3.769	0.078	3
ENSG00000171988	JMJD1C	40	7	2	1	4	6.586	3.838	3.804	0.034	5
ENSG00000163012	ZSWIM2	31	2	1	1	1	9.583	3.835	2.937	0.899	5
ENSG00000111261	MANSC1	39	8	2	1	4	17.437	3.827	3.352	0.475	4
ENSG00000122482	ZNF644	39	7	2	1	4	2.142	3.827	3.806	0.02	4
ENSG00000115594	IL1R1	39	8	2	1	3	19.799	3.824	2.956	0.868	2
ENSG00000155066	PROM2	32	5	1	1	1	5.138	3.817	3.632	0.186	3
ENSG00000135636	DYSF	35	5	2	1	4	1.606	3.817	3.367	0.449	5
ENSG00000179583	CIITA	29	2	2	1	1	3.91	3.816	3.397	0.419	3
ENSG00000136542	GALNT5	27	1	1	1	0	15.341	3.81	3.629	0.181	4
ENSG00000143970	ASXL2	38	6	2	1	4	4.858	3.802	3.675	0.127	5
ENSG00000165102	HGSNAT	38	8	2	1	4	1.487	3.801	3.481	0.319	4
ENSG00000011376	LARS2	40	7	2	1	4	3.724	3.791	3.142	0.649	5
ENSG00000158169	FANCC	32	3	1	1	3	11.093	3.788	3.451	0.337	4
ENSG00000104549	SQLE	41	8	2	1	4	6.523	3.778	3.548	0.229	3
ENSG00000136546	SCN7A	25	0	1	1	0	27.549	3.776	3.513	0.263	4
ENSG00000198924	DCLRE1A	40	8	2	1	3	20.127	3.77	3.446	0.324	3
ENSG00000109943	CRTAM	31	3	1	1	3	14.346	3.768	3.386	0.382	4
ENSG00000166401	SERPINB8	26	0	2	1	3	11.721	3.764	3.471	0.293	4
ENSG00000174004	NRROS	39	8	2	1	3	3.867	3.748	3.24	0.508	4
ENSG00000148832	PAOX	36	7	2	1	2	9.305	3.742	2.657	1.085	3
ENSG00000173838	2010-03-01	27	0	1	1	0	17.323	3.74	3.552	0.188	4
ENSG00000152207	CYSLTR2	25	2	1	1	1	9.525	3.737	2.462	1.275	4
ENSG00000111670	GNPTAB	40	8	2	1	4	4.665	3.736	3.157	0.58	4
ENSG00000065060	UHRF1BP1	32	2	2	1	2	3.401	3.726	3.645	0.081	4
ENSG00000115598	IL1RL2	27	1	1	1	1	10.203	3.725	2.661	1.064	3
ENSG00000133069	TMCC2	32	3	1	1	3	0.033	3.723	3.689	0.034	4
ENSG00000100503	NIN	30	0	2	1	2	10.681	3.718	3.222	0.495	4
ENSG00000205220	PSMB10	33	4	1	1	2	5.587	3.714	3.545	0.169	3
ENSG00000101868	POLA1	34	6	2	1	2	9.629	3.713	3.334	0.379	3
ENSG00000140323	DISP2	32	2	1	1	4	7.773	3.707	3.301	0.406	4
ENSG00000129317	PUS7L	37	7	2	1	4	10.167	3.702	2.644	1.058	4
ENSG00000127124	HIVEP3	31	3	2	1	1	3.502	3.7	2.651	1.048	5
ENSG00000166902	MRPL16	37	8	2	1	4	1.072	3.692	3.684	0.009	4
ENSG00000184434	LRRC19	33	7	2	1	1	9.943	3.689	3.371	0.319	3
ENSG00000163581	SLC2A2	34	4	2	1	2	3.747	3.687	3.583	0.104	4
ENSG00000100985	MMP9	30	2	1	1	2	9.676	3.682	1.78	1.902	3
ENSG00000107159	CA9	27	2	1	1	1	10.413	3.682	3.589	0.093	4
ENSG00000118503	TNFAIP3	35	3	2	1	4	2.422	3.681	3.499	0.182	3
ENSG00000132000	PODNL1	22	1	1	1	1	7.636	3.68	3.239	0.441	5
ENSG00000198911	SREBF2	36	7	2	1	4	4.238	3.671	3.642	0.029	4
ENSG00000184677	ZBTB40	38	7	2	1	3	10.944	3.669	3.528	0.142	3
ENSG00000131951	LRRC9	30	1	1	1	2	6.835	3.659	3.585	0.073	3
ENSG00000048649	RSF1	40	8	2	1	4	4.991	3.626	3.566	0.06	3
ENSG00000154914	USP43	28	2	1	1	2	11.107	3.625	3.381	0.244	2
ENSG00000168411	RFWD3	38	7	2	1	4	12.985	3.618	3.485	0.133	3
ENSG00000164136	IL15	38	6	2	1	4	5.7	3.613	3.547	0.066	4
ENSG00000164509	IL31RA	26	1	1	1	0	12.654	3.596	2.85	0.746	3
ENSG00000132849	INADL	38	6	2	1	4	9.724	3.59	3.526	0.064	3
ENSG00000136449	MYCBPAP	33	3	2	1	3	14.379	3.59	3.496	0.094	4
ENSG00000092470	WDR76	37	7	2	1	1	6.892	3.587	3.548	0.039	3
ENSG00000150627	WDR17	35	3	1	1	4	0.538	3.587	3.162	0.425	4
ENSG00000119457	SLC46A2	32	3	2	1	1	4.148	3.581	2.679	0.903	4
ENSG00000149311	ATM	39	7	2	1	4	4.984	3.573	3.493	0.08	3
ENSG00000204084	INPP5B	39	8	2	1	4	3.975	3.549	3.403	0.146	4
ENSG00000164344	KLKB1	32	6	1	1	2	10.321	3.543	3.505	0.038	3
ENSG00000164440	TXLNB	36	5	2	1	2	8.534	3.542	3.332	0.21	4
ENSG00000008226	DLEC1	33	3	2	1	3	5.733	3.536	3.147	0.389	0
ENSG00000177119	ANO6	41	8	2	1	4	3.517	3.533	3.521	0.012	4
ENSG00000127666	TICAM1	26	3	2	1	2	17.456	3.532	2.585	0.947	2
ENSG00000177409	SAMD9L	24	0	2	1	1	23.086	3.528	2.466	1.063	3
ENSG00000187790	FANCM	30	0	1	1	3	11.758	3.521	2.509	1.012	4
ENSG00000030304	MUSK	30	2	1	1	1	0.976	3.515	3.144	0.371	4
ENSG00000157111	TMEM171	36	7	2	1	3	4.945	3.488	2.924	0.564	4
ENSG00000128596	CCDC136	35	5	1	1	4	17.234	3.463	2.478	0.986	3
ENSG00000174405	LIG4	34	5	2	1	4	12.935	3.456	3.344	0.112	2
ENSG00000135596	MICAL1	30	4	1	1	2	8.418	3.454	2.855	0.599	3
ENSG00000180263	FGD6	38	5	2	1	4	16.154	3.453	3.374	0.079	3
ENSG00000079257	LXN	40	8	2	1	4	0.035	3.424	3.348	0.076	4
ENSG00000184500	PROS1	36	6	2	1	4	5.499	3.424	2.632	0.792	4
ENSG00000170581	STAT2	35	6	2	1	4	7.337	3.421	3.21	0.211	4
ENSG00000137831	UACA	39	8	2	1	4	11.692	3.419	3.264	0.155	3
ENSG00000249115	HAUS5	35	7	2	1	3	16.528	3.402	2.037	1.365	4
ENSG00000070019	GUCY2C	30	1	1	1	1	9.499	3.398	3.285	0.113	4
ENSG00000111912	NCOA7	38	7	2	1	4	5.12	3.39	3.011	0.379	4
ENSG00000131969	ABHD12B	31	2	1	1	2	2.703	3.385	2.635	0.751	3
ENSG00000074755	ZZEF1	37	6	1	1	4	7.799	3.382	2.633	0.75	3
ENSG00000140279	DUOX2	29	1	1	1	1	14.855	3.379	2.423	0.956	3
ENSG00000166960	CCDC178	25	0	1	1	0	18.275	3.376	2.184	1.192	3
ENSG00000106608	URGCP	36	6	2	1	4	7.043	3.368	2.329	1.039	3
ENSG00000127831	VIL1	33	6	2	1	1	5.428	3.366	3.011	0.355	2
ENSG00000105397	TYK2	29	1	1	1	3	11.212	3.366	3.294	0.071	3
ENSG00000151835	SACS	34	3	2	1	3	6.845	3.353	3.067	0.286	4
ENSG00000068654	POLR1A	37	6	2	1	4	4.307	3.351	3.162	0.188	4
ENSG00000121057	AKAP1	39	7	2	1	4	8.011	3.322	2.962	0.36	3
ENSG00000115850	LCT	29	1	1	1	1	16.125	3.31	3.072	0.238	3
ENSG00000163833	FBXO40	35	5	2	1	3	4.803	3.307	2.993	0.314	4
ENSG00000184481	FOXO4	37	8	2	1	4	1.448	3.305	3.293	0.011	4
ENSG00000053770	AP5M1	39	8	2	1	3	3.557	3.302	3.3	0.002	3
ENSG00000114439	BBX	41	8	2	1	4	0.638	3.296	3.291	0.004	3
ENSG00000120262	CCDC170	31	3	1	1	0	2.545	3.295	3.253	0.042	3
ENSG00000164877	MICALL2	26	6	2	1	3	9.432	3.294	2.922	0.372	2
ENSG00000131069	ACSS2	41	8	2	1	4	0.36	3.291	3.288	0.002	3
ENSG00000136040	PLXNC1	37	5	2	1	4	10.984	3.285	2.904	0.381	4
ENSG00000083223	ZCCHC6	39	6	2	1	4	3.717	3.284	2.13	1.154	3
ENSG00000119844	AFTPH	38	8	2	1	4	7.893	3.281	2.647	0.634	3
ENSG00000110244	APOA4	35	8	1	1	1	3.66	3.279	3.135	0.144	4
ENSG00000120278	PLEKHG1	38	7	2	1	3	12.116	3.277	3.07	0.207	3
ENSG00000122121	XPNPEP2	35	6	2	1	1	4.406	3.276	3.059	0.217	3
ENSG00000005175	RPAP3	38	8	2	1	4	1.933	3.274	2.987	0.287	4
ENSG00000131149	GSE1	35	7	2	1	3	9.07	3.259	2.985	0.274	3
ENSG00000112787	FBRSL1	22	2	1	1	3	18.279	3.252	3.086	0.165	2
ENSG00000184378	ACTRT3	30	4	1	1	1	3.667	3.251	2.915	0.336	3
ENSG00000187091	PLCD1	35	8	2	1	4	9.572	3.243	3.219	0.024	3
ENSG00000124201	ZNFX1	40	7	2	1	4	24.081	3.233	2.413	0.819	3
ENSG00000110514	MADD	40	8	2	1	3	4.411	3.226	3.205	0.021	3
ENSG00000001036	FUCA2	37	7	2	1	4	4.121	3.221	2.67	0.552	3
ENSG00000162688	AGL	37	7	1	1	4	2.593	3.213	3.199	0.013	2
ENSG00000100749	VRK1	40	8	2	1	4	1.784	3.208	2.809	0.399	3
ENSG00000167700	MFSD3	33	6	1	1	3	5.961	3.205	3.041	0.164	3
ENSG00000151491	EPS8	41	8	2	1	4	4.527	3.203	3.122	0.081	3
ENSG00000146399	TAAR1	27	5	1	1	1	0.516	3.202	3.107	0.095	3
ENSG00000137073	UBAP2	38	6	2	1	4	2.843	3.2	3.192	0.008	2
ENSG00000103540	CCP110	39	7	2	1	4	16.583	3.198	2.73	0.469	4
ENSG00000119888	EPCAM	38	8	2	1	4	5.777	3.196	0.656	2.54	3
ENSG00000104133	SPG11	40	8	2	1	4	19.836	3.195	3.047	0.148	2
ENSG00000173421	CCDC36	29	1	1	1	0	15.751	3.188	2.64	0.548	3
ENSG00000117586	TNFSF4	31	3	2	1	0	5.453	3.182	3.054	0.128	3
ENSG00000070182	SPTB	33	3	1	1	4	7.852	3.18	2.521	0.659	3
ENSG00000178562	CD28	31	2	2	1	1	5.033	3.172	2.75	0.423	4
ENSG00000124151	NCOA3	38	6	2	1	3	6.038	3.171	3.129	0.042	3
ENSG00000112902	SEMA5A	36	6	1	1	4	3.474	3.166	2.122	1.044	2
ENSG00000068097	HEATR6	35	5	2	1	2	5.983	3.16	3.141	0.02	4
ENSG00000116678	LEPR	39	7	2	1	3	5.265	3.155	3.094	0.061	3
ENSG00000067141	NEO1	39	8	2	1	4	0.093	3.151	3.135	0.015	3
ENSG00000128052	KDR	40	8	2	1	3	6.928	3.148	3.069	0.079	3
ENSG00000171634	BPTF	34	4	2	1	3	5.062	3.145	3.038	0.107	3
ENSG00000197056	ZMYM1	30	4	2	1	1	6.687	3.137	1.755	1.382	4
ENSG00000031081	ARHGAP31	40	7	2	1	4	14.037	3.135	3.121	0.014	3
ENSG00000172817	CYP7B1	37	5	2	1	3	5.691	3.134	1.512	1.621	4
ENSG00000163067	ZNF2	25	1	1	1	2	7.905	3.132	2.945	0.187	3
ENSG00000181544	FANCB	30	1	2	1	2	28.382	3.121	2.533	0.588	2
ENSG00000196155	PLEKHG4	25	2	1	1	0	10.833	3.112	2.811	0.301	3
ENSG00000082438	COBLL1	39	7	1	1	4	22.32	3.11	2.412	0.698	3
ENSG00000168143	FAM83B	31	2	2	1	1	3.917	3.106	2.881	0.224	3
ENSG00000138182	KIF20B	34	5	1	1	2	12.619	3.102	2.963	0.14	1
ENSG00000090674	MCOLN1	37	7	2	1	4	1.268	3.098	3.084	0.014	3
ENSG00000138792	ENPEP	36	5	2	1	2	20.226	3.093	2.737	0.356	2
ENSG00000106804	C5	35	4	2	1	3	21.46	3.088	2.613	0.475	2
ENSG00000123146	CD97	36	8	1	1	4	10.995	3.087	2.689	0.398	2
ENSG00000051108	HERPUD1	40	8	2	1	4	2.001	3.084	2.863	0.221	3
ENSG00000101981	F9	36	6	2	1	2	6.264	3.084	2.976	0.108	3
ENSG00000188340	OR6N2	21	1	1	1	0	0.122	3.081	3.057	0.024	3
ENSG00000171456	ASXL1	38	7	1	1	4	26.051	3.08	2.747	0.334	2
ENSG00000168491	CCDC110	27	1	1	1	0	4.98	3.078	2.264	0.813	3
ENSG00000158079	PTPDC1	38	6	2	1	4	6.111	3.077	3.016	0.061	3
ENSG00000114993	RTKN	40	8	2	1	4	0.589	3.075	3.06	0.014	3
ENSG00000158113	LRRC43	24	1	2	1	0	14.049	3.067	2.574	0.493	2
ENSG00000214013	GANC	37	7	1	1	2	7.826	3.067	2.033	1.034	3
ENSG00000147202	DIAPH2	30	2	2	1	1	0.038	3.057	3.051	0.007	3
ENSG00000185880	TRIM69	27	1	1	1	0	3.202	3.054	2.954	0.1	3
ENSG00000106144	CASP2	39	7	2	1	4	2.314	3.054	2.019	1.035	4
ENSG00000108839	ALOX12	30	5	1	1	0	9.756	3.046	3.029	0.017	3
ENSG00000111077	TENC1	34	7	1	1	4	2.019	3.044	3.03	0.013	3
ENSG00000002549	LAP3	40	8	2	1	4	2.821	3.036	2.961	0.075	4
ENSG00000118520	ARG1	35	7	1	1	2	1.01	3.027	2.989	0.038	3
ENSG00000164953	TMEM67	37	4	2	1	4	6.315	3.025	3.011	0.014	3
ENSG00000169933	FRMPD4	36	4	1	1	4	4.162	3.024	2.865	0.159	3
ENSG00000127463	EMC1	40	7	2	1	4	2.786	3.023	3.006	0.017	3
ENSG00000185477	GPRIN3	34	8	2	1	4	19.845	3.023	2.504	0.52	3
ENSG00000165672	PRDX3	38	8	2	1	4	1.22	3.02	3.008	0.012	3
ENSG00000079337	RAPGEF3	36	8	2	1	4	3.163	3.018	2.937	0.081	3
ENSG00000143373	ZNF687	36	5	2	1	4	3.825	3.014	2.709	0.305	3
ENSG00000108557	RAI1	34	6	2	1	3	5.871	3.012	2.944	0.068	3
ENSG00000005884	ITGA3	36	6	2	1	3	5.801	3.012	2.939	0.073	4
ENSG00000186635	ARAP1	37	8	2	1	4	4.384	3.012	2.957	0.055	4
ENSG00000179776	CDH5	38	8	2	1	3	12.027	3.008	2.491	0.517	3
ENSG00000198026	ZNF335	37	7	2	1	3	3.252	3.007	3.004	0.003	3
ENSG00000151208	DLG5	36	6	2	1	4	6.072	3.003	2.875	0.128	4
ENSG00000069206	ADAM7	30	2	1	1	0	9.494	3.002	2.633	0.37	2
ENSG00000166825	ANPEP	39	8	2	1	4	18.487	3	2.458	0.542	2
ENSG00000163608	C3orf17	38	7	2	1	3	11.678	2.999	2.275	0.724	3
ENSG00000115761	NOL10	40	7	2	1	4	0.126	2.995	2.992	0.004	3
ENSG00000148702	HABP2	38	7	2	1	2	4.113	2.989	2.911	0.078	3
ENSG00000124789	NUP153	38	7	2	1	4	5.781	2.987	2.975	0.012	4
ENSG00000177728	KIAA0195	37	6	2	1	4	1.67	2.985	2.949	0.036	3
ENSG00000081026	MAGI3	39	7	2	1	4	7.008	2.984	2.905	0.079	2
ENSG00000148600	CDHR1	32	3	1	1	3	2.603	2.984	2.9	0.084	3
ENSG00000122126	OCRL	36	6	2	1	4	2.018	2.981	2.976	0.005	3
ENSG00000112293	GPLD1	37	7	1	1	4	9.803	2.98	2.82	0.16	3
ENSG00000106789	CORO2A	31	2	1	1	1	4.59	2.976	2.735	0.241	3
ENSG00000171867	PRNP	36	8	2	1	4	0.045	2.976	2.969	0.006	3
ENSG00000205978	NYNRIN	28	5	2	1	4	30.749	2.974	2.761	0.213	1
ENSG00000082213	C5orf22	37	5	2	1	4	5.908	2.973	2.795	0.178	3
ENSG00000112297	AIM1	34	4	2	1	1	13.928	2.97	2.584	0.386	1
ENSG00000146005	PSD2	31	4	1	1	4	4.318	2.967	2.902	0.065	3
ENSG00000037757	MRI1	38	8	1	1	4	4.408	2.964	2.527	0.437	3
ENSG00000101745	ANKRD12	38	7	2	1	4	6.674	2.964	2.918	0.047	3
ENSG00000189362	TMEM194B	27	4	1	1	1	6.656	2.963	2.895	0.068	3
ENSG00000170379	FAM115C	23	1	1	1	0	18.984	2.962	2.134	0.828	3
ENSG00000122694	GLIPR2	37	8	2	1	4	0	2.96	2.826	0.134	3
ENSG00000178295	GEN1	38	8	2	1	2	20.697	2.953	2.032	0.921	3
ENSG00000047662	FAM184B	29	1	1	1	3	4.573	2.947	2.906	0.041	3
ENSG00000082269	FAM135A	38	6	2	1	3	1.468	2.947	2.905	0.042	3
ENSG00000185033	SEMA4B	35	6	2	1	3	16.533	2.938	2.723	0.215	2
ENSG00000097046	CDC7	39	8	2	1	3	5.979	2.937	2.92	0.017	3
ENSG00000196290	NIF3L1	41	8	2	1	4	2.201	2.933	2.854	0.078	2
ENSG00000164307	ERAP1	38	7	1	1	3	5.99	2.928	2.312	0.616	3
ENSG00000169660	HEXDC	36	7	2	1	3	4.269	2.926	1.775	1.15	3
ENSG00000021826	CPS1	34	6	1	1	1	1.454	2.925	2.275	0.65	4
ENSG00000249961	CCDC79	27	1	1	1	0	12.153	2.918	2.825	0.093	3
ENSG00000134489	HRH4	28	2	1	1	0	10.225	2.915	1.73	1.185	2
ENSG00000010818	HIVEP2	40	7	2	1	4	8.4	2.915	2.868	0.048	3
ENSG00000115993	TRAK2	39	7	2	1	4	4.877	2.915	2.911	0.004	3
ENSG00000151689	INPP1	40	8	2	1	3	0.376	2.909	2.875	0.034	3
ENSG00000001626	CFTR	27	1	1	1	0	2.026	2.906	2.152	0.754	3
ENSG00000161031	PGLYRP2	35	7	2	1	2	4.797	2.906	2.601	0.305	3
ENSG00000136010	ALDH1L2	31	3	1	1	0	0.098	2.903	2.886	0.017	3
ENSG00000130783	CCDC62	31	1	1	1	3	3.455	2.901	2.839	0.061	3
ENSG00000129467	ADCY4	34	4	1	1	3	1.091	2.896	2.827	0.069	3
ENSG00000181284	TMEM102	34	6	2	1	3	2.156	2.895	2.703	0.192	3
ENSG00000091490	SEL1L3	40	7	2	1	4	8.436	2.891	2.573	0.319	3
ENSG00000071991	CDH19	28	1	1	1	0	15.716	2.889	1.959	0.93	3
ENSG00000114487	MORC1	28	1	1	1	0	10.616	2.887	2.646	0.241	3
ENSG00000136051	KIAA1033	41	8	2	1	4	0.002	2.887	2.886	0.001	3
ENSG00000131471	AOC3	30	5	2	1	4	1.935	2.882	2.841	0.041	3
ENSG00000161609	CCDC155	26	1	1	1	1	11.17	2.88	2.755	0.124	2
ENSG00000106692	FKTN	39	7	2	1	4	1.416	2.88	2.857	0.022	3
ENSG00000152583	SPARCL1	37	8	2	1	4	12.278	2.88	2.522	0.358	3
ENSG00000186190	BPIFB3	27	3	1	1	1	6.127	2.88	2.609	0.271	3
ENSG00000165671	NSD1	39	8	2	1	3	6.22	2.88	2.827	0.053	4
ENSG00000033178	UBA6	37	6	2	1	3	5.258	2.877	2.551	0.327	3
ENSG00000169031	COL4A3	35	6	1	1	3	17.656	2.872	2.243	0.629	0
ENSG00000060749	QSER1	37	7	2	1	4	2.516	2.871	2.82	0.051	3
ENSG00000065325	GLP2R	29	1	1	1	0	7.717	2.869	2.716	0.153	3
ENSG00000158258	CLSTN2	30	1	1	1	2	1.158	2.869	2.852	0.016	3
ENSG00000166069	TMCO5A	28	0	1	1	0	7.502	2.865	2.812	0.053	3
ENSG00000134061	CD180	34	4	2	1	2	12.687	2.857	2.625	0.233	3
ENSG00000187860	CCDC157	34	4	2	1	3	2.059	2.856	2.773	0.083	3
ENSG00000136731	UGGT1	36	6	1	1	4	2.661	2.852	2.84	0.012	3
ENSG00000184675	AMER1	32	7	2	1	3	15.945	2.851	2.376	0.475	2
ENSG00000198626	RYR2	33	5	2	1	2	5.97	2.851	2.847	0.004	3
ENSG00000178764	ZHX2	33	5	2	1	4	2.461	2.849	2.818	0.032	2
ENSG00000134909	ARHGAP32	35	6	2	1	4	9.416	2.848	2.443	0.405	3
ENSG00000188039	NWD1	25	1	1	1	2	4.578	2.844	2.521	0.323	2
ENSG00000166866	MYO1A	28	1	1	1	0	6.515	2.844	2.825	0.019	3
ENSG00000127980	PEX1	40	7	2	1	4	7.266	2.834	2.627	0.207	3
ENSG00000196843	ARID5A	35	5	2	1	4	3.817	2.834	2.599	0.235	3
ENSG00000160838	LRRC71	33	5	1	1	3	6.288	2.833	1.468	1.365	3
ENSG00000039068	CDH1	38	7	2	1	3	11	2.83	2.593	0.237	2
ENSG00000119509	INVS	34	4	2	1	4	4.393	2.83	2.818	0.012	3
ENSG00000135148	TRAFD1	40	8	2	1	4	5.007	2.822	2.72	0.102	3
ENSG00000088812	ATRN	39	7	2	1	4	3.367	2.821	2.781	0.04	2
ENSG00000027697	IFNGR1	40	7	2	1	4	18.624	2.82	1.827	0.993	2
ENSG00000173226	IQCB1	41	8	2	1	4	5.419	2.819	2.751	0.068	3
ENSG00000124564	SLC17A3	27	5	2	1	3	12.942	2.818	2.674	0.144	2
ENSG00000129226	CD68	39	8	2	1	4	2.917	2.818	2.785	0.033	3
ENSG00000163959	SLC51A	36	5	2	1	2	2.305	2.817	2.483	0.333	2
ENSG00000055957	ITIH1	33	6	1	1	2	7.017	2.817	2.487	0.33	3
ENSG00000135451	TROAP	28	1	2	1	2	11.656	2.815	2.591	0.224	2
ENSG00000163576	EFHB	35	5	2	1	2	10.176	2.813	2.585	0.227	3
ENSG00000105135	ILVBL	37	7	2	1	4	1.433	2.799	2.736	0.064	3
ENSG00000166343	MSS51	34	5	1	1	3	0.374	2.794	2.778	0.015	3
ENSG00000135124	P2RX4	39	8	2	1	4	7.597	2.792	2.554	0.238	2
ENSG00000132031	MATN3	27	2	1	1	1	1.035	2.79	2.702	0.088	3
ENSG00000136068	FLNB	34	4	2	1	2	2.056	2.782	2.763	0.018	3
ENSG00000163749	CCDC158	31	3	1	1	1	2.267	2.776	2.75	0.025	3
ENSG00000006634	DBF4	36	6	2	1	3	9.68	2.772	2.697	0.075	3
ENSG00000111799	COL12A1	35	5	2	1	3	3.017	2.77	2.742	0.028	3
ENSG00000168329	CX3CR1	33	5	2	1	4	10.035	2.768	2.657	0.111	3
ENSG00000180316	PNPLA1	27	1	1	1	0	6.507	2.764	2.421	0.343	3
ENSG00000079691	LRRC16A	38	6	2	1	4	3.883	2.757	2.748	0.009	3
ENSG00000125630	POLR1B	39	6	2	1	4	4.402	2.756	2.75	0.006	3
ENSG00000174951	FUT1	32	6	2	1	3	5.883	2.754	1.521	1.233	3
ENSG00000115109	EPB41L5	39	7	2	1	3	8.417	2.753	2.681	0.072	3
ENSG00000186532	SMYD4	36	5	1	1	4	16.581	2.751	2.679	0.072	3
ENSG00000123329	ARHGAP9	31	6	2	1	3	6.371	2.749	2.701	0.048	3
ENSG00000138119	MYOF	36	6	1	1	2	7.428	2.748	2.584	0.164	3
ENSG00000188522	FAM83G	34	5	2	1	3	1.789	2.745	2.081	0.664	3
ENSG00000123983	ACSL3	41	8	2	1	4	0.054	2.742	2.68	0.061	3
ENSG00000174437	ATP2A2	39	8	2	1	3	1.099	2.742	1.674	1.068	3
ENSG00000137275	RIPK1	39	7	2	1	4	11.936	2.741	2.433	0.308	2
ENSG00000175198	PCCA	39	8	2	1	3	2.323	2.735	2.684	0.051	2
ENSG00000147003	TMEM27	37	7	2	1	2	1.129	2.73	2.727	0.003	3
ENSG00000101391	CDK5RAP1	41	8	2	1	4	3.049	2.729	2.695	0.034	3
ENSG00000087206	UIMC1	39	8	2	1	3	2.149	2.723	2.71	0.013	3
ENSG00000107651	SEC23IP	39	7	2	1	4	4.047	2.722	2.672	0.05	3
ENSG00000154309	DISP1	37	6	2	1	3	1.433	2.721	2.699	0.023	3
ENSG00000109920	FNBP4	37	4	2	1	4	3.382	2.719	2.707	0.012	3
ENSG00000124003	MOGAT1	29	0	2	1	3	3.696	2.719	2.651	0.069	4
ENSG00000100078	PLA2G3	26	0	1	1	1	7.435	2.715	2.489	0.226	2
ENSG00000117054	ACADM	41	8	2	1	4	0.685	2.715	2.554	0.161	3
ENSG00000086544	ITPKC	34	4	2	1	3	5.996	2.713	2.607	0.106	3
ENSG00000128881	TTBK2	35	4	2	1	4	0.094	2.707	2.694	0.013	2
ENSG00000165506	DNAAF2	34	7	2	1	3	9.044	2.706	2.569	0.137	4
ENSG00000159140	SON	35	7	2	1	2	10.476	2.705	2.594	0.11	2
ENSG00000166405	RIC3	40	7	2	1	4	2.117	2.704	2.532	0.171	3
ENSG00000248712	CCDC153	35	7	2	1	3	5.19	2.703	2.649	0.054	3
ENSG00000187105	HEATR4	30	1	1	1	2	9.651	2.701	2.371	0.33	3
ENSG00000050820	BCAR1	35	7	2	1	3	5.17	2.699	2.68	0.019	3
ENSG00000198677	TTC37	36	4	2	1	4	1.926	2.698	2.681	0.017	3
ENSG00000179148	ALOXE3	28	1	1	1	0	2.051	2.697	2.658	0.039	3
ENSG00000181418	DDN	26	4	1	1	3	11.58	2.695	2.54	0.155	2
ENSG00000013588	GPRC5A	37	7	2	1	4	6.011	2.692	2.386	0.306	2
ENSG00000104067	TJP1	38	6	2	1	4	4.142	2.691	2.651	0.04	3
ENSG00000187492	CDHR4	24	3	1	1	1	5.347	2.687	2.541	0.146	3
ENSG00000162877	PM20D1	40	8	2	1	3	5.526	2.686	2.588	0.098	3
ENSG00000155324	GRAMD3	39	7	2	1	4	1.817	2.676	2.674	0.002	3
ENSG00000103047	TANGO6	35	5	2	1	3	6.524	2.675	2.163	0.512	3
ENSG00000075856	SART3	40	7	2	1	4	2.077	2.673	2.561	0.112	3
ENSG00000178802	MPI	39	8	2	1	4	1.851	2.673	2.659	0.014	3
ENSG00000178921	PFAS	38	6	2	1	4	8.619	2.672	2.655	0.017	3
ENSG00000185963	BICD2	36	5	2	1	4	1.887	2.672	2.669	0.003	3
ENSG00000112992	NNT	41	8	2	1	4	0.367	2.67	2.587	0.083	3
ENSG00000116830	TTF2	33	1	2	1	4	19.182	2.669	2.258	0.411	2
ENSG00000158816	VWA5B1	30	2	1	1	2	9.839	2.668	2.162	0.506	3
ENSG00000122025	FLT3	33	3	1	1	2	4.166	2.666	2.644	0.023	3
ENSG00000168685	IL7R	34	4	2	1	2	7.575	2.666	1.715	0.951	3
ENSG00000032219	ARID4A	40	7	2	1	4	0.134	2.665	2.663	0.002	3
ENSG00000146143	PRIM2	33	7	2	1	4	2.87	2.663	2.662	0.001	4
ENSG00000197651	CCER1	20	1	1	1	0	7.824	2.662	1.611	1.051	2
ENSG00000077063	CTTNBP2	35	5	2	1	4	6.584	2.66	2.59	0.069	3
ENSG00000184156	KCNQ3	32	2	1	1	3	4.804	2.659	2.654	0.006	3
ENSG00000164171	ITGA2	29	1	2	1	1	12.748	2.658	2.464	0.194	3
ENSG00000146414	SHPRH	38	7	2	1	3	5.15	2.655	2.453	0.202	2
ENSG00000152952	PLOD2	34	3	1	1	3	2.606	2.655	2.613	0.041	3
ENSG00000197893	NRAP	36	5	2	1	2	7.224	2.654	2.647	0.007	2
ENSG00000128271	ADORA2A	33	5	1	1	3	4.27	2.649	2.243	0.407	3
ENSG00000024526	DEPDC1	28	1	1	1	1	3.489	2.645	2.488	0.156	2
ENSG00000168676	KCTD19	30	1	1	1	1	1.077	2.645	2.577	0.068	3
ENSG00000107959	PITRM1	38	7	2	1	4	3.215	2.644	2.601	0.043	2
ENSG00000168386	FILIP1L	40	7	2	1	4	2.497	2.641	2.606	0.035	3
ENSG00000107863	ARHGAP21	39	8	2	1	4	4.287	2.64	2.336	0.304	3
ENSG00000169154	GOT1L1	21	0	1	1	0	4.707	2.64	2.478	0.162	3
ENSG00000186638	KIF24	31	1	2	1	3	10.073	2.637	2.488	0.149	3
ENSG00000151388	ADAMTS12	30	1	1	1	1	13.194	2.636	2.313	0.323	1
ENSG00000196074	SYCP2	28	1	1	1	0	15.797	2.629	2.354	0.275	1
ENSG00000168778	TCTN2	39	8	2	1	4	8.512	2.627	1.553	1.074	3
ENSG00000056736	IL17RB	34	5	1	1	3	5.647	2.624	2.535	0.089	3
ENSG00000137177	KIF13A	35	6	1	1	3	3.098	2.622	2.514	0.108	2
ENSG00000118873	RAB3GAP2	39	8	2	1	4	7.673	2.617	2.528	0.089	3
ENSG00000081923	ATP8B1	33	3	1	1	2	4.499	2.614	2.312	0.302	2
ENSG00000173258	ZNF483	19	2	1	1	2	8.192	2.614	2.286	0.328	2
ENSG00000146192	FGD2	28	0	1	1	1	4.041	2.605	2.316	0.289	3
ENSG00000074966	TXK	30	1	1	1	2	5.725	2.603	2.451	0.151	2
ENSG00000205517	RGL3	28	2	2	1	1	3.955	2.603	2.572	0.032	3
ENSG00000007171	NOS2	29	2	1	1	1	6.873	2.602	1.632	0.969	3
ENSG00000145192	AHSG	40	8	2	1	3	9.846	2.6	1.964	0.636	2
ENSG00000105849	TWISTNB	37	7	2	1	4	3.109	2.6	2.518	0.082	3
ENSG00000118690	ARMC2	33	5	1	1	3	5.659	2.6	2.581	0.019	3
ENSG00000163975	MFI2	29	1	2	1	1	3.247	2.599	2.571	0.028	3
ENSG00000078053	AMPH	35	3	1	1	4	1.582	2.597	2.577	0.021	2
ENSG00000121289	CEP89	39	7	2	1	4	7.536	2.597	2.434	0.163	3
ENSG00000164989	CCDC171	32	3	1	1	3	5.093	2.594	2.567	0.027	3
ENSG00000047457	CP	40	8	2	1	3	6.177	2.593	2.474	0.12	1
ENSG00000010310	GIPR	24	1	1	1	0	4.326	2.591	2.521	0.069	2
ENSG00000108256	NUFIP2	35	7	2	1	4	0.537	2.591	2.589	0.002	3
ENSG00000162063	CCNF	31	4	1	1	1	9.697	2.589	1.565	1.024	2
ENSG00000198198	SZT2	33	6	2	1	2	7.555	2.587	2.294	0.294	3
ENSG00000170011	MYRIP	30	2	2	1	2	4.356	2.586	1.792	0.795	3
ENSG00000183856	IQGAP3	28	1	1	1	1	6.482	2.586	2.443	0.144	3
ENSG00000172361	CCDC11	37	5	2	1	4	8.183	2.585	2.192	0.393	3
ENSG00000167566	NCKAP5L	30	5	2	1	3	9.534	2.581	2.542	0.039	3
ENSG00000178171	AMER3	29	3	1	1	2	5.988	2.581	1.855	0.726	3
ENSG00000119686	FLVCR2	35	5	1	1	3	1.138	2.578	2.495	0.083	3
ENSG00000136122	BORA	35	5	2	1	2	8.471	2.577	2.518	0.059	2
ENSG00000073578	SDHA	38	8	2	1	4	1.891	2.575	2.356	0.219	3
ENSG00000186806	VSIG10L	26	1	1	1	3	13.648	2.571	2.416	0.155	3
ENSG00000179695	OR6C2	16	2	1	1	0	1.341	2.569	2.342	0.228	2
ENSG00000106327	TFR2	35	6	1	1	2	5.283	2.568	2.36	0.208	3
ENSG00000173698	GPR64	32	2	2	1	2	6.295	2.564	2.433	0.131	2
ENSG00000148602	LRIT1	28	1	1	1	0	8.343	2.563	2.34	0.223	3
ENSG00000155530	LRGUK	32	2	2	1	1	9.304	2.561	2.449	0.113	3
ENSG00000152404	CWF19L2	41	8	2	1	4	6.087	2.555	2.549	0.006	2
ENSG00000183111	ARHGEF37	37	6	2	1	3	5.596	2.555	2.399	0.156	3
ENSG00000214447	FAM187A	25	2	1	1	1	5.459	2.536	2.385	0.151	2
ENSG00000113073	SLC4A9	32	4	2	1	1	2.749	2.534	2.464	0.071	3
ENSG00000236320	SLFN14	21	1	1	1	0	12.871	2.527	2.439	0.088	2
ENSG00000137968	SLC44A5	29	1	1	1	1	5.465	2.524	2.307	0.217	1
ENSG00000111859	NEDD9	41	8	2	1	4	6.571	2.518	1.613	0.905	3
ENSG00000186862	PDZD7	31	1	1	1	3	2.3	2.506	2.464	0.043	3
ENSG00000006114	SYNRG	41	8	2	1	4	4.112	2.505	2.5	0.005	2
ENSG00000164061	BSN	31	2	1	1	4	4.414	2.505	2.464	0.041	2
ENSG00000197506	SLC28A3	28	1	1	1	1	6.587	2.5	1.627	0.873	3
ENSG00000093010	COMT	36	7	2	1	4	1.458	2.499	1.82	0.679	3
ENSG00000152582	SPEF2	31	1	1	1	2	14.464	2.498	2.189	0.309	0
ENSG00000165813	C10orf118	41	8	2	1	4	2.908	2.497	2.347	0.15	3
ENSG00000146039	SLC17A4	27	3	1	1	1	20.477	2.496	2.316	0.18	2
ENSG00000146476	C6orf211	37	6	2	1	4	3.743	2.496	1.862	0.634	3
ENSG00000104755	ADAM2	28	2	1	1	0	4.438	2.494	1.833	0.661	2
ENSG00000091732	ZC3HC1	36	7	2	1	4	1.66	2.488	2.482	0.006	2
ENSG00000053108	FSTL4	33	3	2	1	1	3.517	2.486	2.466	0.02	3
ENSG00000125844	RRBP1	37	8	2	1	4	7.211	2.484	2.328	0.156	3
ENSG00000164114	MAP9	39	8	2	1	4	8.848	2.478	2.058	0.42	2
ENSG00000048707	VPS13D	36	5	2	1	4	11.522	2.476	2.379	0.097	3
ENSG00000154165	GPR15	25	1	1	1	0	6.653	2.473	1.921	0.552	2
ENSG00000138376	BARD1	35	4	2	1	3	5.783	2.471	1.683	0.789	2
ENSG00000130177	CDC16	41	8	2	1	4	4.794	2.47	2.411	0.059	2
ENSG00000160208	RRP1B	39	8	2	1	4	14.338	2.468	1.974	0.494	1
ENSG00000083857	FAT1	34	5	2	1	3	3.238	2.468	2.228	0.24	2
ENSG00000163645	FAM194A	33	4	1	1	1	4.092	2.467	1.625	0.842	2
ENSG00000174607	UGT8	36	4	2	1	4	1.001	2.467	2.467	0	2
ENSG00000106772	PRUNE2	31	3	1	1	2	13.807	2.466	2.22	0.246	2
ENSG00000106823	ECM2	40	8	2	1	4	8.866	2.465	2.296	0.169	3
ENSG00000162511	LAPTM5	39	8	2	1	4	1.889	2.465	2.32	0.145	3
ENSG00000084112	SSH1	36	5	2	1	4	7.131	2.464	2.132	0.332	3
ENSG00000197594	ENPP1	35	5	2	1	2	6.116	2.464	2.143	0.321	3
ENSG00000105053	VRK3	39	6	2	1	4	1.347	2.456	2.315	0.141	2
ENSG00000163376	KBTBD8	33	2	2	1	4	0.043	2.452	2.208	0.244	3
ENSG00000173338	KCNK7	25	2	1	1	1	4.594	2.449	1.882	0.566	3
ENSG00000141458	NPC1	38	6	2	1	4	2.49	2.447	2.059	0.388	3
ENSG00000096996	IL12RB1	25	1	1	1	1	21.621	2.442	2.139	0.302	2
ENSG00000040199	PHLPP2	36	5	2	1	2	3.13	2.442	2.439	0.003	3
ENSG00000163982	OTOP1	30	3	1	1	1	4.312	2.439	2.39	0.049	3
ENSG00000101407	TTI1	40	7	2	1	4	8.036	2.437	2.362	0.074	2
ENSG00000101577	LPIN2	39	6	2	1	4	1.187	2.434	2.139	0.296	3
ENSG00000086288	NME8	27	1	1	1	0	14.576	2.432	2.187	0.245	3
ENSG00000100767	PAPLN	31	4	2	1	2	12.039	2.429	2.35	0.079	3
ENSG00000164944	KIAA1429	40	8	2	1	3	1.116	2.429	2.39	0.04	3
ENSG00000135541	AHI1	40	7	2	1	4	11.083	2.428	2.406	0.022	2
ENSG00000130348	QRSL1	39	7	2	1	4	1.641	2.426	2.38	0.046	2
ENSG00000167703	SLC43A2	38	7	2	1	4	0.749	2.426	2.417	0.009	3
ENSG00000077943	ITGA8	34	3	2	1	2	1.375	2.419	1.549	0.87	1
ENSG00000120733	KDM3B	40	7	2	1	4	1.882	2.412	2.408	0.004	3
ENSG00000107077	KDM4C	39	7	2	1	4	7.374	2.406	2.323	0.083	2
ENSG00000137575	SDCBP	33	2	2	1	4	2.08	2.406	2.397	0.009	2
ENSG00000100399	CHADL	26	1	1	1	3	5.61	2.405	2.321	0.084	2
ENSG00000169641	LUZP1	38	7	2	1	4	7.864	2.403	2.365	0.038	0
ENSG00000156931	VPS8	37	5	2	1	4	1.304	2.401	2.378	0.023	3
ENSG00000109929	SC5D	40	8	2	1	4	2.472	2.396	2.05	0.346	2
ENSG00000188994	ZNF292	35	6	2	1	3	8.264	2.394	2.097	0.297	3
ENSG00000119004	CYP20A1	41	8	2	1	4	1.224	2.392	2.342	0.05	3
ENSG00000118496	FBXO30	37	6	2	1	4	1.189	2.391	2.383	0.008	3
ENSG00000197991	PCDH20	30	2	1	1	2	1.127	2.389	2.365	0.023	2
ENSG00000167670	CHAF1A	28	1	1	1	3	3.986	2.386	2.248	0.138	2
ENSG00000163909	HEYL	32	4	2	1	3	2.957	2.385	1.621	0.764	3
ENSG00000119139	TJP2	41	8	2	1	4	4.265	2.384	2.362	0.022	2
ENSG00000171262	FAM98B	40	8	2	1	4	0.913	2.384	2.371	0.013	3
ENSG00000109163	GNRHR	31	3	1	1	0	1.051	2.382	2.335	0.046	3
ENSG00000143751	SDE2	41	8	2	1	4	10.495	2.38	2.044	0.336	2
ENSG00000149201	CCDC81	38	6	2	1	3	3.939	2.38	2.218	0.162	3
ENSG00000181104	F2R	36	7	2	1	3	8.189	2.38	2.304	0.075	3
ENSG00000137975	CLCA2	30	2	1	1	0	12.624	2.379	2.21	0.169	2
ENSG00000099204	ABLIM1	37	5	2	1	4	0.148	2.375	2.336	0.038	2
ENSG00000117000	RLF	38	7	2	1	4	1.676	2.375	2.359	0.016	2
ENSG00000132465	IGJ	40	8	2	1	4	3.472	2.375	2.243	0.132	3
ENSG00000140057	AK7	33	3	2	1	3	6.47	2.369	2.304	0.064	2
ENSG00000060140	STYK1	30	3	1	1	0	3.381	2.369	2.221	0.149	3
ENSG00000143514	TP53BP2	40	7	2	1	4	0.522	2.363	2.337	0.025	2
ENSG00000242802	AP5Z1	35	7	2	1	3	2.361	2.361	2.165	0.196	1
ENSG00000038358	EDC4	38	7	2	1	4	2.155	2.36	2.359	0.002	3
ENSG00000142627	EPHA2	29	3	2	1	2	5.414	2.359	2.274	0.085	2
ENSG00000143079	CTTNBP2NL	40	8	2	1	4	1.918	2.357	1.822	0.535	2
ENSG00000106328	FSCN3	30	4	1	1	0	4.478	2.353	2.288	0.065	2
ENSG00000119899	SLC17A5	38	5	2	1	4	2.501	2.352	1.889	0.463	2
ENSG00000126759	CFP	35	6	2	1	3	6.017	2.351	2.055	0.296	2
ENSG00000107862	GBF1	41	8	2	1	4	1.757	2.349	2.341	0.008	3
ENSG00000149507	OOSP2	16	1	1	1	0	6.857	2.348	1.938	0.41	3
ENSG00000130935	NOL11	39	8	2	1	4	9.338	2.347	1.736	0.611	3
ENSG00000111602	TIMELESS	32	3	1	1	2	2.984	2.346	1.529	0.817	3
ENSG00000138193	PLCE1	37	5	2	1	3	5.871	2.345	1.89	0.456	2
ENSG00000105755	ETHE1	37	8	2	1	4	0.184	2.344	2.321	0.023	2
ENSG00000137497	NUMA1	38	7	2	1	4	11.269	2.337	2.264	0.073	2
ENSG00000163406	SLC15A2	40	7	2	1	4	8.053	2.336	1.991	0.345	2
ENSG00000072274	TFRC	37	6	2	1	4	9.95	2.334	1.393	0.941	2
ENSG00000157734	SNX22	35	6	2	1	3	0.102	2.332	2.331	0.001	3
ENSG00000198554	WDHD1	32	4	1	1	1	5.267	2.328	1.349	0.979	2
ENSG00000164902	PHAX	38	8	2	1	4	1.719	2.327	2.32	0.007	2
ENSG00000084110	HAL	37	6	2	1	2	0.939	2.325	1.698	0.627	3
ENSG00000113119	TMCO6	37	8	2	1	2	2.54	2.324	2.215	0.11	3
ENSG00000188467	SLC24A5	37	8	2	1	1	3.22	2.317	2.21	0.106	2
ENSG00000130803	ZNF317	29	3	2	1	4	4.066	2.314	2.228	0.086	2
ENSG00000164347	GFM2	39	6	2	1	4	5.837	2.314	2.239	0.075	3
ENSG00000078018	MAP2	38	7	2	1	4	16.052	2.312	2.066	0.246	2
ENSG00000104321	TRPA1	30	2	1	1	1	3.101	2.31	2.208	0.102	3
ENSG00000125319	C17orf53	29	2	1	1	1	10.418	2.309	2.084	0.225	2
ENSG00000178038	ALS2CL	31	2	2	1	4	8.155	2.307	2.277	0.03	3
ENSG00000119523	ALG2	38	7	2	1	4	0.858	2.306	2.272	0.034	2
ENSG00000186952	TMEM232	31	4	1	1	1	6.892	2.304	1.867	0.438	3
ENSG00000163832	ELP6	39	6	2	1	4	2.113	2.301	2.052	0.249	2
ENSG00000179119	SPTY2D1	38	7	2	1	4	5.635	2.298	2.27	0.028	2
ENSG00000160957	RECQL4	28	2	2	1	2	13.853	2.297	1.797	0.5	0
ENSG00000171509	RXFP1	32	2	1	1	2	5.279	2.295	2.094	0.201	3
ENSG00000197321	SVIL	40	8	2	1	4	19.15	2.294	2.095	0.199	1
ENSG00000115486	GGCX	38	7	2	1	4	3.969	2.293	2.269	0.024	1
ENSG00000144224	UBXN4	41	8	2	1	4	1.012	2.293	2.277	0.016	2
ENSG00000168453	HR	33	3	2	1	3	2.143	2.29	1.879	0.411	2
ENSG00000170381	SEMA3E	32	1	1	1	3	2.229	2.287	2.244	0.044	2
ENSG00000135409	AMHR2	28	3	1	1	0	1.843	2.285	2.245	0.04	2
ENSG00000119698	PPP4R4	34	4	2	1	4	1.7	2.284	2.084	0.2	2
ENSG00000159495	TGM7	28	1	1	1	1	5.292	2.283	1.848	0.435	2
ENSG00000169116	PARM1	37	7	2	1	4	9.175	2.282	2.226	0.056	3
ENSG00000117477	CCDC181	39	7	2	1	4	2.821	2.281	2.253	0.028	2
ENSG00000132855	ANGPTL3	40	8	2	1	3	5.664	2.28	2.197	0.083	2
ENSG00000076706	MCAM	37	7	2	1	4	3.37	2.278	0.993	1.285	1
ENSG00000115364	MRPL19	40	8	2	1	4	4.577	2.277	1.5	0.777	3
ENSG00000120756	PLS1	30	2	1	1	1	2.159	2.276	2.23	0.046	2
ENSG00000112077	RHAG	31	1	2	1	1	3.318	2.275	2.256	0.02	2
ENSG00000132694	ARHGEF11	37	5	2	1	4	4.732	2.275	2.269	0.007	2
ENSG00000101162	TUBB1	24	1	1	1	0	3.711	2.272	2.179	0.093	2
ENSG00000167207	NOD2	29	3	2	1	0	7.993	2.272	1.812	0.46	2
ENSG00000144649	FAM198A	27	2	2	1	2	8.526	2.272	1.374	0.897	3
ENSG00000188991	SLC15A5	29	2	1	1	0	3.103	2.27	1.982	0.287	2
ENSG00000184470	TXNRD2	37	7	1	1	4	3.302	2.269	2.243	0.026	2
ENSG00000156970	BUB1B	31	1	2	1	2	5.846	2.268	2.259	0.009	2
ENSG00000147647	DPYS	36	5	2	1	2	1.451	2.266	2.248	0.017	2
ENSG00000075151	EIF4G3	39	6	2	1	4	3.284	2.265	1.424	0.841	2
ENSG00000135900	MRPL44	40	8	2	1	4	2.859	2.26	2.104	0.156	2
ENSG00000149476	DAK	39	7	2	1	4	2.162	2.257	2.163	0.094	2
ENSG00000153575	TUBGCP5	39	7	2	1	4	6.973	2.257	1.47	0.787	2
ENSG00000110169	HPX	36	8	2	1	3	7.699	2.256	1.44	0.816	2
ENSG00000141431	ASXL3	27	1	1	1	1	11.424	2.256	1.755	0.501	3
ENSG00000132824	SERINC3	40	7	2	1	4	7.719	2.255	2.159	0.095	2
ENSG00000187715	KBTBD12	36	5	2	1	3	0.119	2.249	2.194	0.055	3
ENSG00000106546	AHR	37	5	2	1	3	7.786	2.248	1.925	0.323	2
ENSG00000172869	DMXL1	37	5	1	1	4	6.282	2.244	2.242	0.003	2
ENSG00000272333	KMT2B	37	7	2	1	4	4.092	2.237	2.176	0.06	2
ENSG00000106266	SNX8	36	7	1	1	4	1.712	2.235	2.139	0.096	3
ENSG00000178974	FBXO34	31	7	2	1	4	15.055	2.234	2.051	0.182	2
ENSG00000156966	B3GNT7	25	3	2	1	3	3.48	2.233	2.152	0.08	2
ENSG00000105176	URI1	38	8	2	1	4	5.208	2.23	2.191	0.039	2
ENSG00000140030	GPR65	31	4	2	1	2	8.986	2.227	2.199	0.027	2
ENSG00000106809	OGN	37	8	2	1	3	2.917	2.222	2.213	0.009	2
ENSG00000132688	NES	30	4	2	1	1	5.435	2.222	2.021	0.201	2
ENSG00000106344	RBM28	41	8	2	1	4	6.193	2.218	1.846	0.372	2
ENSG00000132623	ANKEF1	31	2	2	1	1	4.413	2.218	1.047	1.17	2
ENSG00000116497	S100PBP	36	6	2	1	4	8.829	2.217	2.139	0.078	2
ENSG00000122512	PMS2	37	6	2	1	4	9.256	2.216	1.956	0.26	1
ENSG00000203965	EFCAB7	39	7	2	1	4	1.755	2.215	2.212	0.003	2
ENSG00000182923	CEP63	40	7	2	1	4	1.241	2.214	2.1	0.114	3
ENSG00000131381	ZFYVE20	40	7	2	1	4	3.97	2.203	2.187	0.016	2
ENSG00000140548	ZNF710	37	5	2	1	4	1.008	2.199	2.196	0.003	2
ENSG00000143107	FNDC7	31	1	1	1	2	5.473	2.197	2.153	0.044	2
ENSG00000161533	ACOX1	40	7	2	1	4	1.884	2.189	2.143	0.045	2
ENSG00000188316	ENO4	37	6	2	1	2	7.029	2.188	1.564	0.624	2
ENSG00000177963	RIC8A	34	8	2	1	4	3.93	2.187	2.059	0.128	2
ENSG00000112624	GLTSCR1L	38	6	2	1	4	1.277	2.186	2.158	0.028	2
ENSG00000084754	HADHA	39	8	2	1	4	2.733	2.183	2.172	0.011	2
ENSG00000163938	GNL3	38	8	2	1	3	4.985	2.181	2.161	0.02	2
ENSG00000145730	PAM	40	8	2	1	4	1.975	2.181	2.166	0.014	3
ENSG00000105851	PIK3CG	31	1	1	1	2	0.024	2.18	2.066	0.114	2
ENSG00000074803	SLC12A1	35	5	2	1	1	0.854	2.18	2.166	0.014	3
ENSG00000157404	KIT	36	4	2	1	4	3.862	2.18	1.113	1.066	3
ENSG00000167419	LPO	31	2	1	1	1	5.449	2.178	1.924	0.254	2
ENSG00000197563	PIGN	37	5	2	1	3	6.516	2.178	1.878	0.3	2
ENSG00000198597	ZNF536	32	3	1	1	3	0.846	2.175	2.049	0.126	3
ENSG00000025293	PHF20	39	8	2	1	4	0.929	2.171	2.168	0.004	2
ENSG00000183621	ZNF438	35	5	2	1	4	11.141	2.17	2.085	0.085	3
ENSG00000155906	RMND1	38	8	1	1	4	8.511	2.169	2.005	0.164	2
ENSG00000072134	EPN2	39	8	2	1	4	0.885	2.167	2.157	0.01	2
ENSG00000095066	HOOK2	38	8	2	1	4	4.161	2.167	2.131	0.036	2
ENSG00000117899	MESDC2	38	8	2	1	4	2.546	2.167	2.167	0	2
ENSG00000035928	RFC1	40	8	2	1	3	5.599	2.166	2.148	0.018	2
ENSG00000155229	MMS19	40	8	2	1	4	6.999	2.166	1.962	0.204	2
ENSG00000186566	GPATCH8	37	6	1	1	4	2.389	2.166	2.124	0.042	2
ENSG00000125637	PSD4	33	5	1	1	2	9.687	2.165	1.995	0.17	1
ENSG00000064309	CDON	39	7	2	1	4	6.775	2.165	2.144	0.021	2
ENSG00000115750	TAF1B	39	7	1	1	4	6.323	2.16	2.146	0.014	2
ENSG00000107560	RAB11FIP2	40	8	2	1	4	3.231	2.159	2.139	0.02	2
ENSG00000170266	GLB1	37	6	2	1	3	6.088	2.159	2.121	0.038	2
ENSG00000073910	FRY	35	5	1	1	3	4.381	2.158	1.47	0.689	2
ENSG00000213024	NUP62	31	8	2	1	3	14.549	2.157	1.97	0.187	0
ENSG00000163808	KIF15	29	1	1	1	1	5.561	2.156	1.793	0.363	2
ENSG00000115956	PLEK	40	8	2	1	4	0.483	2.155	2.111	0.045	3
ENSG00000172037	LAMB2	34	4	2	1	4	6.138	2.151	2.121	0.031	1
ENSG00000103415	HMOX2	37	8	2	1	4	4.039	2.15	2.116	0.034	3
ENSG00000105679	GAPDHS	24	0	1	1	0	2.989	2.149	1.768	0.381	2
ENSG00000139263	LRIG3	35	4	1	1	3	17.653	2.146	2.061	0.085	1
ENSG00000156535	CD109	35	4	2	1	3	9.167	2.144	2.061	0.083	1
ENSG00000152822	GRM1	33	3	1	1	3	1.964	2.144	2.143	0.001	2
ENSG00000156802	ATAD2	34	3	2	1	2	2.584	2.144	2.143	0.001	3
ENSG00000181894	ZNF329	22	3	1	1	1	11.965	2.143	2.131	0.012	2
ENSG00000165269	AQP7	36	7	2	1	3	6.12	2.14	1.901	0.238	2
ENSG00000122986	HVCN1	36	8	2	1	3	1.481	2.13	2.097	0.033	2
ENSG00000112936	C7	37	7	2	1	3	7.339	2.127	2.059	0.068	2
ENSG00000167910	CYP7A1	36	8	1	1	1	5.2	2.125	2.087	0.038	2
ENSG00000065361	ERBB3	37	5	2	1	4	0.185	2.122	2.109	0.013	2
ENSG00000128487	SPECC1	37	6	2	1	4	5.658	2.121	2.103	0.018	2
ENSG00000143390	RFX5	39	7	2	1	4	3.032	2.121	2.054	0.068	2
ENSG00000164237	CMBL	38	8	2	1	4	1.634	2.121	2.06	0.062	2
ENSG00000076108	BAZ2A	37	8	2	1	3	2.301	2.12	1.423	0.697	2
ENSG00000085185	BCORL1	32	4	2	1	3	4.744	2.113	2.103	0.01	2
ENSG00000162643	WDR63	36	5	2	1	2	3.948	2.113	2.041	0.072	2
ENSG00000166145	SPINT1	37	8	2	1	3	3.842	2.111	2.076	0.035	2
ENSG00000073146	MOV10L1	27	1	1	1	0	9.715	2.108	1.843	0.265	1
ENSG00000114933	INO80D	37	6	2	1	3	0.012	2.107	2.104	0.004	2
ENSG00000143398	PIP5K1A	36	5	1	1	4	0.197	2.102	2.092	0.01	2
ENSG00000168228	ZCCHC4	35	4	2	1	3	2.37	2.095	2.065	0.03	2
ENSG00000173960	UBXN2A	36	8	2	1	4	2.228	2.091	1.977	0.114	3
ENSG00000160007	ARHGAP35	38	6	2	1	4	0.194	2.09	2.078	0.012	2
ENSG00000137221	TJAP1	34	5	2	1	4	1.172	2.089	2.021	0.068	3
ENSG00000135436	FAM186B	25	0	1	1	0	12.892	2.084	2.069	0.016	2
ENSG00000162692	VCAM1	36	6	1	1	3	0.158	2.082	1.982	0.1	2
ENSG00000165669	FAM204A	38	8	2	1	4	5.544	2.081	1.883	0.198	2
ENSG00000163946	FAM208A	40	8	2	1	4	7.268	2.08	2.004	0.075	2
ENSG00000167548	KMT2D	33	3	2	1	4	3.485	2.077	2.047	0.03	3
ENSG00000165434	PGM2L1	33	2	1	1	4	0.055	2.076	2.075	0.001	2
ENSG00000203705	TATDN3	41	8	2	1	4	1.462	2.076	2.071	0.005	2
ENSG00000198570	RD3	24	1	1	1	0	0.76	2.075	2.042	0.033	2
ENSG00000132600	PRMT7	41	8	2	1	4	0.947	2.075	2.074	0.001	3
ENSG00000153822	KCNJ16	35	4	2	1	4	1.65	2.074	2.061	0.012	2
ENSG00000164393	GPR111	26	1	1	1	0	1.278	2.074	1.773	0.301	3
ENSG00000105928	DFNA5	38	6	2	1	4	10.638	2.069	1.617	0.453	1
ENSG00000138035	PNPT1	39	8	1	1	4	0.021	2.069	2.063	0.006	2
ENSG00000113441	LNPEP	34	5	2	1	3	1.869	2.061	1.78	0.28	2
ENSG00000144749	LRIG1	38	6	2	1	4	6.543	2.06	2.006	0.054	2
ENSG00000109182	CWH43	28	1	2	1	2	5.944	2.054	1.986	0.068	2
ENSG00000127603	MACF1	35	5	2	1	3	9.141	2.052	1.988	0.064	2
ENSG00000169621	APLF	37	8	2	1	3	4.597	2.048	2.039	0.009	2
ENSG00000065613	SLK	40	8	2	1	4	12.609	2.047	2.022	0.025	2
ENSG00000167769	ACER1	26	1	1	1	1	1.513	2.044	1.887	0.156	2
ENSG00000138095	LRPPRC	39	7	2	1	4	6.746	2.043	1.882	0.161	2
ENSG00000116774	OLFML3	39	8	2	1	4	0.162	2.042	2.037	0.005	2
ENSG00000116991	SIPA1L2	35	5	2	1	2	2.481	2.039	1.937	0.101	2
ENSG00000172673	THEMIS	30	1	1	1	1	6.754	2.039	1.939	0.1	2
ENSG00000095627	TDRD1	29	1	1	1	1	18.086	2.038	1.893	0.145	1
ENSG00000138434	SSFA2	40	7	2	1	4	1.121	2.038	2.032	0.006	2
ENSG00000120662	MTRF1	40	7	2	1	4	0.503	2.037	2.016	0.022	2
ENSG00000101842	VSIG1	28	1	1	1	0	14.056	2.036	1.735	0.301	2
ENSG00000186666	BCDIN3D	33	7	2	1	0	2.303	2.034	1.995	0.038	2
ENSG00000014138	POLA2	39	7	2	1	4	3.682	2.033	1.749	0.284	1
ENSG00000135205	CCDC146	32	3	1	1	2	2.25	2.032	1.975	0.057	3
ENSG00000004846	ABCB5	26	0	1	1	0	7.313	2.029	2.022	0.007	2
ENSG00000130775	THEMIS2	33	4	2	1	3	8.07	2.029	1.88	0.149	2
ENSG00000204021	LIPK	27	1	1	1	0	6.292	2.026	1.649	0.377	2
ENSG00000112414	GPR126	34	2	2	1	3	11.956	2.019	2.006	0.013	1
ENSG00000198785	GRIN3A	31	2	1	1	2	0.486	2.018	1.246	0.773	2
ENSG00000119969	HELLS	35	5	2	1	4	2.156	2.018	1.978	0.04	3
ENSG00000086102	NFX1	39	6	2	1	4	3.041	2.017	1.931	0.086	1
ENSG00000114948	ADAM23	36	4	1	1	4	2.142	2.016	2.015	0	2
ENSG00000126822	PLEKHG3	34	4	2	1	4	5.962	2.014	1.861	0.153	2
ENSG00000137076	TLN1	40	8	2	1	4	0.001	2.013	2.013	0	2
ENSG00000155256	ZFYVE27	40	8	2	1	4	1.498	2.012	1.972	0.04	2
ENSG00000172901	AQPEP	29	2	1	1	0	10.339	2.012	1.93	0.082	2
ENSG00000158417	EIF5B	39	8	2	1	4	0.133	2.01	1.039	0.971	2
ENSG00000105376	ICAM5	30	3	1	1	3	5.411	2.009	1.845	0.164	2
ENSG00000076201	PTPN23	36	7	2	1	4	2.719	2.008	1.959	0.049	2
ENSG00000149308	NPAT	39	7	2	1	4	7.733	2.007	1.417	0.59	2
ENSG00000188368	PRR19	32	7	1	1	1	0.435	2.006	1.069	0.937	2
ENSG00000106686	SPATA6L	35	5	1	1	3	2.354	2.005	1.804	0.201	2
ENSG00000165076	PRSS37	28	1	1	1	1	2.285	2.005	1.605	0.401	2
ENSG00000134443	GRP	30	4	1	1	2	2.371	2.004	1.315	0.689	2
ENSG00000175311	ANKS4B	39	7	2	1	3	11.245	2.004	1.248	0.756	2
ENSG00000160049	DFFA	35	6	2	1	4	6.347	2.003	1.955	0.048	2
ENSG00000139908	TSSK4	35	7	1	1	1	2.998	2.001	1.432	0.57	2
ENSG00000129315	CCNT1	36	6	2	1	4	0.941	2	1.925	0.075	2
ENSG00000164532	TBX20	36	5	2	1	2	0	2	2	0	2
ENSG00000172239	PAIP1	36	7	2	1	4	0	2	1.999	0	2
ENSG00000037637	FBXO42	36	6	1	1	4	0.116	1.999	1.999	0	2
ENSG00000188452	CERKL	33	5	1	1	1	2.447	1.999	1.989	0.009	2
ENSG00000082258	CCNT2	38	8	2	1	4	1.473	1.998	1.015	0.983	2
ENSG00000116688	MFN2	37	6	2	1	4	1.035	1.998	1.998	0	2
ENSG00000164707	SLC13A4	35	5	1	1	3	0.673	1.997	0.999	0.998	2
ENSG00000166436	TRIM66	32	4	1	1	3	0.934	1.997	1.928	0.069	2
ENSG00000137760	ALKBH8	38	6	2	1	4	2.656	1.997	1.939	0.059	3
ENSG00000174173	TRMT10C	38	8	2	1	4	4.357	1.997	1.975	0.022	3
ENSG00000167642	SPINT2	39	8	2	1	4	7.629	1.995	1.86	0.135	1
ENSG00000109107	ALDOC	29	2	1	1	1	0	1.995	1.995	0	2
ENSG00000109205	ODAM	28	1	1	1	0	7.156	1.994	1.695	0.299	2
ENSG00000128536	CDHR3	33	3	2	1	2	5.95	1.993	1.815	0.177	2
ENSG00000197555	SIPA1L1	37	6	1	1	4	1.016	1.993	1.913	0.08	2
ENSG00000177575	CD163	28	2	2	1	1	7.811	1.992	1.719	0.272	1
ENSG00000177463	NR2C2	38	7	2	1	3	0.994	1.991	1.991	0	2
ENSG00000196663	TECPR2	39	6	2	1	4	7.435	1.99	1.791	0.199	1
ENSG00000133636	NTS	36	4	1	1	4	2.005	1.99	1.988	0.002	2
ENSG00000172575	RASGRP1	40	8	2	1	3	2.124	1.99	1.989	0	2
ENSG00000136628	EPRS	39	8	2	1	4	4.044	1.988	1.873	0.115	2
ENSG00000106009	BRAT1	39	8	2	1	4	5.498	1.987	1.129	0.858	2
ENSG00000164841	TMEM74	34	6	1	1	2	0.03	1.985	1.982	0.003	2
ENSG00000106460	TMEM106B	37	6	2	1	4	1.135	1.984	1.983	0.001	2
ENSG00000105559	PLEKHA4	27	1	2	1	0	1.785	1.982	1.661	0.321	3
ENSG00000082781	ITGB5	36	3	2	1	4	1.313	1.981	1.35	0.631	2
ENSG00000122591	FAM126A	37	5	2	1	4	0.018	1.981	1.979	0.001	2
ENSG00000156017	C9orf41	40	8	2	1	4	1	1.981	1.981	0.001	2
ENSG00000092009	CMA1	25	2	1	1	0	7.385	1.98	1.832	0.148	2
ENSG00000119125	GDA	41	8	2	1	4	0.423	1.98	1.94	0.04	2
ENSG00000123815	ADCK4	31	4	1	1	1	1.142	1.98	1.976	0.004	2
ENSG00000145075	CCDC39	32	1	1	1	4	4.494	1.98	1.967	0.013	2
ENSG00000128050	PAICS	36	8	2	1	4	0.007	1.979	1.979	0	2
ENSG00000118156	ZNF541	27	0	2	1	0	7.232	1.978	1.817	0.161	0
ENSG00000050426	LETMD1	39	8	2	1	4	0.748	1.978	1.766	0.212	2
ENSG00000115183	TANC1	37	6	2	1	3	5.185	1.978	1.965	0.014	2
ENSG00000126787	DLGAP5	29	2	1	1	2	17.845	1.976	1.819	0.157	2
ENSG00000165115	KIF27	33	3	2	1	2	4.179	1.976	1.86	0.116	2
ENSG00000170044	ZPLD1	29	1	1	1	0	0.013	1.976	1.971	0.005	2
ENSG00000112759	SLC29A1	35	8	2	1	3	6.842	1.975	1.545	0.43	1
ENSG00000129158	SERGEF	36	6	2	1	3	1.743	1.974	1.792	0.182	2
ENSG00000005156	LIG3	41	8	2	1	4	1.262	1.972	1.822	0.15	2
ENSG00000042317	SPATA7	35	8	2	1	0	13.51	1.971	1.607	0.364	1
ENSG00000153012	LGI2	36	4	1	1	4	0	1.971	1.971	0	2
ENSG00000164935	DCSTAMP	29	2	1	1	1	9.685	1.971	1.041	0.929	2
ENSG00000172167	MTBP	34	4	2	1	1	16.211	1.971	1.92	0.051	2
ENSG00000151151	IPMK	38	6	2	1	4	0.002	1.969	1.969	0	2
ENSG00000104907	TRMT1	37	8	1	1	4	2.48	1.967	1.798	0.169	2
ENSG00000141258	SGSM2	36	6	1	1	4	2.64	1.967	1.935	0.032	2
ENSG00000181027	FKRP	29	7	2	1	3	2.312	1.966	1.959	0.007	0
ENSG00000087077	TRIP6	36	7	2	1	4	1.034	1.965	1.959	0.006	2
ENSG00000231213	PLSCR5	24	1	1	1	1	0.357	1.964	1.962	0.003	2
ENSG00000070882	OSBPL3	37	6	2	1	2	0.032	1.963	1.962	0.001	2
ENSG00000166130	IKBIP	38	8	2	1	4	3.268	1.963	1.927	0.036	3
ENSG00000165891	E2F7	30	1	1	1	1	0.927	1.962	1.947	0.014	2
ENSG00000203734	ECT2L	30	4	2	1	1	11.897	1.961	1.836	0.125	1
ENSG00000134262	AP4B1	38	7	2	1	4	3.029	1.961	1.961	0	2
ENSG00000186810	CXCR3	22	1	1	1	1	1.347	1.961	1.877	0.084	2
ENSG00000135336	ORC3	41	8	2	1	4	2.866	1.96	1.954	0.006	2
ENSG00000169967	MAP3K2	34	4	1	1	3	0.99	1.959	1.958	0	2
ENSG00000158296	SLC13A3	40	8	2	1	3	0.159	1.956	1.911	0.045	2
ENSG00000166435	XRRA1	30	2	1	1	1	3.537	1.956	1.872	0.084	2
ENSG00000196975	ANXA4	39	7	2	1	4	4.769	1.955	1.647	0.309	2
ENSG00000134215	VAV3	35	5	1	1	2	0.939	1.954	1.952	0.002	2
ENSG00000106819	ASPN	35	4	2	1	3	0.761	1.953	1.756	0.197	1
ENSG00000154736	ADAMTS5	35	5	2	1	1	1.122	1.953	1.827	0.126	1
ENSG00000178301	AQP11	36	7	2	1	3	1.497	1.952	1.846	0.106	2
ENSG00000133318	RTN3	38	8	2	1	4	13.147	1.951	1.693	0.258	0
ENSG00000138660	AP1AR	38	8	2	1	4	1.424	1.95	1.866	0.085	2
ENSG00000117593	DARS2	39	6	2	1	4	3.221	1.946	1.119	0.828	2
ENSG00000168792	ABHD15	33	6	2	1	3	2.92	1.945	1.941	0.004	2
ENSG00000149182	ARFGAP2	41	8	2	1	4	0.731	1.942	1.934	0.009	2
ENSG00000113583	C5orf15	39	8	2	1	4	6.074	1.941	1.61	0.331	2
ENSG00000179841	AKAP5	34	7	2	1	3	6.471	1.94	1.595	0.346	2
ENSG00000144815	NXPE3	39	8	2	1	4	2.002	1.939	1.591	0.348	2
ENSG00000159023	EPB41	39	6	2	1	4	1.007	1.938	1.626	0.312	2
ENSG00000158055	GRHL3	28	1	1	1	0	0.508	1.937	1.923	0.015	2
ENSG00000197930	ERO1L	37	6	2	1	4	0.007	1.937	1.936	0	2
ENSG00000117151	CTBS	37	5	2	1	4	1.555	1.934	1.619	0.315	2
ENSG00000121058	COIL	41	8	2	1	4	5.979	1.934	1.259	0.674	2
ENSG00000161180	CCDC116	25	0	1	1	0	4.813	1.932	1.895	0.037	2
ENSG00000162601	MYSM1	39	7	2	1	4	0.341	1.932	1.924	0.008	2
ENSG00000166106	ADAMTS15	31	2	2	1	1	1.83	1.931	1.929	0.003	2
ENSG00000166634	SERPINB12	25	1	1	1	0	15.506	1.931	1.889	0.042	2
ENSG00000143772	ITPKB	35	6	2	1	4	11.678	1.93	1.157	0.773	1
ENSG00000158125	XDH	36	7	2	1	2	5.42	1.93	1.494	0.436	2
ENSG00000165309	ARMC3	35	5	1	1	2	10.075	1.93	1.671	0.26	2
ENSG00000145147	SLIT2	33	4	1	1	2	1.896	1.929	1.929	0.001	2
ENSG00000175054	ATR	37	5	2	1	3	5.008	1.928	1.876	0.052	2
ENSG00000030066	NUP160	39	7	2	1	3	1.115	1.927	1.924	0.003	3
ENSG00000174306	ZHX3	36	7	2	1	4	6.056	1.926	1.696	0.23	2
ENSG00000111364	DDX55	39	7	2	1	4	1.23	1.922	1.9	0.023	2
ENSG00000130766	SESN2	37	6	2	1	3	0.932	1.922	1.909	0.012	2
ENSG00000156958	GALK2	40	7	2	1	4	0.403	1.921	1.914	0.007	2
ENSG00000158014	SLC30A2	32	4	2	1	1	2.01	1.919	1.91	0.009	2
ENSG00000014919	COX15	40	7	2	1	4	2.745	1.918	1.915	0.003	2
ENSG00000165929	TC2N	39	8	2	1	3	4.188	1.913	1.825	0.088	2
ENSG00000169891	REPS2	36	6	2	1	4	0.12	1.913	1.251	0.662	2
ENSG00000188158	NHS	37	5	2	1	3	3.272	1.912	1.899	0.014	1
ENSG00000101442	ACTR5	39	7	2	1	4	2.515	1.91	1.866	0.044	1
ENSG00000111049	MYF5	30	1	1	1	1	0.992	1.904	1.903	0.001	2
ENSG00000105186	ANKRD27	40	7	2	1	4	8.667	1.9	1.737	0.163	2
ENSG00000150967	ABCB9	32	4	1	1	4	2.494	1.899	1.899	0.001	2
ENSG00000154080	CHST9	35	5	1	1	2	4.963	1.897	1.824	0.073	2
ENSG00000163599	CTLA4	26	1	1	1	1	0.213	1.897	0.092	1.805	2
ENSG00000164761	TNFRSF11B	40	7	2	1	4	2.069	1.895	1.857	0.038	2
ENSG00000129518	EAPP	39	7	2	1	4	0.988	1.894	1.792	0.103	2
ENSG00000068120	COASY	35	8	2	1	2	0.696	1.893	1.863	0.03	1
ENSG00000166963	MAP1A	36	6	1	1	4	12.541	1.893	1.642	0.251	2
ENSG00000187994	RINL	34	7	2	1	2	9.065	1.893	1.819	0.074	2
ENSG00000164306	PRIMPOL	36	5	1	1	3	10.311	1.891	1.644	0.247	1
ENSG00000064989	CALCRL	40	7	2	1	4	0.138	1.889	1.877	0.013	2
ENSG00000014123	UFL1	40	8	2	1	4	2.397	1.887	1.885	0.001	2
ENSG00000106100	NOD1	36	5	2	1	2	2.945	1.885	1.321	0.564	2
ENSG00000239900	ADSL	40	8	2	1	4	2.728	1.885	1.885	0.001	2
ENSG00000115274	INO80B	39	8	2	1	4	0.998	1.883	1.337	0.546	2
ENSG00000066557	LRRC40	40	7	2	1	4	3.196	1.88	1.86	0.02	2
ENSG00000127325	BEST3	31	2	1	1	1	2.439	1.879	1.829	0.051	2
ENSG00000147687	TATDN1	38	8	2	1	3	2.013	1.878	1.852	0.026	2
ENSG00000107036	KIAA1432	39	6	2	1	4	3.296	1.877	1.794	0.083	2
ENSG00000135249	RINT1	40	7	2	1	4	1.794	1.877	1.869	0.008	2
ENSG00000198160	MIER1	38	8	2	1	2	0.899	1.877	1.877	0	2
ENSG00000171475	WIPF2	32	1	2	1	4	1.032	1.875	0.969	0.907	2
ENSG00000102893	PHKB	40	8	2	1	4	0.96	1.874	1.853	0.021	2
ENSG00000113396	SLC27A6	27	1	1	1	1	3.055	1.874	1.806	0.069	2
ENSG00000107960	OBFC1	41	8	2	1	4	3.74	1.873	1.56	0.313	2
ENSG00000170412	GPRC5C	37	7	2	1	3	3.432	1.87	1.809	0.061	2
ENSG00000198162	MAN1A2	38	6	2	1	3	0.634	1.867	1.835	0.032	2
ENSG00000141446	ESCO1	40	8	2	1	4	4.1	1.865	1.848	0.017	2
ENSG00000089692	LAG3	28	1	1	1	2	4.04	1.864	1.756	0.108	2
ENSG00000058729	RIOK2	41	8	2	1	4	5.173	1.863	1.69	0.173	2
ENSG00000095539	SEMA4G	37	7	2	1	4	5.412	1.863	1.222	0.641	2
ENSG00000120254	MTHFD1L	17	1	2	1	2	9.92	1.862	1.85	0.012	2
ENSG00000141428	C18orf21	36	8	2	1	4	1.139	1.861	1.787	0.074	2
ENSG00000127947	PTPN12	39	8	2	1	4	2.213	1.86	1.772	0.088	2
ENSG00000135914	HTR2B	29	1	2	1	0	4.824	1.859	0.941	0.918	2
ENSG00000118246	FASTKD2	40	8	2	1	4	13.373	1.858	1.794	0.065	2
ENSG00000173269	MMRN2	38	7	2	1	3	11.007	1.858	1.78	0.078	2
ENSG00000172403	SYNPO2	38	6	2	1	4	6.736	1.855	1.737	0.118	2
ENSG00000064012	CASP8	39	6	2	1	4	15.43	1.854	0.836	1.017	1
ENSG00000126259	KIRREL2	26	1	1	1	1	12.623	1.853	1.828	0.025	1
ENSG00000099875	MKNK2	34	8	2	1	3	1.071	1.852	1.851	0.001	2
ENSG00000110318	KIAA1377	35	5	1	1	4	15.62	1.852	1.756	0.096	2
ENSG00000205726	ITSN1	38	7	2	1	4	0.386	1.849	1.827	0.022	2
ENSG00000154227	CERS3	30	1	1	1	1	2.608	1.848	1.507	0.341	2
ENSG00000158555	GDPD5	33	6	2	1	4	2.41	1.847	1.832	0.016	2
ENSG00000130164	LDLR	36	6	2	1	3	8.074	1.846	1.684	0.161	3
ENSG00000106628	POLD2	40	8	2	1	4	0.292	1.845	1.833	0.012	2
ENSG00000196544	C17orf59	32	6	2	1	3	7.634	1.845	1.778	0.067	2
ENSG00000178965	C1orf173	33	4	2	1	4	5.689	1.844	1.69	0.154	1
ENSG00000159459	UBR1	39	6	2	1	4	1.81	1.843	1.836	0.007	2
ENSG00000182851	GPIHBP1	29	3	2	1	3	5.495	1.843	0.95	0.893	2
ENSG00000122435	TRMT13	40	8	2	1	4	2.486	1.842	1.817	0.025	2
ENSG00000180089	TMEM86B	25	3	1	1	3	9.075	1.841	1.605	0.237	2
ENSG00000198000	NOL8	34	6	2	1	4	11.236	1.84	1.695	0.145	1
ENSG00000123124	WWP1	40	7	2	1	4	3.789	1.84	1.767	0.073	2
ENSG00000137207	YIPF3	39	8	2	1	4	0.136	1.84	1.823	0.017	2
ENSG00000161267	BDH1	39	8	2	1	4	2.327	1.84	1.749	0.091	2
ENSG00000153292	GPR110	32	3	2	1	1	16.24	1.839	1.774	0.065	2
ENSG00000140326	CDAN1	38	6	2	1	4	2.065	1.833	1.801	0.033	2
ENSG00000149743	TRPT1	35	8	2	1	2	2.881	1.833	1.705	0.128	2
ENSG00000100557	C14orf105	35	6	2	1	3	7.519	1.832	1.739	0.092	2
ENSG00000102445	KIAA0226L	33	2	1	1	4	17.041	1.831	1.113	0.718	1
ENSG00000086827	ZW10	39	8	1	1	4	2.089	1.831	1.829	0.003	2
ENSG00000103037	SETD6	38	7	2	1	2	1.268	1.83	1.575	0.255	2
ENSG00000182271	TMIGD1	32	4	2	1	1	4.561	1.83	1.383	0.447	2
ENSG00000131899	LLGL1	33	5	1	1	4	7.278	1.829	1.79	0.039	2
ENSG00000175556	LONRF3	35	5	2	1	3	4.013	1.828	1.81	0.018	2
ENSG00000165025	SYK	36	6	2	1	2	1.898	1.828	1.245	0.583	3
ENSG00000084092	NOA1	41	8	2	1	4	4.158	1.827	1.808	0.019	2
ENSG00000108465	CDK5RAP3	40	8	2	1	4	0.105	1.826	1.783	0.044	2
ENSG00000141698	NT5C3B	33	3	2	1	3	4.74	1.826	1.823	0.004	2
ENSG00000254986	DPP3	38	8	2	1	4	1.647	1.826	1.793	0.033	2
ENSG00000009724	MASP2	34	7	1	1	2	16.393	1.823	1.375	0.448	2
ENSG00000112031	MTRF1L	37	7	2	1	3	2.83	1.822	1.784	0.037	2
ENSG00000170145	SIK2	39	6	2	1	4	1.864	1.819	1.809	0.01	2
ENSG00000036549	ZZZ3	37	6	2	1	4	1.722	1.816	1.815	0.001	2
ENSG00000181323	SPEM1	23	4	1	1	0	3.765	1.816	1.498	0.318	2
ENSG00000183137	CEP57L1	39	8	2	1	4	2.297	1.811	1.772	0.039	2
ENSG00000023608	SNAPC1	40	8	2	1	4	1.065	1.81	1.809	0.001	2
ENSG00000136243	NUPL2	40	8	2	1	4	5.832	1.809	1.271	0.538	2
ENSG00000124571	XPO5	40	8	2	1	4	0.939	1.808	1.756	0.053	2
ENSG00000139990	DCAF5	39	7	2	1	4	2.208	1.808	1.796	0.012	2
ENSG00000057468	MSH4	30	2	1	1	2	0.227	1.807	1.801	0.005	2
ENSG00000175018	TEX36	24	1	1	1	0	6.015	1.806	1.795	0.01	2
ENSG00000105549	THEG	23	1	1	1	2	4.52	1.805	1.528	0.278	1
ENSG00000188372	ZP3	16	2	1	1	0	12.63	1.802	1.685	0.118	1
ENSG00000095370	SH2D3C	39	7	2	1	3	3.31	1.802	1.703	0.099	2
ENSG00000174282	ZBTB4	35	7	1	1	3	1.815	1.802	1.789	0.013	2
ENSG00000165029	ABCA1	37	4	2	1	4	3.931	1.801	1.798	0.003	1
ENSG00000143578	CREB3L4	33	6	1	1	1	3.405	1.798	1.739	0.059	2
ENSG00000091138	SLC26A3	29	1	1	1	0	10.194	1.793	1.501	0.292	2
ENSG00000123600	METTL8	32	1	1	1	3	2.168	1.793	1.775	0.018	2
ENSG00000095485	CWF19L1	39	7	2	1	4	0.763	1.792	1.716	0.077	2
ENSG00000133858	ZFC3H1	38	6	2	1	4	0.808	1.792	1.753	0.039	2
ENSG00000160691	SHC1	39	8	2	1	4	1.694	1.792	1.761	0.031	2
ENSG00000110871	COQ5	41	8	2	1	4	0.905	1.791	1.776	0.015	2
ENSG00000122299	ZC3H7A	40	7	2	1	4	6.013	1.791	1.778	0.013	2
ENSG00000066923	STAG3	28	1	1	1	0	8.049	1.789	1.729	0.06	1
ENSG00000077274	CAPN6	29	1	2	1	2	0.023	1.788	1.026	0.762	2
ENSG00000111452	GPR133	30	5	2	1	2	13.325	1.787	1.714	0.073	1
ENSG00000110195	FOLR1	28	8	2	1	1	3.444	1.787	1.489	0.297	2
ENSG00000133392	MYH11	25	1	2	1	0	1.687	1.787	1.784	0.003	2
ENSG00000134516	DOCK2	28	2	1	1	1	0.918	1.787	1.769	0.018	2
ENSG00000136152	COG3	39	6	2	1	4	4.403	1.787	1.786	0.001	2
ENSG00000162542	TMCO4	37	7	2	1	3	2.415	1.787	1.735	0.052	2
ENSG00000069122	GPR116	40	8	2	1	4	17.947	1.786	1.605	0.18	2
ENSG00000133056	PIK3C2B	38	6	2	1	3	7.489	1.784	1.772	0.012	2
ENSG00000137509	PRCP	40	7	2	1	4	0.388	1.78	1.615	0.165	2
ENSG00000176986	SEC24C	38	7	2	1	4	0.016	1.78	1.766	0.013	2
ENSG00000102921	N4BP1	40	8	2	1	4	4.54	1.777	1.776	0.001	2
ENSG00000182993	C12orf60	23	0	1	1	1	3.612	1.777	1.655	0.122	2
ENSG00000134278	SPIRE1	38	7	2	1	4	0.808	1.774	1.769	0.005	2
ENSG00000177994	C2orf73	30	3	1	1	1	3.976	1.774	1.764	0.01	2
ENSG00000108423	TUBD1	38	8	1	1	2	0.56	1.773	1.595	0.178	1
ENSG00000101052	IFT52	39	8	2	1	3	0.001	1.773	1.764	0.009	2
ENSG00000173918	C1QTNF1	34	7	2	1	2	1.673	1.772	1.49	0.283	1
ENSG00000119900	OGFRL1	40	8	2	1	4	1.461	1.771	0.612	1.159	2
ENSG00000198643	FAM3D	30	2	2	1	1	3.123	1.769	1.509	0.26	1
ENSG00000101574	METTL4	38	7	2	1	4	3.376	1.769	1.64	0.129	2
ENSG00000113838	TBCCD1	39	6	2	1	4	1.024	1.769	1.717	0.053	2
ENSG00000137491	SLCO2B1	36	6	2	1	4	4.527	1.768	1.636	0.132	1
ENSG00000123297	TSFM	39	7	2	1	4	2.884	1.767	1.727	0.04	1
ENSG00000189050	RNFT1	36	8	2	1	3	3.745	1.767	1.741	0.026	2
ENSG00000076555	ACACB	32	2	2	1	4	5.328	1.764	1.592	0.171	2
ENSG00000153208	MERTK	39	6	2	1	4	9.109	1.764	1.543	0.221	2
ENSG00000089199	CHGB	38	7	2	1	4	8.053	1.763	1.701	0.062	2
ENSG00000102385	DRP2	33	3	1	1	2	1.24	1.763	1.438	0.325	2
ENSG00000163029	SMC6	38	8	2	1	4	3.57	1.762	1.58	0.182	1
ENSG00000076770	MBNL3	30	3	1	1	0	2.553	1.761	1.719	0.042	2
ENSG00000156256	USP16	39	8	2	1	4	4.201	1.761	1.754	0.007	2
ENSG00000171872	KLF17	24	1	1	1	0	10.879	1.761	1.642	0.119	2
ENSG00000117133	RPF1	37	8	2	1	4	0.343	1.759	1.754	0.005	2
ENSG00000144229	THSD7B	26	1	1	1	1	10.839	1.756	0.757	0.999	2
ENSG00000011478	QPCTL	36	6	2	1	4	3.288	1.754	1.746	0.007	2
ENSG00000090661	CERS4	29	1	2	1	4	2.744	1.752	1.457	0.295	0
ENSG00000247626	MARS2	34	7	2	1	4	1.574	1.752	1.74	0.011	2
ENSG00000143702	CEP170	35	6	2	1	4	5.522	1.749	1.723	0.026	1
ENSG00000088305	DNMT3B	30	1	2	1	1	0.137	1.749	1.381	0.368	2
ENSG00000100983	GSS	41	8	2	1	4	3.273	1.749	1.749	0	2
ENSG00000176834	VSIG10	38	6	2	1	3	3.818	1.746	1.641	0.105	2
ENSG00000113555	PCDH12	33	5	2	1	2	8.556	1.745	1.627	0.118	0
ENSG00000163131	CTSS	40	8	2	1	4	6.161	1.743	1.604	0.138	2
ENSG00000163026	C2orf44	28	2	2	1	2	2.942	1.741	1.704	0.037	2
ENSG00000162852	CNST	37	6	2	1	4	10.528	1.738	1.71	0.028	2
ENSG00000134852	CLOCK	37	4	2	1	4	2.893	1.737	1.733	0.004	2
ENSG00000132357	CARD6	29	0	1	1	4	11.331	1.736	1.705	0.031	2
ENSG00000116044	NFE2L2	41	8	2	1	4	7.02	1.735	1.62	0.115	2
ENSG00000110442	COMMD9	39	8	2	1	4	0.426	1.734	1.723	0.011	2
ENSG00000126456	IRF3	36	8	2	1	4	10.977	1.733	1.469	0.264	2
ENSG00000165118	C9orf64	41	8	2	1	4	1.86	1.733	1.583	0.15	2
ENSG00000197157	SND1	40	8	2	1	4	0.007	1.731	1.724	0.007	2
ENSG00000182173	TSEN54	38	8	2	1	4	6.851	1.73	1.694	0.036	2
ENSG00000106853	PTGR1	35	8	2	1	3	2.001	1.729	1.516	0.213	2
ENSG00000158301	GPRASP2	32	6	1	1	4	10.419	1.729	1.511	0.218	2
ENSG00000130119	GNL3L	38	8	2	1	4	5.757	1.727	1.711	0.015	2
ENSG00000105447	GRWD1	36	7	2	1	4	2.262	1.726	1.629	0.097	2
ENSG00000185946	RNPC3	31	8	2	1	4	0.322	1.726	1.695	0.031	2
ENSG00000198839	ZNF277	40	8	2	1	4	1.982	1.726	1.706	0.021	2
ENSG00000118557	PMFBP1	25	1	1	1	0	4.319	1.724	1.622	0.101	2
ENSG00000123561	SERPINA7	29	5	1	1	1	2.889	1.724	1.342	0.381	2
ENSG00000135679	MDM2	36	8	2	1	4	1.667	1.722	1.439	0.283	2
ENSG00000000460	C1orf112	34	4	2	1	2	6.683	1.719	1.669	0.05	1
ENSG00000163312	HELQ	38	6	2	1	4	1.283	1.719	0.847	0.872	2
ENSG00000100034	PPM1F	33	3	1	1	4	5.208	1.713	1.68	0.033	1
ENSG00000056558	TRAF1	30	4	2	1	0	2.699	1.713	1.688	0.025	2
ENSG00000105146	AURKC	28	4	1	1	3	1.979	1.712	1.712	0	2
ENSG00000168955	TM4SF20	35	5	2	1	1	7.71	1.709	1.451	0.258	1
ENSG00000182810	DDX28	36	8	2	1	4	4.55	1.709	1.684	0.025	2
ENSG00000134571	MYBPC3	30	2	2	1	1	2.685	1.708	1.682	0.026	2
ENSG00000203872	C6orf163	34	3	2	1	2	2.875	1.707	1.684	0.023	2
ENSG00000089847	ANKRD24	25	1	2	1	2	0.907	1.703	1.635	0.068	2
ENSG00000183751	TBL3	37	8	1	1	4	4.397	1.702	1.691	0.01	1
ENSG00000070269	TMEM260	40	8	2	1	4	4.33	1.702	1.69	0.013	2
ENSG00000114316	USP4	37	5	2	1	4	0.004	1.7	0.6	1.1	2
ENSG00000166147	FBN1	36	5	2	1	4	0.432	1.699	1.689	0.01	1
ENSG00000140400	MAN2C1	33	5	2	1	4	2.038	1.699	1.038	0.66	2
ENSG00000119777	TMEM214	39	7	2	1	4	1.719	1.691	1.675	0.017	2
ENSG00000165650	PDZD8	38	7	2	1	4	10.033	1.69	1.661	0.029	2
ENSG00000166035	LIPC	36	6	1	1	2	5.132	1.69	0.791	0.898	2
ENSG00000158516	CPA2	25	3	1	1	0	4.899	1.689	1.268	0.421	2
ENSG00000006744	ELAC2	39	8	2	1	4	3.583	1.688	1.636	0.053	2
ENSG00000101057	MYBL2	27	1	1	1	1	0.996	1.682	1.572	0.11	2
ENSG00000105613	MAST1	29	3	1	1	2	3.525	1.68	1.673	0.007	2
ENSG00000176399	DMRTA1	35	5	2	1	2	2.779	1.679	1.657	0.022	2
ENSG00000196914	ARHGEF12	37	4	2	1	4	4.638	1.678	1.656	0.022	2
ENSG00000189058	APOD	40	7	2	1	4	1.265	1.675	1.377	0.298	2
ENSG00000085511	MAP3K4	39	7	2	1	4	11.904	1.674	1.515	0.159	2
ENSG00000144747	TMF1	41	8	2	1	4	3.57	1.673	1.488	0.185	3
ENSG00000120318	ARAP3	37	7	2	1	3	3.191	1.67	1.637	0.033	2
ENSG00000140465	CYP1A1	25	3	1	1	1	4.213	1.668	1.474	0.194	1
ENSG00000111300	NAA25	41	8	2	1	4	0.012	1.668	1.64	0.028	2
ENSG00000187323	DCC	30	2	1	1	1	1.663	1.667	1.653	0.014	1
ENSG00000122188	LAX1	31	2	2	1	2	12.576	1.666	1.253	0.413	1
ENSG00000072609	CHFR	40	8	2	1	4	7.798	1.666	1.019	0.648	2
ENSG00000105290	APLP1	37	8	2	1	4	0.443	1.666	1.659	0.007	2
ENSG00000100918	REC8	30	3	1	1	1	7.911	1.664	1.569	0.095	1
ENSG00000167208	SNX20	32	4	2	1	2	2.903	1.664	1.615	0.049	2
ENSG00000141447	OSBPL1A	39	8	2	1	4	2.945	1.663	1.65	0.013	2
ENSG00000180245	RRH	32	5	1	1	1	3.862	1.661	1.634	0.027	2
ENSG00000164299	SPZ1	24	1	1	1	0	7.731	1.66	1.316	0.344	1
ENSG00000131023	LATS1	35	3	2	1	4	1.001	1.658	1.656	0.002	2
ENSG00000140443	IGF1R	40	7	2	1	4	1.127	1.658	1.633	0.025	2
ENSG00000163349	HIPK1	38	6	2	1	4	0.008	1.653	1.653	0	2
ENSG00000004534	RBM6	40	8	2	1	3	2.049	1.652	1.651	0.001	2
ENSG00000007541	PIGQ	38	7	2	1	4	2.888	1.651	1.634	0.017	1
ENSG00000241186	TDGF1	22	2	2	1	0	5.143	1.651	1.591	0.06	1
ENSG00000161618	ALDH16A1	30	3	2	1	3	3.112	1.65	1.581	0.069	1
ENSG00000148516	ZEB1	40	8	2	1	4	0.999	1.65	1.648	0.001	2
ENSG00000141968	VAV1	33	4	2	1	3	3.479	1.649	1.615	0.034	1
ENSG00000117115	PADI2	40	7	2	1	4	1.548	1.647	1.595	0.052	1
ENSG00000080293	SCTR	33	3	2	1	1	1.183	1.647	1.405	0.242	2
ENSG00000197417	SHPK	39	8	2	1	4	3.987	1.646	1.638	0.008	2
ENSG00000154134	ROBO3	27	1	1	1	0	6.765	1.644	1.609	0.035	2
ENSG00000146648	EGFR	38	5	2	1	4	1.386	1.643	1.639	0.004	1
ENSG00000054796	SPO11	28	1	1	1	0	3.893	1.642	1.618	0.024	2
ENSG00000120053	GOT1	40	8	2	1	4	0.445	1.641	1.616	0.026	2
ENSG00000204634	TBC1D8	38	6	2	1	4	1.655	1.64	1.591	0.049	2
ENSG00000144535	DIS3L2	34	7	2	1	3	7.079	1.639	1.463	0.176	1
ENSG00000066455	GOLGA5	41	8	2	1	4	6.222	1.639	1.597	0.043	2
ENSG00000178445	GLDC	39	7	2	1	4	7.513	1.639	1.62	0.02	2
ENSG00000154025	SLC5A10	34	6	2	1	1	5.578	1.638	1.555	0.083	2
ENSG00000187527	ATP13A5	30	2	1	1	2	6.816	1.634	1.56	0.074	1
ENSG00000110427	KIAA1549L	36	5	1	1	4	8.504	1.629	1.565	0.064	2
ENSG00000125746	EML2	29	2	2	1	1	0.055	1.628	1.355	0.273	2
ENSG00000184108	TRIML1	26	1	1	1	0	3.549	1.628	1.118	0.51	2
ENSG00000174327	SLC16A13	38	6	2	1	3	2.492	1.626	1.619	0.007	2
ENSG00000197324	LRP10	39	8	2	1	4	3.403	1.623	1.619	0.004	2
ENSG00000173575	CHD2	39	6	2	1	4	1.639	1.622	1.621	0.001	2
ENSG00000111728	ST8SIA1	34	4	1	1	3	0.005	1.618	1.618	0	2
ENSG00000184584	TMEM173	36	7	2	1	2	9.678	1.618	0.932	0.685	2
ENSG00000145283	SLC10A6	34	6	2	1	1	3.25	1.615	1.527	0.088	1
ENSG00000109794	FAM149A	37	7	2	1	4	8.353	1.614	1.041	0.573	1
ENSG00000138785	INTS12	39	8	2	1	4	1.194	1.612	1.584	0.028	2
ENSG00000038295	TLL1	28	1	1	1	0	2.885	1.61	1.59	0.02	2
ENSG00000173588	CCDC41	40	8	2	1	4	0.035	1.61	1.601	0.009	2
ENSG00000118402	ELOVL4	39	7	1	1	4	0.063	1.609	1.593	0.016	2
ENSG00000184113	CLDN5	24	3	2	1	3	0.003	1.608	1.587	0.022	2
ENSG00000157796	WDR19	39	7	2	1	4	3.938	1.607	1.596	0.011	2
ENSG00000204195	AWAT1	24	1	1	1	0	2.804	1.606	1.548	0.057	1
ENSG00000180182	MED14	35	7	2	1	4	0.026	1.606	1.562	0.044	2
ENSG00000110448	CD5	29	1	2	1	3	8.277	1.6	0.821	0.779	1
ENSG00000054282	SDCCAG8	37	7	2	1	3	1.259	1.6	1.579	0.021	2
ENSG00000138617	PARP16	36	8	2	1	3	0.833	1.6	1.589	0.011	2
ENSG00000068079	IFI35	39	8	2	1	3	6.807	1.599	1.423	0.175	2
ENSG00000080166	DCT	35	5	1	1	2	4.818	1.599	1.109	0.49	2
ENSG00000171824	EXOSC10	41	8	2	1	4	2.492	1.597	1.563	0.034	2
ENSG00000105127	AKAP8	34	7	2	1	4	3.704	1.596	1.591	0.005	2
ENSG00000146955	RAB19	29	1	1	1	0	1.046	1.596	1.489	0.107	2
ENSG00000128039	SRD5A3	41	8	2	1	4	4.047	1.595	1.442	0.153	1
ENSG00000184060	ADAP2	34	6	2	1	2	0.919	1.592	1.502	0.09	2
ENSG00000065183	WDR3	39	7	2	1	3	1.082	1.589	1.573	0.016	1
ENSG00000091136	LAMB1	36	5	2	1	3	6.298	1.589	1.429	0.161	1
ENSG00000106688	SLC1A1	36	6	2	1	4	2.317	1.589	1.566	0.023	2
ENSG00000163673	DCLK3	34	3	2	1	4	4.845	1.587	1.479	0.108	2
ENSG00000103449	SALL1	38	6	2	1	4	3.418	1.585	1.557	0.028	2
ENSG00000105976	MET	33	4	2	1	2	2.681	1.581	1.545	0.036	2
ENSG00000186260	MKL2	40	7	2	1	4	4.076	1.579	1.363	0.215	1
ENSG00000181778	TMEM252	34	6	2	1	1	2.522	1.579	1.092	0.487	2
ENSG00000198951	NAGA	40	8	2	1	4	1.503	1.577	1.369	0.208	0
ENSG00000136897	MRPL50	41	8	2	1	4	3.273	1.577	0.785	0.791	2
ENSG00000124251	TP53TG5	26	1	1	1	0	7.053	1.576	1.481	0.095	1
ENSG00000140521	POLG	37	8	2	1	2	1.338	1.576	1.492	0.084	1
ENSG00000221986	MYBPHL	24	1	1	1	0	6.631	1.575	1.404	0.171	2
ENSG00000174332	GLIS1	27	1	2	1	2	1.506	1.574	1.468	0.106	1
ENSG00000118200	CAMSAP2	38	6	2	1	4	2.29	1.57	1.552	0.018	2
ENSG00000148488	ST8SIA6	29	2	1	1	0	8.852	1.569	0.838	0.73	1
ENSG00000119321	FKBP15	40	8	2	1	3	3.249	1.568	1.462	0.106	1
ENSG00000122335	SERAC1	40	7	2	1	4	2.539	1.567	1.506	0.062	2
ENSG00000126705	AHDC1	31	5	2	1	4	1.234	1.567	1.557	0.01	2
ENSG00000125780	TGM3	26	1	1	1	0	7.523	1.565	1.504	0.061	2
ENSG00000133943	C14orf159	29	0	2	1	3	1.434	1.564	0.757	0.808	1
ENSG00000108349	CASC3	39	8	2	1	4	0.144	1.558	1.528	0.03	2
ENSG00000166669	ATF7IP2	33	4	2	1	1	4.451	1.558	1.533	0.025	2
ENSG00000069248	NUP133	37	5	2	1	4	3.555	1.557	1.287	0.269	2
ENSG00000060566	CREB3L3	35	6	2	1	3	2.459	1.556	1.257	0.299	1
ENSG00000179934	CCR8	24	1	1	1	0	3.339	1.556	1.456	0.1	1
ENSG00000083720	OXCT1	36	8	2	1	4	2.661	1.552	1.161	0.391	1
ENSG00000117036	ETV3	36	7	2	1	4	1.787	1.551	1.105	0.446	2
ENSG00000174840	PDE12	37	8	2	1	4	1.55	1.551	1.433	0.117	2
ENSG00000148942	SLC5A12	35	6	2	1	1	0.236	1.548	1.505	0.043	2
ENSG00000169418	NPR1	32	4	2	1	3	0.84	1.548	1.498	0.05	2
ENSG00000123405	NFE2	33	4	2	1	3	0.906	1.542	1.493	0.049	1
ENSG00000153002	CPB1	27	1	1	1	0	5.236	1.54	1.527	0.013	2
ENSG00000182902	SLC25A18	33	5	1	1	3	2.461	1.538	1.532	0.007	1
ENSG00000187244	BCAM	34	7	2	1	4	3.11	1.538	1.483	0.055	1
ENSG00000112339	HBS1L	39	7	2	1	4	5.141	1.538	1.509	0.029	2
ENSG00000127954	STEAP4	35	6	2	1	2	4.483	1.537	1.375	0.163	1
ENSG00000164484	TMEM200A	37	5	2	1	4	0.667	1.537	1.537	0.001	2
ENSG00000123636	BAZ2B	40	7	2	1	4	0.983	1.531	1.501	0.031	2
ENSG00000164649	CDCA7L	39	8	2	1	3	2.141	1.529	1.507	0.022	2
ENSG00000057608	GDI2	38	7	2	1	4	0.015	1.528	1.203	0.325	2
ENSG00000139531	SUOX	38	7	2	1	4	3.432	1.527	1.472	0.055	1
ENSG00000162543	UBXN10	30	5	2	1	3	3.982	1.526	1.464	0.062	1
ENSG00000115902	SLC1A4	39	6	2	1	4	3.19	1.52	1.5	0.021	2
ENSG00000042088	TDP1	38	7	2	1	3	5.337	1.519	1.321	0.198	0
ENSG00000163947	ARHGEF3	37	4	2	1	4	0.655	1.518	1.518	0	2
ENSG00000174371	EXO1	29	1	1	1	1	7.81	1.517	1.274	0.243	1
ENSG00000168310	IRF2	40	8	2	1	4	0.025	1.517	0.887	0.63	2
ENSG00000164818	HEATR2	36	7	2	1	4	6.462	1.516	0.769	0.747	0
ENSG00000149972	CNTN5	31	1	1	1	2	2.216	1.516	1.137	0.379	1
ENSG00000260903	XKR7	31	3	1	1	3	1.004	1.515	0.73	0.785	2
ENSG00000135373	EHF	33	3	2	1	2	0.001	1.514	1.499	0.015	2
ENSG00000116906	GNPAT	41	8	2	1	4	0.628	1.513	1.449	0.063	2
ENSG00000135773	CAPN9	29	3	1	1	0	8.67	1.513	0.751	0.762	2
ENSG00000075239	ACAT1	41	8	2	1	4	2.095	1.512	0.629	0.883	2
ENSG00000163659	TIPARP	40	8	2	1	4	0.109	1.511	1.382	0.129	2
ENSG00000187398	LUZP2	34	5	1	1	4	4.152	1.51	1.19	0.32	2
ENSG00000167723	TRPV3	28	1	1	1	0	1.934	1.509	1.497	0.011	2
ENSG00000144648	ACKR2	31	5	2	1	3	4.692	1.507	1.453	0.054	1
ENSG00000063176	SPHK2	32	8	2	1	3	4.352	1.507	1.166	0.341	2
ENSG00000110075	PPP6R3	41	8	2	1	4	3.887	1.505	1.461	0.043	2
ENSG00000123191	ATP7B	35	4	2	1	3	8.382	1.502	1.217	0.285	2
ENSG00000159593	NAE1	40	7	2	1	4	1.807	1.502	1.467	0.034	2
ENSG00000132840	BHMT2	30	2	2	1	1	1.399	1.5	1.45	0.05	1
ENSG00000196277	GRM7	29	2	1	1	2	0.045	1.5	1.237	0.262	1
ENSG00000198576	ARC	22	5	1	1	2	5.801	1.498	1.477	0.021	1
ENSG00000080618	CPB2	39	8	2	1	3	6.16	1.496	1.338	0.158	1
ENSG00000136098	NEK3	32	6	2	1	2	3.19	1.496	1.439	0.057	2
ENSG00000143434	SEMA6C	36	5	2	1	4	6.16	1.494	0.761	0.733	1
ENSG00000143537	ADAM15	37	6	2	1	4	5.732	1.494	1.469	0.024	1
ENSG00000164251	F2RL1	35	6	2	1	2	3.843	1.494	1.473	0.02	1
ENSG00000011422	PLAUR	39	8	2	1	3	5.449	1.493	0.667	0.825	2
ENSG00000091831	ESR1	33	4	2	1	2	4.418	1.493	1.474	0.019	2
ENSG00000131725	WDR44	39	7	2	1	4	3.792	1.493	1.346	0.147	2
ENSG00000130529	TRPM4	33	4	2	1	4	3.515	1.489	1.092	0.397	1
ENSG00000147650	LRP12	39	6	2	1	4	0.959	1.489	1.486	0.002	2
ENSG00000100784	RPS6KA5	32	2	1	1	2	0.009	1.488	1.461	0.027	2
ENSG00000103023	PRSS54	32	2	1	1	3	7.004	1.487	0.493	0.994	2
ENSG00000131504	DIAPH1	36	6	2	1	4	7.544	1.486	1.477	0.008	1
ENSG00000100949	RABGGTA	38	8	2	1	4	0.441	1.486	1.481	0.005	2
ENSG00000165475	CRYL1	40	8	2	1	4	1.368	1.483	1.412	0.071	2
ENSG00000086504	MRPL28	36	8	2	1	4	4.796	1.481	1.429	0.051	1
ENSG00000088280	ASAP3	34	6	1	1	3	6.14	1.479	1.458	0.021	1
ENSG00000111615	KRR1	37	8	2	1	4	0.827	1.479	1.476	0.003	1
ENSG00000166710	B2M	39	8	2	1	4	1.623	1.478	0.457	1.021	2
ENSG00000182319	SGK223	39	7	2	1	4	1.447	1.477	1.451	0.025	2
ENSG00000167173	C15orf39	34	6	2	1	3	12.99	1.476	1.447	0.028	1
ENSG00000147010	SH3KBP1	38	8	2	1	4	0.647	1.474	1.289	0.185	2
ENSG00000162039	MEIOB	31	3	1	1	1	8.376	1.473	1.088	0.385	1
ENSG00000165383	LRRC18	29	3	2	1	1	0.059	1.473	1.468	0.005	2
ENSG00000214595	EML6	25	3	1	1	1	0	1.469	1.469	0	1
ENSG00000082397	EPB41L3	38	6	2	1	4	0.946	1.469	0.981	0.488	2
ENSG00000151490	PTPRO	36	5	2	1	4	1.974	1.469	0.912	0.557	2
ENSG00000088882	CPXM1	30	1	1	1	2	1.285	1.467	1.417	0.049	1
ENSG00000163814	CDCP1	37	5	2	1	3	8.318	1.467	1.382	0.085	1
ENSG00000088926	F11	34	5	1	1	2	5.764	1.466	1.087	0.379	1
ENSG00000179630	LACC1	38	7	2	1	3	7.632	1.466	1.144	0.322	1
ENSG00000115425	PECR	38	7	2	1	4	5.854	1.465	1.348	0.117	1
ENSG00000100359	SGSM3	34	8	2	1	4	1.951	1.464	1.458	0.006	1
ENSG00000154721	JAM2	40	7	2	1	4	1.757	1.463	1.052	0.41	2
ENSG00000186010	NDUFA13	24	8	2	1	4	2.516	1.461	1.436	0.025	2
ENSG00000147251	DOCK11	31	2	2	1	1	0.924	1.457	1.455	0.002	1
ENSG00000172071	EIF2AK3	40	7	2	1	4	1.492	1.457	1.452	0.005	1
ENSG00000139291	TMEM19	40	8	2	1	4	0.089	1.457	1.429	0.027	2
ENSG00000173599	PC	40	8	2	1	4	1.733	1.455	1.444	0.011	2
ENSG00000147601	TERF1	34	8	2	1	4	1.574	1.454	1.344	0.11	2
ENSG00000132906	CASP9	37	5	2	1	3	4.253	1.453	1.313	0.14	0
ENSG00000101247	NDUFAF5	37	7	2	1	2	2.466	1.453	1.283	0.17	1
ENSG00000120708	TGFBI	40	7	2	1	4	1.277	1.453	1.45	0.002	2
ENSG00000151849	CENPJ	39	7	2	1	3	4.891	1.452	1.372	0.08	0
ENSG00000107798	LIPA	40	8	2	1	4	6.183	1.452	1.36	0.092	1
ENSG00000091622	PITPNM3	31	2	1	1	3	0.822	1.45	1.449	0.001	1
ENSG00000164828	SUN1	38	8	2	1	4	3.514	1.45	0.899	0.551	1
ENSG00000120094	HOXB1	24	1	1	1	0	3.085	1.448	1.447	0.001	1
ENSG00000122861	PLAU	39	8	2	1	3	1.527	1.448	1.302	0.146	1
ENSG00000147488	ST18	33	4	1	1	3	4.625	1.448	1.306	0.141	1
ENSG00000044446	PHKA2	38	8	2	1	2	2.321	1.448	0.777	0.67	2
ENSG00000138347	MYPN	34	4	1	1	3	4.465	1.445	1.414	0.03	1
ENSG00000111291	GPRC5D	28	1	1	1	0	1.268	1.444	1.429	0.015	1
ENSG00000162618	ELTD1	39	7	2	1	4	1.949	1.442	1.395	0.047	1
ENSG00000108651	UTP6	40	8	2	1	4	4.978	1.442	1.335	0.107	2
ENSG00000164483	SAMD3	30	1	2	1	0	2.51	1.441	1.266	0.175	2
ENSG00000001460	STPG1	36	6	2	1	1	1.827	1.438	0.973	0.465	1
ENSG00000168502	SOGA2	28	2	1	1	4	6.513	1.437	1.317	0.12	1
ENSG00000185453	C19orf68	29	6	1	1	3	0.005	1.437	0.694	0.743	2
ENSG00000086015	MAST2	33	5	2	1	1	1.844	1.436	1.327	0.11	1
ENSG00000143924	EML4	37	5	2	1	4	0.926	1.434	1.43	0.004	1
ENSG00000162849	KIF26B	30	1	1	1	3	5.669	1.434	1.337	0.098	1
ENSG00000005469	CROT	40	7	2	1	4	0.42	1.43	1.008	0.422	1
ENSG00000077498	TYR	27	1	1	1	0	3.759	1.43	0.559	0.871	1
ENSG00000188817	SNTN	33	4	2	1	1	1.444	1.43	0.513	0.917	1
ENSG00000013725	CD6	27	1	1	1	2	14.979	1.424	1.235	0.189	1
ENSG00000162929	KIAA1841	37	4	2	1	4	0.688	1.423	1.382	0.042	2
ENSG00000136305	CIDEB	37	7	2	1	4	2.288	1.422	0.479	0.944	1
ENSG00000197641	SERPINB13	22	1	1	1	0	5.72	1.422	0.548	0.875	1
ENSG00000108039	XPNPEP1	40	8	2	1	4	1.493	1.421	1.416	0.004	1
ENSG00000121064	SCPEP1	40	8	2	1	4	1.762	1.416	1.024	0.392	2
ENSG00000133808	MICALCL	28	4	1	1	1	2.647	1.414	1.407	0.007	1
ENSG00000115525	ST3GAL5	40	8	2	1	4	1.051	1.412	1.31	0.102	2
ENSG00000125755	SYMPK	41	8	2	1	4	0.699	1.412	1.395	0.017	2
ENSG00000128928	IVD	37	8	2	1	4	1.992	1.411	1.357	0.055	2
ENSG00000140688	C16orf58	39	8	2	1	4	3.935	1.411	1.405	0.006	2
ENSG00000157483	MYO1E	38	7	2	1	2	0.021	1.41	1.199	0.211	1
ENSG00000070081	NUCB2	38	6	2	1	3	0.029	1.409	0.995	0.414	1
ENSG00000140563	MCTP2	31	2	2	1	0	4.554	1.409	1.369	0.041	1
ENSG00000143633	C1orf131	39	8	2	1	4	0.439	1.408	1.392	0.016	1
ENSG00000112972	HMGCS1	39	7	2	1	4	1.234	1.408	1.406	0.002	2
ENSG00000154328	NEIL2	32	5	1	1	3	3.646	1.407	1.395	0.012	2
ENSG00000111554	MDM1	34	2	2	1	4	7.073	1.406	1.256	0.149	1
ENSG00000134759	ELP2	39	6	2	1	4	2.162	1.406	1.351	0.054	1
ENSG00000128694	OSGEPL1	39	8	2	1	4	1.148	1.406	1.397	0.009	2
ENSG00000130340	SNX9	39	7	2	1	4	0.078	1.405	1.394	0.011	2
ENSG00000125384	PTGER2	33	4	2	1	3	4.173	1.403	1.295	0.107	1
ENSG00000198018	ENTPD7	35	4	2	1	3	0.014	1.403	1.388	0.015	1
ENSG00000157426	AASDH	40	7	2	1	4	6.269	1.401	1.29	0.111	0
ENSG00000197763	TXNRD3	25	0	1	1	1	0.708	1.396	1.312	0.084	1
ENSG00000120054	CPN1	36	6	1	1	3	3.823	1.395	1.343	0.051	1
ENSG00000099331	MYO9B	33	5	2	1	4	2.043	1.393	1.225	0.168	2
ENSG00000166224	SGPL1	40	7	2	1	4	1.557	1.392	1.378	0.014	1
ENSG00000161647	MPP3	33	1	1	1	4	0.119	1.391	1.306	0.085	1
ENSG00000196476	C20orf96	37	7	2	1	4	8.274	1.391	1.003	0.388	1
ENSG00000165271	NOL6	36	6	2	1	4	2.572	1.39	1.348	0.043	2
ENSG00000153339	TRAPPC8	35	6	1	1	4	1.052	1.389	1.368	0.021	1
ENSG00000181555	SETD2	39	8	2	1	4	10.672	1.388	1.274	0.114	1
ENSG00000139174	PRICKLE1	36	5	2	1	4	1.49	1.386	1.386	0	2
ENSG00000135744	AGT	36	8	1	1	3	5.652	1.383	1.283	0.1	1
ENSG00000008311	AASS	40	7	2	1	4	3.532	1.382	1.348	0.034	1
ENSG00000163521	GLB1L	40	7	2	1	4	3.417	1.382	0.899	0.482	1
ENSG00000161638	ITGA5	36	7	2	1	3	1.864	1.373	1.362	0.011	1
ENSG00000117215	PLA2G2D	31	6	1	1	1	7.54	1.372	1.311	0.061	1
ENSG00000117009	KMO	39	8	2	1	2	1.794	1.37	1.326	0.044	2
ENSG00000135472	FAIM2	34	7	1	1	4	0.23	1.368	1.353	0.015	1
ENSG00000179094	PER1	38	8	2	1	4	5.319	1.363	1.333	0.03	1
ENSG00000187801	ZFP69B	17	0	2	1	0	9.201	1.362	1.308	0.054	1
ENSG00000067113	PPAP2A	38	8	2	1	2	0.42	1.361	0.893	0.468	1
ENSG00000127720	METTL25	37	6	1	1	4	4.49	1.361	1.353	0.009	1
ENSG00000168813	ZNF507	38	6	2	1	4	13.335	1.359	1.344	0.015	1
ENSG00000198646	NCOA6	38	7	2	1	3	1.909	1.358	1.339	0.019	1
ENSG00000095970	TREM2	34	5	1	1	4	3.308	1.354	0.238	1.116	1
ENSG00000164305	CASP3	33	6	2	1	4	4.519	1.354	1.144	0.21	1
ENSG00000180376	CCDC66	39	7	2	1	3	5.338	1.354	1.224	0.13	1
ENSG00000114904	NEK4	37	6	2	1	4	2.95	1.352	1.278	0.074	2
ENSG00000167487	KLHL26	31	3	1	1	3	0.779	1.351	1.349	0.002	1
ENSG00000143409	FAM63A	38	8	1	1	4	10.183	1.349	1.076	0.273	1
ENSG00000169762	TAPT1	39	7	2	1	4	0.289	1.348	1.317	0.032	2
ENSG00000115665	SLC5A7	33	3	1	1	3	0.112	1.347	1.344	0.003	1
ENSG00000153233	PTPRR	38	6	1	1	4	2.964	1.346	1.338	0.008	1
ENSG00000157766	ACAN	28	1	1	1	1	7.975	1.345	1.227	0.119	0
ENSG00000188959	C9orf152	33	7	2	1	3	8.573	1.345	1.269	0.075	1
ENSG00000142197	DOPEY2	34	5	2	1	3	13.089	1.341	1.271	0.069	0
ENSG00000112379	KIAA1244	35	4	1	1	4	1.231	1.341	1.317	0.024	1
ENSG00000136235	GPNMB	41	8	2	1	4	9.691	1.341	1.299	0.042	1
ENSG00000182854	OR4F15	21	0	1	1	0	3.767	1.341	1.33	0.011	1
ENSG00000185760	KCNQ5	31	3	1	1	3	0.001	1.34	1.339	0.001	1
ENSG00000175984	DENND2C	31	1	2	1	1	2.257	1.338	0.752	0.586	2
ENSG00000106052	TAX1BP1	40	8	2	1	4	1.863	1.335	1.322	0.012	1
ENSG00000169062	UPF3A	34	3	2	1	4	8.33	1.334	1.258	0.076	0
ENSG00000135913	USP37	36	4	2	1	4	0.909	1.334	1.329	0.006	2
ENSG00000144136	SLC20A1	39	7	2	1	4	0.793	1.333	1.309	0.024	1
ENSG00000145103	ILDR1	36	6	2	1	3	8.756	1.333	1.331	0.002	1
ENSG00000110330	BIRC2	35	7	2	1	4	2.636	1.332	1.153	0.179	2
ENSG00000189221	MAOA	37	5	1	1	4	3.173	1.328	0.647	0.68	1
ENSG00000078674	PCM1	36	5	2	1	3	4.506	1.326	1.32	0.006	1
ENSG00000106366	SERPINE1	32	3	2	1	2	4.008	1.326	0.739	0.586	2
ENSG00000125484	GTF3C4	37	6	2	1	4	1.376	1.325	1.116	0.209	1
ENSG00000008282	SYPL1	39	8	2	1	4	0.329	1.324	1.023	0.301	1
ENSG00000179409	GEMIN4	39	7	2	1	4	1.034	1.324	0.5	0.823	1
ENSG00000134490	TMEM241	36	6	2	1	3	2.932	1.322	1.316	0.006	2
ENSG00000134352	IL6ST	40	8	2	1	3	4.612	1.319	1.289	0.03	1
ENSG00000143379	SETDB1	37	5	2	1	4	0.923	1.319	1.318	0.002	1
ENSG00000144824	PHLDB2	40	8	2	1	4	3.827	1.318	1.253	0.065	1
ENSG00000072571	HMMR	30	1	1	1	2	8.853	1.315	1.299	0.016	1
ENSG00000039600	SOX30	28	2	1	1	0	5.404	1.314	1.282	0.032	1
ENSG00000113492	AGXT2	36	5	2	1	3	1.428	1.312	1.308	0.004	2
ENSG00000167740	CYB5D2	36	7	2	1	4	1.05	1.312	1.244	0.067	2
ENSG00000115084	SLC35F5	39	7	2	1	3	0.413	1.311	1.309	0.002	1
ENSG00000128915	NARG2	41	8	2	1	4	4.57	1.311	1.239	0.071	1
ENSG00000137857	DUOX1	29	1	2	1	2	4.458	1.309	1.306	0.002	1
ENSG00000122970	IFT81	38	8	1	1	3	2.552	1.307	1.305	0.002	1
ENSG00000151304	SRFBP1	36	7	2	1	3	5.234	1.305	1.038	0.267	1
ENSG00000168758	SEMA4C	36	8	2	1	4	1.604	1.305	1.305	0	1
ENSG00000169919	GUSB	40	8	2	1	4	11.586	1.298	1.274	0.023	1
ENSG00000184661	CDCA2	32	1	2	1	2	7.436	1.298	1.129	0.169	1
ENSG00000151065	DCP1B	36	7	1	1	4	2.388	1.298	1.247	0.051	2
ENSG00000112365	ZBTB24	39	7	2	1	4	2.74	1.297	1.242	0.055	1
ENSG00000170425	ADORA2B	32	6	2	1	1	1.565	1.294	1.23	0.064	1
ENSG00000130695	CEP85	37	6	1	1	4	3.733	1.293	1.276	0.017	1
ENSG00000132676	DAP3	40	8	2	1	4	1.579	1.293	1.292	0.001	1
ENSG00000137101	CD72	29	1	2	1	2	6.082	1.292	0.94	0.353	1
ENSG00000141556	TBCD	34	7	2	1	4	4.948	1.291	1.179	0.112	1
ENSG00000170921	TANC2	32	4	1	1	2	1.871	1.291	0.294	0.998	1
ENSG00000100162	CENPM	36	7	2	1	3	2.446	1.29	1.145	0.146	0
ENSG00000005700	IBTK	38	6	2	1	3	2.361	1.289	1.024	0.265	1
ENSG00000135953	MFSD9	34	6	2	1	3	4.859	1.288	1.237	0.051	1
ENSG00000151503	NCAPD3	36	5	2	1	4	6.024	1.288	1.064	0.224	1
ENSG00000155561	NUP205	39	6	2	1	4	1.198	1.288	1.258	0.03	1
ENSG00000037749	MFAP3	39	8	2	1	4	13.451	1.287	0.841	0.446	0
ENSG00000064545	TMEM161A	33	6	2	1	4	3.229	1.286	1.003	0.284	1
ENSG00000095015	MAP3K1	37	7	2	1	3	0.012	1.286	1.192	0.094	2
ENSG00000168575	SLC20A2	39	7	2	1	4	0.009	1.284	1.033	0.251	2
ENSG00000176371	ZSCAN2	26	1	1	1	2	6.804	1.282	1.272	0.01	1
ENSG00000137944	CCBL2	40	8	2	1	4	0.45	1.281	1.275	0.006	1
ENSG00000140718	FTO	39	7	2	1	4	4.7	1.279	1.27	0.009	1
ENSG00000198331	HYLS1	38	8	2	1	4	2.533	1.277	1.244	0.033	1
ENSG00000032444	PNPLA6	31	3	1	1	3	1.139	1.276	1.238	0.038	0
ENSG00000010282	HHATL	34	8	2	1	4	1.452	1.275	1.047	0.227	1
ENSG00000136114	THSD1	30	4	1	1	2	5.163	1.275	1.222	0.053	1
ENSG00000166860	ZBTB39	32	5	2	1	3	4.332	1.275	1.248	0.027	1
ENSG00000133657	ATP13A3	37	6	2	1	3	0.886	1.274	0.937	0.336	1
ENSG00000153832	FBXO36	31	2	2	1	2	1.535	1.273	0.798	0.475	2
ENSG00000099139	PCSK5	31	2	1	1	1	1.864	1.272	1.236	0.037	1
ENSG00000189325	C6orf222	26	1	2	1	1	16.352	1.269	0.789	0.479	0
ENSG00000100376	FAM118A	37	7	2	1	4	0.573	1.269	1.083	0.186	1
ENSG00000175197	DDIT3	37	8	2	1	3	0.169	1.269	1.262	0.007	1
ENSG00000111860	CEP85L	40	8	2	1	4	2.406	1.267	1.24	0.028	2
ENSG00000149564	ESAM	37	8	2	1	4	3.885	1.267	1.217	0.049	2
ENSG00000106624	AEBP1	38	8	2	1	4	2.7	1.265	0.952	0.313	1
ENSG00000130475	FCHO1	31	4	1	1	4	1.526	1.264	1.249	0.015	2
ENSG00000141384	TAF4B	29	1	2	1	1	3.077	1.262	1.218	0.044	1
ENSG00000163617	KIAA1407	32	3	2	1	2	1.851	1.262	1.02	0.242	1
ENSG00000121988	ZRANB3	35	3	2	1	3	7.497	1.261	0.978	0.283	1
ENSG00000165521	EML5	36	5	1	1	4	4.943	1.26	1.259	0.001	1
ENSG00000163900	TMEM41A	40	8	2	1	4	1.684	1.256	1.114	0.143	1
ENSG00000149090	PAMR1	37	7	1	1	4	1.048	1.255	1.194	0.061	1
ENSG00000132275	RRP8	37	8	1	1	4	4.4	1.249	1.23	0.018	1
ENSG00000152291	TGOLN2	16	2	2	1	0	5.666	1.249	1.063	0.186	2
ENSG00000172053	QARS	41	8	2	1	4	1.551	1.249	1.227	0.022	2
ENSG00000137872	SEMA6D	40	7	2	1	4	0.001	1.248	1.247	0.001	1
ENSG00000175325	PROP1	23	1	1	1	0	1.077	1.247	1.071	0.176	1
ENSG00000114346	ECT2	37	6	2	1	3	2.033	1.245	1.245	0	2
ENSG00000101347	SAMHD1	37	7	1	1	4	3.022	1.242	1.102	0.14	1
ENSG00000185615	PDIA2	22	1	1	1	1	6.965	1.242	1.141	0.102	1
ENSG00000100652	SLC10A1	30	1	1	1	3	5.363	1.241	1.054	0.187	1
ENSG00000162396	PARS2	33	6	2	1	4	1.97	1.24	0.677	0.563	1
ENSG00000140287	HDC	31	1	1	1	2	3.507	1.237	1.123	0.114	1
ENSG00000101342	TLDC2	32	4	2	1	1	1.342	1.236	1.231	0.005	1
ENSG00000114544	SLC41A3	36	7	2	1	4	1.168	1.235	0.939	0.296	1
ENSG00000135966	TGFBRAP1	37	6	2	1	4	0.058	1.234	0.257	0.977	1
ENSG00000169083	AR	32	2	2	1	2	2.948	1.234	1.189	0.044	1
ENSG00000169814	BTD	37	7	2	1	3	1.793	1.232	1.167	0.065	1
ENSG00000164692	COL1A2	38	7	2	1	4	3.163	1.228	0.411	0.817	1
ENSG00000170485	NPAS2	37	8	2	1	2	2.912	1.227	1.184	0.043	1
ENSG00000177453	NIM1K	35	6	1	1	3	0.571	1.225	1.219	0.006	1
ENSG00000241839	PLEKHO2	31	5	2	1	4	6.864	1.225	1.19	0.035	1
ENSG00000182022	CHST15	39	7	2	1	4	1.883	1.224	0.791	0.433	1
ENSG00000104998	IL27RA	30	2	2	1	1	2.262	1.222	1.052	0.17	0
ENSG00000198901	PRC1	32	7	2	1	3	1.829	1.222	1.101	0.121	1
ENSG00000108576	SLC6A4	34	5	1	1	1	1.069	1.218	1.208	0.01	1
ENSG00000149243	KLHL35	29	1	1	1	1	2.426	1.216	1.195	0.022	1
ENSG00000135778	NTPCR	38	8	2	1	4	2.252	1.215	1.215	0	1
ENSG00000138593	SECISBP2L	41	8	2	1	4	1.185	1.215	1.21	0.006	1
ENSG00000146233	CYP39A1	38	8	2	1	2	2.701	1.213	0.751	0.462	1
ENSG00000132915	PDE6A	30	1	1	1	1	1.541	1.209	1.181	0.028	1
ENSG00000167595	C19orf55	32	6	2	1	4	3.879	1.208	1.123	0.085	1
ENSG00000180817	PPA1	35	5	2	1	4	0.008	1.208	1.134	0.073	1
ENSG00000173702	MUC13	30	1	2	1	2	17.336	1.205	0.894	0.311	1
ENSG00000112685	EXOC2	39	7	2	1	4	2.183	1.204	1.182	0.022	1
ENSG00000163293	NIPAL1	31	2	1	1	2	1.401	1.204	1.012	0.192	1
ENSG00000110435	PDHX	39	7	2	1	3	1.963	1.203	0.997	0.206	1
ENSG00000213551	DNAJC9	37	8	2	1	4	1.708	1.202	1.189	0.013	1
ENSG00000120685	PROSER1	37	6	2	1	4	0.746	1.201	1.149	0.053	1
ENSG00000153294	GPR115	27	1	1	1	0	5.675	1.201	1.044	0.157	1
ENSG00000125998	FAM83C	26	1	1	1	0	4.672	1.2	1.169	0.031	1
ENSG00000129636	ITFG1	40	8	2	1	3	0.206	1.2	1.168	0.031	1
ENSG00000177302	TOP3A	37	6	2	1	4	7.895	1.199	1.176	0.022	1
ENSG00000138411	HECW2	36	5	2	1	3	3.052	1.198	1.052	0.146	1
ENSG00000160703	NLRX1	37	6	2	1	3	2.131	1.197	1.193	0.004	1
ENSG00000034693	PEX3	40	8	2	1	4	0.101	1.196	1.167	0.03	1
ENSG00000104941	RSPH6A	24	0	1	1	0	2.508	1.196	1.147	0.049	1
ENSG00000069702	TGFBR3	39	7	2	1	4	0.87	1.195	1.171	0.024	1
ENSG00000145431	PDGFC	38	7	2	1	3	0.101	1.194	1.194	0	1
ENSG00000165621	OXGR1	35	7	2	1	1	1.012	1.194	1.108	0.086	1
ENSG00000166851	PLK1	32	5	1	1	2	1.867	1.194	1.183	0.011	1
ENSG00000137801	THBS1	36	4	2	1	3	4.081	1.193	1.152	0.04	1
ENSG00000179046	TRIML2	24	1	1	1	0	12.795	1.193	0.929	0.264	1
ENSG00000103356	EARS2	36	6	2	1	4	5.393	1.19	1.083	0.106	1
ENSG00000131831	RAI2	37	8	2	1	4	3.703	1.189	1.157	0.031	1
ENSG00000163933	RFT1	36	8	2	1	4	4.769	1.188	1.16	0.027	1
ENSG00000117525	F3	39	8	2	1	4	2.757	1.186	1.102	0.084	1
ENSG00000106868	SUSD1	34	4	2	1	3	3.948	1.185	0.729	0.456	1
ENSG00000115085	ZAP70	27	1	1	1	1	0.778	1.184	1.178	0.006	1
ENSG00000147434	CHRNA6	28	1	1	1	0	2.745	1.184	1.1	0.084	1
ENSG00000112874	NUDT12	41	8	2	1	4	0.402	1.183	1.165	0.018	1
ENSG00000166444	ST5	35	5	2	1	4	1.296	1.183	1.168	0.015	1
ENSG00000100558	PLEK2	39	7	2	1	3	0.887	1.181	1.113	0.068	1
ENSG00000100731	PCNX	38	7	2	1	3	3.776	1.181	1.175	0.006	1
ENSG00000165678	GHITM	38	8	2	1	4	4.674	1.179	1.146	0.033	1
ENSG00000102010	BMX	32	1	2	1	2	0.219	1.178	1.175	0.003	1
ENSG00000239282	GATSL3	37	8	2	1	4	1.215	1.177	1.139	0.038	1
ENSG00000134398	ERN2	28	1	1	1	0	6.383	1.175	1.109	0.067	1
ENSG00000167716	WDR81	34	6	1	1	3	2.891	1.173	1.162	0.011	1
ENSG00000173442	EHBP1L1	29	5	2	1	3	1.967	1.173	1.163	0.01	1
ENSG00000197579	TOPORS	37	5	2	1	4	2.243	1.172	0.943	0.229	1
ENSG00000095209	TMEM38B	40	8	2	1	4	2.567	1.171	1.162	0.008	1
ENSG00000104804	TULP2	25	1	1	1	0	2.637	1.171	1.082	0.089	1
ENSG00000105825	TFPI2	23	0	2	1	0	3.485	1.171	0.98	0.191	1
ENSG00000110074	FOXRED1	39	8	2	1	4	2.07	1.171	1.125	0.046	1
ENSG00000182504	CEP97	37	5	2	1	4	3.775	1.171	1.143	0.028	1
ENSG00000102053	ZC3H12B	31	3	1	1	2	7.716	1.169	1.161	0.008	1
ENSG00000113810	SMC4	37	8	2	1	2	1.014	1.169	1.168	0.001	1
ENSG00000149305	HTR3B	29	3	1	1	0	10.215	1.169	1.07	0.098	1
ENSG00000156521	TYSND1	38	7	2	1	3	3.396	1.167	1.139	0.028	1
ENSG00000160396	HIPK4	28	1	1	1	1	1.958	1.167	1.144	0.023	1
ENSG00000137440	FGFBP1	28	3	2	1	2	6.086	1.165	0.833	0.332	0
ENSG00000109686	SH3D19	40	8	2	1	3	6.975	1.164	1.143	0.021	1
ENSG00000103494	RPGRIP1L	37	6	1	1	4	6.341	1.163	1.119	0.044	0
ENSG00000075568	TMEM131	37	6	2	1	4	1.015	1.163	1.156	0.007	1
ENSG00000139514	SLC7A1	33	3	2	1	3	2.715	1.163	1.112	0.051	1
ENSG00000166169	POLL	38	6	2	1	4	4.173	1.163	1.138	0.025	1
ENSG00000198663	C6orf89	41	8	2	1	4	1.025	1.162	1.056	0.106	1
ENSG00000085978	ATG16L1	37	6	2	1	4	0.128	1.161	0.548	0.613	1
ENSG00000116898	MRPS15	35	8	2	1	4	2.041	1.16	0.151	1.009	1
ENSG00000136932	C9orf156	39	8	2	1	4	7.211	1.159	1.098	0.062	1
ENSG00000127364	TAS2R4	19	0	1	1	1	8.94	1.158	0.901	0.257	0
ENSG00000164327	RICTOR	38	5	2	1	4	1.06	1.158	1.156	0.001	1
ENSG00000165105	RASEF	36	6	2	1	2	4.372	1.158	1.067	0.091	1
ENSG00000165120	SSMEM1	30	2	1	1	1	6.572	1.157	1.146	0.012	1
ENSG00000111752	PHC1	36	7	2	1	4	4.643	1.156	1.147	0.009	1
ENSG00000154438	ASZ1	29	2	1	1	1	2.527	1.156	1.102	0.053	1
ENSG00000141198	TOM1L1	41	8	2	1	4	7.474	1.154	0.985	0.169	1
ENSG00000174611	KY	35	4	2	1	4	2.123	1.154	1.125	0.029	1
ENSG00000086696	HSD17B2	32	4	2	1	1	7.44	1.153	1.02	0.133	1
ENSG00000119411	BSPRY	37	7	2	1	3	0.916	1.153	1.145	0.009	1
ENSG00000125885	MCM8	35	3	1	1	4	3.108	1.153	1.088	0.065	1
ENSG00000183690	EFHC2	32	4	2	1	1	8.223	1.153	1.04	0.113	1
ENSG00000042445	RETSAT	39	7	2	1	4	4.981	1.152	1.116	0.036	1
ENSG00000121903	ZSCAN20	30	3	1	1	0	3.033	1.152	1.114	0.037	1
ENSG00000178202	KDELC2	37	6	2	1	4	2.174	1.152	1.059	0.093	1
ENSG00000011007	TCEB3	26	8	2	1	4	6.897	1.151	1.119	0.032	0
ENSG00000120729	MYOT	32	4	2	1	2	0.743	1.151	1.136	0.015	1
ENSG00000154479	CCDC173	34	6	2	1	3	7.221	1.151	1.145	0.006	1
ENSG00000091157	WDR7	38	5	2	1	4	3.613	1.151	0.828	0.323	2
ENSG00000132437	DDC	39	7	2	1	4	1.099	1.15	1.129	0.02	1
ENSG00000166263	STXBP4	38	6	2	1	4	0.957	1.15	1.112	0.038	1
ENSG00000170615	SLC26A5	29	1	1	1	0	0.11	1.15	1.149	0	1
ENSG00000204020	LIPN	28	2	1	1	0	4.525	1.15	1.136	0.014	1
ENSG00000104055	TGM5	29	1	1	1	0	4.18	1.149	1.132	0.017	1
ENSG00000125869	LAMP5	36	6	1	1	4	0.003	1.149	1.006	0.143	2
ENSG00000083635	NUFIP1	41	8	2	1	4	2.544	1.148	1.077	0.071	1
ENSG00000155592	ZKSCAN2	33	1	1	1	4	17.83	1.148	1.128	0.019	1
ENSG00000161911	TREML1	30	2	2	1	1	5.05	1.147	1.134	0.013	1
ENSG00000139988	RDH12	30	1	1	1	1	0.234	1.147	0.759	0.388	2
ENSG00000138185	ENTPD1	33	3	2	1	3	12.321	1.144	0.362	0.782	0
ENSG00000156587	UBE2L6	38	8	2	1	3	4.41	1.144	0.091	1.053	1
ENSG00000129071	MBD4	37	7	2	1	4	7.436	1.143	0.945	0.198	1
ENSG00000159753	RLTPR	32	4	1	1	3	3.035	1.142	1.136	0.006	1
ENSG00000242110	AMACR	33	5	2	1	3	2.476	1.141	0.457	0.684	1
ENSG00000143543	JTB	36	8	2	1	4	0.207	1.139	0.201	0.938	1
ENSG00000112039	FANCE	36	8	1	1	4	5.962	1.138	1.011	0.127	0
ENSG00000116791	CRYZ	37	8	2	1	4	0.131	1.136	1.125	0.011	1
ENSG00000171227	TMEM37	34	8	2	1	4	3.202	1.136	1.131	0.005	1
ENSG00000083799	CYLD	39	8	2	1	4	1.516	1.136	1.103	0.033	2
ENSG00000187257	RSBN1L	39	6	2	1	4	2.164	1.135	0.946	0.189	1
ENSG00000066185	ZMYND12	40	8	2	1	3	1.261	1.133	1.132	0.002	1
ENSG00000121486	TRMT1L	39	8	1	1	4	0.299	1.133	1.132	0.001	1
ENSG00000125901	MRPS26	33	5	2	1	4	3.259	1.133	1.106	0.027	1
ENSG00000011465	DCN	41	8	2	1	4	1.017	1.131	1.128	0.003	1
ENSG00000150051	MKX	38	5	2	1	4	1.027	1.131	0.92	0.211	1
ENSG00000002822	MAD1L1	34	8	2	1	4	3.089	1.131	1.118	0.013	2
ENSG00000113600	C9	35	6	2	1	0	11.084	1.13	1.044	0.085	1
ENSG00000100968	NFATC4	30	4	1	1	1	0.056	1.128	1.121	0.007	1
ENSG00000198471	RTP2	25	1	1	1	0	3.607	1.128	0.867	0.261	1
ENSG00000153317	ASAP1	40	8	2	1	3	0.956	1.127	1.126	0.001	1
ENSG00000163516	ANKZF1	40	8	2	1	3	2.391	1.127	1.121	0.006	1
ENSG00000187164	KIAA1598	39	7	2	1	4	8.463	1.127	1.07	0.057	1
ENSG00000102359	SRPX2	33	3	2	1	2	0.981	1.124	0.9	0.223	1
ENSG00000165072	MAMDC2	39	6	2	1	4	3.064	1.124	1.097	0.027	1
ENSG00000086232	EIF2AK1	38	8	1	1	4	1.842	1.122	1.047	0.075	1
ENSG00000176896	TCEANC	29	6	2	1	4	6.963	1.119	0.567	0.552	0
ENSG00000100889	PCK2	35	5	2	1	3	2.681	1.119	1.111	0.008	1
ENSG00000010318	PHF7	37	4	2	1	4	0.849	1.118	1.101	0.017	1
ENSG00000073803	MAP3K13	37	5	2	1	3	1.455	1.118	1.105	0.013	1
ENSG00000124429	POF1B	30	2	2	1	0	1.614	1.118	1.069	0.048	1
ENSG00000163638	ADAMTS9	36	4	2	1	3	7.418	1.117	1.115	0.002	1
ENSG00000010072	SPRTN	38	8	1	1	3	4.719	1.116	1.109	0.007	1
ENSG00000133059	DSTYK	38	6	2	1	4	3.492	1.116	1.078	0.038	1
ENSG00000166152	C16orf78	23	2	1	1	0	1.732	1.116	0.784	0.332	1
ENSG00000105792	C7orf63	37	6	1	1	4	1.971	1.115	1.11	0.005	1
ENSG00000139974	SLC38A6	35	5	2	1	3	1.25	1.113	0.893	0.22	1
ENSG00000141994	DUS3L	30	7	2	1	3	4.649	1.113	1.052	0.061	1
ENSG00000010319	SEMA3G	32	4	2	1	3	5.261	1.111	1.028	0.084	1
ENSG00000135740	SLC9A5	35	5	1	1	4	1.055	1.111	1.108	0.004	1
ENSG00000052749	RRP12	38	6	2	1	4	2.059	1.11	1.08	0.03	1
ENSG00000196396	PTPN1	32	6	2	1	1	1.105	1.11	1.104	0.006	1
ENSG00000144827	ABHD10	39	8	2	1	4	2.188	1.109	1.1	0.009	1
ENSG00000137821	LRRC49	40	8	2	1	4	0.571	1.108	1.106	0.002	1
ENSG00000174145	KIAA1239	35	6	1	1	3	1.92	1.108	1.106	0.002	1
ENSG00000113302	IL12B	31	2	2	1	0	1.457	1.103	1.079	0.024	1
ENSG00000128655	PDE11A	31	2	2	1	1	4.025	1.103	1.086	0.017	1
ENSG00000141971	MVB12A	36	8	2	1	4	1.648	1.103	1.098	0.006	1
ENSG00000175048	ZDHHC14	35	8	2	1	3	1.93	1.103	1.065	0.038	1
ENSG00000167491	GATAD2A	39	7	2	1	4	1.495	1.102	1.086	0.015	1
ENSG00000116786	PLEKHM2	39	8	2	1	4	2.037	1.101	1.019	0.082	1
ENSG00000141161	UNC45B	32	1	2	1	2	0.985	1.101	1.101	0.001	1
ENSG00000164169	PRMT10	41	8	2	1	4	2.095	1.101	1.088	0.013	1
ENSG00000198844	ARHGEF15	36	7	2	1	2	1.216	1.101	0.306	0.795	1
ENSG00000165478	HEPACAM	37	7	1	1	4	1.016	1.099	1.098	0.001	1
ENSG00000172375	C2CD2L	40	8	2	1	4	4.173	1.098	1.097	0.001	1
ENSG00000142731	PLK4	33	2	2	1	2	7.797	1.097	0.972	0.125	0
ENSG00000047346	FAM214A	40	8	2	1	4	4.766	1.097	1.087	0.01	1
ENSG00000196932	TMEM26	31	3	2	1	3	3.601	1.097	1.028	0.069	1
ENSG00000054983	GALC	39	7	2	1	4	2.923	1.096	0.925	0.171	0
ENSG00000107815	C10orf2	39	8	2	1	4	1.694	1.096	1.079	0.016	1
ENSG00000116171	SCP2	39	8	2	1	4	3.845	1.095	1.092	0.003	1
ENSG00000153237	CCDC148	36	7	1	1	1	4.798	1.095	1.095	0.001	1
ENSG00000109944	C11orf63	37	7	2	1	2	4.292	1.094	0.907	0.187	1
ENSG00000112394	SLC16A10	33	3	1	1	4	1.903	1.093	0.988	0.106	2
ENSG00000165733	BMS1	37	8	1	1	3	9.389	1.092	1.024	0.068	0
ENSG00000102904	TSNAXIP1	33	4	2	1	1	2.113	1.091	1.017	0.074	1
ENSG00000173825	TIGD3	27	3	1	1	3	2.664	1.091	1.061	0.03	1
ENSG00000174015	SPERT	27	1	1	1	0	1.951	1.089	1.067	0.022	1
ENSG00000089163	SIRT4	31	3	2	1	3	3.14	1.088	0.736	0.353	1
ENSG00000080608	KIAA0020	38	8	2	1	4	3.552	1.087	0.902	0.185	1
ENSG00000137200	CMTR1	39	8	2	1	4	2.854	1.087	1.083	0.004	1
ENSG00000167858	TEKT1	35	7	2	1	3	1.357	1.087	1.083	0.004	1
ENSG00000119392	GLE1	37	8	2	1	4	4.56	1.086	0.964	0.121	1
ENSG00000173402	DAG1	38	7	2	1	4	1.656	1.086	1.076	0.01	1
ENSG00000173706	HEG1	35	5	2	1	4	6.346	1.085	0.986	0.098	1
ENSG00000186188	FFAR4	38	8	2	1	3	4.563	1.085	0.952	0.134	1
ENSG00000122008	POLK	39	7	2	1	4	4.06	1.084	1.065	0.019	1
ENSG00000140105	WARS	41	8	2	1	4	2.915	1.083	0.679	0.404	1
ENSG00000044090	CUL7	28	3	1	1	4	3.738	1.082	1.081	0.001	1
ENSG00000174950	CD164L2	30	3	2	1	2	1.453	1.082	1.079	0.003	1
ENSG00000102901	CENPT	28	2	1	1	1	6.033	1.081	0.92	0.161	1
ENSG00000132677	RHBG	35	6	2	1	3	0.024	1.081	1.071	0.01	1
ENSG00000141293	SKAP1	34	5	1	1	1	5.853	1.081	1.073	0.008	1
ENSG00000122515	ZMIZ2	33	6	1	1	4	3.952	1.081	1.052	0.029	5
ENSG00000164674	SYTL3	31	3	2	1	1	3.592	1.08	1.052	0.028	1
ENSG00000134569	LRP4	39	6	2	1	4	0.926	1.078	1.069	0.009	1
ENSG00000197632	SERPINB2	26	1	1	1	0	4.147	1.078	1.068	0.011	1
ENSG00000125124	BBS2	40	7	2	1	4	0.961	1.077	1.072	0.005	1
ENSG00000163481	RNF25	40	8	2	1	4	3.79	1.077	1.075	0.002	1
ENSG00000070748	CHAT	27	1	1	1	1	1.279	1.076	1.043	0.033	1
ENSG00000105664	COMP	24	1	1	1	2	1.579	1.076	1.071	0.005	1
ENSG00000116455	WDR77	38	8	2	1	4	0.02	1.076	0.777	0.299	1
ENSG00000165288	BRWD3	28	1	1	1	0	2.321	1.076	1.073	0.003	1
ENSG00000059378	PARP12	39	7	2	1	4	6.022	1.075	1.032	0.043	1
ENSG00000139044	B4GALNT3	33	4	2	1	2	1.718	1.075	1.068	0.008	1
ENSG00000001630	CYP51A1	40	7	2	1	4	0.178	1.074	1.034	0.04	1
ENSG00000174343	CHRNA9	27	1	1	1	0	3.027	1.073	1.034	0.04	1
ENSG00000109689	STIM2	38	6	2	1	4	0.059	1.073	0.572	0.501	2
ENSG00000178105	DDX10	37	6	2	1	3	4.419	1.072	1.067	0.005	1
ENSG00000143575	HAX1	38	8	2	1	4	1.345	1.071	1.071	0.001	1
ENSG00000172572	PDE3A	34	3	2	1	3	3.183	1.071	1.068	0.003	1
ENSG00000187800	PEAR1	34	3	2	1	3	1.383	1.071	0.105	0.966	1
ENSG00000089737	DDX24	41	8	2	1	4	5.428	1.07	0.987	0.084	1
ENSG00000164329	PAPD4	40	8	2	1	4	1.236	1.07	1.07	0	1
ENSG00000204930	FAM221B	25	3	1	1	2	3.368	1.07	1.07	0.001	1
ENSG00000140795	MYLK3	32	5	2	1	1	4.068	1.069	1.02	0.049	1
ENSG00000148356	LRSAM1	38	6	2	1	4	4.016	1.069	0.88	0.188	1
ENSG00000057704	TMCC3	37	5	2	1	4	0.502	1.068	1.06	0.008	1
ENSG00000148143	ZNF462	37	5	2	1	4	2.599	1.068	1.055	0.013	1
ENSG00000135631	RAB11FIP5	33	6	2	1	3	0.42	1.067	1.067	0	1
ENSG00000142233	NTN5	26	1	1	1	0	3.214	1.067	1.065	0.002	1
ENSG00000155926	SLA	35	5	2	1	2	2.413	1.067	0.869	0.198	1
ENSG00000163428	LRRC58	39	7	2	1	4	0.001	1.066	1.065	0	1
ENSG00000198400	NTRK1	28	1	1	1	1	4.274	1.066	1.052	0.014	1
ENSG00000079435	LIPE	33	5	2	1	3	1.803	1.065	1.008	0.056	1
ENSG00000139517	LNX2	39	6	2	1	4	2.703	1.065	0.984	0.081	1
ENSG00000053254	FOXN3	38	7	2	1	4	0.839	1.064	1.059	0.005	1
ENSG00000070669	ASNS	35	8	2	1	3	0.829	1.064	1.063	0	1
ENSG00000161610	HCRT	26	1	1	1	1	0.394	1.064	1.057	0.008	1
ENSG00000156515	HK1	41	8	2	1	4	1.001	1.063	1.05	0.014	1
ENSG00000164284	GRPEL2	39	7	2	1	4	2.252	1.063	1.061	0.003	1
ENSG00000166073	GPR176	38	5	2	1	4	1.908	1.063	1.06	0.002	1
ENSG00000125871	MGME1	37	6	2	1	4	4.02	1.062	1.017	0.045	0
ENSG00000173253	DMRT2	37	6	2	1	3	6.182	1.061	1.048	0.014	1
ENSG00000016391	CHDH	36	5	2	1	3	2.359	1.06	1.049	0.011	1
ENSG00000165898	ISCA2	38	8	1	1	4	1.326	1.058	0.726	0.332	1
ENSG00000104267	CA2	36	8	2	1	4	3.342	1.057	0.925	0.133	1
ENSG00000161270	NPHS1	31	3	2	1	1	4.463	1.057	1.039	0.017	1
ENSG00000109861	CTSC	38	8	2	1	4	6.134	1.056	0.916	0.14	1
ENSG00000129484	PARP2	36	3	2	1	4	3.77	1.056	1.051	0.006	1
ENSG00000181019	NQO1	39	6	2	1	4	0.581	1.056	1.051	0.005	1
ENSG00000011405	PIK3C2A	39	6	2	1	4	3.522	1.055	1.052	0.003	2
ENSG00000048028	USP28	39	7	2	1	3	4.456	1.054	0.261	0.792	1
ENSG00000111879	FAM184A	38	6	1	1	4	2.861	1.054	1.053	0.001	1
ENSG00000139637	C12orf10	38	8	2	1	4	1.754	1.054	1.045	0.009	1
ENSG00000142235	LMTK3	21	2	1	1	3	0.848	1.054	1.052	0.003	1
ENSG00000144645	OSBPL10	34	4	2	1	3	0.027	1.054	1.052	0.001	1
ENSG00000085832	EPS15	38	7	2	1	4	1.043	1.053	0.064	0.989	1
ENSG00000166828	SCNN1G	35	6	2	1	2	4.727	1.052	0.96	0.092	1
ENSG00000006453	BAIAP2L1	38	6	2	1	3	2.669	1.051	1.035	0.017	1
ENSG00000145365	TIFA	31	5	2	1	2	0.064	1.051	1.017	0.035	1
ENSG00000177731	FLII	38	7	2	1	4	0.304	1.051	1.05	0	1
ENSG00000137776	SLTM	40	8	2	1	4	1.32	1.05	1.044	0.006	1
ENSG00000138030	KHK	39	8	2	1	4	1.757	1.05	1.034	0.016	1
ENSG00000138111	TMEM180	39	8	2	1	4	0.911	1.049	1.048	0.002	1
ENSG00000188739	RBM34	39	7	2	1	4	1.727	1.049	1.046	0.003	1
ENSG00000133961	NUMB	41	8	2	1	4	0.08	1.048	1.032	0.016	1
ENSG00000064313	TAF2	40	8	2	1	4	2.018	1.046	1.029	0.017	1
ENSG00000101224	CDC25B	35	8	2	1	4	5.527	1.046	1.029	0.016	1
ENSG00000047617	ANO2	27	1	1	1	0	3.938	1.045	1.039	0.006	1
ENSG00000118596	SLC16A7	38	7	2	1	3	1.84	1.045	0.741	0.305	1
ENSG00000102543	CDADC1	39	7	2	1	4	0.37	1.044	1.041	0.003	1
ENSG00000170075	GPR37L1	35	7	1	1	4	0.213	1.044	1.02	0.024	1
ENSG00000163817	SLC6A20	37	7	2	1	4	0.96	1.043	0.999	0.044	1
ENSG00000173281	PPP1R3B	35	5	2	1	4	1.601	1.043	0.872	0.171	1
ENSG00000185873	TMPRSS11B	22	0	1	1	0	7.297	1.043	0.051	0.992	1
ENSG00000138468	SENP7	36	4	2	1	4	8.855	1.042	0.997	0.044	1
ENSG00000152904	GGPS1	38	8	2	1	4	0.062	1.042	1.038	0.004	1
ENSG00000159461	AMFR	40	8	2	1	4	1.266	1.042	1.041	0.002	1
ENSG00000165792	METTL17	39	8	2	1	3	3.126	1.042	1.034	0.009	1
ENSG00000204842	ATXN2	40	8	2	1	4	2.727	1.042	1.035	0.007	1
ENSG00000070159	PTPN3	38	6	2	1	4	0.409	1.04	1.034	0.006	1
ENSG00000138769	CDKL2	35	4	2	1	2	1.689	1.04	1.036	0.004	1
ENSG00000149633	KIAA1755	35	3	2	1	3	2.906	1.039	0.991	0.048	0
ENSG00000170890	PLA2G1B	31	4	2	1	2	3.125	1.039	0.741	0.298	1
ENSG00000196305	IARS	40	8	1	1	4	4.667	1.039	0.169	0.87	1
ENSG00000204764	RANBP17	28	1	1	1	0	1.252	1.039	1.038	0.001	1
ENSG00000135587	SMPD2	38	8	2	1	3	7.091	1.038	0.986	0.052	0
ENSG00000196660	SLC30A10	33	5	1	1	2	3.034	1.037	0.93	0.107	1
ENSG00000137824	RMDN3	38	8	2	1	4	1.906	1.036	1.016	0.02	1
ENSG00000144681	STAC	32	2	2	1	1	0.007	1.036	1.026	0.01	1
ENSG00000162676	GFI1	25	1	1	1	1	1	1.036	1.021	0.014	1
ENSG00000170209	ANKK1	22	1	1	1	0	2.459	1.036	0.961	0.075	1
ENSG00000050030	KIAA2022	30	4	1	1	2	9.341	1.035	1.027	0.008	1
ENSG00000173531	MST1	36	6	1	1	4	3.498	1.035	0.312	0.723	1
ENSG00000119041	GTF3C3	40	7	2	1	4	2.442	1.034	1.034	0	1
ENSG00000155438	NIFK	34	8	1	1	4	5.832	1.033	1.017	0.016	1
ENSG00000185722	ANKFY1	39	6	2	1	4	0.035	1.032	0.87	0.162	1
ENSG00000147596	PRDM14	29	1	1	1	0	2.065	1.03	1.023	0.007	1
ENSG00000142102	ATHL1	28	6	1	1	2	10.144	1.029	0.874	0.155	0
ENSG00000005020	SKAP2	39	8	2	1	4	0.614	1.028	1.022	0.006	1
ENSG00000079689	SCGN	31	2	2	1	2	3.066	1.028	1.002	0.026	1
ENSG00000177054	ZDHHC13	38	6	2	1	3	3.773	1.028	1.021	0.007	1
ENSG00000217555	CKLF	29	6	1	1	2	2.354	1.028	0.994	0.034	1
ENSG00000100092	SH3BP1	32	1	2	1	3	1.583	1.027	0.91	0.118	1
ENSG00000119431	HDHD3	36	8	2	1	4	1.167	1.027	1.024	0.003	1
ENSG00000142039	CCDC97	33	8	2	1	3	4.252	1.027	1.023	0.004	1
ENSG00000146221	TCTE1	30	2	2	1	3	0.966	1.027	1.021	0.006	1
ENSG00000163006	CCDC138	38	5	2	1	4	3.186	1.027	1.024	0.003	1
ENSG00000167034	NKX3-1	27	1	1	1	1	0.177	1.027	1.019	0.008	1
ENSG00000169618	PROKR1	25	1	1	1	1	2.176	1.027	1.026	0.001	1
ENSG00000076864	RAP1GAP	36	8	1	1	4	0.11	1.026	1.026	0.001	1
ENSG00000113580	NR3C1	39	8	2	1	4	1.976	1.026	0.947	0.079	1
ENSG00000138134	STAMBPL1	36	4	2	1	3	1.325	1.026	1.025	0.001	1
ENSG00000139055	ERP27	28	2	1	1	1	3.573	1.026	0.979	0.047	1
ENSG00000145012	LPP	37	5	2	1	3	0.848	1.026	1.022	0.004	1
ENSG00000114520	SNX4	40	8	2	1	4	0.27	1.025	0.694	0.331	0
ENSG00000001084	GCLC	40	8	2	1	4	2.226	1.024	1.024	0	1
ENSG00000099889	ARVCF	33	3	2	1	4	4.665	1.024	1.022	0.002	1
ENSG00000112200	ZNF451	38	7	2	1	4	1.815	1.024	0.983	0.04	1
ENSG00000129197	RPAIN	39	8	2	1	4	4.082	1.024	1.022	0.002	1
ENSG00000163904	SENP2	38	8	2	1	4	2.714	1.024	1.024	0	1
ENSG00000196091	MYBPC1	38	5	2	1	4	0.253	1.024	1.016	0.008	1
ENSG00000103227	LMF1	37	8	2	1	4	14.202	1.023	0.671	0.352	0
ENSG00000102910	LONP2	41	8	2	1	4	4.001	1.023	1.022	0	1
ENSG00000152990	GPR125	41	8	2	1	4	2.812	1.023	1.017	0.006	1
ENSG00000185924	RTN4RL1	33	5	2	1	4	1.274	1.023	1.022	0	1
ENSG00000001461	NIPAL3	40	7	2	1	4	0.141	1.022	0.974	0.048	1
ENSG00000099991	CABIN1	32	3	1	1	4	0.237	1.021	1.016	0.005	1
ENSG00000130158	DOCK6	28	3	1	1	2	1.576	1.021	1.018	0.002	1
ENSG00000131095	GFAP	32	1	1	1	4	1.289	1.021	1.021	0	1
ENSG00000169047	IRS1	33	6	2	1	4	2.125	1.02	0.97	0.05	1
ENSG00000072364	AFF4	39	7	2	1	4	0.05	1.018	0.995	0.023	1
ENSG00000116584	ARHGEF2	39	7	1	1	4	0.053	1.018	1.015	0.003	1
ENSG00000166471	TMEM41B	40	8	2	1	4	0.548	1.018	1.018	0	1
ENSG00000122481	RWDD3	36	7	1	1	4	5.485	1.017	1.016	0.002	1
ENSG00000101333	PLCB4	40	7	2	1	4	0.301	1.016	1.016	0	1
ENSG00000130287	NCAN	32	5	1	1	3	1.549	1.016	1.016	0.001	1
ENSG00000143674	MLK4	29	2	1	1	0	4.116	1.016	0.43	0.587	1
ENSG00000143850	PLEKHA6	32	5	1	1	4	7.371	1.016	1.015	0.002	1
ENSG00000154556	SORBS2	33	5	1	1	1	0.913	1.016	1.016	0	1
ENSG00000197444	OGDHL	30	2	1	1	1	1.769	1.016	1.009	0.007	1
ENSG00000101188	NTSR1	30	3	1	1	2	2.537	1.015	0.889	0.126	1
ENSG00000117600	LPPR4	37	5	1	1	4	1.291	1.015	1.015	0.001	1
ENSG00000120217	CD274	37	5	2	1	4	4.321	1.015	0.948	0.067	1
ENSG00000133019	CHRM3	30	4	1	1	3	3.642	1.015	1.007	0.008	1
ENSG00000152242	C18orf25	40	8	2	1	4	0.053	1.015	1.011	0.003	1
ENSG00000165632	TAF3	36	8	2	1	3	2.511	1.015	1	0.015	1
ENSG00000115020	PIKFYVE	33	4	1	1	2	0.253	1.014	1.012	0.002	1
ENSG00000122952	ZWINT	32	6	2	1	2	7.291	1.014	1.01	0.004	1
ENSG00000143319	ISG20L2	38	8	2	1	4	2.612	1.014	0.965	0.05	1
ENSG00000166689	PLEKHA7	36	4	2	1	4	0.727	1.014	0.963	0.052	1
ENSG00000166924	NYAP1	34	5	2	1	3	0.982	1.014	1.01	0.004	1
ENSG00000180592	SKIDA1	28	4	1	1	3	1.014	1.014	1.013	0.001	1
ENSG00000151379	MSGN1	25	1	1	1	0	2.256	1.013	0.952	0.061	1
ENSG00000163939	PBRM1	38	6	2	1	4	0.231	1.013	1.013	0	1
ENSG00000162777	DENND2D	36	5	2	1	3	1.899	1.012	1.009	0.003	1
ENSG00000046889	PREX2	33	3	1	1	4	1.022	1.011	1.011	0	1
ENSG00000072310	SREBF1	34	6	2	1	3	5.117	1.011	1.003	0.008	1
ENSG00000100644	HIF1A	40	7	2	1	4	1.058	1.011	1.011	0	1
ENSG00000128829	EIF2AK4	38	6	2	1	3	1.709	1.011	1.011	0.001	1
ENSG00000138674	SEC31A	40	8	2	1	4	3.957	1.011	1.01	0	1
ENSG00000171729	TMEM51	38	7	2	1	4	2.465	1.011	1.01	0.001	1
ENSG00000172732	MUS81	35	8	2	1	4	3.511	1.011	1	0.01	1
ENSG00000183337	BCOR	38	6	2	1	4	2.948	1.011	1.01	0.001	1
ENSG00000064225	ST3GAL6	39	8	2	1	4	0.051	1.01	1.008	0.002	1
ENSG00000100526	CDKN3	37	8	2	1	2	1.043	1.01	1.009	0.001	1
ENSG00000128581	RABL5	40	8	2	1	4	0.004	1.01	1.01	0	1
ENSG00000130939	UBE4B	39	7	2	1	4	0.108	1.01	1.009	0.001	1
ENSG00000175874	CREG2	30	4	2	1	2	0.218	1.01	0.999	0.011	1
ENSG00000176540	OR4C5	20	0	1	1	0	4.036	1.01	1.01	0.001	1
ENSG00000114491	UMPS	41	8	2	1	4	2.302	1.009	0.671	0.338	0
ENSG00000111358	GTF2H3	37	8	1	1	4	0.064	1.009	1.009	0	1
ENSG00000115053	NCL	34	8	2	1	4	0.002	1.009	1.008	0.002	1
ENSG00000115942	ORC2	40	8	2	1	4	3.584	1.009	0.99	0.018	1
ENSG00000103043	VAC14	37	7	2	1	4	0.543	1.008	0.994	0.015	1
ENSG00000110900	TSPAN11	29	3	1	1	4	1.412	1.008	1.007	0	1
ENSG00000188167	TMPPE	26	6	1	1	3	2.604	1.008	1.006	0.002	1
ENSG00000196943	NOP9	41	8	2	1	4	0.302	1.008	0.103	0.905	1
ENSG00000097096	SYDE2	37	4	2	1	4	3.438	1.007	1	0.007	1
ENSG00000100109	TFIP11	38	8	2	1	4	1.249	1.007	1.002	0.006	1
ENSG00000158941	CCAR2	39	8	2	1	4	0.08	1.007	1.003	0.004	1
ENSG00000162300	ZFPL1	39	8	2	1	4	0.138	1.007	1.004	0.002	1
ENSG00000163346	PBXIP1	37	7	2	1	4	6.931	1.007	0.992	0.016	1
ENSG00000163399	ATP1A1	35	5	2	1	3	0.003	1.007	1.007	0	1
ENSG00000100403	ZC3H7B	36	7	2	1	4	0.159	1.006	1.006	0	1
ENSG00000173581	CCDC106	36	8	2	1	4	2.189	1.006	1.004	0.002	1
ENSG00000183166	CALN1	34	5	1	1	4	0.065	1.006	1.006	0	1
ENSG00000169155	ZBTB43	37	8	2	1	4	0.01	1.005	1.005	0	1
ENSG00000183978	COA3	39	8	2	1	4	0.046	1.005	1.005	0	1
ENSG00000072210	ALDH3A2	39	7	2	1	4	1.871	1.004	0.987	0.017	1
ENSG00000084093	REST	39	8	2	1	4	0.345	1.004	0.882	0.122	1
ENSG00000121152	NCAPH	31	1	2	1	2	4.305	1.004	1.001	0.003	1
ENSG00000152147	GEMIN6	39	8	2	1	4	0.746	1.004	1.004	0.001	1
ENSG00000169499	PLEKHA2	39	7	2	1	3	1.236	1.004	0.999	0.005	1
ENSG00000008405	CRY1	38	7	2	1	2	0.019	1.003	1.003	0	1
ENSG00000035681	NSMAF	41	8	2	1	4	0.041	1.003	1.003	0	1
ENSG00000100056	DGCR14	35	7	2	1	3	1.107	1.003	0.989	0.015	1
ENSG00000146731	CCT6A	36	8	2	1	4	0.003	1.003	1.003	0.001	1
ENSG00000015676	NUDCD3	36	7	2	1	4	2.748	1.002	0.999	0.003	1
ENSG00000125459	MSTO1	37	7	2	1	4	1.648	1.002	0.957	0.045	1
ENSG00000132768	DPH2	35	5	2	1	4	1.068	1.002	1.001	0.001	1
ENSG00000138311	ZNF365	38	6	2	1	4	2.019	1.002	1.002	0	1
ENSG00000143294	PRCC	41	8	2	1	4	0.009	1.002	1.002	0	1
ENSG00000147535	PPAPDC1B	33	7	2	1	2	2.75	1.002	1.002	0	1
ENSG00000159063	ALG8	40	8	2	1	4	2.038	1.002	1	0.002	1
ENSG00000173239	LIPM	29	1	1	1	0	1.198	1.002	0.999	0.003	1
ENSG00000180998	GPR137C	36	4	1	1	4	0.03	1.002	1.002	0	1
ENSG00000182732	RGS6	34	2	2	1	3	0.011	1.002	1.002	0	1
ENSG00000008853	RHOBTB2	34	4	2	1	3	0.013	1.001	1.001	0	1
ENSG00000055813	CCDC85A	38	8	2	1	4	0.829	1.001	1	0.001	1
ENSG00000113407	TARS	36	5	2	1	4	3.22	1.001	0.999	0.003	1
ENSG00000133067	LGR6	28	2	1	1	1	0.723	1.001	0.562	0.439	1
ENSG00000145416	2001-03-01	34	4	1	1	3	0.009	1.001	0.998	0.003	1
ENSG00000162614	NEXN	41	8	2	1	4	1.023	1.001	1.001	0	1
ENSG00000196388	INCA1	33	7	2	1	3	1.418	1.001	0.929	0.071	1
ENSG00000006116	CACNG3	36	6	1	1	4	0	1	1	0	1
ENSG00000011009	LYPLA2	36	8	2	1	4	0	1	1	0	1
ENSG00000013275	PSMC4	41	8	2	1	4	0	1	1	0	1
ENSG00000059573	ALDH18A1	39	7	2	1	4	3.139	1	1	0	1
ENSG00000075089	ACTR6	41	8	2	1	4	0	1	1	0	1
ENSG00000092148	HECTD1	39	7	2	1	4	0	1	1	0	1
ENSG00000100225	FBXO7	41	8	2	1	4	2.881	1	0.992	0.007	1
ENSG00000100796	SMEK1	37	6	2	1	3	0	1	1	0	1
ENSG00000105989	WNT2	35	5	2	1	2	0	1	1	0	1
ENSG00000106025	TSPAN12	41	8	2	1	4	0	1	1	0	1
ENSG00000107185	RGP1	38	8	2	1	3	0	1	1	0	1
ENSG00000111731	C2CD5	38	6	2	1	4	0.836	1	0.999	0.001	1
ENSG00000113812	ACTR8	41	8	2	1	4	0	1	1	0	1
ENSG00000129521	EGLN3	37	4	2	1	4	0	1	1	0	1
ENSG00000134531	EMP1	39	8	2	1	4	2.748	1	0.998	0.002	1
ENSG00000137976	DNASE2B	31	1	1	1	2	3.165	1	0.991	0.01	1
ENSG00000138698	RAP1GDS1	41	8	2	1	4	1	1	1	0	1
ENSG00000138867	GUCD1	35	8	2	1	4	0.996	1	0.999	0	1
ENSG00000139644	TMBIM6	34	6	2	1	2	1.004	1	1	0	1
ENSG00000142549	IGLON5	31	5	1	1	3	0	1	1	0	1
ENSG00000143158	MPC2	38	8	2	1	4	0	1	1	0	1
ENSG00000144840	RABL3	36	8	2	1	1	0	1	1	0	1
ENSG00000146463	ZMYM4	38	8	2	1	4	0.036	1	1	0	1
ENSG00000147457	CHMP7	39	7	2	1	4	0	1	1	0	1
ENSG00000148444	COMMD3	38	8	2	1	4	0.009	1	1	0	1
ENSG00000148948	LRRC4C	34	7	1	1	4	0	1	1	0	1
ENSG00000151023	ENKUR	39	6	2	1	4	1.755	1	0.973	0.028	1
ENSG00000153823	PID1	40	8	2	1	4	0.012	1	1	0	1
ENSG00000157110	RBPMS	39	7	2	1	4	0	1	1	0	1
ENSG00000157214	STEAP2	35	5	2	1	1	0	1	1	0	1
ENSG00000157600	TMEM164	39	7	2	1	4	0	1	1	0	1
ENSG00000158636	C11orf30	39	6	2	1	4	1.465	1	1	0	1
ENSG00000159588	CCDC17	34	6	1	1	3	4.561	1	0.996	0.004	1
ENSG00000160050	CCDC28B	38	8	2	1	4	0	1	1	0	1
[truncated: 15 more rows]

## Sheet: Table_S22D
Table S22
Summed posterior probabilities of convergent and divergent substitutions among pairs of subterranean taxa. Abbreviations: PP – posterior probability.
(D) African mole-rats and spalacids
Ensembl gene code	Gene name	#taxa	#African mole-rats (8)	#Golden moles (2)	#Star-nosed mole (1)	#Spalacidae (4)	Total PP divergence	Total PP convergence	Total PP parallel	Total PP strict convergence	#Sites PP > 0.5
ENSG00000204007	GLT6D1	34	8	2	1	3	19.148	27.216	22.695	4.521	31
ENSG00000144229	THSD7B	26	1	1	1	1	2.439	6.094	5.952	0.141	6
ENSG00000081985	IL12RB2	32	1	2	1	2	26.122	5.384	2.539	2.845	4
ENSG00000180113	TDRD6	28	1	1	1	1	27.939	4.631	3.103	1.528	2
ENSG00000133863	TEX15	28	1	1	1	1	24.339	4.439	2.865	1.573	4
ENSG00000101680	LAMA1	26	1	1	0	1	31.988	4.271	2.273	1.998	2
ENSG00000132911	NMUR2	24	1	1	0	1	6.628	3.554	3.483	0.071	3
ENSG00000091106	NLRC4	21	1	1	1	1	16.841	3.328	2.778	0.551	3
ENSG00000170381	SEMA3E	32	1	1	1	3	3.757	2.997	2.759	0.237	2
ENSG00000175899	A2M	34	7	2	1	3	8.528	2.986	2.709	0.277	3
ENSG00000161533	ACOX1	40	7	2	1	4	0.733	2.905	2.827	0.077	2
ENSG00000136295	TTYH3	32	6	2	1	4	0.622	2.851	2.851	0	3
ENSG00000053747	LAMA3	30	1	1	1	2	19.166	2.844	2.349	0.495	1
ENSG00000140006	WDR89	36	8	2	1	3	2.213	2.829	2.792	0.037	3
ENSG00000096996	IL12RB1	25	1	1	1	1	23.278	2.806	2.061	0.744	0
ENSG00000007171	NOS2	29	2	1	1	1	2.847	2.802	2.5	0.302	3
ENSG00000115850	LCT	29	1	1	1	1	21.009	2.734	2.325	0.409	1
ENSG00000168060	NAALADL1	32	6	1	1	1	3.206	2.714	2.31	0.404	3
ENSG00000139734	DIAPH3	30	1	1	1	1	1.564	2.709	2.611	0.098	3
ENSG00000164946	FREM1	33	4	2	1	2	6.276	2.704	2.51	0.194	1
ENSG00000141384	TAF4B	29	1	2	1	1	9.845	2.567	2.479	0.089	2
ENSG00000081479	LRP2	35	7	2	1	1	18.002	2.517	2.335	0.181	1
ENSG00000054654	SYNE2	31	5	1	1	2	12.017	2.466	2.217	0.249	2
ENSG00000198400	NTRK1	28	1	1	1	1	8.859	2.311	2.098	0.213	2
ENSG00000151388	ADAMTS12	30	1	1	1	1	4.72	2.286	1.937	0.349	2
ENSG00000140506	LMAN1L	27	1	1	1	1	6.503	2.257	2.024	0.233	2
ENSG00000118495	PLAGL1	36	3	2	1	4	2.624	2.249	2.174	0.074	2
ENSG00000130948	HSD17B3	27	1	1	1	1	5.082	2.215	1.772	0.443	3
ENSG00000140534	TICRR	29	1	1	1	1	11.296	2.169	1.76	0.409	2
ENSG00000164175	SLC45A2	31	1	2	1	1	2.553	2.152	1.986	0.166	2
ENSG00000181104	F2R	36	7	2	1	3	1.69	2.152	1.889	0.263	2
ENSG00000137440	FGFBP1	28	3	2	1	2	3.127	2.148	2.124	0.024	3
ENSG00000164761	TNFRSF11B	40	7	2	1	4	0.954	2.134	2.117	0.016	2
ENSG00000197321	SVIL	40	8	2	1	4	5.945	2.127	2.045	0.082	2
ENSG00000163975	MFI2	29	1	2	1	1	4.712	2.123	1.78	0.342	2
ENSG00000175697	GPR156	30	1	1	1	1	11.984	2.083	1.412	0.671	1
ENSG00000163898	LIPH	32	2	2	1	2	3.586	2.051	1.866	0.186	1
ENSG00000160396	HIPK4	28	1	1	1	1	1.64	2.03	2.018	0.012	2
ENSG00000133115	STOML3	28	2	1	1	1	0.204	2.028	2.028	0	2
ENSG00000169994	MYO7B	28	4	2	1	1	6.406	2.026	1.437	0.588	1
ENSG00000152582	SPEF2	31	1	1	1	2	10.111	1.992	1.771	0.221	0
ENSG00000068489	PRR11	29	1	1	1	1	0.308	1.986	1.973	0.013	2
ENSG00000198380	GFPT1	38	6	2	1	4	0	1.963	1.963	0	2
ENSG00000138642	HERC6	26	2	2	1	1	10.62	1.957	1.803	0.154	1
ENSG00000129493	HEATR5A	31	5	2	1	1	0.888	1.953	1.938	0.015	2
ENSG00000197056	ZMYM1	30	4	2	1	1	3.963	1.934	1.822	0.112	2
ENSG00000146918	NCAPG2	29	1	1	0	2	3.878	1.91	1.891	0.02	2
ENSG00000138336	TET1	28	1	1	1	2	19.17	1.893	1.421	0.472	0
ENSG00000139055	ERP27	28	2	1	1	1	2.744	1.885	0.982	0.903	1
ENSG00000113396	SLC27A6	27	1	1	1	1	3.09	1.859	1.728	0.131	2
ENSG00000183856	IQGAP3	28	1	1	1	1	10.23	1.851	1.467	0.384	0
ENSG00000012504	NR1H4	39	7	2	1	3	0.017	1.851	1.849	0.002	2
ENSG00000176771	NCKAP5	30	5	1	1	2	4.368	1.846	1.427	0.419	1
ENSG00000141431	ASXL3	27	1	1	1	1	8.849	1.831	1.734	0.096	1
ENSG00000143257	NR1I3	36	6	2	0	3	2.054	1.828	1.42	0.409	1
ENSG00000100578	KIAA0586	37	5	2	1	3	2.174	1.823	1.762	0.06	1
ENSG00000174358	SLC6A19	28	4	2	0	1	2.897	1.818	1.521	0.298	2
ENSG00000122121	XPNPEP2	35	6	2	1	1	1.901	1.787	1.003	0.783	2
ENSG00000094804	CDC6	33	4	2	1	1	1.56	1.77	1.646	0.124	1
ENSG00000166589	CDH16	34	7	2	1	1	1.873	1.75	1.737	0.013	2
ENSG00000101347	SAMHD1	37	7	1	1	4	0.892	1.735	1.722	0.013	2
ENSG00000149577	SIDT2	38	7	2	1	4	0.093	1.732	1.016	0.716	2
ENSG00000174371	EXO1	29	1	1	1	1	1.889	1.719	1.584	0.135	2
ENSG00000184584	TMEM173	36	7	2	1	2	2.564	1.715	1.37	0.345	1
ENSG00000184459	BPIFC	32	4	1	1	1	0.824	1.691	1.681	0.01	2
ENSG00000165923	AGBL2	30	1	2	1	2	4.046	1.646	0.847	0.8	2
ENSG00000181827	RFX7	40	7	2	1	4	0.012	1.628	1.628	0.001	2
ENSG00000138674	SEC31A	40	8	2	1	4	0.965	1.621	1.617	0.004	2
ENSG00000132000	PODNL1	22	1	1	1	1	5.252	1.618	1.303	0.315	2
ENSG00000153292	GPR110	32	3	2	1	1	7.959	1.607	1.359	0.248	1
ENSG00000184661	CDCA2	32	1	2	1	2	16.913	1.602	1.265	0.338	1
ENSG00000181544	FANCB	30	1	2	1	2	10.009	1.598	1.424	0.174	1
ENSG00000151838	CCDC175	30	4	1	1	1	16.877	1.59	1.139	0.451	0
ENSG00000157483	MYO1E	38	7	2	1	2	0.151	1.57	1.565	0.006	2
ENSG00000165383	LRRC18	29	3	2	1	1	1.683	1.567	1.436	0.13	1
ENSG00000165323	FAT3	28	1	1	0	1	4.77	1.561	1.538	0.023	1
ENSG00000150637	CD226	28	3	2	1	1	6.184	1.559	1.271	0.288	2
ENSG00000159495	TGM7	28	1	1	1	1	3.904	1.555	1.497	0.058	1
ENSG00000165490	C11orf82	33	4	1	1	2	4.666	1.555	1.451	0.104	1
ENSG00000198483	ANKRD35	31	1	1	1	3	4.663	1.536	1.301	0.235	0
ENSG00000102904	TSNAXIP1	33	4	2	1	1	1.713	1.536	1.513	0.023	1
ENSG00000137968	SLC44A5	29	1	1	1	1	7.518	1.526	1.304	0.222	1
ENSG00000123473	STIL	31	1	2	1	1	6.295	1.503	1.398	0.105	1
ENSG00000180263	FGD6	38	5	2	1	4	4.01	1.503	1.368	0.135	1
ENSG00000108846	ABCC3	30	4	1	1	2	6.319	1.5	1.402	0.098	1
ENSG00000164078	MST1R	32	6	1	1	2	1.728	1.495	1.476	0.02	1
ENSG00000139144	PIK3C2G	26	1	1	1	1	20.706	1.491	1.165	0.326	1
ENSG00000173230	GOLGB1	39	8	2	0	4	3.639	1.489	1.411	0.077	1
ENSG00000112200	ZNF451	38	7	2	1	4	1.157	1.476	1.449	0.027	2
ENSG00000125730	C3	37	8	2	1	4	2.881	1.469	1.43	0.039	1
ENSG00000088882	CPXM1	30	1	1	1	2	1.078	1.46	1.261	0.199	1
ENSG00000168955	TM4SF20	35	5	2	1	1	1.644	1.458	1.276	0.182	2
ENSG00000070748	CHAT	27	1	1	1	1	2.468	1.451	1.134	0.317	1
ENSG00000188827	SLX4	30	4	1	0	4	2.678	1.426	1.169	0.257	1
ENSG00000083168	KAT6A	39	6	2	1	4	0.227	1.423	1.423	0	1
ENSG00000147526	TACC1	39	7	2	1	4	1.718	1.41	1.318	0.092	1
ENSG00000107798	LIPA	40	8	2	1	4	0.702	1.41	1.4	0.01	2
ENSG00000196839	ADA	35	7	2	0	3	2.85	1.394	1.336	0.058	1
ENSG00000162946	DISC1	25	1	1	1	1	7.137	1.38	1.199	0.182	1
ENSG00000110660	SLC35F2	36	6	2	1	2	0.59	1.379	1.314	0.065	1
ENSG00000140740	UQCRC2	36	8	2	1	4	0.969	1.371	1.364	0.008	1
ENSG00000099326	MZF1	21	1	1	0	2	3.017	1.369	1.097	0.273	0
ENSG00000091137	SLC26A4	31	2	2	1	1	0.336	1.369	1.216	0.153	1
ENSG00000119684	MLH3	36	6	2	0	2	2.451	1.368	1.323	0.045	1
ENSG00000107863	ARHGAP21	39	8	2	1	4	6.586	1.367	1.218	0.149	0
ENSG00000124089	MC3R	24	1	1	1	1	2.594	1.353	0.895	0.458	1
ENSG00000187741	FANCA	27	1	1	0	4	10.746	1.351	0.891	0.46	0
ENSG00000099812	MISP	23	2	2	1	1	8.842	1.341	0.965	0.377	0
ENSG00000173269	MMRN2	38	7	2	1	3	1.35	1.326	1.046	0.28	1
ENSG00000188976	NOC2L	37	8	2	0	4	0.462	1.325	1.312	0.012	1
ENSG00000167216	KATNAL2	29	1	1	1	1	0.833	1.324	1.305	0.019	1
ENSG00000138792	ENPEP	36	5	2	1	2	6.923	1.317	1.18	0.138	1
ENSG00000254656	RTL1	19	2	1	1	1	9.67	1.314	1.064	0.249	0
ENSG00000113845	TIMMDC1	40	7	2	1	4	2.968	1.313	1.192	0.121	1
ENSG00000037749	MFAP3	39	8	2	1	4	0.702	1.312	1.184	0.128	1
ENSG00000166432	ZMAT1	28	1	1	1	3	3.456	1.31	1.277	0.033	1
ENSG00000136869	TLR4	37	7	2	1	1	4.289	1.309	0.702	0.607	0
ENSG00000116171	SCP2	39	8	2	1	4	0.417	1.308	1.288	0.021	1
ENSG00000166938	DIS3L	38	6	2	1	4	1.417	1.297	1.106	0.191	1
ENSG00000123684	LPGAT1	38	7	2	0	4	0.079	1.292	1.191	0.1	1
ENSG00000140274	DUOXA2	29	1	1	1	1	3.17	1.29	1.093	0.197	1
ENSG00000173702	MUC13	30	1	2	1	2	10.196	1.288	0.821	0.467	0
ENSG00000179409	GEMIN4	39	7	2	1	4	0.192	1.288	1.159	0.13	1
ENSG00000148795	CYP17A1	29	1	2	1	2	5.246	1.262	1.175	0.087	1
ENSG00000039319	ZFYVE16	34	4	2	1	4	2.77	1.26	0.982	0.278	0
ENSG00000135476	ESPL1	33	3	1	1	2	3.732	1.26	1.223	0.037	1
ENSG00000183833	MAATS1	33	5	0	1	1	3.488	1.258	1.025	0.233	1
ENSG00000086717	PPEF1	29	1	2	1	1	6.129	1.257	0.95	0.307	1
ENSG00000145390	USP53	38	6	1	1	4	2.203	1.257	1.089	0.168	1
ENSG00000016490	CLCA1	30	1	1	1	2	11.632	1.255	1.067	0.188	0
ENSG00000189058	APOD	40	7	2	1	4	0.377	1.249	1.245	0.004	1
ENSG00000066557	LRRC40	40	7	2	1	4	1.319	1.247	1.226	0.022	1
ENSG00000198838	RYR3	30	1	1	1	1	2.415	1.246	1.231	0.015	1
ENSG00000137801	THBS1	36	4	2	1	3	0.186	1.243	0.944	0.299	2
ENSG00000120278	PLEKHG1	38	7	2	1	3	1.688	1.241	1.182	0.059	1
ENSG00000159023	EPB41	39	6	2	1	4	0.022	1.236	1.235	0.001	1
ENSG00000189325	C6orf222	26	1	2	1	1	11.985	1.226	1.039	0.187	0
ENSG00000107099	DOCK8	35	5	2	1	2	1.031	1.22	1.208	0.012	2
ENSG00000198000	NOL8	34	6	2	1	4	2.557	1.214	0.794	0.42	1
ENSG00000164151	KIAA0947	31	6	2	1	4	8.096	1.209	0.902	0.307	0
ENSG00000046604	DSG2	35	4	2	1	3	2.354	1.203	1.171	0.032	1
ENSG00000149927	DOC2A	30	1	1	1	3	0.035	1.195	1.195	0	1
ENSG00000169679	BUB1	30	2	1	1	1	1.646	1.195	1.178	0.017	2
ENSG00000146399	TAAR1	27	5	1	1	1	2.48	1.194	1.064	0.13	1
ENSG00000112053	SLC26A8	32	3	1	1	1	8.116	1.193	0.915	0.279	0
ENSG00000104808	DHDH	35	7	2	1	4	1.762	1.183	1.138	0.045	1
ENSG00000152910	CNTNAP4	31	4	1	1	2	0.418	1.178	1.173	0.005	1
ENSG00000163600	ICOS	27	1	1	1	2	1.843	1.173	1.136	0.037	1
ENSG00000242110	AMACR	33	5	2	1	3	2.359	1.161	1.131	0.03	1
ENSG00000116663	FBXO6	36	8	2	1	4	0.746	1.159	1.122	0.038	1
ENSG00000058453	CROCC	25	1	1	0	2	4.854	1.15	0.96	0.189	1
ENSG00000157131	C8A	37	6	1	1	3	4.173	1.147	0.803	0.344	0
ENSG00000113073	SLC4A9	32	4	2	1	1	2.638	1.145	1.117	0.029	1
ENSG00000171988	JMJD1C	40	7	2	1	4	2.147	1.14	1.073	0.067	1
ENSG00000135828	RNASEL	30	2	1	1	3	7.333	1.135	0.79	0.345	0
ENSG00000118513	MYB	34	3	2	1	2	0.044	1.135	1.118	0.017	2
ENSG00000113361	CDH6	34	3	2	1	2	0.168	1.133	1.131	0.002	1
ENSG00000079689	SCGN	31	2	2	1	2	0.172	1.129	1.032	0.097	1
ENSG00000114200	BCHE	36	7	1	1	3	1.791	1.129	1.105	0.024	1
ENSG00000152818	UTRN	36	6	0	1	4	2.48	1.128	1.075	0.053	0
ENSG00000118482	PHF3	38	7	2	1	4	3.508	1.123	1.06	0.063	1
ENSG00000110435	PDHX	39	7	2	1	3	0.682	1.121	0.764	0.357	1
ENSG00000188039	NWD1	25	1	1	1	2	7.445	1.115	1.002	0.114	0
ENSG00000130164	LDLR	36	6	2	1	3	1.748	1.115	0.979	0.135	1
ENSG00000076382	SPAG5	13	4	2	1	3	21.913	1.114	0.859	0.255	0
ENSG00000116353	MECR	40	8	2	1	3	0.915	1.107	0.908	0.199	1
ENSG00000162383	SLC1A7	26	1	1	1	1	1	1.102	1.088	0.014	1
ENSG00000068654	POLR1A	37	6	2	1	4	0.133	1.1	1.096	0.004	1
ENSG00000080345	RIF1	36	7	0	1	3	5.774	1.093	1.004	0.089	0
ENSG00000006576	PHTF2	34	6	2	1	1	0.522	1.086	1.049	0.037	1
ENSG00000106608	URGCP	36	6	2	1	4	0.363	1.086	1.084	0.003	1
ENSG00000116127	ALMS1	25	3	1	1	1	0.602	1.086	1.058	0.029	1
ENSG00000072315	TRPC5	27	1	1	1	1	0.079	1.079	1.079	0	1
ENSG00000167173	C15orf39	34	6	2	1	3	2.187	1.079	1.059	0.02	1
ENSG00000171659	GPR34	29	3	2	0	3	1.531	1.076	1.072	0.004	1
ENSG00000163092	XIRP2	33	4	2	1	2	4.136	1.075	1.027	0.048	0
ENSG00000149243	KLHL35	29	1	1	1	1	0.818	1.075	1.072	0.002	1
ENSG00000134853	PDGFRA	36	5	0	1	4	1.24	1.073	1.065	0.008	1
ENSG00000183230	CTNNA3	19	1	1	1	1	1.701	1.07	1.067	0.003	1
ENSG00000129351	ILF3	38	8	2	1	3	0.035	1.068	1.017	0.051	1
ENSG00000105865	DUS4L	39	7	2	1	4	0.132	1.058	1.054	0.004	1
ENSG00000107186	MPDZ	40	7	2	1	4	6.074	1.053	0.996	0.057	1
ENSG00000182271	TMIGD1	32	4	2	1	1	1.204	1.053	1.036	0.017	1
ENSG00000151304	SRFBP1	36	7	2	1	3	1.695	1.05	0.996	0.054	1
ENSG00000135205	CCDC146	32	3	1	1	2	2.423	1.049	0.992	0.057	1
ENSG00000109674	NEIL3	30	1	2	1	1	4.879	1.047	1.005	0.042	0
ENSG00000254726	MEX3A	25	1	1	1	1	0.039	1.045	1.044	0	1
ENSG00000127831	VIL1	33	6	2	1	1	1.075	1.04	0.953	0.087	1
ENSG00000116014	KISS1R	22	1	1	0	2	2.192	1.039	0.98	0.059	1
ENSG00000154864	PIEZO2	23	1	1	1	2	4.24	1.038	0.633	0.404	0
ENSG00000163599	CTLA4	26	1	1	1	1	0.77	1.034	0.461	0.573	1
ENSG00000165685	TMEM52B	33	6	2	1	1	1.257	1.029	0.728	0.301	1
ENSG00000178125	PPP1R42	28	1	1	1	1	1.633	1.025	1.016	0.009	1
ENSG00000005844	ITGAL	36	4	2	1	3	2.451	1.021	0.853	0.167	1
ENSG00000085872	CHERP	33	6	2	1	3	0.312	1.021	1.019	0.002	1
ENSG00000164933	SLC25A32	38	7	2	1	4	1.209	1.02	1.015	0.005	1
ENSG00000141485	SLC13A5	30	1	2	1	2	2.071	1.016	1.002	0.014	1
ENSG00000108511	HOXB6	33	3	2	1	2	0.111	1.014	1.014	0	1
ENSG00000090615	GOLGA3	38	6	2	1	4	1.344	1.012	0.974	0.037	1
ENSG00000076356	PLXNA2	33	3	1	0	4	0.035	1.005	0.999	0.006	1
ENSG00000119614	VSX2	29	3	1	0	1	0.039	1.005	1.005	0	1
ENSG00000160584	SIK3	36	7	2	1	3	0.462	1.005	1.003	0.002	1
ENSG00000077274	CAPN6	29	1	2	1	2	0.788	1.003	1	0.003	1
ENSG00000135124	P2RX4	39	8	2	1	4	0.602	1.003	1.001	0.002	1
ENSG00000125815	CST8	24	1	1	1	1	3.496	1.002	0.947	0.055	1
ENSG00000102038	SMARCA1	28	1	2	1	1	0.032	1.001	1.001	0	1
ENSG00000117448	AKR1A1	36	8	2	1	4	0.008	1.001	0.999	0.002	1
ENSG00000117408	IPO13	39	7	2	1	4	0	1	1	0	1
ENSG00000146872	TLK2	38	7	1	0	4	0	1	1	0	1
ENSG00000163285	GABRG1	27	2	1	1	1	0.044	1	0.994	0.007	1

## Sheet: Table_S22E
Table S22
Summed posterior probabilities of convergent and divergent substitutions among pairs of subterranean taxa. Abbreviations: PP – posterior probability.
(E) African mole-rats and the star-nosed mole
Ensembl gene code	Gene name	#taxa	#African mole-rats (8)	#Golden moles (2)	#Star-nosed mole (1)	#Spalacidae (4)	Total PP divergence	Total PP convergence	Total PP parallel	Total PP strict convergence	#Sites PP > 0.5
ENSG00000204007	GLT6D1	34	8	2	1	3	13.832	35.645	26.178	9.467	39
ENSG00000168619	ADAM18	29	2	1	1	0	44.828	16.605	14.122	2.483	3
ENSG00000130943	PKDREJ	23	1	2	1	0	76.433	9.334	6.327	3.008	2
ENSG00000164199	GPR98	28	2	0	1	2	36.248	9.148	7.917	1.23	1
ENSG00000158683	PKD1L1	25	1	1	1	0	53.734	8.752	5.877	2.875	5
ENSG00000042832	TG	25	1	1	1	0	31.478	8.588	7.92	0.668	6
ENSG00000053747	LAMA3	30	1	1	1	2	25.604	8.055	6.749	1.306	6
ENSG00000139304	PTPRQ	19	1	2	1	0	20.06	8.052	7.88	0.171	9
ENSG00000168702	LRP1B	24	1	1	1	0	16.523	7.14	7.01	0.131	7
ENSG00000120800	UTP20	37	6	2	1	3	13.098	6.569	5.837	0.732	4
ENSG00000175520	UBQLN3	26	1	1	1	0	11.17	6.282	5.557	0.726	6
ENSG00000164151	KIAA0947	31	6	2	1	4	42.715	5.895	4.748	1.147	2
ENSG00000173988	LRRC63	24	1	1	1	0	13.784	5.767	4.473	1.294	5
ENSG00000081479	LRP2	35	7	2	1	1	16.03	5.544	4.021	1.522	5
ENSG00000038427	VCAN	37	5	2	1	4	27.399	5.189	4.201	0.988	0
ENSG00000119608	PROX2	28	1	1	1	0	7.375	5.113	4.549	0.564	6
ENSG00000076382	SPAG5	13	4	2	1	3	17.216	4.937	4.549	0.389	5
ENSG00000162849	KIF26B	30	1	1	1	3	6.858	4.935	4.833	0.102	5
ENSG00000124564	SLC17A3	27	5	2	1	3	16.605	4.899	4.018	0.881	5
ENSG00000188372	ZP3	16	2	1	1	0	11.601	4.896	4.807	0.09	5
ENSG00000125730	C3	37	8	2	1	4	10.488	4.89	3.698	1.191	3
ENSG00000081985	IL12RB2	32	1	2	1	2	31.545	4.879	2.438	2.441	5
ENSG00000077935	SMC1B	28	1	0	1	0	9.021	4.832	4.667	0.166	5
ENSG00000135828	RNASEL	30	2	1	1	3	12.803	4.824	3.28	1.544	2
ENSG00000134588	USP26	19	1	0	1	0	39.617	4.67105	2.99147	1.67959	3
ENSG00000164946	FREM1	33	4	2	1	2	14.749	4.494	3.561	0.933	1
ENSG00000116830	TTF2	33	1	2	1	4	17.985	4.494	3.549	0.945	5
ENSG00000148843	PDCD11	39	7	2	1	4	5.411	4.473	4.166	0.307	4
ENSG00000175697	GPR156	30	1	1	1	1	13.634	4.376	4.195	0.18	4
ENSG00000071991	CDH19	28	1	1	1	0	10.576	4.352	3.807	0.545	3
ENSG00000143552	NUP210L	32	4	1	1	0	16.895	4.326	3.787	0.538	2
ENSG00000138336	TET1	28	1	1	1	2	11.945	4.313	3.997	0.316	4
ENSG00000081148	IMPG2	29	1	1	1	0	12.518	4.289	4.169	0.121	4
ENSG00000080345	RIF1	36	7	0	1	3	11.9	4.286	3.86	0.426	3
ENSG00000118193	KIF14	29	1	1	1	1	8.079	4.242	4.029	0.213	4
ENSG00000185271	KLHL33	31	4	1	1	3	3.252	4.241	3.934	0.307	5
ENSG00000196569	LAMA2	36	6	2	1	3	8.399	4.188	3.554	0.634	2
ENSG00000180113	TDRD6	28	1	1	1	1	25.712	4.165	3.311	0.854	4
ENSG00000118482	PHF3	38	7	2	1	4	5.851	4.123	4.053	0.07	4
ENSG00000165899	OTOGL	17	1	1	1	0	8.063	3.982	3.961	0.02	4
ENSG00000140534	TICRR	29	1	1	1	1	19.812	3.895	3.218	0.677	3
ENSG00000012223	LTF	25	3	1	1	0	6.989	3.894	3.208	0.686	3
ENSG00000054654	SYNE2	31	5	1	1	2	21.64	3.891	3.147	0.744	1
ENSG00000105397	TYK2	29	1	1	1	3	10.621	3.873	3.245	0.628	3
ENSG00000070019	GUCY2C	30	1	1	1	1	9.508	3.868	3.738	0.13	4
ENSG00000140279	DUOX2	29	1	1	1	1	12.988	3.857	3.647	0.21	4
ENSG00000197321	SVIL	40	8	2	1	4	8.03	3.834	3.404	0.43	3
ENSG00000185313	SCN10A	26	1	1	1	0	11.83	3.826	3.267	0.559	4
ENSG00000118017	A4GNT	29	1	1	1	1	3.604	3.826	2.304	1.523	5
ENSG00000145390	USP53	38	6	1	1	4	8.708	3.797	3.427	0.37	4
ENSG00000138792	ENPEP	36	5	2	1	2	18.101	3.788	2.97	0.818	3
ENSG00000134160	TRPM1	28	1	1	1	0	6.157	3.733	3.393	0.34	5
ENSG00000108021	FAM208B	39	8	2	1	4	13.291	3.713	3.268	0.445	1
ENSG00000107863	ARHGAP21	39	8	2	1	4	7.52	3.68	3.152	0.529	3
ENSG00000164509	IL31RA	26	1	1	1	0	9.134	3.668	2.004	1.664	4
ENSG00000091536	MYO15A	26	1	1	1	1	9.755	3.649	3.017	0.632	3
ENSG00000133863	TEX15	28	1	1	1	1	25.927	3.629	3.206	0.422	4
ENSG00000184661	CDCA2	32	1	2	1	2	8.789	3.618	3.044	0.574	3
ENSG00000164078	MST1R	32	6	1	1	2	9.609	3.57	2.929	0.641	3
ENSG00000105877	DNAH11	30	2	0	1	2	6.925	3.565	3.105	0.46	0
ENSG00000174038	C9orf131	24	1	1	1	0	16.992	3.557	2.775	0.783	3
ENSG00000108846	ABCC3	30	4	1	1	2	12.741	3.531	3.083	0.448	3
ENSG00000164171	ITGA2	29	1	2	1	1	4.539	3.521	2.024	1.497	3
ENSG00000151687	ANKAR	29	1	1	1	0	14.005	3.483	3.307	0.176	1
ENSG00000138642	HERC6	26	2	2	1	1	15.494	3.449	3.16	0.29	3
ENSG00000163631	ALB	38	8	2	1	3	9.008	3.441	2.432	1.009	2
ENSG00000047662	FAM184B	29	1	1	1	3	4.915	3.407	3.052	0.355	4
ENSG00000182898	TCHHL1	23	1	1	1	0	21.128	3.365	2.781	0.584	2
ENSG00000016490	CLCA1	30	1	1	1	2	17.238	3.361	2.593	0.768	2
ENSG00000134250	NOTCH2	34	5	2	1	4	5.956	3.355	3.159	0.196	3
ENSG00000154914	USP43	28	2	1	1	2	7.21	3.353	2.919	0.434	3
ENSG00000151838	CCDC175	30	4	1	1	1	18.841	3.35	1.919	1.431	1
ENSG00000054796	SPO11	28	1	1	1	0	2.324	3.288	3.02	0.268	3
ENSG00000163600	ICOS	27	1	1	1	2	2.817	3.217	3.012	0.205	3
ENSG00000110448	CD5	29	1	2	1	3	9.981	3.212	2.668	0.545	3
ENSG00000175267	VWA3A	29	1	1	1	2	16.228	3.2	1.716	1.484	2
ENSG00000184507	NUTM1	24	1	1	1	0	9.046	3.138	3.007	0.13	3
ENSG00000124089	MC3R	24	1	1	1	1	5.616	3.061	2.918	0.143	3
ENSG00000163492	CCDC141	33	5	1	1	2	3.702	3.056	2.694	0.363	3
ENSG00000155592	ZKSCAN2	33	1	1	1	4	4.418	3.053	3.036	0.017	3
ENSG00000149507	OOSP2	16	1	1	1	0	3.846	3.052	2.512	0.54	2
ENSG00000048342	CC2D2A	37	7	2	1	4	4.388	3.041	2.669	0.372	1
ENSG00000160593	AMICA1	36	8	0	1	3	7.846	3.041	2.536	0.505	3
ENSG00000141431	ASXL3	27	1	1	1	1	4.31	3.037	3.014	0.023	3
ENSG00000139144	PIK3C2G	26	1	1	1	1	12.134	3.033	2.964	0.07	3
ENSG00000173517	PEAK1	35	5	2	1	4	2.49	3.026	2.894	0.131	2
ENSG00000107186	MPDZ	40	7	2	1	4	5.466	3.023	2.569	0.454	2
ENSG00000187905	AC002472.13	19	3	0	1	2	8.46	3.014	2.903	0.112	3
ENSG00000070601	FRMPD1	31	1	1	1	3	12.005	3.013	1.961	1.052	3
ENSG00000117215	PLA2G2D	31	6	1	1	1	3.896	3.007	2.582	0.425	2
ENSG00000172673	THEMIS	30	1	1	1	1	5.644	2.991	2.24	0.75	3
ENSG00000196083	IL1RAP	40	8	2	1	3	2.255	2.99	2.962	0.028	1
ENSG00000154864	PIEZO2	23	1	1	1	2	10.371	2.957	2.378	0.58	1
ENSG00000119285	HEATR1	36	7	2	1	3	4.467	2.934	2.247	0.687	0
ENSG00000165383	LRRC18	29	3	2	1	1	0.97	2.934	2.904	0.03	3
ENSG00000164500	C7orf72	22	2	1	1	0	8.324	2.933	1.735	1.198	3
ENSG00000023839	ABCC2	37	6	2	1	3	3.528	2.925	2.603	0.322	3
ENSG00000158113	LRRC43	24	1	2	1	0	10.042	2.918	2.505	0.413	3
ENSG00000162594	IL23R	29	1	1	1	0	7.805	2.908	2.423	0.485	4
ENSG00000105559	PLEKHA4	27	1	2	1	0	4.824	2.9	2.507	0.393	3
ENSG00000128536	CDHR3	33	3	2	1	2	6.321	2.874	1.656	1.219	3
ENSG00000148604	RGR	27	5	0	1	0	0.692	2.87	2.592	0.277	2
ENSG00000153820	SPHKAP	38	6	1	1	4	10.056	2.867	2.52	0.347	2
ENSG00000128815	WDFY4	28	2	1	1	2	4.676	2.856	2.502	0.355	0
ENSG00000007171	NOS2	29	2	1	1	1	2.843	2.856	2.551	0.305	3
ENSG00000154134	ROBO3	27	1	1	1	0	2.9	2.84	2.819	0.021	3
ENSG00000106608	URGCP	36	6	2	1	4	0.998	2.839	2.827	0.012	3
ENSG00000136869	TLR4	37	7	2	1	1	15.796	2.835	2.454	0.381	2
ENSG00000111641	NOP2	38	7	2	1	4	1.984	2.831	2.582	0.25	3
ENSG00000170379	FAM115C	23	1	1	1	0	11.254	2.82	2.672	0.148	2
ENSG00000132824	SERINC3	40	7	2	1	4	4.219	2.82	1.847	0.973	3
ENSG00000157131	C8A	37	6	1	1	3	5.663	2.815	1.919	0.896	3
ENSG00000140400	MAN2C1	33	5	2	1	4	1.638	2.81	2.795	0.015	3
ENSG00000163975	MFI2	29	1	2	1	1	6.4	2.807	2.034	0.773	3
ENSG00000180316	PNPLA1	27	1	1	1	0	3.294	2.791	2.668	0.123	3
ENSG00000069122	GPR116	40	8	2	1	4	6.629	2.787	1.152	1.635	3
ENSG00000163092	XIRP2	33	4	2	1	2	11.38	2.771	1.953	0.818	1
ENSG00000105549	THEG	23	1	1	1	2	8.494	2.77	2.563	0.207	3
ENSG00000139618	BRCA2	35	4	2	1	3	18.133	2.758	1.892	0.866	0
ENSG00000151388	ADAMTS12	30	1	1	1	1	7.849	2.756	2.33	0.426	2
ENSG00000149131	SERPING1	37	8	2	1	4	3.25	2.747	2.623	0.124	2
ENSG00000164393	GPR111	26	1	1	1	0	3.139	2.731	2.586	0.144	3
ENSG00000136052	SLC41A2	33	3	1	1	2	2.058	2.726	2.695	0.031	3
ENSG00000187033	SAMD7	27	1	0	1	0	9.702	2.719	2.681	0.038	3
ENSG00000189325	C6orf222	26	1	2	1	1	20.224	2.711	1.607	1.104	2
ENSG00000132623	ANKEF1	31	2	2	1	1	2.437	2.702	2.473	0.229	2
ENSG00000138347	MYPN	34	4	1	1	3	1.273	2.693	2.454	0.239	2
ENSG00000158006	PAFAH2	40	7	2	1	4	1.388	2.693	2.37	0.323	3
ENSG00000140287	HDC	31	1	1	1	2	1.565	2.686	2.658	0.028	3
ENSG00000163067	ZNF2	25	1	1	1	2	3.13	2.686	2.211	0.475	4
ENSG00000104133	SPG11	40	8	2	1	4	6.683	2.656	2.637	0.019	3
ENSG00000180263	FGD6	38	5	2	1	4	11.224	2.653	1.784	0.869	2
ENSG00000125319	C17orf53	29	2	1	1	1	10.306	2.652	1.631	1.022	0
ENSG00000188162	OTOG	27	1	1	1	0	9.211	2.628	2.31	0.318	3
ENSG00000077498	TYR	27	1	1	1	0	1.056	2.593	2.564	0.029	3
ENSG00000184445	KNTC1	31	2	1	1	1	4.79	2.589	2.503	0.086	1
ENSG00000214944	ARHGEF28	28	3	2	1	3	7.46	2.576	1.532	1.044	2
ENSG00000164169	PRMT10	41	8	2	1	4	2.937	2.574	2.569	0.005	3
ENSG00000163938	GNL3	38	8	2	1	3	1.212	2.571	2.375	0.196	3
ENSG00000173531	MST1	36	6	1	1	4	4.171	2.57	1.827	0.744	3
ENSG00000186532	SMYD4	36	5	1	1	4	3.32	2.568	2.545	0.023	2
ENSG00000127311	HELB	33	1	2	1	4	13.793	2.562	2.44	0.122	2
ENSG00000103540	CCP110	39	7	2	1	4	7.447	2.556	2.288	0.268	1
ENSG00000173702	MUC13	30	1	2	1	2	13.522	2.554	1.554	1	2
ENSG00000175899	A2M	34	7	2	1	3	14.333	2.551	2.41	0.142	1
ENSG00000144554	FANCD2	37	7	2	1	2	7.128	2.547	2.398	0.149	3
ENSG00000173698	GPR64	32	2	2	1	2	2.505	2.506	1.798	0.708	1
ENSG00000115750	TAF1B	39	7	1	1	4	1.509	2.496	2.173	0.322	2
ENSG00000137462	TLR2	33	4	2	1	3	11.801	2.472	1.781	0.691	0
ENSG00000112812	PRSS16	27	1	1	1	1	4.095	2.471	1.691	0.779	2
ENSG00000153292	GPR110	32	3	2	1	1	9.958	2.46	1.134	1.327	1
ENSG00000179934	CCR8	24	1	1	1	0	3.531	2.45	1.881	0.569	3
ENSG00000189362	TMEM194B	27	4	1	1	1	3.053	2.445	2.399	0.046	2
ENSG00000106804	C5	35	4	2	1	3	7.134	2.432	1.513	0.919	2
ENSG00000205220	PSMB10	33	4	1	1	2	2.322	2.424	2.316	0.108	2
ENSG00000158816	VWA5B1	30	2	1	1	2	5.823	2.42	1.578	0.842	2
ENSG00000143107	FNDC7	31	1	1	1	2	1.818	2.412	2.404	0.007	3
ENSG00000137857	DUOX1	29	1	2	1	2	5.974	2.408	2.098	0.311	2
ENSG00000117586	TNFSF4	31	3	2	1	0	3.939	2.405	2.373	0.032	3
ENSG00000138182	KIF20B	34	5	1	1	2	3.049	2.39	1.904	0.487	3
ENSG00000089847	ANKRD24	25	1	2	1	2	5.128	2.383	2.089	0.294	2
ENSG00000137440	FGFBP1	28	3	2	1	2	4.799	2.383	1.931	0.452	2
ENSG00000171456	ASXL1	38	7	1	1	4	2.898	2.357	2.011	0.345	2
ENSG00000141384	TAF4B	29	1	2	1	1	7.011	2.348	2.199	0.149	2
ENSG00000171872	KLF17	24	1	1	1	0	6.521	2.346	1.649	0.697	2
ENSG00000100034	PPM1F	33	3	1	1	4	4.812	2.339	1.856	0.483	3
ENSG00000153339	TRAPPC8	35	6	1	1	4	0.015	2.339	2.314	0.026	3
ENSG00000099812	MISP	23	2	2	1	1	11.448	2.336	1.554	0.782	1
ENSG00000153207	AHCTF1	37	7	2	1	3	4.581	2.321	1.899	0.422	2
ENSG00000089558	KCNH4	28	1	1	1	1	3.215	2.317	2.21	0.106	2
ENSG00000167531	LALBA	25	1	1	1	0	2.67	2.314	1.13	1.185	3
ENSG00000184584	TMEM173	36	7	2	1	2	5.737	2.314	1.83	0.484	3
ENSG00000152818	UTRN	36	6	0	1	4	3.214	2.309	1.285	1.024	2
ENSG00000087303	NID2	36	6	1	1	2	3.376	2.291	2.097	0.194	2
ENSG00000181894	ZNF329	22	3	1	1	1	11.404	2.285	2.236	0.049	2
ENSG00000143199	ADCY10	31	2	1	1	2	7.027	2.271	1.096	1.175	0
ENSG00000152582	SPEF2	31	1	1	1	2	15.088	2.266	1.929	0.337	0
ENSG00000180376	CCDC66	39	7	2	1	3	2.698	2.266	1.966	0.3	2
ENSG00000134321	RSAD2	35	6	1	1	3	2.458	2.264	2.108	0.156	2
ENSG00000178764	ZHX2	33	5	2	1	4	3.333	2.263	2.231	0.032	2
ENSG00000118491	ZC2HC1B	24	1	0	1	0	0.919	2.262	2.261	0.001	2
ENSG00000166825	ANPEP	39	8	2	1	4	9.307	2.26	0.681	1.58	1
ENSG00000127603	MACF1	35	5	2	1	3	1.497	2.25	2.225	0.025	1
ENSG00000185946	RNPC3	31	8	2	1	4	3.224	2.249	1.301	0.947	2
ENSG00000166866	MYO1A	28	1	1	1	0	5.482	2.245	2.096	0.149	2
ENSG00000146648	EGFR	38	5	2	1	4	0.624	2.235	2.159	0.075	2
ENSG00000132313	MRPL35	39	8	2	1	4	1.599	2.234	1.896	0.337	2
ENSG00000196296	ATP2A1	28	2	1	1	0	1.21	2.234	1.825	0.409	2
ENSG00000046651	OFD1	38	7	2	1	4	6.025	2.232	2.065	0.168	2
ENSG00000173421	CCDC36	29	1	1	1	0	6.824	2.224	2.091	0.134	2
ENSG00000003393	ALS2	40	8	2	1	4	2.483	2.223	2.204	0.02	2
ENSG00000163913	IFT122	41	8	2	1	4	3.577	2.222	2.208	0.014	3
ENSG00000174197	MGA	35	5	2	1	4	6.371	2.213	2.162	0.051	1
ENSG00000170289	CNGB3	24	1	0	1	0	5.304	2.213	2.139	0.074	2
ENSG00000168907	PLA2G4F	29	1	1	1	2	8.786	2.206	1.225	0.982	2
ENSG00000132549	VPS13B	34	4	2	1	3	3.499	2.202	2.096	0.106	0
ENSG00000205038	PKHD1L1	34	5	2	1	2	8.597	2.194	2.038	0.156	0
ENSG00000107165	TYRP1	31	3	1	1	0	6.008	2.193	1.793	0.4	2
ENSG00000096996	IL12RB1	25	1	1	1	1	22.326	2.188	1.464	0.724	0
ENSG00000177628	GBA	35	7	1	1	4	3.636	2.185	1.694	0.491	2
ENSG00000111670	GNPTAB	40	8	2	1	4	2.189	2.183	1.874	0.309	1
ENSG00000123485	HJURP	32	5	1	1	4	12.757	2.182	0.857	1.325	1
ENSG00000089199	CHGB	38	7	2	1	4	3.441	2.18	1.97	0.21	2
ENSG00000100578	KIAA0586	37	5	2	1	3	4.54	2.178	1.999	0.179	1
ENSG00000169344	UMOD	35	8	2	1	0	2.906	2.174	2.115	0.059	3
ENSG00000205213	LGR4	41	8	2	1	4	1.487	2.172	0.958	1.214	2
ENSG00000168676	KCTD19	30	1	1	1	1	2.073	2.169	2.16	0.009	2
ENSG00000101407	TTI1	40	7	2	1	4	2.013	2.167	2.09	0.078	2
ENSG00000129646	QRICH2	23	1	1	1	2	8.68	2.166	2.1	0.066	2
ENSG00000188316	ENO4	37	6	2	1	2	4.867	2.162	2.108	0.054	3
ENSG00000178295	GEN1	38	8	2	1	2	4.947	2.16	2.068	0.091	2
ENSG00000118246	FASTKD2	40	8	2	1	4	4.676	2.15	1.868	0.282	1
ENSG00000096654	ZNF184	23	2	1	1	1	8.928	2.135	2.112	0.023	2
ENSG00000140506	LMAN1L	27	1	1	1	1	5.34	2.13	2.097	0.033	2
ENSG00000168685	IL7R	34	4	2	1	2	5.817	2.129	1.074	1.055	1
ENSG00000156463	SH3RF2	39	6	2	1	4	0.847	2.124	2.017	0.108	1
ENSG00000110318	KIAA1377	35	5	1	1	4	2.728	2.116	1.863	0.253	1
ENSG00000136205	TNS3	36	6	2	1	4	6.069	2.112	1.699	0.413	2
ENSG00000143390	RFX5	39	7	2	1	4	0.904	2.109	1.701	0.408	1
ENSG00000182179	UBA7	33	2	1	1	3	5.206	2.101	1.974	0.127	2
ENSG00000134256	CD101	29	1	1	1	0	17.962	2.096	1.748	0.348	2
ENSG00000163638	ADAMTS9	36	4	2	1	3	6.371	2.094	1.38	0.714	0
ENSG00000187862	TTC24	26	1	1	1	0	5.525	2.092	2.06	0.032	2
ENSG00000106868	SUSD1	34	4	2	1	3	2.124	2.09	2.023	0.067	2
ENSG00000147434	CHRNA6	28	1	1	1	0	3.591	2.09	1.058	1.032	2
ENSG00000112149	CD83	37	6	2	1	4	1.103	2.086	1.874	0.212	2
ENSG00000154227	CERS3	30	1	1	1	1	1.173	2.064	1.638	0.426	2
ENSG00000131095	GFAP	32	1	1	1	4	3.158	2.058	2.05	0.008	2
ENSG00000136010	ALDH1L2	31	3	1	1	0	4.658	2.055	1.898	0.157	2
ENSG00000127954	STEAP4	35	6	2	1	2	1.831	2.052	1.843	0.209	2
ENSG00000146476	C6orf211	37	6	2	1	4	2.666	2.052	2.036	0.016	2
ENSG00000109686	SH3D19	40	8	2	1	3	1.763	2.027	1.997	0.03	2
ENSG00000179119	SPTY2D1	38	7	2	1	4	0.957	2.013	1.99	0.023	2
ENSG00000148795	CYP17A1	29	1	2	1	2	13.492	2.009	0.947	1.062	2
ENSG00000167394	ZNF668	29	1	1	1	2	1.962	2.007	1.086	0.92	2
ENSG00000132842	AP3B1	37	6	2	1	3	0.163	2.006	1.988	0.018	2
ENSG00000148600	CDHR1	32	3	1	1	3	2.162	2.001	1.92	0.081	2
ENSG00000178974	FBXO34	31	7	2	1	4	6.866	2.001	1.8	0.201	2
ENSG00000180481	GLIPR1L2	27	1	1	1	0	5.435	2.001	1.283	0.718	2
ENSG00000091106	NLRC4	21	1	1	1	1	12.05	1.996	1.614	0.381	2
ENSG00000138760	SCARB2	40	8	1	1	4	0.249	1.995	1.74	0.255	2
ENSG00000176371	ZSCAN2	26	1	1	1	2	4.555	1.989	1.681	0.308	0
ENSG00000165757	KIAA1462	36	7	2	1	3	9.588	1.989	1.424	0.565	1
ENSG00000153993	SEMA3D	32	1	1	1	3	4.99	1.985	1.83	0.155	2
ENSG00000141198	TOM1L1	41	8	2	1	4	2.683	1.982	1.944	0.037	2
ENSG00000101751	POLI	35	5	2	1	4	4.18	1.98	1.508	0.473	1
ENSG00000116957	TBCE	39	8	2	1	4	3.514	1.978	1.113	0.866	2
ENSG00000163482	STK36	37	6	0	1	4	0.599	1.97	1.952	0.017	2
ENSG00000166963	MAP1A	36	6	1	1	4	5.734	1.968	1.92	0.048	1
ENSG00000136542	GALNT5	27	1	1	1	0	10.271	1.962	1.259	0.704	2
ENSG00000189058	APOD	40	7	2	1	4	2.286	1.961	1.939	0.022	2
ENSG00000156970	BUB1B	31	1	2	1	2	1.224	1.953	1.92	0.033	2
ENSG00000072571	HMMR	30	1	1	1	2	0.947	1.952	1.438	0.514	2
ENSG00000107290	SETX	39	7	2	1	3	8.912	1.948	1.673	0.275	2
ENSG00000112200	ZNF451	38	7	2	1	4	2.682	1.948	1.905	0.043	2
ENSG00000112902	SEMA5A	36	6	1	1	4	0.929	1.945	1.476	0.469	2
ENSG00000103319	EEF2K	38	6	2	1	4	2.261	1.944	1.836	0.108	2
ENSG00000168843	FSTL5	35	6	1	1	4	2.22	1.944	1.583	0.361	2
ENSG00000175198	PCCA	39	8	2	1	3	0.196	1.944	1.93	0.014	2
ENSG00000179776	CDH5	38	8	2	1	3	6.177	1.943	1.716	0.227	2
ENSG00000072274	TFRC	37	6	2	1	4	7.195	1.94	1.726	0.214	2
ENSG00000101057	MYBL2	27	1	1	1	1	0.717	1.939	1.15	0.789	2
ENSG00000020426	MNAT1	40	8	2	1	4	0.005	1.929	1.929	0	2
ENSG00000187553	CYP26C1	26	1	1	1	0	0.068	1.926	1.908	0.018	2
ENSG00000105357	MYH14	22	3	2	1	0	1.669	1.924	1.814	0.11	1
ENSG00000146700	SRCRB4D	29	1	1	1	2	0.049	1.924	1.917	0.007	2
ENSG00000167723	TRPV3	28	1	1	1	0	1.472	1.924	1.922	0.002	2
ENSG00000236320	SLFN14	21	1	1	1	0	8.468	1.924	1.859	0.065	2
ENSG00000065361	ERBB3	37	5	2	1	4	2.983	1.919	1.83	0.089	2
ENSG00000132952	USPL1	38	6	2	1	4	4.586	1.914	1.756	0.157	0
ENSG00000198483	ANKRD35	31	1	1	1	3	12.209	1.914	1.117	0.797	2
ENSG00000105865	DUS4L	39	7	2	1	4	0.085	1.91	1.91	0	2
ENSG00000095464	PDE6C	30	4	0	1	0	0.695	1.908	1.905	0.003	2
ENSG00000103227	LMF1	37	8	2	1	4	1.541	1.907	1.149	0.758	2
ENSG00000008226	DLEC1	33	3	2	1	3	5.454	1.901	1.783	0.119	0
ENSG00000168329	CX3CR1	33	5	2	1	4	4.88	1.901	1.834	0.067	2
ENSG00000169914	OTUD3	39	7	2	1	4	0.048	1.901	1.898	0.003	2
ENSG00000054690	PLEKHH1	39	7	2	1	4	3.168	1.899	1.682	0.217	1
ENSG00000079931	MOXD1	40	7	2	1	4	0.282	1.897	1.651	0.246	2
ENSG00000173226	IQCB1	41	8	2	1	4	2.683	1.895	1.862	0.033	2
ENSG00000181827	RFX7	40	7	2	1	4	0.671	1.894	1.621	0.273	2
ENSG00000163075	PCDP1	35	8	1	1	1	2.293	1.893	1.814	0.079	1
ENSG00000162852	CNST	37	6	2	1	4	1.458	1.893	1.791	0.102	2
ENSG00000149177	PTPRJ	38	6	2	1	4	18.565	1.891	1.471	0.42	1
ENSG00000110723	EXPH5	36	5	2	1	3	10.287	1.89	1.767	0.123	2
ENSG00000021645	NRXN3	24	1	1	1	1	0.006	1.889	1.889	0	2
ENSG00000182606	TRAK1	38	7	2	1	4	0.015	1.886	1.885	0.001	2
ENSG00000188039	NWD1	25	1	1	1	2	8.361	1.886	0.852	1.034	2
ENSG00000095485	CWF19L1	39	7	2	1	4	0.012	1.885	1.884	0.001	2
ENSG00000078177	N4BP2	36	5	2	1	3	3.532	1.88	1.72	0.16	1
ENSG00000183856	IQGAP3	28	1	1	1	1	12.64	1.875	1.748	0.128	2
ENSG00000143578	CREB3L4	33	6	1	1	1	2.885	1.87	1.473	0.397	1
ENSG00000013725	CD6	27	1	1	1	2	16.954	1.868	1.76	0.108	2
ENSG00000153294	GPR115	27	1	1	1	0	6.795	1.865	1.62	0.244	2
ENSG00000171467	ZNF318	41	8	2	1	4	5.101	1.864	1.778	0.087	1
ENSG00000172901	AQPEP	29	2	1	1	0	2.856	1.859	1.625	0.234	1
ENSG00000178562	CD28	31	2	2	1	1	0.61	1.856	1.844	0.013	2
ENSG00000116678	LEPR	39	7	2	1	3	3.732	1.852	1.763	0.089	1
ENSG00000126456	IRF3	36	8	2	1	4	3.061	1.85	1.605	0.245	2
ENSG00000107745	MICU1	41	8	2	1	4	0.011	1.848	1.846	0.002	2
ENSG00000154447	SH3RF1	37	5	2	1	4	0.925	1.848	1.718	0.13	2
ENSG00000197893	NRAP	36	5	2	1	2	0.52	1.844	1.776	0.069	2
ENSG00000117090	SLAMF1	27	1	2	1	1	2.735	1.836	0.997	0.838	2
ENSG00000170581	STAT2	35	6	2	1	4	2.529	1.835	1.103	0.732	2
ENSG00000170396	ZNF804A	34	3	1	1	3	5.235	1.832	1.781	0.051	1
ENSG00000115594	IL1R1	39	8	2	1	3	5.948	1.832	1.42	0.412	2
ENSG00000090661	CERS4	29	1	2	1	4	6.627	1.83	0.506	1.325	2
ENSG00000111859	NEDD9	41	8	2	1	4	4.686	1.83	1.422	0.408	2
ENSG00000064933	PMS1	32	1	1	1	4	6.442	1.826	1.732	0.094	1
ENSG00000142166	IFNAR1	38	6	2	1	4	5.974	1.826	1.236	0.59	1
ENSG00000166634	SERPINB12	25	1	1	1	0	5.172	1.826	1.706	0.12	2
ENSG00000162924	REL	31	1	2	1	2	1.083	1.825	1.537	0.287	2
ENSG00000011405	PIK3C2A	39	6	2	1	4	1.061	1.823	1.756	0.067	2
ENSG00000140006	WDR89	36	8	2	1	3	0.324	1.814	1.772	0.042	2
ENSG00000197822	OCLN	38	7	2	1	3	0.928	1.814	1.776	0.038	2
ENSG00000173269	MMRN2	38	7	2	1	3	4.564	1.805	1.564	0.242	1
ENSG00000104055	TGM5	29	1	1	1	0	1.218	1.801	1.797	0.004	1
ENSG00000130775	THEMIS2	33	4	2	1	3	2.656	1.801	1.605	0.196	1
ENSG00000123240	OPTN	39	8	1	1	4	0.855	1.801	1.719	0.082	2
ENSG00000006837	CDKL3	29	1	1	1	2	6.71	1.79	1.644	0.146	1
ENSG00000149418	ST14	32	6	2	1	2	6.144	1.787	1.516	0.271	2
ENSG00000151379	MSGN1	25	1	1	1	0	1.659	1.781	1.055	0.726	2
ENSG00000156299	TIAM1	34	3	2	1	4	0.778	1.777	1.768	0.009	2
ENSG00000113594	LIFR	37	5	2	1	4	2.182	1.775	1.708	0.067	0
ENSG00000147459	DOCK5	33	5	0	1	2	1.046	1.769	1.048	0.72	2
ENSG00000068489	PRR11	29	1	1	1	1	3.429	1.765	1.723	0.042	2
ENSG00000100209	HSCB	37	7	2	1	4	1.5	1.762	1.676	0.085	2
ENSG00000134489	HRH4	28	2	1	1	0	2.661	1.759	1.473	0.286	1
ENSG00000127980	PEX1	40	7	2	1	4	1.666	1.758	1.431	0.327	1
ENSG00000091138	SLC26A3	29	1	1	1	0	3.56	1.756	1.595	0.161	2
ENSG00000214013	GANC	37	7	1	1	2	4.176	1.75	1.692	0.058	2
ENSG00000116138	DNAJC16	40	7	2	1	4	2.069	1.748	1.49	0.258	2
ENSG00000182271	TMIGD1	32	4	2	1	1	0.595	1.748	1.122	0.626	2
ENSG00000150051	MKX	38	5	2	1	4	0.054	1.746	1.735	0.011	2
ENSG00000156711	MAPK13	29	1	2	1	2	0.185	1.746	1.74	0.005	2
ENSG00000141506	PIK3R5	33	3	2	1	3	0.687	1.742	1.694	0.048	2
ENSG00000176771	NCKAP5	30	5	1	1	2	5.561	1.733	1.469	0.264	0
ENSG00000014257	ACPP	30	1	2	1	0	5.14	1.733	1.525	0.208	1
ENSG00000186862	PDZD7	31	1	1	1	3	2.441	1.733	1.719	0.014	2
ENSG00000167173	C15orf39	34	6	2	1	3	4.201	1.73	1.14	0.59	2
ENSG00000064703	DDX20	37	7	1	1	4	1.028	1.729	1.68	0.048	2
ENSG00000125384	PTGER2	33	4	2	1	3	1.309	1.729	1.673	0.056	2
ENSG00000105664	COMP	24	1	1	1	2	0.925	1.722	1.266	0.456	2
ENSG00000135124	P2RX4	39	8	2	1	4	4.065	1.715	1.65	0.066	2
ENSG00000148602	LRIT1	28	1	1	1	0	9.544	1.709	1.657	0.052	2
ENSG00000074966	TXK	30	1	1	1	2	4.179	1.696	0.781	0.915	2
ENSG00000002549	LAP3	40	8	2	1	4	1.165	1.695	1.604	0.091	2
ENSG00000135966	TGFBRAP1	37	6	2	1	4	0.885	1.693	0.894	0.799	2
ENSG00000076555	ACACB	32	2	2	1	4	3.094	1.691	1.387	0.303	2
ENSG00000152822	GRM1	33	3	1	1	3	0.093	1.691	0.649	1.042	2
ENSG00000052795	FNIP2	28	3	2	1	4	5.807	1.69	1.06	0.63	0
ENSG00000036549	ZZZ3	37	6	2	1	4	1.368	1.688	1.632	0.056	1
ENSG00000155875	FAM154A	28	1	1	1	1	4.671	1.688	1.225	0.463	2
ENSG00000133640	LRRIQ1	29	4	1	1	2	4.658	1.687	1.462	0.225	0
ENSG00000086288	NME8	27	1	1	1	0	7.144	1.686	1.13	0.556	2
ENSG00000119723	COQ6	40	7	2	1	4	0.03	1.681	0.631	1.05	2
ENSG00000177291	GJD4	25	1	1	1	0	2.049	1.681	1.637	0.044	2
ENSG00000114487	MORC1	28	1	1	1	0	5.447	1.678	1.328	0.35	1
ENSG00000075643	MOCOS	38	6	2	1	3	1.652	1.675	1.295	0.38	1
ENSG00000077063	CTTNBP2	35	5	2	1	4	2.612	1.672	1.619	0.054	2
ENSG00000198944	SOWAHA	27	5	1	1	2	3.908	1.671	1.459	0.212	1
ENSG00000163131	CTSS	40	8	2	1	4	6.362	1.67	1.437	0.233	1
ENSG00000164050	PLXNB1	33	5	2	1	3	4.421	1.66	1.428	0.232	1
ENSG00000136628	EPRS	39	8	2	1	4	2.645	1.657	1.302	0.355	1
ENSG00000165490	C11orf82	33	4	1	1	2	8.363	1.656	1.257	0.399	0
ENSG00000213983	AP1G2	28	1	2	1	2	3.001	1.654	0.755	0.899	2
ENSG00000168502	SOGA2	28	2	1	1	4	4.732	1.652	1.233	0.419	0
ENSG00000124789	NUP153	38	7	2	1	4	2.058	1.649	1.338	0.311	1
ENSG00000159256	MORC3	39	8	2	1	4	1.494	1.645	1.439	0.206	1
ENSG00000136492	BRIP1	30	3	1	1	1	3.9	1.638	1.567	0.071	1
ENSG00000076258	FMO4	33	5	1	1	3	1.082	1.638	0.873	0.764	2
ENSG00000132530	XAF1	35	7	2	1	3	4.973	1.638	1.42	0.218	2
ENSG00000126883	NUP214	36	6	1	1	4	1.954	1.626	1.475	0.151	1
ENSG00000181104	F2R	36	7	2	1	3	1.469	1.626	1.458	0.168	1
ENSG00000135569	TAAR5	22	1	1	1	0	2.786	1.625	1.546	0.079	2
ENSG00000115850	LCT	29	1	1	1	1	19.01	1.623	1.538	0.085	1
ENSG00000135837	CEP350	37	7	1	1	2	1.483	1.621	1.589	0.032	2
ENSG00000121289	CEP89	39	7	2	1	4	1.319	1.62	1.588	0.032	1
ENSG00000069431	ABCC9	35	3	2	1	3	0.069	1.62	1.616	0.003	2
ENSG00000109929	SC5D	40	8	2	1	4	0.175	1.62	1.515	0.105	2
ENSG00000134853	PDGFRA	36	5	0	1	4	2.687	1.618	1.568	0.051	2
ENSG00000183337	BCOR	38	6	2	1	4	1.393	1.617	1.615	0.003	2
ENSG00000123352	SPATS2	40	8	2	1	4	1.397	1.615	1.544	0.07	1
ENSG00000184378	ACTRT3	30	4	1	1	1	2.803	1.614	1.168	0.446	1
ENSG00000125726	CD70	27	1	1	1	2	2.238	1.611	1.446	0.165	2
ENSG00000138303	ASCC1	39	8	2	1	3	0	1.607	1.34	0.267	2
ENSG00000169299	PGM2	40	8	2	1	4	4.196	1.603	1.571	0.032	2
ENSG00000152760	TCTEX1D1	33	3	1	1	3	0.232	1.601	1.585	0.016	2
ENSG00000182718	ANXA2	38	8	2	1	3	0.203	1.601	0.929	0.672	2
ENSG00000177575	CD163	28	2	2	1	1	8.134	1.598	1.314	0.284	1
ENSG00000160867	FGFR4	30	4	1	1	1	0.119	1.596	1.577	0.019	1
ENSG00000124721	DNAH8	29	2	1	1	1	2.003	1.592	1.552	0.04	0
ENSG00000110900	TSPAN11	29	3	1	1	4	0.392	1.591	1.582	0.01	2
ENSG00000082074	FYB	34	5	2	1	2	1.987	1.583	1.531	0.052	1
ENSG00000167895	TMC8	28	1	1	1	3	6.298	1.581	1.391	0.19	1
ENSG00000185002	RFX6	30	2	1	1	0	4.497	1.58	1.192	0.388	1
ENSG00000080839	RBL1	33	3	1	1	3	3.311	1.578	1.564	0.014	2
ENSG00000196074	SYCP2	28	1	1	1	0	5.476	1.572	1.5	0.072	1
ENSG00000039319	ZFYVE16	34	4	2	1	4	8.857	1.57	0.961	0.609	0
ENSG00000167522	ANKRD11	38	8	2	1	4	8.156	1.558	0.993	0.564	0
ENSG00000145012	LPP	37	5	2	1	3	0.247	1.556	1.478	0.077	2
ENSG00000077943	ITGA8	34	3	2	1	2	0.444	1.551	1.535	0.016	2
ENSG00000147874	HAUS6	37	7	2	1	3	4.85	1.548	1.483	0.065	0
ENSG00000112029	FBXO5	34	2	2	1	4	0.087	1.545	1.508	0.037	2
ENSG00000111452	GPR133	30	5	2	1	2	4.838	1.537	1.124	0.413	2
ENSG00000155363	MOV10	39	8	2	1	4	4.053	1.537	1.491	0.046	2
ENSG00000123191	ATP7B	35	4	2	1	3	2.476	1.533	1.445	0.088	2
ENSG00000140525	FANCI	34	6	1	1	2	3.392	1.528	1.444	0.084	0
ENSG00000139641	ESYT1	37	7	2	1	4	0.951	1.522	1.469	0.053	2
ENSG00000205464	ATP6AP1L	32	1	1	1	3	4.286	1.521	1.211	0.31	0
ENSG00000143409	FAM63A	38	8	1	1	4	5.049	1.519	1.237	0.282	1
ENSG00000203965	EFCAB7	39	7	2	1	4	0.253	1.518	0.938	0.579	2
ENSG00000136243	NUPL2	40	8	2	1	4	0.771	1.514	1.429	0.085	1
ENSG00000144229	THSD7B	26	1	1	1	1	9.782	1.504	1.413	0.091	1
ENSG00000174429	ABRA	33	3	2	1	2	2.472	1.504	1.328	0.176	1
ENSG00000196544	C17orf59	32	6	2	1	3	2.082	1.499	1.425	0.073	2
ENSG00000085719	CPNE3	31	2	1	1	2	0.005	1.498	1.414	0.083	2
ENSG00000109861	CTSC	38	8	2	1	4	2.941	1.494	1.473	0.021	1
ENSG00000105246	EBI3	28	2	2	1	2	4.468	1.491	1.456	0.035	1
ENSG00000176208	ATAD5	30	3	1	1	2	5.446	1.491	1.445	0.046	1
ENSG00000178078	STAP2	33	7	2	1	3	2.59	1.487	1.451	0.037	1
ENSG00000143971	ETAA1	37	6	2	1	3	5.733	1.486	1.351	0.135	0
ENSG00000137338	PGBD1	31	7	1	1	0	10.736	1.481	1.319	0.162	1
ENSG00000168010	ATG16L2	38	7	2	1	3	1.177	1.48	1.286	0.194	1
ENSG00000189184	PCDH18	35	4	2	1	2	1.154	1.478	1.345	0.133	1
ENSG00000140688	C16orf58	39	8	2	1	4	2.255	1.477	1.374	0.103	1
ENSG00000145703	IQGAP2	35	7	1	1	3	2.999	1.475	1.316	0.159	1
ENSG00000158077	NLRP14	24	2	1	1	0	3.408	1.474	1.218	0.256	1
ENSG00000143434	SEMA6C	36	5	2	1	4	2.453	1.469	1.342	0.127	2
ENSG00000112053	SLC26A8	32	3	1	1	1	9.178	1.467	0.875	0.593	1
ENSG00000111912	NCOA7	38	7	2	1	4	5.052	1.461	1.368	0.093	1
ENSG00000103037	SETD6	38	7	2	1	2	0.994	1.46	1.27	0.19	2
ENSG00000186638	KIF24	31	1	2	1	3	4.784	1.457	1.289	0.167	0
ENSG00000167716	WDR81	34	6	1	1	3	2.153	1.457	1.452	0.005	1
ENSG00000139734	DIAPH3	30	1	1	1	1	4.049	1.456	1.081	0.374	1
ENSG00000123146	CD97	36	8	1	1	4	9.851	1.453	0.904	0.549	0
ENSG00000135636	DYSF	35	5	2	1	4	0.092	1.453	1.423	0.03	2
ENSG00000136295	TTYH3	32	6	2	1	4	0.497	1.452	1.447	0.005	1
ENSG00000101639	CEP192	34	5	1	1	3	9.508	1.449	1.288	0.162	1
ENSG00000092200	RPGRIP1	28	1	0	1	1	9.679	1.448	1.252	0.196	0
ENSG00000153208	MERTK	39	6	2	1	4	5.185	1.447	0.509	0.938	1
ENSG00000115598	IL1RL2	27	1	1	1	1	9.339	1.443	0.715	0.728	0
ENSG00000160796	NBEAL2	33	2	2	1	4	2.804	1.443	1.24	0.203	0
ENSG00000130164	LDLR	36	6	2	1	3	3.548	1.443	1.272	0.171	1
ENSG00000154258	ABCA9	20	2	0	1	0	1.292	1.439	1.322	0.117	1
ENSG00000165506	DNAAF2	34	7	2	1	3	7.021	1.435	1.338	0.097	1
ENSG00000139354	GAS2L3	31	1	2	1	2	11.419	1.434	0.953	0.481	2
ENSG00000172543	CTSW	28	1	2	1	2	5.903	1.428	1.002	0.426	1
ENSG00000170615	SLC26A5	29	1	1	1	0	0.253	1.427	0.858	0.569	2
ENSG00000163029	SMC6	38	8	2	1	4	3.278	1.422	1.417	0.005	1
ENSG00000197563	PIGN	37	5	2	1	3	1.059	1.422	1.157	0.266	1
ENSG00000173083	HPSE	35	4	2	1	4	2.085	1.42	1.011	0.409	1
ENSG00000169994	MYO7B	28	4	2	1	1	7.305	1.418	1.196	0.222	0
ENSG00000134909	ARHGAP32	35	6	2	1	4	2.74	1.416	1.387	0.029	1
ENSG00000038295	TLL1	28	1	1	1	0	0.922	1.414	1.35	0.064	1
ENSG00000113100	CDH9	29	1	1	1	1	1.092	1.41	1.193	0.217	2
ENSG00000102901	CENPT	28	2	1	1	1	5.058	1.407	1.321	0.086	1
ENSG00000163519	TRAT1	30	1	1	1	1	5.287	1.407	0.411	0.997	1
ENSG00000095951	HIVEP1	37	6	2	1	3	3.109	1.4	1.36	0.041	1
ENSG00000047365	ARAP2	32	3	2	1	4	1.685	1.393	1.324	0.07	1
ENSG00000146143	PRIM2	33	7	2	1	4	1.26	1.393	1.39	0.003	1
ENSG00000175832	ETV4	30	1	1	1	2	0.095	1.392	1.389	0.003	2
ENSG00000165521	EML5	36	5	1	1	4	1.88	1.391	1.39	0	1
ENSG00000115109	EPB41L5	39	7	2	1	3	1.902	1.388	1.357	0.031	1
ENSG00000121210	KIAA0922	37	5	1	1	4	2.477	1.387	1.25	0.137	0
ENSG00000180347	CCDC129	32	5	2	1	0	3.588	1.385	1.309	0.076	1
ENSG00000164483	SAMD3	30	1	2	1	0	5.979	1.379	1.248	0.131	2
ENSG00000005844	ITGAL	36	4	2	1	3	14.2	1.376	1.282	0.094	1
ENSG00000161609	CCDC155	26	1	1	1	1	5.051	1.372	1.196	0.176	1
ENSG00000164114	MAP9	39	8	2	1	4	3.805	1.371	0.913	0.458	1
ENSG00000163898	LIPH	32	2	2	1	2	7.05	1.368	0.991	0.377	0
ENSG00000127831	VIL1	33	6	2	1	1	1.458	1.366	1.262	0.104	1
ENSG00000162877	PM20D1	40	8	2	1	3	5.873	1.363	1.179	0.184	0
ENSG00000173258	ZNF483	19	2	1	1	2	9.514	1.358	1.213	0.145	1
ENSG00000175311	ANKS4B	39	7	2	1	3	4.442	1.357	0.677	0.68	1
ENSG00000168060	NAALADL1	32	6	1	1	1	4.792	1.356	1.041	0.315	1
ENSG00000103023	PRSS54	32	2	1	1	3	7.236	1.356	0.867	0.489	2
ENSG00000161031	PGLYRP2	35	7	2	1	2	4.385	1.353	1.214	0.14	0
ENSG00000137841	PLCB2	30	3	2	1	2	2.489	1.353	1.342	0.012	1
ENSG00000093010	COMT	36	7	2	1	4	1.939	1.353	1.259	0.094	2
ENSG00000139780	METTL21C	36	4	1	1	4	3.51	1.352	1.265	0.087	1
ENSG00000213614	HEXA	38	8	2	1	4	1.175	1.351	1.215	0.137	1
ENSG00000178031	ADAMTSL1	26	1	0	1	3	9.377	1.345	0.987	0.359	1
ENSG00000100448	CTSG	25	1	1	1	2	5.131	1.343	0.225	1.118	1
ENSG00000135763	URB2	35	5	1	1	3	1.037	1.342	1.312	0.03	1
ENSG00000118873	RAB3GAP2	39	8	2	1	4	3.46	1.34	1.244	0.096	1
ENSG00000160208	RRP1B	39	8	2	1	4	4.097	1.34	1.189	0.151	1
ENSG00000188177	ZC3H6	39	7	2	1	4	0.135	1.34	1.335	0.004	2
ENSG00000039987	BEST2	25	1	2	1	0	1.934	1.334	1.251	0.083	1
ENSG00000180881	CAPS2	26	1	0	1	1	3.843	1.334	1.182	0.152	1
ENSG00000132849	INADL	38	6	2	1	4	10.937	1.331	0.929	0.402	0
ENSG00000095970	TREM2	34	5	1	1	4	1.463	1.331	0.926	0.405	1
ENSG00000145391	SETD7	40	8	2	1	4	0.876	1.331	1.169	0.162	1
ENSG00000157796	WDR19	39	7	2	1	4	1.118	1.33	1.311	0.019	1
ENSG00000081026	MAGI3	39	7	2	1	4	1.018	1.327	1.213	0.114	2
ENSG00000124574	ABCC10	35	7	2	1	4	4.166	1.325	1.117	0.208	1
ENSG00000132694	ARHGEF11	37	5	2	1	4	2.146	1.324	1.193	0.131	1
ENSG00000143669	LYST	36	4	2	1	4	6.735	1.323	1.029	0.294	0
ENSG00000094804	CDC6	33	4	2	1	1	2.939	1.322	0.922	0.4	0
ENSG00000129214	SHBG	28	5	0	1	1	5.62	1.316	1.164	0.152	1
ENSG00000183742	MACC1	27	1	1	1	0	10.234	1.313	1.144	0.169	0
ENSG00000162383	SLC1A7	26	1	1	1	1	2.007	1.31	1.309	0	1
ENSG00000164342	TLR3	39	6	2	1	4	2.724	1.309	0.917	0.392	0
ENSG00000189280	GJB5	25	1	1	1	1	3.416	1.309	0.984	0.325	1
ENSG00000140795	MYLK3	32	5	2	1	1	1.274	1.306	1.134	0.172	1
ENSG00000164175	SLC45A2	31	1	2	1	1	4.852	1.306	1.196	0.111	1
ENSG00000188352	FOCAD	38	6	2	1	4	0.97	1.304	1.118	0.186	1
ENSG00000138600	SPPL2A	41	8	2	1	4	3.008	1.303	1.2	0.102	1
ENSG00000122861	PLAU	39	8	2	1	3	5.469	1.302	1.142	0.16	1
ENSG00000178971	CTC1	36	6	2	1	3	4.415	1.301	1.218	0.083	1
ENSG00000069712	KIAA1107	37	5	2	1	4	3.662	1.3	1.25	0.05	1
ENSG00000113600	C9	35	6	2	1	0	2.884	1.3	1.229	0.071	1
ENSG00000186847	KRT14	21	1	1	1	0	0.202	1.299	1.289	0.01	1
ENSG00000069998	CECR5	35	7	2	1	4	1.839	1.299	1.232	0.068	2
ENSG00000254656	RTL1	19	2	1	1	1	11.593	1.296	0.938	0.358	0
ENSG00000144648	ACKR2	31	5	2	1	3	6.587	1.296	1.272	0.025	1
ENSG00000174332	GLIS1	27	1	2	1	2	1.02	1.296	1.274	0.022	1
ENSG00000151849	CENPJ	39	7	2	1	3	5.05	1.293	1.262	0.032	1
ENSG00000105137	SYDE1	32	5	1	1	2	1.455	1.292	1.231	0.061	1
ENSG00000168078	PBK	26	1	1	1	1	0.666	1.292	1.28	0.011	1
ENSG00000171988	JMJD1C	40	7	2	1	4	2.463	1.289	1.285	0.003	1
ENSG00000179841	AKAP5	34	7	2	1	3	2.474	1.286	1.054	0.232	0
ENSG00000141968	VAV1	33	4	2	1	3	2.63	1.286	1.242	0.043	1
ENSG00000197969	VPS13A	36	4	2	1	4	1.255	1.285	0.851	0.434	0
ENSG00000141556	TBCD	34	7	2	1	4	4.437	1.28	1.114	0.166	1
ENSG00000164930	FZD6	34	3	2	1	2	4.356	1.274	1.213	0.06	1
ENSG00000167721	TSR1	39	8	2	1	4	1.002	1.274	1.272	0.002	1
ENSG00000046604	DSG2	35	4	2	1	3	8.358	1.273	1.011	0.262	0
ENSG00000110848	CD69	32	5	1	1	2	3.632	1.273	1.239	0.034	1
ENSG00000106853	PTGR1	35	8	2	1	3	0.993	1.271	1.25	0.021	1
ENSG00000104267	CA2	36	8	2	1	4	0.473	1.27	1.227	0.043	1
ENSG00000088888	MAVS	33	8	2	1	4	4.548	1.269	0.936	0.333	1
ENSG00000174606	ANGEL2	39	6	2	1	4	2.181	1.264	1.248	0.016	2
ENSG00000107099	DOCK8	35	5	2	1	2	0.962	1.26	1.249	0.011	1
ENSG00000127362	TAS2R3	26	1	1	1	0	11.384	1.26	0.439	0.822	1
ENSG00000145975	FAM217A	29	1	2	1	1	9.798	1.259	1.014	0.244	0
ENSG00000204195	AWAT1	24	1	1	1	0	1.176	1.257	0.985	0.272	1
ENSG00000138496	PARP9	35	8	1	1	2	9.282	1.251	0.879	0.372	0
ENSG00000100865	CINP	39	8	2	1	4	0.306	1.25	0.253	0.997	1
ENSG00000116663	FBXO6	36	8	2	1	4	3.668	1.249	0.588	0.661	1
ENSG00000117877	CD3EAP	31	6	1	1	2	1.191	1.238	1.049	0.189	1
ENSG00000165650	PDZD8	38	7	2	1	4	1.673	1.236	1.154	0.082	1
ENSG00000181652	ATG9B	25	1	1	1	0	3.63	1.235	1.172	0.063	1
ENSG00000196660	SLC30A10	33	5	1	1	2	6.905	1.229	0.937	0.293	0
ENSG00000197565	COL4A6	24	1	1	1	0	2.439	1.223	0.567	0.656	1
ENSG00000112077	RHAG	31	1	2	1	1	5.016	1.219	0.985	0.234	1
ENSG00000249115	HAUS5	35	7	2	1	3	1.649	1.219	1.148	0.071	1
ENSG00000101347	SAMHD1	37	7	1	1	4	4.811	1.218	1.096	0.122	1
ENSG00000108510	MED13	39	7	2	1	4	0.155	1.217	0.995	0.222	1
ENSG00000152217	SETBP1	36	6	2	1	3	0.183	1.216	0.859	0.358	0
ENSG00000172771	EFCAB12	29	2	2	1	3	0.862	1.214	0.068	1.146	2
ENSG00000149308	NPAT	39	7	2	1	4	2.685	1.212	0.99	0.222	0
ENSG00000010282	HHATL	34	8	2	1	4	1.314	1.21	1.06	0.15	1
ENSG00000138346	DNA2	28	1	1	1	2	2.179	1.208	0.949	0.259	1
ENSG00000070778	PTPN21	35	5	2	1	4	0.038	1.203	1.05	0.153	1
ENSG00000121053	EPX	26	3	0	1	0	1.131	1.2	1.19	0.01	1
ENSG00000129696	TTI2	40	8	2	1	4	3.49	1.199	1.112	0.087	1
ENSG00000161381	PLXDC1	34	3	2	1	3	1.246	1.197	0.926	0.271	0
ENSG00000148143	ZNF462	37	5	2	1	4	0.274	1.195	1.194	0.002	1
ENSG00000150893	FREM2	30	3	1	1	1	0.997	1.193	1.185	0.008	0
ENSG00000167077	MEI1	30	1	1	1	1	5.624	1.192	1.157	0.035	1
ENSG00000172594	SMPDL3A	40	8	2	1	4	3.333	1.192	0.886	0.306	1
ENSG00000165480	SKA3	32	4	2	1	2	1.363	1.189	0.852	0.337	0
ENSG00000136750	GAD2	35	3	1	1	4	1.943	1.187	1.184	0.002	1
ENSG00000187742	SECISBP2	40	8	2	1	4	0.2	1.173	1.083	0.091	1
ENSG00000130948	HSD17B3	27	1	1	1	1	3.403	1.172	1.057	0.115	1
ENSG00000137871	ZNF280D	37	7	2	1	4	1.082	1.172	1.15	0.022	1
ENSG00000169062	UPF3A	34	3	2	1	4	3.427	1.166	1.12	0.047	1
ENSG00000118495	PLAGL1	36	3	2	1	4	0.143	1.164	1.13	0.035	1
ENSG00000170425	ADORA2B	32	6	2	1	1	0.133	1.161	1.075	0.085	1
ENSG00000095002	MSH2	39	8	2	1	4	1.943	1.16	1.04	0.12	1
ENSG00000135541	AHI1	40	7	2	1	4	4.295	1.159	0.992	0.167	1
ENSG00000204138	PHACTR4	40	7	2	1	4	0.688	1.158	1.11	0.048	1
ENSG00000028203	VEZT	40	8	1	1	4	2.598	1.156	0.797	0.359	0
ENSG00000011478	QPCTL	36	6	2	1	4	0.215	1.153	1.104	0.049	1
ENSG00000186190	BPIFB3	27	3	1	1	1	3.541	1.152	1.11	0.042	1
ENSG00000198589	LRBA	32	4	2	1	3	3.308	1.15	1.035	0.115	1
ENSG00000106328	FSCN3	30	4	1	1	0	0.792	1.149	1.016	0.133	1
ENSG00000126767	ELK1	35	7	2	1	4	0.63	1.147	1.06	0.086	2
ENSG00000169621	APLF	37	8	2	1	3	2.809	1.145	0.718	0.428	1
ENSG00000091073	DTX2	34	6	2	1	4	1.037	1.144	1.038	0.105	1
ENSG00000123405	NFE2	33	4	2	1	3	0.936	1.142	1.042	0.1	1
ENSG00000169064	ZBBX	24	1	0	1	0	6.605	1.139	0.512	0.627	1
ENSG00000084754	HADHA	39	8	2	1	4	2.611	1.137	1.136	0.002	1
ENSG00000106789	CORO2A	31	2	1	1	1	0.539	1.137	1.12	0.017	1
ENSG00000010292	NCAPD2	36	6	2	1	2	2.551	1.136	0.991	0.145	1
ENSG00000176915	ANKLE2	38	7	2	1	4	6.396	1.135	0.884	0.251	1
ENSG00000185615	PDIA2	22	1	1	1	1	3.525	1.134	1.076	0.058	1
ENSG00000187955	COL14A1	34	3	2	1	3	6.376	1.134	1.125	0.009	1
ENSG00000166220	TBATA	27	1	2	1	0	2.336	1.131	1.043	0.087	1
ENSG00000110330	BIRC2	35	7	2	1	4	1.933	1.129	1.062	0.066	1
ENSG00000027697	IFNGR1	40	7	2	1	4	6.769	1.127	0.448	0.679	1
ENSG00000154328	NEIL2	32	5	1	1	3	2.261	1.126	0.902	0.224	1
ENSG00000163820	FYCO1	39	6	2	1	4	0.792	1.122	1.11	0.012	1
ENSG00000150477	KIAA1328	34	6	2	1	4	3.145	1.119	1.103	0.016	1
ENSG00000143819	EPHX1	39	8	2	1	4	0.614	1.119	0.602	0.516	2
ENSG00000005156	LIG3	41	8	2	1	4	1.65	1.117	1.032	0.085	1
ENSG00000131951	LRRC9	30	1	1	1	2	2.907	1.117	1.105	0.012	1
ENSG00000163530	DPPA2	18	1	0	1	0	6.845	1.116	0.623	0.493	1
ENSG00000085185	BCORL1	32	4	2	1	3	1.058	1.115	1.101	0.014	1
ENSG00000156011	PSD3	31	3	1	1	4	1.596	1.115	1.049	0.066	1
ENSG00000247626	MARS2	34	7	2	1	4	2.835	1.115	0.811	0.304	1
ENSG00000112851	ERBB2IP	39	6	2	1	4	0.156	1.112	0.959	0.153	1
ENSG00000187003	ACTL7A	25	1	1	1	0	6.445	1.112	0.946	0.166	1
ENSG00000090615	GOLGA3	38	6	2	1	4	7.593	1.11	0.579	0.531	0
ENSG00000186188	FFAR4	38	8	2	1	3	1.895	1.11	1.103	0.007	1
ENSG00000109163	GNRHR	31	3	1	1	0	0.621	1.11	1.107	0.003	2
ENSG00000128872	TMOD2	35	5	1	1	4	0.003	1.109	0.887	0.222	1
ENSG00000143882	ATP6V1C2	30	3	2	1	1	1.049	1.109	1.088	0.021	1
ENSG00000142224	IL19	29	1	1	1	2	3.11	1.108	1.1	0.008	1
ENSG00000139971	C14orf37	37	6	1	1	4	7.709	1.107	1.002	0.104	1
ENSG00000183091	NEB	29	2	0	1	2	0.173	1.105	0.952	0.153	1
ENSG00000197746	PSAP	36	8	2	1	4	3.016	1.105	0.969	0.137	1
ENSG00000124251	TP53TG5	26	1	1	1	0	6.433	1.102	1.046	0.056	1
ENSG00000142102	ATHL1	28	6	1	1	2	3.272	1.1	0.783	0.317	1
ENSG00000161850	KRT82	26	1	1	1	0	0.376	1.1	1.052	0.048	1
ENSG00000178802	MPI	39	8	2	1	4	0.151	1.1	0.96	0.14	1
ENSG00000188340	OR6N2	21	1	1	1	0	2.782	1.1	0.492	0.608	1
ENSG00000145192	AHSG	40	8	2	1	3	5.193	1.099	1.06	0.039	1
ENSG00000005469	CROT	40	7	2	1	4	0.615	1.096	1.036	0.06	1
ENSG00000131471	AOC3	30	5	2	1	4	1.214	1.096	1.069	0.026	1
ENSG00000082438	COBLL1	39	7	1	1	4	7.435	1.095	0.763	0.331	1
ENSG00000135577	NMBR	30	1	1	1	3	3.095	1.095	1.004	0.091	1
ENSG00000167419	LPO	31	2	1	1	1	2.807	1.094	0.804	0.29	0
ENSG00000109756	RAPGEF2	39	8	2	1	4	2.748	1.093	1.079	0.014	1
ENSG00000163599	CTLA4	26	1	1	1	1	2.01	1.091	0.715	0.376	1
ENSG00000105186	ANKRD27	40	7	2	1	4	3.337	1.09	0.976	0.114	1
ENSG00000140451	PIF1	32	4	1	1	2	0.887	1.09	1.086	0.004	1
ENSG00000134571	MYBPC3	30	2	2	1	1	0.679	1.087	0.965	0.122	0
ENSG00000134684	YARS	41	8	2	1	4	0.126	1.086	1.056	0.03	1
ENSG00000033327	GAB2	17	6	2	1	4	0.418	1.085	1.082	0.003	1
ENSG00000143499	SMYD2	39	8	2	1	4	0.188	1.085	1.08	0.005	1
ENSG00000138399	FASTKD1	33	6	2	1	0	13.095	1.084	0.844	0.24	1
ENSG00000111254	AKAP3	29	1	1	1	2	7.182	1.082	0.901	0.181	0
ENSG00000075213	SEMA3A	32	1	1	1	3	2.445	1.082	1.08	0.002	1
ENSG00000162777	DENND2D	36	5	2	1	3	1.286	1.082	1.061	0.021	1
ENSG00000099204	ABLIM1	37	5	2	1	4	0.08	1.081	1.081	0	1
ENSG00000166123	GPT2	37	6	2	1	4	0.004	1.077	1.062	0.015	1
ENSG00000078487	ZCWPW1	29	3	0	1	3	5.872	1.076	0.69	0.386	0
ENSG00000178965	C1orf173	33	4	2	1	4	2.704	1.076	0.98	0.095	0
ENSG00000164299	SPZ1	24	1	1	1	0	9.408	1.074	0.383	0.69	0
ENSG00000186806	VSIG10L	26	1	1	1	3	14.409	1.072	0.702	0.371	0
ENSG00000135148	TRAFD1	40	8	2	1	4	2.192	1.071	0.816	0.255	1
ENSG00000139291	TMEM19	40	8	2	1	4	1.291	1.071	1.068	0.003	1
ENSG00000112039	FANCE	36	8	1	1	4	3.334	1.07	0.613	0.456	1
ENSG00000121898	CPXM2	32	4	2	1	1	0.077	1.07	0.774	0.296	1
ENSG00000144644	GADL1	29	1	1	1	1	1.618	1.07	1.053	0.017	1
ENSG00000169933	FRMPD4	36	4	1	1	4	1.021	1.07	0.974	0.096	1
ENSG00000135205	CCDC146	32	3	1	1	2	0.799	1.069	1.015	0.054	1
ENSG00000122121	XPNPEP2	35	6	2	1	1	1.806	1.067	1.03	0.037	1
ENSG00000174004	NRROS	39	8	2	1	3	3.27	1.066	1.053	0.013	1
ENSG00000112159	MDN1	33	3	2	1	4	2.166	1.065	1.017	0.049	0
ENSG00000133027	PEMT	39	8	2	1	4	0.036	1.064	0.99	0.074	1
ENSG00000152266	PTH	26	1	1	1	0	0.568	1.064	0.098	0.966	1
ENSG00000075568	TMEM131	37	6	2	1	4	0.1	1.063	0.998	0.065	1
ENSG00000109991	P2RX3	28	1	1	1	0	1.586	1.062	1.058	0.004	1
ENSG00000170776	AKAP13	38	8	2	1	4	7.608	1.06	0.895	0.166	0
ENSG00000148356	LRSAM1	38	6	2	1	4	3.012	1.059	1.044	0.015	1
ENSG00000072609	CHFR	40	8	2	1	4	2.601	1.058	1.05	0.007	1
ENSG00000156395	SORCS3	34	5	1	1	3	0.353	1.057	1.057	0	1
ENSG00000151914	DST	36	4	2	1	4	1.927	1.056	1.04	0.016	1
ENSG00000118972	FGF23	26	1	2	1	1	0.918	1.055	1.012	0.043	1
ENSG00000131725	WDR44	39	7	2	1	4	0.063	1.053	1.052	0.001	1
ENSG00000132434	LANCL2	38	6	2	1	4	1.074	1.051	0.923	0.128	1
ENSG00000118507	AKAP7	37	7	2	1	4	2.401	1.05	0.996	0.055	1
ENSG00000089041	P2RX7	32	5	2	1	2	4.123	1.048	0.774	0.273	1
ENSG00000177426	TGIF1	36	6	2	1	4	1.662	1.048	1.048	0	1
ENSG00000031081	ARHGAP31	40	7	2	1	4	5.224	1.047	0.762	0.285	1
ENSG00000148488	ST8SIA6	29	2	1	1	0	0.86	1.047	0.919	0.128	1
ENSG00000090530	LEPREL1	38	7	2	1	3	0.44	1.046	0.545	0.501	1
ENSG00000144115	THNSL2	40	8	2	1	4	1.164	1.045	0.599	0.447	1
ENSG00000003436	TFPI	38	8	2	1	3	2.77	1.044	1.037	0.008	1
ENSG00000131023	LATS1	35	3	2	1	4	0.997	1.044	1.044	0.001	1
ENSG00000135476	ESPL1	33	3	1	1	2	6.622	1.044	0.874	0.169	1
ENSG00000186566	GPATCH8	37	6	1	1	4	2.128	1.043	0.889	0.154	1
ENSG00000079739	PGM1	39	8	1	1	4	0.001	1.041	1.041	0	1
ENSG00000171962	LRRC48	33	6	1	1	3	2.186	1.041	1.003	0.038	1
ENSG00000109705	NKX3-2	22	1	1	1	0	0.664	1.039	1.037	0.003	1
ENSG00000198722	UNC13B	36	5	2	1	3	0.971	1.039	0.936	0.103	1
ENSG00000048991	R3HDM1	39	6	2	1	4	0.341	1.037	1.035	0.002	0
ENSG00000170871	KIAA0232	37	6	2	1	4	0.552	1.036	1.028	0.008	1
ENSG00000122008	POLK	39	7	2	1	4	3.835	1.035	1.014	0.022	1
ENSG00000176160	HSF5	30	1	1	1	1	0.187	1.035	1.035	0	1
ENSG00000165269	AQP7	36	7	2	1	3	6.585	1.034	1.028	0.006	1
ENSG00000180089	TMEM86B	25	3	1	1	3	6.281	1.033	0.425	0.608	0
ENSG00000136541	ERMN	38	7	1	1	4	2.485	1.032	0.919	0.112	1
ENSG00000181544	FANCB	30	1	2	1	2	4.63	1.032	0.975	0.058	1
ENSG00000109674	NEIL3	30	1	2	1	1	3.526	1.031	1.007	0.024	1
ENSG00000125885	MCM8	35	3	1	1	4	1.745	1.031	1.03	0.001	1
ENSG00000139990	DCAF5	39	7	2	1	4	0.98	1.03	1.009	0.02	1
ENSG00000134398	ERN2	28	1	1	1	0	5.85	1.027	1.003	0.025	1
ENSG00000088882	CPXM1	30	1	1	1	2	4.436	1.026	1.023	0.003	1
ENSG00000125246	CLYBL	41	8	2	1	4	0.773	1.026	0.73	0.295	1
ENSG00000106052	TAX1BP1	40	8	2	1	4	0.55	1.025	1.023	0.002	1
ENSG00000136770	DNAJC1	41	8	2	1	4	3.316	1.025	1.02	0.005	1
ENSG00000180011	ZADH2	37	8	2	1	4	1.231	1.025	1.017	0.008	1
ENSG00000179151	EDC3	38	7	2	1	4	0.983	1.022	1.01	0.011	1
ENSG00000187957	DNER	36	8	1	1	4	0.128	1.022	1.014	0.008	1
ENSG00000047457	CP	40	8	2	1	3	0.978	1.021	0.568	0.453	0
ENSG00000103415	HMOX2	37	8	2	1	4	2.252	1.021	1.01	0.011	1
ENSG00000132386	SERPINF1	39	8	2	1	4	2.283	1.021	1.012	0.009	1
ENSG00000090376	IRAK3	37	6	0	1	4	1.359	1.02	1.008	0.012	1
ENSG00000149633	KIAA1755	35	3	2	1	3	1.356	1.019	0.954	0.065	0
ENSG00000143970	ASXL2	38	6	2	1	4	0.991	1.019	1.007	0.011	1
ENSG00000163012	ZSWIM2	31	2	1	1	1	3.94	1.018	0.902	0.116	0
ENSG00000163219	ARHGAP25	40	8	2	1	3	0.164	1.018	0.981	0.037	1
ENSG00000143294	PRCC	41	8	2	1	4	1.037	1.017	1.017	0	1
ENSG00000075702	WDR62	30	1	2	1	2	5.854	1.015	0.874	0.141	0
ENSG00000102316	MAGED2	35	7	1	1	4	0.827	1.015	0.964	0.051	1
ENSG00000173889	PHC3	38	6	2	1	4	0.006	1.015	1.014	0.001	1
ENSG00000107960	OBFC1	41	8	2	1	4	0.361	1.013	0.974	0.039	1
ENSG00000118898	PPL	35	5	2	1	3	0.41	1.012	0.996	0.015	1
ENSG00000146233	CYP39A1	38	8	2	1	2	5.533	1.01	1.001	0.009	1
ENSG00000105011	ASF1B	30	4	2	1	1	0.045	1.008	1.003	0.005	1
ENSG00000116711	PLA2G4A	40	8	2	1	3	1.025	1.008	1.008	0	1
ENSG00000055813	CCDC85A	38	8	2	1	4	0	1.007	1.007	0	1
ENSG00000132382	MYBBP1A	39	8	2	1	4	2.319	1.006	0.864	0.142	1
ENSG00000134438	RAX	23	1	1	1	0	2.086	1.006	1.006	0	1
ENSG00000164953	TMEM67	37	4	2	1	4	1.319	1.006	0.989	0.018	1
ENSG00000186635	ARAP1	37	8	2	1	4	0.21	1.006	1.002	0.004	1
ENSG00000187091	PLCD1	35	8	2	1	4	3.17	1.006	0.966	0.04	1
ENSG00000133131	MORC4	31	4	1	1	4	0.285	1.004	0.993	0.01	1
ENSG00000155897	ADCY8	31	1	1	1	2	1.085	1.004	1.004	0	1
ENSG00000180182	MED14	35	7	2	1	4	0.009	1.004	1.003	0	1
ENSG00000105849	TWISTNB	37	7	2	1	4	3.561	1.003	0.935	0.068	0
ENSG00000008277	ADAM22	38	5	2	1	4	0.862	1.001	0.996	0.005	1
ENSG00000101442	ACTR5	39	7	2	1	4	0.919	1.001	0.999	0.001	1
ENSG00000108018	SORCS1	34	5	1	1	2	0.997	1.001	0.997	0.005	1
ENSG00000095066	HOOK2	38	8	2	1	4	0.585	1	0.995	0.005	1
ENSG00000106336	FBXO24	28	1	2	1	0	0.083	1	0.995	0.004	1
ENSG00000109466	KLHL2	38	7	2	1	4	0	1	1	0	1
ENSG00000139218	SCAF11	37	7	2	1	2	1.456	1	0.994	0.006	1
ENSG00000164761	TNFRSF11B	40	7	2	1	4	2.997	1	1	0.001	1
ENSG00000168214	RBPJ	36	6	2	1	4	0.001	1	1	0	1
ENSG00000174083	PIK3R6	25	1	1	1	1	3.79	1	0.458	0.543	1

## Sheet: Table_S22F
Table S22
Summed posterior probabilities of convergent and divergent substitutions among pairs of subterranean taxa. Abbreviations: PP – posterior probability.
(F) Spalacids and the star-nosed mole.
Ensembl gene code	Gene name	#taxa	#African mole-rats (8)	#Golden moles (2)	#Star-nosed mole (1)	#Spalacidae (4)	Total PP divergence	Total PP convergence	Total PP parallel	Total PP strict convergence	#Sites PP > 0.5
ENSG00000204007	GLT6D1	34	8	2	1	3	21.147	31.931	23.3	8.631	32
ENSG00000081479	LRP2	35	7	2	1	1	61.754	19.17	12.715	6.455	22
ENSG00000133863	TEX15	28	1	1	1	1	41.465	13.278	11.507	1.771	13
ENSG00000081237	PTPRC	29	2	1	1	1	34.777	10.32	8.68	1.639	10
ENSG00000164151	KIAA0947	31	6	2	1	4	92.351	10.085	7.358	2.727	0
ENSG00000169994	MYO7B	28	4	2	1	1	26.568	9.985	8.678	1.307	9
ENSG00000168060	NAALADL1	32	6	1	1	1	12.048	8.168	6.459	1.71	8
ENSG00000076382	SPAG5	13	4	2	1	3	29.736	7.525	7.27	0.254	8
ENSG00000140678	ITGAX	25	0	2	1	1	35.144	6.568	4.674	1.894	7
ENSG00000099812	MISP	23	2	2	1	1	30.917	6.469	5.501	0.968	4
ENSG00000139618	BRCA2	35	4	2	1	3	30.69	6.436	5.251	1.185	0
ENSG00000138642	HERC6	26	2	2	1	1	24.71	6.289	4.026	2.263	5
ENSG00000139144	PIK3C2G	26	1	1	1	1	31.456	6.274	5.478	0.796	5
ENSG00000146039	SLC17A4	27	3	1	1	1	19.826	6.266	4.581	1.685	5
ENSG00000183977	PP2D1	30	5	1	1	1	43.224	6.244	5.191	1.053	3
ENSG00000180113	TDRD6	28	1	1	1	1	51.848	6.198	5.052	1.146	0
ENSG00000054654	SYNE2	31	5	1	1	2	25.46	6.131	4.638	1.493	2
ENSG00000254656	RTL1	19	2	1	1	1	40.413	6.084	5.069	1.016	1
ENSG00000091106	NLRC4	21	1	1	1	1	23.921	6.003	4.464	1.539	5
ENSG00000176771	NCKAP5	30	5	1	1	2	39.273	5.99	5.423	0.567	5
ENSG00000157131	C8A	37	6	1	1	3	12.89	5.949	5.758	0.191	6
ENSG00000141431	ASXL3	27	1	1	1	1	15.111	5.948	5.805	0.143	6
ENSG00000163075	PCDP1	35	8	1	1	1	19.647	5.908	4.571	1.337	5
ENSG00000173040	EVC2	29	4	1	1	1	23.174	5.707	4.942	0.765	3
ENSG00000151838	CCDC175	30	4	1	1	1	46.778	5.684	4.179	1.505	1
ENSG00000183856	IQGAP3	28	1	1	1	1	10.08	5.442	4.867	0.575	5
ENSG00000164946	FREM1	33	4	2	1	2	14.378	5.406	5.193	0.212	5
ENSG00000137968	SLC44A5	29	1	1	1	1	18.48	5.123	3.605	1.517	5
ENSG00000135476	ESPL1	33	3	1	1	2	15.348	5.065	4.358	0.707	3
ENSG00000070019	GUCY2C	30	1	1	1	1	11.666	4.974	4.679	0.296	5
ENSG00000016490	CLCA1	30	1	1	1	2	11.531	4.721	4.179	0.542	5
ENSG00000140534	TICRR	29	1	1	1	1	42.112	4.718	3.127	1.591	2
ENSG00000047849	MAP4	32	8	0	1	1	6.281	4.675	4.583	0.091	4
ENSG00000184445	KNTC1	31	2	1	1	1	15.478	4.611	4.432	0.178	4
ENSG00000151388	ADAMTS12	30	1	1	1	1	14.06	4.544	4.298	0.246	4
ENSG00000177409	SAMD9L	24	0	2	1	1	28.909	4.445	2.891	1.554	4
ENSG00000168813	ZNF507	38	6	2	1	4	8.471	4.442	4.204	0.238	4
ENSG00000138336	TET1	28	1	1	1	2	23.848	4.422	3.3	1.122	0
ENSG00000110723	EXPH5	36	5	2	1	3	14.144	4.37	3.839	0.53	2
ENSG00000127249	ATP13A4	31	2	1	1	1	9.064	4.317	3.267	1.051	4
ENSG00000089041	P2RX7	32	5	2	1	2	10.906	4.309	3.51	0.8	4
ENSG00000163898	LIPH	32	2	2	1	2	10.767	4.305	3.481	0.824	4
ENSG00000145975	FAM217A	29	1	2	1	1	15.592	4.3	3.88	0.42	3
ENSG00000179941	BBS10	35	5	2	1	4	8.257	4.297	3.921	0.375	4
ENSG00000172543	CTSW	28	1	2	1	2	8.418	4.294	3.284	1.01	4
ENSG00000153820	SPHKAP	38	6	1	1	4	16.494	4.279	3.571	0.708	4
ENSG00000124721	DNAH8	29	2	1	1	1	13.889	4.274	4.028	0.246	2
ENSG00000053747	LAMA3	30	1	1	1	2	22.615	4.215	2.634	1.58	1
ENSG00000136869	TLR4	37	7	2	1	1	27.49	4.199	3.109	1.09	3
ENSG00000152818	UTRN	36	6	0	1	4	12.222	4.189	3.663	0.526	3
ENSG00000108846	ABCC3	30	4	1	1	2	14.78	4.15	2.932	1.217	2
ENSG00000105376	ICAM5	30	3	1	1	3	11.79	4.089	3.059	1.03	4
ENSG00000081985	IL12RB2	32	1	2	1	2	23.772	4.088	2.779	1.309	4
ENSG00000021488	SLC7A9	34	5	2	1	1	8.187	4.066	3.84	0.226	4
ENSG00000117215	PLA2G2D	31	6	1	1	1	4.16	4.058	3.993	0.064	4
ENSG00000175899	A2M	34	7	2	1	3	8.667	4.032	3.901	0.131	5
ENSG00000165490	C11orf82	33	4	1	1	2	29.655	4.007	3.094	0.913	3
ENSG00000163492	CCDC141	33	5	1	1	2	11.669	3.988	3.644	0.344	3
ENSG00000154415	PPP1R3A	35	5	2	1	2	9.356	3.959	3.512	0.446	4
ENSG00000066933	MYO9A	34	3	2	1	3	7.168	3.938	3.547	0.391	4
ENSG00000129696	TTI2	40	8	2	1	4	7.614	3.922	3.021	0.9	4
ENSG00000115850	LCT	29	1	1	1	1	29.043	3.913	3.249	0.664	1
ENSG00000138496	PARP9	35	8	1	1	2	13.255	3.909	3.265	0.644	1
ENSG00000184459	BPIFC	32	4	1	1	1	3.833	3.889	2.911	0.978	4
ENSG00000077063	CTTNBP2	35	5	2	1	4	4.861	3.887	3.461	0.426	3
ENSG00000049249	TNFRSF9	28	2	1	1	2	18.634	3.875	2.865	1.011	3
ENSG00000112159	MDN1	33	3	2	1	4	11.334	3.872	3.358	0.514	1
ENSG00000100503	NIN	30	0	2	1	2	9.529	3.87	3.641	0.229	3
ENSG00000096996	IL12RB1	25	1	1	1	1	20.64	3.865	2.974	0.891	3
ENSG00000163092	XIRP2	33	4	2	1	2	20.295	3.832	3.622	0.209	2
ENSG00000145390	USP53	38	6	1	1	4	7.245	3.764	3.553	0.211	4
ENSG00000083457	ITGAE	32	5	2	1	1	22.773	3.741	3.359	0.382	4
ENSG00000127329	PTPRB	37	8	2	1	4	2.926	3.74	3.134	0.606	4
ENSG00000125730	C3	37	8	2	1	4	8.494	3.733	2.79	0.943	4
ENSG00000081923	ATP8B1	33	3	1	1	2	7.988	3.67	3.649	0.022	3
ENSG00000197763	TXNRD3	25	0	1	1	1	2.487	3.663	3.615	0.048	4
ENSG00000110324	IL10RA	35	4	2	1	4	8.111	3.66	2.887	0.773	2
ENSG00000120254	MTHFD1L	17	1	2	1	2	1.84	3.638	3.545	0.094	4
ENSG00000104133	SPG11	40	8	2	1	4	7.183	3.624	2.973	0.651	2
ENSG00000164171	ITGA2	29	1	2	1	1	14.807	3.617	3.114	0.503	3
ENSG00000113555	PCDH12	33	5	2	1	2	12.494	3.606	3.389	0.217	3
ENSG00000182271	TMIGD1	32	4	2	1	1	6.528	3.603	3.306	0.297	4
ENSG00000087303	NID2	36	6	1	1	2	10.348	3.543	3.348	0.195	2
ENSG00000139971	C14orf37	37	6	1	1	4	3.994	3.52	3.015	0.504	4
ENSG00000122188	LAX1	31	2	2	1	2	11.076	3.518	2.945	0.573	2
ENSG00000183690	EFHC2	32	4	2	1	1	7.977	3.506	2.766	0.74	3
ENSG00000105227	PRX	30	4	2	1	1	18.16	3.503	3.041	0.462	2
ENSG00000135205	CCDC146	32	3	1	1	2	4.858	3.501	3.274	0.227	3
ENSG00000138182	KIF20B	34	5	1	1	2	8.635	3.497	3.379	0.118	3
ENSG00000166825	ANPEP	39	8	2	1	4	11.895	3.483	2.863	0.62	2
ENSG00000132952	USPL1	38	6	2	1	4	5.962	3.431	2.642	0.789	2
ENSG00000135048	TMEM2	40	7	2	1	4	1.43	3.43	3.424	0.006	4
ENSG00000170396	ZNF804A	34	3	1	1	3	11.527	3.418	2.944	0.474	2
ENSG00000171467	ZNF318	41	8	2	1	4	13.156	3.413	3.215	0.198	3
ENSG00000106546	AHR	37	5	2	1	3	7.44	3.404	2.408	0.997	3
ENSG00000121898	CPXM2	32	4	2	1	1	0.449	3.401	3.333	0.068	4
ENSG00000112053	SLC26A8	32	3	1	1	1	10.672	3.37	2.402	0.968	2
ENSG00000127831	VIL1	33	6	2	1	1	2.374	3.34	2.967	0.373	4
ENSG00000167522	ANKRD11	38	8	2	1	4	6.532	3.329	2.872	0.457	3
ENSG00000135315	KIAA1009	35	4	1	1	3	11.21	3.308	3.24	0.068	3
ENSG00000122121	XPNPEP2	35	6	2	1	1	7.973	3.292	3.177	0.115	3
ENSG00000106991	ENG	37	8	2	1	4	13.851	3.276	2.291	0.985	3
ENSG00000129422	MTUS1	39	7	2	1	4	7.216	3.275	2.95	0.325	3
ENSG00000198643	FAM3D	30	2	2	1	1	6.764	3.234	2.918	0.316	4
ENSG00000172053	QARS	41	8	2	1	4	1.401	3.218	3.105	0.113	3
ENSG00000173702	MUC13	30	1	2	1	2	16.842	3.199	2.94	0.26	3
ENSG00000144749	LRIG1	38	6	2	1	4	1.606	3.193	3.186	0.007	4
ENSG00000205038	PKHD1L1	34	5	2	1	2	17.075	3.18	2.642	0.539	0
ENSG00000086696	HSD17B2	32	4	2	1	1	10.312	3.176	1.503	1.673	3
ENSG00000153207	AHCTF1	37	7	2	1	3	10.148	3.175	2.728	0.447	2
ENSG00000010292	NCAPD2	36	6	2	1	2	5.624	3.161	2.97	0.191	4
ENSG00000108021	FAM208B	39	8	2	1	4	20.094	3.152	2.261	0.891	1
ENSG00000102904	TSNAXIP1	33	4	2	1	1	16.972	3.143	2.304	0.839	3
ENSG00000151320	AKAP6	35	5	1	1	3	7.109	3.115	2.864	0.252	2
ENSG00000101407	TTI1	40	7	2	1	4	2.154	3.104	1.969	1.134	3
ENSG00000152582	SPEF2	31	1	1	1	2	16.633	3.081	2.598	0.483	0
ENSG00000150637	CD226	28	3	2	1	1	17.369	3.081	2.703	0.377	2
ENSG00000107290	SETX	39	7	2	1	3	7.846	3.071	2.861	0.21	3
ENSG00000166589	CDH16	34	7	2	1	1	8.165	3.063	2.647	0.416	4
ENSG00000101605	MYOM1	38	6	2	1	3	2.655	3.042	2.863	0.18	2
ENSG00000163012	ZSWIM2	31	2	1	1	1	15.074	3.028	2.783	0.245	1
ENSG00000179776	CDH5	38	8	2	1	3	3.568	3.025	2.901	0.124	3
ENSG00000100078	PLA2G3	26	0	1	1	1	8.747	3.021	2.936	0.085	3
ENSG00000158125	XDH	36	7	2	1	2	3.877	3.007	1.624	1.383	3
ENSG00000146233	CYP39A1	38	8	2	1	2	5.422	2.996	2.892	0.105	3
ENSG00000119285	HEATR1	36	7	2	1	3	8.421	2.972	2.798	0.174	1
ENSG00000115232	ITGA4	34	4	1	1	2	3.153	2.971	2.765	0.206	3
ENSG00000170381	SEMA3E	32	1	1	1	3	1.729	2.971	2.271	0.7	3
ENSG00000138792	ENPEP	36	5	2	1	2	10.321	2.97	2.024	0.946	2
ENSG00000188368	PRR19	32	7	1	1	1	4.398	2.97	2.267	0.703	3
ENSG00000100767	PAPLN	31	4	2	1	2	5.037	2.964	1.937	1.027	3
ENSG00000176208	ATAD5	30	3	1	1	2	11.843	2.963	2.69	0.273	0
ENSG00000150893	FREM2	30	3	1	1	1	10.227	2.948	2.236	0.712	1
ENSG00000007171	NOS2	29	2	1	1	1	10.438	2.945	2.105	0.841	3
ENSG00000184584	TMEM173	36	7	2	1	2	6.143	2.928	2.305	0.623	3
ENSG00000161973	CCDC42	33	4	1	1	1	1.509	2.917	2.915	0.002	3
ENSG00000133640	LRRIQ1	29	4	1	1	2	22.944	2.882	2.323	0.558	0
ENSG00000183111	ARHGEF37	37	6	2	1	3	3.672	2.868	2.568	0.3	1
ENSG00000132549	VPS13B	34	4	2	1	3	10.48	2.867	2.821	0.046	3
ENSG00000163393	SLC22A15	34	3	2	1	2	0.319	2.839	2.81	0.029	3
ENSG00000186190	BPIFB3	27	3	1	1	1	1.649	2.823	2.781	0.042	3
ENSG00000106789	CORO2A	31	2	1	1	1	0.812	2.817	2.807	0.009	3
ENSG00000198400	NTRK1	28	1	1	1	1	3.685	2.816	2.603	0.214	3
ENSG00000135749	PCNXL2	32	4	1	1	2	4.206	2.77	2.436	0.334	3
ENSG00000127311	HELB	33	1	2	1	4	4.116	2.757	2.228	0.529	1
ENSG00000154920	EME1	31	3	1	1	2	4.604	2.755	2.36	0.395	3
ENSG00000146399	TAAR1	27	5	1	1	1	6.356	2.736	2.505	0.231	2
ENSG00000120318	ARAP3	37	7	2	1	3	2.967	2.725	2.356	0.368	0
ENSG00000197056	ZMYM1	30	4	2	1	1	8.366	2.72	2.581	0.139	2
ENSG00000154309	DISP1	37	6	2	1	3	0.23	2.719	2.525	0.194	3
ENSG00000164078	MST1R	32	6	1	1	2	12.665	2.711	2.229	0.482	1
ENSG00000166710	B2M	39	8	2	1	4	3.581	2.708	1.536	1.172	2
ENSG00000037749	MFAP3	39	8	2	1	4	10.381	2.706	1.629	1.077	2
ENSG00000140506	LMAN1L	27	1	1	1	1	4.828	2.705	2.562	0.142	2
ENSG00000198677	TTC37	36	4	2	1	4	3.311	2.702	2.595	0.107	3
ENSG00000141968	VAV1	33	4	2	1	3	1.188	2.7	2.649	0.051	3
ENSG00000155640	C10orf12	30	3	2	1	3	13.601	2.696	2.207	0.489	0
ENSG00000168404	MLKL	22	0	1	1	2	6.121	2.687	2.417	0.27	3
ENSG00000143278	F13B	35	6	0	1	2	3.916	2.684	1.648	1.036	3
ENSG00000163576	EFHB	35	5	2	1	2	17.738	2.66	2.458	0.202	2
ENSG00000186952	TMEM232	31	4	1	1	1	16.502	2.659	1.496	1.163	2
ENSG00000111602	TIMELESS	32	3	1	1	2	3.416	2.643	2.302	0.341	2
ENSG00000076650	GPATCH1	40	8	2	1	4	1.36	2.637	2.095	0.542	2
ENSG00000130948	HSD17B3	27	1	1	1	1	6.427	2.633	1.597	1.036	2
ENSG00000139350	NEDD1	37	8	2	1	3	2.663	2.633	2.43	0.203	2
ENSG00000133661	SFTPD	30	5	2	1	2	3.074	2.63	2.445	0.185	3
ENSG00000197535	MYO5A	37	5	2	1	4	0.062	2.612	2.609	0.003	3
ENSG00000133808	MICALCL	28	4	1	1	1	2.368	2.606	2.34	0.266	3
ENSG00000162946	DISC1	25	1	1	1	1	10.726	2.598	1.041	1.557	2
ENSG00000064012	CASP8	39	6	2	1	4	5.337	2.583	2.442	0.141	2
ENSG00000075702	WDR62	30	1	2	1	2	11.576	2.579	2.253	0.326	2
ENSG00000197969	VPS13A	36	4	2	1	4	4.541	2.571	2.086	0.485	2
ENSG00000162885	B3GALNT2	38	7	2	1	4	5.226	2.568	2.157	0.411	3
ENSG00000181544	FANCB	30	1	2	1	2	26.898	2.563	1.926	0.638	1
ENSG00000152910	CNTNAP4	31	4	1	1	2	1.595	2.552	2.38	0.172	3
ENSG00000137936	BCAR3	38	8	2	1	3	5.211	2.551	2.356	0.194	3
ENSG00000129493	HEATR5A	31	5	2	1	1	4.581	2.55	2.436	0.114	3
ENSG00000162643	WDR63	36	5	2	1	2	9.85	2.544	1.447	1.098	2
ENSG00000188306	LRRIQ4	32	4	1	1	1	23.531	2.539	1.567	0.972	1
ENSG00000172244	C5orf34	33	6	1	1	2	7.761	2.532	2.403	0.13	2
ENSG00000149177	PTPRJ	38	6	2	1	4	9.641	2.526	2.222	0.304	2
ENSG00000099957	P2RX6	27	6	1	1	1	4.085	2.524	1.301	1.223	3
ENSG00000135249	RINT1	40	7	2	1	4	1.217	2.52	2.511	0.009	3
ENSG00000130935	NOL11	39	8	2	1	4	1.933	2.514	2.182	0.332	2
ENSG00000073711	PPP2R3A	38	6	2	1	3	2.111	2.505	2.291	0.214	2
ENSG00000175198	PCCA	39	8	2	1	3	1.598	2.495	2.27	0.224	3
ENSG00000135596	MICAL1	30	4	1	1	2	10.708	2.494	2.345	0.149	2
ENSG00000185477	GPRIN3	34	8	2	1	4	21.536	2.482	2.306	0.177	2
ENSG00000124574	ABCC10	35	7	2	1	4	2.805	2.473	2.312	0.161	2
ENSG00000182752	PAPPA	32	2	2	1	1	3.103	2.471	2.305	0.166	2
ENSG00000095002	MSH2	39	8	2	1	4	0.799	2.469	2.444	0.025	3
ENSG00000170776	AKAP13	38	8	2	1	4	11.188	2.459	1.998	0.462	1
ENSG00000124334	IL9R	24	2	1	1	1	11.434	2.453	1.924	0.529	2
ENSG00000024526	DEPDC1	28	1	1	1	1	6.858	2.447	2.399	0.048	1
ENSG00000069020	MAST4	34	5	1	1	3	4.115	2.428	1.899	0.529	2
ENSG00000185436	IFNLR1	34	2	2	1	3	7.474	2.424	2.046	0.378	0
ENSG00000137073	UBAP2	38	6	2	1	4	1.995	2.418	2.403	0.015	2
ENSG00000101974	ATP11C	32	4	1	1	1	3.343	2.416	1.472	0.944	2
ENSG00000124177	CHD6	36	4	2	1	3	4.086	2.416	1.447	0.969	2
ENSG00000068654	POLR1A	37	6	2	1	4	1.108	2.407	2.315	0.092	2
ENSG00000001460	STPG1	36	6	2	1	1	3.605	2.407	2.104	0.303	3
ENSG00000163938	GNL3	38	8	2	1	3	1.222	2.403	2.357	0.046	1
ENSG00000078487	ZCWPW1	29	3	0	1	3	5.734	2.398	1.964	0.434	1
ENSG00000107186	MPDZ	40	7	2	1	4	8.347	2.397	1.852	0.546	2
ENSG00000155066	PROM2	32	5	1	1	1	6.98	2.393	2.319	0.074	2
ENSG00000112992	NNT	41	8	2	1	4	1.436	2.392	2.373	0.019	2
ENSG00000005844	ITGAL	36	4	2	1	3	5.732	2.391	2.158	0.233	1
ENSG00000186532	SMYD4	36	5	1	1	4	5.592	2.387	2.319	0.068	2
ENSG00000103995	CEP152	37	5	1	1	4	11.266	2.38	2.21	0.17	1
ENSG00000070061	IKBKAP	35	5	2	1	3	2.884	2.374	2.214	0.16	2
ENSG00000079691	LRRC16A	38	6	2	1	4	5.603	2.366	2.148	0.219	2
ENSG00000103037	SETD6	38	7	2	1	2	3.744	2.366	2.247	0.119	3
ENSG00000163376	KBTBD8	33	2	2	1	4	0.001	2.357	2.357	0	2
ENSG00000153575	TUBGCP5	39	7	2	1	4	1.403	2.355	2.335	0.021	3
ENSG00000174004	NRROS	39	8	2	1	3	3.289	2.341	2.26	0.08	3
ENSG00000001497	LAS1L	35	6	2	1	4	3.456	2.339	2.256	0.083	2
ENSG00000164694	FNDC1	27	4	0	1	1	0.945	2.326	2.262	0.064	2
ENSG00000105877	DNAH11	30	2	0	1	2	10.337	2.307	2.061	0.246	0
ENSG00000165757	KIAA1462	36	7	2	1	3	13.757	2.306	1.891	0.415	2
ENSG00000172817	CYP7B1	37	5	2	1	3	7.156	2.298	1.904	0.394	1
ENSG00000197746	PSAP	36	8	2	1	4	8.408	2.297	1.78	0.517	2
ENSG00000047457	CP	40	8	2	1	3	2.873	2.296	2.136	0.16	2
ENSG00000120451	SNX19	40	7	2	1	4	3.926	2.295	2.21	0.084	2
ENSG00000169679	BUB1	30	2	1	1	1	13.062	2.272	1.99	0.282	2
ENSG00000109861	CTSC	38	8	2	1	4	2.633	2.271	2.058	0.213	2
ENSG00000178295	GEN1	38	8	2	1	2	19.543	2.267	2.195	0.072	2
ENSG00000144229	THSD7B	26	1	1	1	1	9.301	2.26	2.24	0.02	2
ENSG00000136436	CALCOCO2	38	8	2	1	4	3.501	2.258	2.212	0.046	2
ENSG00000242110	AMACR	33	5	2	1	3	3.749	2.255	2.051	0.204	2
ENSG00000189058	APOD	40	7	2	1	4	0.602	2.246	2.016	0.23	2
ENSG00000156970	BUB1B	31	1	2	1	2	7.843	2.242	2.024	0.218	3
ENSG00000082497	SERTAD4	33	5	2	1	2	6.492	2.226	2.018	0.208	2
ENSG00000148840	PPRC1	37	8	2	1	3	8.241	2.222	1.951	0.271	1
ENSG00000112297	AIM1	34	4	2	1	1	11.168	2.215	2.073	0.142	2
ENSG00000069712	KIAA1107	37	5	2	1	4	12.508	2.21	1.961	0.249	1
ENSG00000164935	DCSTAMP	29	2	1	1	1	13.566	2.21	1.922	0.289	2
ENSG00000132849	INADL	38	6	2	1	4	5.884	2.195	1.798	0.397	2
ENSG00000137440	FGFBP1	28	3	2	1	2	3.995	2.195	1.43	0.765	3
ENSG00000126883	NUP214	36	6	1	1	4	3.997	2.194	2.029	0.164	1
ENSG00000128487	SPECC1	37	6	2	1	4	2.323	2.194	1.753	0.442	2
ENSG00000189325	C6orf222	26	1	2	1	1	17.84	2.185	1.596	0.589	1
ENSG00000184500	PROS1	36	6	2	1	4	6.166	2.184	1.899	0.285	2
ENSG00000021826	CPS1	34	6	1	1	1	0.079	2.178	2.145	0.033	2
ENSG00000137960	GIPC2	37	6	2	1	2	1.732	2.164	1.961	0.203	2
ENSG00000171988	JMJD1C	40	7	2	1	4	6.371	2.161	2.122	0.039	2
ENSG00000101745	ANKRD12	38	7	2	1	4	1.506	2.16	1.955	0.205	2
ENSG00000096070	BRPF3	39	7	2	1	3	0.882	2.143	2.091	0.052	2
ENSG00000032219	ARID4A	40	7	2	1	4	0.893	2.136	2.124	0.012	2
ENSG00000153292	GPR110	32	3	2	1	1	16.293	2.129	1.612	0.517	0
ENSG00000140525	FANCI	34	6	1	1	2	5.534	2.126	1.505	0.622	3
ENSG00000027697	IFNGR1	40	7	2	1	4	14.074	2.123	1.276	0.847	2
ENSG00000115267	IFIH1	37	6	2	1	3	8.782	2.121	1.837	0.283	0
ENSG00000115594	IL1R1	39	8	2	1	3	9.323	2.117	1.153	0.964	2
ENSG00000100629	CEP128	30	5	1	1	2	6.587	2.11	2.042	0.068	1
ENSG00000115598	IL1RL2	27	1	1	1	1	6.353	2.109	1.192	0.918	2
ENSG00000133812	SBF2	35	4	2	1	3	1.091	2.109	2.1	0.009	2
ENSG00000172071	EIF2AK3	40	7	2	1	4	2.17	2.108	2.1	0.007	2
ENSG00000142661	MYOM3	31	2	1	1	3	1.516	2.105	2.043	0.062	2
ENSG00000153208	MERTK	39	6	2	1	4	1.099	2.103	1.709	0.394	2
ENSG00000143971	ETAA1	37	6	2	1	3	16.715	2.102	1.559	0.544	0
ENSG00000198626	RYR2	33	5	2	1	2	3.355	2.101	2.096	0.005	1
ENSG00000136492	BRIP1	30	3	1	1	1	12.387	2.1	1.889	0.211	1
ENSG00000125319	C17orf53	29	2	1	1	1	9.056	2.097	1.839	0.259	1
ENSG00000119321	FKBP15	40	8	2	1	3	2.112	2.096	1.944	0.152	2
ENSG00000088888	MAVS	33	8	2	1	4	5.623	2.095	1.522	0.573	1
ENSG00000183530	PRR14L	34	5	2	1	4	7.95	2.091	1.688	0.404	1
ENSG00000168228	ZCCHC4	35	4	2	1	3	2.466	2.088	1.941	0.147	0
ENSG00000111261	MANSC1	39	8	2	1	4	6.308	2.088	1.653	0.436	1
ENSG00000055957	ITIH1	33	6	1	1	2	2.32	2.085	2.052	0.033	1
ENSG00000025293	PHF20	39	8	2	1	4	2.123	2.081	2.042	0.039	1
ENSG00000135114	OASL	36	7	2	1	3	6.46	2.078	1.922	0.156	1
ENSG00000132623	ANKEF1	31	2	2	1	1	10.37	2.07	1.781	0.289	1
ENSG00000197321	SVIL	40	8	2	1	4	7.635	2.065	2.011	0.054	2
ENSG00000127666	TICAM1	26	3	2	1	2	13.204	2.058	1.276	0.783	1
ENSG00000118513	MYB	34	3	2	1	2	2.525	2.056	2.011	0.044	2
ENSG00000078018	MAP2	38	7	2	1	4	9.771	2.048	1.777	0.271	1
ENSG00000181104	F2R	36	7	2	1	3	3.231	2.042	1.944	0.098	1
ENSG00000171456	ASXL1	38	7	1	1	4	7.776	2.039	1.903	0.136	2
ENSG00000175697	GPR156	30	1	1	1	1	23.824	2.038	1.737	0.301	0
ENSG00000165650	PDZD8	38	7	2	1	4	2.846	2.034	1.866	0.168	1
ENSG00000066455	GOLGA5	41	8	2	1	4	2.994	2.027	1.909	0.118	2
ENSG00000187492	CDHR4	24	3	1	1	1	5.609	2.027	1.907	0.12	3
ENSG00000165046	LETM2	30	2	1	1	1	4.053	2.015	1.862	0.153	2
ENSG00000173517	PEAK1	35	5	2	1	4	2.442	2.012	2.007	0.005	2
ENSG00000124003	MOGAT1	29	0	2	1	3	1.191	2.011	1.937	0.074	3
ENSG00000118193	KIF14	29	1	1	1	1	14.714	2.005	1.796	0.21	0
ENSG00000179630	LACC1	38	7	2	1	3	2.751	2	1.927	0.073	2
ENSG00000144401	METTL21A	37	6	2	1	3	0.001	1.998	1.997	0.001	2
ENSG00000184434	LRRC19	33	7	2	1	1	7.066	1.996	1.327	0.67	1
ENSG00000106009	BRAT1	39	8	2	1	4	4.28	1.996	1.857	0.139	2
ENSG00000169031	COL4A3	35	6	1	1	3	16.992	1.994	1.47	0.524	0
ENSG00000060749	QSER1	37	7	2	1	4	3.251	1.994	1.923	0.071	1
ENSG00000142627	EPHA2	29	3	2	1	2	4.337	1.99	1.988	0.002	2
ENSG00000036565	SLC18A1	31	1	1	1	2	4.938	1.989	1.967	0.022	2
ENSG00000186635	ARAP1	37	8	2	1	4	1.328	1.988	1.96	0.028	2
ENSG00000072315	TRPC5	27	1	1	1	1	0.002	1.984	1.984	0	2
ENSG00000196678	ERI2	37	5	2	1	3	8.649	1.983	1.707	0.276	0
ENSG00000143514	TP53BP2	40	7	2	1	4	0.527	1.983	1.977	0.006	2
ENSG00000083857	FAT1	34	5	2	1	3	2.294	1.975	1.713	0.262	0
ENSG00000130749	ZC3H4	34	6	2	1	3	1.391	1.969	1.96	0.009	2
ENSG00000006747	SCIN	36	4	2	1	4	2.233	1.966	0.994	0.971	2
ENSG00000127980	PEX1	40	7	2	1	4	5.455	1.966	1.645	0.321	2
ENSG00000214013	GANC	37	7	1	1	2	3.762	1.964	1.952	0.012	2
ENSG00000173269	MMRN2	38	7	2	1	3	5.626	1.963	1.367	0.595	0
ENSG00000113396	SLC27A6	27	1	1	1	1	5.881	1.963	1.322	0.64	2
ENSG00000115310	RTN4	39	8	2	1	4	3.311	1.962	1.486	0.476	2
ENSG00000163631	ALB	38	8	2	1	3	4.499	1.958	1.551	0.407	0
ENSG00000158079	PTPDC1	38	6	2	1	4	1.185	1.958	1.943	0.015	2
ENSG00000113119	TMCO6	37	8	2	1	2	1.547	1.956	1.639	0.317	1
ENSG00000024048	UBR2	40	7	2	1	4	2.295	1.955	1.442	0.513	2
ENSG00000100033	PRODH	35	8	2	1	4	2.097	1.955	1.911	0.044	2
ENSG00000111897	SERINC1	40	8	2	1	4	0.001	1.951	1.951	0	2
ENSG00000153339	TRAPPC8	35	6	1	1	4	1.353	1.949	1.947	0.002	2
ENSG00000039319	ZFYVE16	34	4	2	1	4	10.265	1.945	1.91	0.034	1
ENSG00000197712	FAM114A1	40	8	2	1	4	5.938	1.944	1.551	0.392	2
ENSG00000102763	VWA8	37	6	2	1	4	4.076	1.94	1.928	0.012	1
ENSG00000158711	ELK4	38	7	2	1	4	2.155	1.94	1.938	0.002	2
ENSG00000120903	CHRNA2	26	0	1	1	1	6.285	1.933	1.685	0.248	2
ENSG00000177575	CD163	28	2	2	1	1	10.929	1.93	1.642	0.289	1
ENSG00000106804	C5	35	4	2	1	3	6.748	1.93	0.926	1.004	2
ENSG00000165506	DNAAF2	34	7	2	1	3	8.325	1.928	1.632	0.296	1
ENSG00000162409	PRKAA2	33	3	2	1	2	0.001	1.928	1.928	0	2
ENSG00000249115	HAUS5	35	7	2	1	3	8.284	1.928	1.881	0.047	2
ENSG00000182718	ANXA2	38	8	2	1	3	0.028	1.926	1.926	0	2
ENSG00000111731	C2CD5	38	6	2	1	4	0.179	1.925	1.924	0.001	2
ENSG00000196950	SLC39A10	38	8	2	1	4	0.043	1.919	1.915	0.004	2
ENSG00000034533	ASTE1	38	6	2	1	4	2.581	1.912	1.31	0.602	2
ENSG00000118017	A4GNT	29	1	1	1	1	8.073	1.912	1.854	0.058	2
ENSG00000197991	PCDH20	30	2	1	1	2	0.431	1.912	1.904	0.009	2
ENSG00000173166	RAPH1	37	6	2	1	4	0.005	1.911	1.851	0.06	2
ENSG00000125999	BPIFB1	30	1	2	1	2	13.581	1.909	1.532	0.376	1
ENSG00000004534	RBM6	40	8	2	1	3	2.697	1.904	1.771	0.133	2
ENSG00000033867	SLC4A7	32	3	1	1	1	3.904	1.902	1.577	0.325	2
ENSG00000149633	KIAA1755	35	3	2	1	3	7.121	1.899	1.48	0.419	1
ENSG00000163645	FAM194A	33	4	1	1	1	10.7	1.897	1.506	0.391	0
ENSG00000100479	POLE2	33	4	2	1	2	2.136	1.895	1.843	0.052	1
ENSG00000198774	RASSF9	32	5	2	1	2	2.665	1.887	1.858	0.029	2
ENSG00000175267	VWA3A	29	1	1	1	2	8.376	1.885	1.445	0.44	1
ENSG00000138658	C4orf21	30	4	0	1	2	3.612	1.883	1.551	0.332	1
ENSG00000119457	SLC46A2	32	3	2	1	1	4.14	1.882	1.666	0.216	1
ENSG00000173083	HPSE	35	4	2	1	4	2.028	1.88	1.795	0.085	2
ENSG00000048707	VPS13D	36	5	2	1	4	3.621	1.878	1.715	0.163	1
ENSG00000125746	EML2	29	2	2	1	1	0.4	1.875	1.526	0.35	2
ENSG00000124789	NUP153	38	7	2	1	4	1.29	1.874	1.862	0.011	2
ENSG00000119777	TMEM214	39	7	2	1	4	0.132	1.868	1.847	0.021	2
ENSG00000205517	RGL3	28	2	2	1	1	6.911	1.862	1.622	0.239	2
ENSG00000168137	SETD5	40	7	2	1	4	0.535	1.86	1.81	0.05	2
ENSG00000033327	GAB2	17	6	2	1	4	0.891	1.858	1.793	0.065	2
ENSG00000116830	TTF2	33	1	2	1	4	6.247	1.857	1.719	0.137	1
ENSG00000174282	ZBTB4	35	7	1	1	3	0.27	1.855	1.851	0.004	2
ENSG00000106785	TRIM14	35	5	1	1	4	4.111	1.854	1.642	0.212	2
ENSG00000044090	CUL7	28	3	1	1	4	0.995	1.848	1.719	0.129	1
ENSG00000147650	LRP12	39	6	2	1	4	0.96	1.845	1.818	0.028	2
ENSG00000082074	FYB	34	5	2	1	2	6.221	1.844	1.73	0.115	1
ENSG00000118482	PHF3	38	7	2	1	4	5.546	1.844	1.569	0.275	1
ENSG00000126653	NSRP1	38	8	1	1	4	1.35	1.841	1.76	0.081	2
ENSG00000172594	SMPDL3A	40	8	2	1	4	0.432	1.832	1.765	0.067	1
ENSG00000111860	CEP85L	40	8	2	1	4	1.048	1.831	1.644	0.187	2
ENSG00000145241	CENPC	36	7	1	1	2	11.513	1.827	1.269	0.558	1
ENSG00000170890	PLA2G1B	31	4	2	1	2	5.216	1.818	1.172	0.645	2
ENSG00000102755	FLT1	38	7	2	1	3	5.688	1.806	1.601	0.206	1
ENSG00000136052	SLC41A2	33	3	1	1	2	1.142	1.805	0.916	0.888	2
ENSG00000164251	F2RL1	35	6	2	1	2	1.386	1.803	1.769	0.034	2
ENSG00000159708	LRRC36	34	4	2	1	1	6.96	1.8	1.66	0.14	1
ENSG00000173706	HEG1	35	5	2	1	4	8.023	1.799	1.677	0.122	1
ENSG00000151849	CENPJ	39	7	2	1	3	3.852	1.799	1.66	0.14	2
ENSG00000174405	LIG4	34	5	2	1	4	5.187	1.797	1.669	0.128	1
ENSG00000081087	OSTM1	39	8	2	1	4	2.643	1.796	1.773	0.023	2
ENSG00000105246	EBI3	28	2	2	1	2	2.331	1.789	1.443	0.346	1
ENSG00000160051	IQCC	27	3	0	1	3	5.699	1.789	1.642	0.147	1
ENSG00000157426	AASDH	40	7	2	1	4	6.444	1.788	1.32	0.468	0
ENSG00000149418	ST14	32	6	2	1	2	5.221	1.781	1.768	0.013	2
ENSG00000167077	MEI1	30	1	1	1	1	11.131	1.776	1.566	0.21	0
ENSG00000149577	SIDT2	38	7	2	1	4	1.144	1.771	1.767	0.003	2
ENSG00000182173	TSEN54	38	8	2	1	4	3.591	1.771	1.469	0.302	2
ENSG00000125445	MRPS7	38	8	2	1	3	1.318	1.767	1.323	0.444	2
ENSG00000180245	RRH	32	5	1	1	1	9.486	1.761	1.61	0.151	1
ENSG00000114670	NEK11	30	1	1	1	2	4.708	1.756	1.62	0.135	2
ENSG00000152766	ANKRD22	30	1	2	1	1	0.043	1.751	1.635	0.116	2
ENSG00000164398	ACSL6	34	3	1	1	3	0.022	1.742	1.728	0.015	2
ENSG00000174371	EXO1	29	1	1	1	1	8.623	1.741	1.64	0.101	1
ENSG00000145439	CBR4	39	7	2	1	4	0.103	1.739	1.647	0.092	1
ENSG00000091129	NRCAM	40	8	1	1	4	0.609	1.736	1.579	0.157	1
ENSG00000107960	OBFC1	41	8	2	1	4	2.261	1.736	1.499	0.237	2
ENSG00000147905	ZCCHC7	35	7	2	1	3	3.501	1.735	1.117	0.618	2
ENSG00000107863	ARHGAP21	39	8	2	1	4	5.216	1.732	1.569	0.163	1
ENSG00000159256	MORC3	39	8	2	1	4	3.473	1.732	1.611	0.121	1
ENSG00000113594	LIFR	37	5	2	1	4	3.625	1.731	1.25	0.48	2
ENSG00000082781	ITGB5	36	3	2	1	4	1.149	1.729	1.718	0.01	2
ENSG00000167395	ZNF646	33	5	1	1	3	10.013	1.727	1.591	0.136	1
ENSG00000150054	MPP7	39	7	2	1	4	0.285	1.724	1.707	0.017	2
ENSG00000213983	AP1G2	28	1	2	1	2	0.907	1.72	1.668	0.052	2
ENSG00000196476	C20orf96	37	7	2	1	4	3.794	1.719	1.234	0.485	0
ENSG00000106366	SERPINE1	32	3	2	1	2	1.552	1.718	1.667	0.051	2
ENSG00000140006	WDR89	36	8	2	1	3	2.454	1.714	1.651	0.062	1
ENSG00000110169	HPX	36	8	2	1	3	4.365	1.713	1.002	0.711	2
ENSG00000121931	LRIF1	32	2	2	1	3	0.698	1.71	0.899	0.812	2
ENSG00000112077	RHAG	31	1	2	1	1	3.071	1.709	1.653	0.056	2
ENSG00000112936	C7	37	7	2	1	3	5.619	1.708	0.982	0.726	1
ENSG00000130164	LDLR	36	6	2	1	3	2.935	1.707	1.54	0.167	1
ENSG00000187244	BCAM	34	7	2	1	4	2.266	1.706	1.634	0.072	2
ENSG00000160208	RRP1B	39	8	2	1	4	9.688	1.703	1.439	0.264	1
ENSG00000187210	GCNT1	34	5	2	1	2	4.846	1.699	1.677	0.022	1
ENSG00000101076	HNF4A	35	7	1	1	3	0.005	1.697	0.708	0.989	2
ENSG00000010072	SPRTN	38	8	1	1	3	3.183	1.696	1.183	0.514	2
ENSG00000196569	LAMA2	36	6	2	1	3	5.08	1.688	1.531	0.157	0
ENSG00000164403	SHROOM1	34	7	2	1	3	16.939	1.686	1.159	0.527	0
ENSG00000198785	GRIN3A	31	2	1	1	2	3.731	1.683	1.67	0.013	1
ENSG00000086717	PPEF1	29	1	2	1	1	8.354	1.68	1.564	0.116	1
ENSG00000156273	BACH1	38	7	2	1	2	7.62	1.676	0.805	0.87	2
ENSG00000197561	ELANE	26	1	0	1	3	2.755	1.676	1.637	0.039	2
ENSG00000115661	STK16	40	8	2	1	3	0.051	1.672	1.61	0.063	2
ENSG00000138772	ANXA3	40	7	2	1	4	0.455	1.67	0.911	0.76	2
ENSG00000144290	SLC4A10	33	2	1	1	3	0	1.669	1.661	0.008	2
ENSG00000163629	PTPN13	33	4	2	1	3	2.75	1.668	1.497	0.171	0
ENSG00000153237	CCDC148	36	7	1	1	1	7.253	1.666	1.479	0.187	1
ENSG00000135828	RNASEL	30	2	1	1	3	12.097	1.661	0.94	0.721	0
ENSG00000078070	MCCC1	41	8	2	1	4	0.123	1.659	1.399	0.26	2
ENSG00000124089	MC3R	24	1	1	1	1	2.879	1.657	1.626	0.031	1
ENSG00000140519	RHCG	34	5	2	1	2	4.973	1.649	1.374	0.274	1
ENSG00000134318	ROCK2	39	6	2	1	4	0.054	1.649	1.585	0.065	2
ENSG00000146834	MEPCE	35	8	2	1	4	1.879	1.648	1.644	0.004	1
ENSG00000050438	SLC4A8	31	2	1	1	2	0.996	1.648	1.591	0.057	2
ENSG00000143512	HHIPL2	27	0	0	1	1	4.022	1.648	1.608	0.041	2
ENSG00000150347	ARID5B	38	8	2	1	4	0.911	1.646	1.457	0.189	2
ENSG00000135837	CEP350	37	7	1	1	2	5.939	1.645	1.525	0.12	0
ENSG00000118900	UBN1	40	8	2	1	4	0.082	1.64	1.068	0.572	2
ENSG00000138095	LRPPRC	39	7	2	1	4	3.316	1.633	1.202	0.431	1
ENSG00000140022	STON2	37	5	2	1	3	0.183	1.631	1.605	0.026	1
ENSG00000011422	PLAUR	39	8	2	1	3	4.642	1.63	1.184	0.446	0
ENSG00000124532	MRS2	41	8	2	1	4	1.093	1.63	1.383	0.247	2
ENSG00000122482	ZNF644	39	7	2	1	4	0.135	1.616	1.601	0.014	1
ENSG00000174083	PIK3R6	25	1	1	1	1	1.521	1.616	1.282	0.334	2
ENSG00000072609	CHFR	40	8	2	1	4	1.231	1.615	1.607	0.008	2
ENSG00000121988	ZRANB3	35	3	2	1	3	6.835	1.615	1.417	0.198	2
ENSG00000188039	NWD1	25	1	1	1	2	4.531	1.614	1.438	0.176	0
ENSG00000079387	SENP1	35	4	2	1	2	1.447	1.614	1.241	0.372	2
ENSG00000068489	PRR11	29	1	1	1	1	1.197	1.612	1.277	0.335	2
ENSG00000105176	URI1	38	8	2	1	4	3.827	1.612	1.571	0.041	2
ENSG00000106686	SPATA6L	35	5	1	1	3	3.22	1.612	1.461	0.151	2
ENSG00000137976	DNASE2B	31	1	1	1	2	0.231	1.611	1.132	0.479	2
ENSG00000067798	NAV3	34	3	1	1	3	1.74	1.607	1.604	0.003	2
ENSG00000165392	WRN	37	5	2	1	3	7.545	1.602	1.347	0.256	1
ENSG00000016864	GLT8D1	39	7	2	1	4	0.151	1.602	1.599	0.003	2
ENSG00000109911	ELP4	38	7	2	1	4	2.407	1.6	1.249	0.351	2
ENSG00000172197	MBOAT1	37	6	2	1	2	1.195	1.592	1.124	0.468	2
ENSG00000198089	SFI1	37	7	1	1	4	10.509	1.585	1.368	0.217	1
ENSG00000081026	MAGI3	39	7	2	1	4	6.309	1.581	1.485	0.096	1
ENSG00000178764	ZHX2	33	5	2	1	4	2.982	1.579	1.537	0.042	1
ENSG00000111912	NCOA7	38	7	2	1	4	1.79	1.578	1.507	0.071	1
ENSG00000040199	PHLPP2	36	5	2	1	2	3.354	1.572	1.554	0.018	2
ENSG00000135968	GCC2	39	7	2	1	4	6.05	1.571	1.416	0.155	1
ENSG00000117174	ZNHIT6	38	8	1	1	4	4.423	1.57	1.439	0.131	2
ENSG00000123240	OPTN	39	8	1	1	4	2.702	1.565	1.537	0.028	2
ENSG00000080345	RIF1	36	7	0	1	3	8.983	1.562	1.132	0.431	0
ENSG00000099250	NRP1	41	8	2	1	4	0.273	1.562	1.552	0.01	2
ENSG00000108784	NAGLU	33	5	2	1	4	2.683	1.561	1.474	0.088	1
ENSG00000120280	CXorf21	36	7	2	1	2	1.822	1.557	1.55	0.007	2
ENSG00000116711	PLA2G4A	40	8	2	1	3	0.978	1.555	0.85	0.705	2
ENSG00000156509	FBXO43	25	1	1	1	1	10.16	1.554	1.204	0.35	0
ENSG00000182851	GPIHBP1	29	3	2	1	3	4.17	1.554	0.89	0.664	2
ENSG00000129197	RPAIN	39	8	2	1	4	0.979	1.549	1.463	0.086	2
ENSG00000243710	WDR65	26	3	0	1	1	3.085	1.548	1.342	0.206	1
ENSG00000110013	SIAE	38	8	0	1	4	6.547	1.547	1.482	0.065	2
ENSG00000129534	MIS18BP1	27	0	0	1	3	4.104	1.543	1.443	0.101	1
ENSG00000141384	TAF4B	29	1	2	1	1	4.738	1.543	1.514	0.03	1
ENSG00000083168	KAT6A	39	6	2	1	4	0.83	1.542	1.537	0.005	1
ENSG00000160584	SIK3	36	7	2	1	3	2.201	1.539	1.469	0.069	1
ENSG00000101311	FERMT1	29	2	2	1	1	5.025	1.538	1.429	0.109	1
ENSG00000147573	TRIM55	32	5	1	1	1	0.519	1.533	1.524	0.01	2
ENSG00000231213	PLSCR5	24	1	1	1	1	4.603	1.531	1.512	0.019	1
ENSG00000112039	FANCE	36	8	1	1	4	3.354	1.528	1.131	0.397	1
ENSG00000131381	ZFYVE20	40	7	2	1	4	1.22	1.522	1.197	0.326	1
ENSG00000165304	MELK	30	1	2	1	1	0.781	1.518	1.487	0.031	1
ENSG00000164761	TNFRSF11B	40	7	2	1	4	2.553	1.517	1.47	0.047	2
ENSG00000204138	PHACTR4	40	7	2	1	4	2.396	1.517	1.494	0.022	2
ENSG00000166963	MAP1A	36	6	1	1	4	4.131	1.516	1.454	0.063	1
ENSG00000183495	EP400	32	5	1	1	3	2.637	1.51	1.483	0.027	1
ENSG00000187790	FANCM	30	0	1	1	3	4.836	1.509	1.059	0.45	0
ENSG00000156469	MTERFD1	41	8	2	1	4	2.118	1.509	1.227	0.282	1
ENSG00000183621	ZNF438	35	5	2	1	4	8.803	1.508	1.449	0.059	1
ENSG00000132840	BHMT2	30	2	2	1	1	0.661	1.506	1.235	0.271	2
ENSG00000123191	ATP7B	35	4	2	1	3	3.945	1.503	1.191	0.312	0
ENSG00000075651	PLD1	37	5	2	1	3	2.894	1.503	1.487	0.016	1
ENSG00000159495	TGM7	28	1	1	1	1	7.212	1.503	1.41	0.093	1
ENSG00000181827	RFX7	40	7	2	1	4	0.037	1.499	1.2	0.3	2
ENSG00000070882	OSBPL3	37	6	2	1	2	0.115	1.494	1.487	0.008	1
ENSG00000069248	NUP133	37	5	2	1	4	1.498	1.491	1.357	0.134	1
ENSG00000139990	DCAF5	39	7	2	1	4	1.681	1.491	1.488	0.003	2
ENSG00000169641	LUZP1	38	7	2	1	4	4.369	1.489	1.386	0.103	1
ENSG00000135318	NT5E	39	7	2	1	4	1.203	1.486	1.48	0.006	2
ENSG00000152583	SPARCL1	37	8	2	1	4	5.796	1.48	1.345	0.135	1
ENSG00000137857	DUOX1	29	1	2	1	2	2.992	1.475	1.267	0.208	0
ENSG00000172167	MTBP	34	4	2	1	1	9.385	1.473	1.265	0.209	0
ENSG00000110848	CD69	32	5	1	1	2	10.392	1.47	0.918	0.553	1
ENSG00000155530	LRGUK	32	2	2	1	1	10.086	1.469	1.27	0.199	0
ENSG00000104549	SQLE	41	8	2	1	4	1.442	1.469	1.463	0.005	1
ENSG00000111802	TDP2	39	8	2	1	4	2.185	1.464	1.108	0.357	2
ENSG00000109794	FAM149A	37	7	2	1	4	5.38	1.462	1.132	0.33	2
ENSG00000117054	ACADM	41	8	2	1	4	0.07	1.46	1.456	0.004	2
ENSG00000123485	HJURP	32	5	1	1	4	11.37	1.455	0.937	0.518	0
ENSG00000088756	ARHGAP28	33	4	2	1	1	0.992	1.451	1.437	0.014	1
ENSG00000161618	ALDH16A1	30	3	2	1	3	0.344	1.443	1.061	0.381	1
ENSG00000118307	CASC1	36	5	1	1	3	5.14	1.442	1.157	0.285	1
ENSG00000155903	RASA2	31	2	1	1	1	1.275	1.442	1.436	0.007	1
ENSG00000225830	ERCC6	37	5	1	1	4	1.504	1.442	1.437	0.006	1
ENSG00000144407	PTH2R	30	2	1	1	1	5.592	1.441	1.26	0.181	1
ENSG00000009724	MASP2	34	7	1	1	2	7.469	1.44	0.86	0.58	1
ENSG00000087206	UIMC1	39	8	2	1	3	2.189	1.44	1.383	0.057	1
ENSG00000163833	FBXO40	35	5	2	1	3	1.996	1.438	1.419	0.019	1
ENSG00000085760	MTIF2	39	7	2	1	4	2.121	1.435	1.338	0.096	1
ENSG00000166387	PPFIBP2	41	8	2	1	4	0.715	1.433	1.407	0.027	1
ENSG00000184675	AMER1	32	7	2	1	3	7.976	1.431	1.289	0.141	1
ENSG00000124564	SLC17A3	27	5	2	1	3	5.083	1.429	1.303	0.126	1
ENSG00000037757	MRI1	38	8	1	1	4	0.598	1.428	1.064	0.364	1
ENSG00000067141	NEO1	39	8	2	1	4	2.365	1.428	1.418	0.01	1
ENSG00000165383	LRRC18	29	3	2	1	1	1.433	1.426	1.354	0.072	1
ENSG00000078177	N4BP2	36	5	2	1	3	6.296	1.419	1.309	0.11	1
ENSG00000119844	AFTPH	38	8	2	1	4	3.887	1.415	1.388	0.028	1
ENSG00000087263	OGFOD1	40	7	2	1	4	1.156	1.415	1.407	0.007	2
ENSG00000090615	GOLGA3	38	6	2	1	4	6.927	1.414	1.292	0.122	1
ENSG00000196660	SLC30A10	33	5	1	1	2	3.358	1.413	1.381	0.031	1
ENSG00000169126	ARMC4	26	1	0	1	1	7.491	1.411	1.389	0.022	1
ENSG00000116957	TBCE	39	8	2	1	4	1.949	1.41	1.271	0.139	1
ENSG00000126456	IRF3	36	8	2	1	4	5.096	1.408	0.999	0.409	1
ENSG00000178105	DDX10	37	6	2	1	3	2.468	1.408	1.374	0.033	1
ENSG00000145757	SPATA9	33	5	1	1	1	3.562	1.404	1.235	0.169	1
ENSG00000080644	CHRNA3	29	1	2	1	1	0.257	1.404	0.766	0.638	2
ENSG00000147234	FRMPD3	27	4	2	1	3	1.758	1.403	1.356	0.047	1
ENSG00000198087	CD2AP	39	7	2	1	4	0.097	1.403	1.37	0.032	1
ENSG00000104356	POP1	38	7	1	1	3	4.397	1.402	1.313	0.089	1
ENSG00000101224	CDC25B	35	8	2	1	4	1.357	1.401	1.3	0.101	2
ENSG00000042088	TDP1	38	7	2	1	3	2.76	1.4	1.275	0.125	1
ENSG00000181418	DDN	26	4	1	1	3	4.628	1.399	1.323	0.076	1
ENSG00000100227	POLDIP3	40	8	2	1	4	0.071	1.398	1.347	0.051	1
ENSG00000164197	RNF180	39	8	1	1	4	1.255	1.397	0.333	1.064	1
ENSG00000134250	NOTCH2	34	5	2	1	4	6.314	1.396	1.244	0.152	1
ENSG00000127364	TAS2R4	19	0	1	1	1	11.162	1.395	0.957	0.439	0
ENSG00000169946	ZFPM2	38	6	2	1	4	0.226	1.391	1.385	0.006	1
ENSG00000149564	ESAM	37	8	2	1	4	3.223	1.391	0.764	0.628	2
ENSG00000161533	ACOX1	40	7	2	1	4	1.547	1.391	1.359	0.032	2
ENSG00000183150	GPR19	31	4	2	1	4	0.024	1.39	1.314	0.076	1
ENSG00000100815	TRIP11	38	7	2	1	4	9.258	1.388	1.313	0.075	1
ENSG00000128536	CDHR3	33	3	2	1	2	5.23	1.383	1.171	0.212	1
ENSG00000136153	LMO7	41	8	2	1	4	6.908	1.38	0.896	0.483	0
ENSG00000143578	CREB3L4	33	6	1	1	1	5.251	1.379	1.346	0.033	1
ENSG00000221829	FANCG	35	6	1	1	4	4.788	1.375	1.149	0.226	1
ENSG00000135900	MRPL44	40	8	2	1	4	0.916	1.368	1.258	0.111	1
ENSG00000137831	UACA	39	8	2	1	4	11.017	1.367	1.217	0.15	0
ENSG00000198718	FAM179B	38	8	1	1	3	1.379	1.367	1.247	0.119	0
ENSG00000198865	CCDC152	32	3	1	1	1	2.449	1.365	1.338	0.027	1
ENSG00000107560	RAB11FIP2	40	8	2	1	4	0.162	1.363	1.293	0.069	1
ENSG00000165120	SSMEM1	30	2	1	1	1	2.911	1.362	1.278	0.084	1
ENSG00000046604	DSG2	35	4	2	1	3	7.888	1.36	1.082	0.278	0
ENSG00000157077	ZFYVE9	40	7	2	1	4	4.129	1.36	1.134	0.225	1
ENSG00000042445	RETSAT	39	7	2	1	4	2.176	1.355	1.294	0.06	1
ENSG00000166924	NYAP1	34	5	2	1	3	0.046	1.355	1.353	0.003	1
ENSG00000163516	ANKZF1	40	8	2	1	3	2.026	1.355	1.34	0.015	2
ENSG00000154864	PIEZO2	23	1	1	1	2	3.671	1.354	1.222	0.132	0
ENSG00000174197	MGA	35	5	2	1	4	3.586	1.353	1.315	0.037	1
ENSG00000122335	SERAC1	40	7	2	1	4	5.406	1.352	1.24	0.112	1
ENSG00000183762	KREMEN1	38	6	2	1	4	0.009	1.352	1.351	0.001	1
ENSG00000106771	TMEM245	37	7	2	1	4	0.545	1.352	1.304	0.048	2
ENSG00000095627	TDRD1	29	1	1	1	1	7.951	1.351	1.097	0.254	0
ENSG00000165195	PIGA	35	4	2	1	2	1.206	1.349	1.326	0.023	1
ENSG00000163219	ARHGAP25	40	8	2	1	3	3.534	1.345	1.297	0.049	1
ENSG00000188467	SLC24A5	37	8	2	1	1	3.13	1.337	1.244	0.093	1
ENSG00000177414	UBE2U	25	0	1	1	1	6.139	1.337	1.057	0.28	2
ENSG00000185033	SEMA4B	35	6	2	1	3	3.429	1.336	0.465	0.871	1
ENSG00000132382	MYBBP1A	39	8	2	1	4	10.94	1.335	1.194	0.14	1
ENSG00000188316	ENO4	37	6	2	1	2	5.264	1.333	1.143	0.19	1
ENSG00000170836	PPM1D	41	8	2	1	4	0.662	1.332	1.329	0.002	1
ENSG00000100330	MTMR3	38	6	2	1	4	0.276	1.332	1.263	0.069	2
ENSG00000172403	SYNPO2	38	6	2	1	4	4.664	1.331	1.268	0.064	1
ENSG00000129675	ARHGEF6	39	8	1	1	4	0.998	1.329	1.319	0.009	1
ENSG00000135744	AGT	36	8	1	1	3	0.456	1.328	1.134	0.194	1
ENSG00000151304	SRFBP1	36	7	2	1	3	6.254	1.327	1.114	0.214	0
ENSG00000131899	LLGL1	33	5	1	1	4	2.266	1.327	1.284	0.043	2
ENSG00000187742	SECISBP2	40	8	2	1	4	2.427	1.325	1.287	0.038	1
ENSG00000113282	CLINT1	40	8	2	1	4	0.598	1.324	1.247	0.077	1
ENSG00000132824	SERINC3	40	7	2	1	4	1.636	1.324	0.983	0.341	1
ENSG00000186439	TRDN	26	4	0	1	1	4.456	1.324	1.193	0.131	1
ENSG00000129595	EPB41L4A	38	6	2	1	4	0.526	1.322	1.321	0.001	1
ENSG00000019582	CD74	38	8	2	1	3	0.037	1.322	1.315	0.007	2
ENSG00000174145	KIAA1239	35	6	1	1	3	0.778	1.32	1.313	0.007	0
ENSG00000124201	ZNFX1	40	7	2	1	4	5.275	1.32	0.747	0.572	1
ENSG00000100170	SLC5A1	34	6	1	1	1	3.717	1.318	0.387	0.932	1
ENSG00000131725	WDR44	39	7	2	1	4	3.354	1.317	1.17	0.147	2
ENSG00000100485	SOS2	33	4	1	1	2	0.052	1.316	1.205	0.111	2
ENSG00000152464	RPP38	37	8	2	1	4	4.023	1.315	1.221	0.094	2
ENSG00000039560	RAI14	38	7	2	1	3	1.608	1.314	1.15	0.164	1
ENSG00000163975	MFI2	29	1	2	1	1	5.158	1.313	0.597	0.716	1
ENSG00000152763	WDR78	37	8	1	1	3	1.388	1.306	1.285	0.021	1
ENSG00000148450	MSRB2	39	8	2	1	4	0.041	1.3	1.258	0.043	1
ENSG00000152377	SPOCK1	37	5	1	1	4	0.01	1.299	1.153	0.147	1
ENSG00000162924	REL	31	1	2	1	2	4.001	1.297	0.981	0.315	1
ENSG00000168907	PLA2G4F	29	1	1	1	2	4.432	1.296	1.234	0.062	1
ENSG00000165792	METTL17	39	8	2	1	3	1.281	1.295	1.257	0.039	0
ENSG00000129744	ART1	29	2	2	1	1	2.983	1.294	1.253	0.041	1
ENSG00000121578	B4GALT4	41	8	2	1	4	2.35	1.293	1.241	0.052	1
ENSG00000182993	C12orf60	23	0	1	1	1	6.539	1.291	0.825	0.466	1
ENSG00000142166	IFNAR1	38	6	2	1	4	14.309	1.29	0.873	0.417	0
ENSG00000139734	DIAPH3	30	1	1	1	1	4.777	1.29	1.245	0.045	1
ENSG00000120868	APAF1	37	6	2	1	3	2.541	1.289	1.282	0.007	1
ENSG00000182810	DDX28	36	8	2	1	4	3.463	1.288	0.791	0.498	2
ENSG00000074803	SLC12A1	35	5	2	1	1	2.027	1.286	1.212	0.074	1
ENSG00000141349	G6PC3	38	8	2	1	3	0.351	1.283	1.196	0.087	1
ENSG00000175189	INHBC	33	7	1	1	2	3.491	1.282	1.192	0.09	0
ENSG00000052795	FNIP2	28	3	2	1	4	2.666	1.277	0.839	0.438	1
ENSG00000110756	HPS5	39	6	2	1	4	6.56	1.275	1.186	0.089	1
ENSG00000188554	NBR1	38	8	2	1	4	1.113	1.275	1.264	0.01	2
ENSG00000144837	PLA1A	39	7	2	1	4	2.163	1.274	1.257	0.018	1
ENSG00000105929	ATP6V0A4	33	4	2	1	1	3.168	1.272	0.846	0.426	1
ENSG00000137962	ARHGAP29	39	8	2	1	4	5.741	1.272	1.264	0.008	1
ENSG00000048342	CC2D2A	37	7	2	1	4	3.538	1.268	1.151	0.117	0
ENSG00000099139	PCSK5	31	2	1	1	1	1.786	1.265	1.213	0.053	1
ENSG00000178562	CD28	31	2	2	1	1	2.357	1.264	1.198	0.065	1
ENSG00000180263	FGD6	38	5	2	1	4	4.809	1.262	1.13	0.132	0
ENSG00000140030	GPR65	31	4	2	1	2	6.959	1.262	1.125	0.138	1
ENSG00000169660	HEXDC	36	7	2	1	3	1.613	1.256	0.508	0.747	1
ENSG00000198198	SZT2	33	6	2	1	2	1.956	1.256	1.236	0.02	1
ENSG00000143669	LYST	36	4	2	1	4	16.434	1.255	1.153	0.102	0
ENSG00000168955	TM4SF20	35	5	2	1	1	3.217	1.255	0.9	0.355	1
ENSG00000125637	PSD4	33	5	1	1	2	12.72	1.251	1.083	0.169	0
ENSG00000197429	IPP	38	6	2	1	4	0.84	1.25	1.25	0	1
ENSG00000198554	WDHD1	32	4	1	1	1	3.887	1.249	1.202	0.047	1
ENSG00000115750	TAF1B	39	7	1	1	4	2.591	1.248	1.239	0.009	1
ENSG00000137871	ZNF280D	37	7	2	1	4	3.685	1.247	1.034	0.213	0
ENSG00000166352	C11orf74	40	8	2	1	3	5.053	1.245	1.128	0.118	1
ENSG00000127603	MACF1	35	5	2	1	3	3.352	1.244	1.197	0.047	0
ENSG00000198625	MDM4	39	7	2	1	4	0.523	1.244	0.984	0.26	1
ENSG00000132688	NES	30	4	2	1	1	11.163	1.241	0.866	0.374	0
ENSG00000149308	NPAT	39	7	2	1	4	0.75	1.241	1.201	0.04	1
ENSG00000102901	CENPT	28	2	1	1	1	6.994	1.24	0.944	0.297	1
ENSG00000164674	SYTL3	31	3	2	1	1	9.547	1.238	1.055	0.183	0
ENSG00000133116	KL	36	6	2	1	1	1.301	1.238	1.14	0.098	1
ENSG00000172497	ACOT12	37	5	2	1	3	2.509	1.237	1.226	0.01	1
ENSG00000198270	TMEM116	34	7	2	1	1	4.8	1.236	1.221	0.015	1
ENSG00000205978	NYNRIN	28	5	2	1	4	10.561	1.234	1.054	0.18	0
ENSG00000138468	SENP7	36	4	2	1	4	2.763	1.234	1.144	0.09	1
ENSG00000057608	GDI2	38	7	2	1	4	0.004	1.233	1.004	0.229	1
ENSG00000141293	SKAP1	34	5	1	1	1	2.659	1.227	1.169	0.058	1
ENSG00000175984	DENND2C	31	1	2	1	1	3.415	1.227	1.142	0.085	1
ENSG00000082438	COBLL1	39	7	1	1	4	4.624	1.226	1.055	0.171	1
ENSG00000178965	C1orf173	33	4	2	1	4	6.072	1.225	0.532	0.693	1
ENSG00000129646	QRICH2	23	1	1	1	2	5.413	1.223	1.143	0.08	0
ENSG00000112902	SEMA5A	36	6	1	1	4	1.278	1.223	1.192	0.03	1
ENSG00000179988	PSTK	39	8	2	1	4	1.62	1.223	1.1	0.123	1
ENSG00000188352	FOCAD	38	6	2	1	4	2.399	1.223	1.089	0.134	1
ENSG00000143375	CGN	36	6	2	1	3	0.316	1.222	1.207	0.014	1
ENSG00000162777	DENND2D	36	5	2	1	3	1.706	1.222	1.178	0.043	1
ENSG00000168411	RFWD3	38	7	2	1	4	3.646	1.22	0.956	0.264	0
ENSG00000168538	TRAPPC11	41	8	2	1	4	3.265	1.22	1.2	0.02	1
ENSG00000145703	IQGAP2	35	7	1	1	3	5.216	1.219	1.019	0.2	0
ENSG00000138375	SMARCAL1	40	7	2	1	4	2.647	1.219	1.173	0.046	1
ENSG00000137275	RIPK1	39	7	2	1	4	4.88	1.216	0.746	0.47	1
ENSG00000163814	CDCP1	37	5	2	1	3	4.519	1.216	1.086	0.131	1
ENSG00000175311	ANKS4B	39	7	2	1	3	3.591	1.216	1.205	0.011	1
ENSG00000250305	KIAA1456	39	7	2	1	3	6.653	1.216	0.796	0.42	1
ENSG00000179008	C14orf39	30	4	1	1	1	9.633	1.215	1.207	0.007	1
ENSG00000188001	TPRG1	30	1	1	1	1	2.26	1.213	0.333	0.881	1
ENSG00000197579	TOPORS	37	5	2	1	4	1.133	1.213	1.188	0.024	1
ENSG00000119636	CCDC176	32	5	2	1	2	1.782	1.212	1.162	0.051	0
ENSG00000059769	DNAJC25	37	8	2	1	3	0.002	1.212	1.205	0.007	1
ENSG00000103449	SALL1	38	6	2	1	4	0.745	1.211	1.204	0.007	1
ENSG00000104447	TRPS1	36	6	1	1	3	0.044	1.21	1.205	0.005	1
ENSG00000164542	KIAA0895	35	5	2	1	2	1.567	1.206	0.886	0.32	1
ENSG00000103343	ZNF174	35	7	2	1	3	0.586	1.204	0.966	0.238	1
ENSG00000140386	SCAPER	37	6	2	1	4	1.142	1.203	1.041	0.163	1
ENSG00000104976	SNAPC2	36	8	2	1	4	1.711	1.202	1.176	0.026	1
ENSG00000059378	PARP12	39	7	2	1	4	1.474	1.199	1.095	0.104	1
ENSG00000196914	ARHGEF12	37	4	2	1	4	2.416	1.198	1.153	0.045	1
ENSG00000143702	CEP170	35	6	2	1	4	2.26	1.197	1.109	0.089	1
ENSG00000155875	FAM154A	28	1	1	1	1	2.851	1.195	0.948	0.247	1
ENSG00000070778	PTPN21	35	5	2	1	4	0.152	1.194	1.181	0.013	1
ENSG00000214595	EML6	25	3	1	1	1	0.754	1.194	1.18	0.013	1
ENSG00000109929	SC5D	40	8	2	1	4	2.607	1.193	1.002	0.191	1
ENSG00000139174	PRICKLE1	36	5	2	1	4	0.018	1.19	1.189	0.001	1
ENSG00000119397	CNTRL	36	3	2	1	4	5.627	1.189	0.914	0.275	0
ENSG00000118596	SLC16A7	38	7	2	1	3	2.354	1.188	0.368	0.82	1
ENSG00000115355	CCDC88A	38	8	1	1	4	0.107	1.187	0.877	0.31	1
ENSG00000120278	PLEKHG1	38	7	2	1	3	5.261	1.187	1.141	0.046	1
ENSG00000204084	INPP5B	39	8	2	1	4	0.64	1.187	1.157	0.03	1
ENSG00000138756	BMP2K	34	5	2	1	3	3.157	1.185	1.127	0.058	1
ENSG00000198000	NOL8	34	6	2	1	4	5.555	1.183	0.964	0.219	0
ENSG00000118246	FASTKD2	40	8	2	1	4	10.911	1.182	1.125	0.057	1
ENSG00000174173	TRMT10C	38	8	2	1	4	4.611	1.182	1.114	0.067	1
ENSG00000111879	FAM184A	38	6	1	1	4	2.426	1.18	0.929	0.251	1
ENSG00000110244	APOA4	35	8	1	1	1	5.516	1.179	0.925	0.254	1
ENSG00000196189	SEMA4A	36	6	2	1	3	3.085	1.176	1.067	0.109	1
ENSG00000196396	PTPN1	32	6	2	1	1	0.398	1.176	1.152	0.024	1
ENSG00000144554	FANCD2	37	7	2	1	2	8.775	1.174	0.946	0.228	0
ENSG00000142731	PLK4	33	2	2	1	2	8.086	1.171	1.085	0.087	0
ENSG00000166783	KIAA0430	40	8	2	1	4	5.87	1.171	1.079	0.092	1
ENSG00000144747	TMF1	41	8	2	1	4	1.689	1.169	1.098	0.071	1
ENSG00000177994	C2orf73	30	3	1	1	1	9.592	1.167	0.965	0.202	0
ENSG00000186806	VSIG10L	26	1	1	1	3	7.42	1.167	0.783	0.383	0
ENSG00000060237	WNK1	41	8	2	1	4	1.195	1.167	0.625	0.542	1
ENSG00000143776	CDC42BPA	32	4	1	1	3	0.991	1.167	1.164	0.002	1
ENSG00000137462	TLR2	33	4	2	1	3	8.151	1.166	0.807	0.358	0
ENSG00000259494	MRPL46	40	7	2	1	4	1.114	1.164	1.103	0.061	1
ENSG00000188784	PLA2G2E	26	1	1	1	1	1.044	1.162	1.025	0.137	1
ENSG00000111859	NEDD9	41	8	2	1	4	2.24	1.161	0.963	0.198	1
ENSG00000179841	AKAP5	34	7	2	1	3	3.314	1.16	0.693	0.468	1
ENSG00000116161	CACYBP	39	8	2	1	4	0.036	1.158	1.067	0.091	1
ENSG00000135775	COG2	39	7	1	1	4	3.149	1.158	1.14	0.018	1
ENSG00000120217	CD274	37	5	2	1	4	3.847	1.155	0.201	0.954	1
ENSG00000159063	ALG8	40	8	2	1	4	1.66	1.153	0.937	0.216	1
ENSG00000002549	LAP3	40	8	2	1	4	1.246	1.152	1.15	0.002	1
ENSG00000177294	FBXO39	28	1	1	1	1	0.589	1.152	1.135	0.017	1
ENSG00000171867	PRNP	36	8	2	1	4	0.06	1.15	1.147	0.003	1
ENSG00000164344	KLKB1	32	6	1	1	2	4.213	1.147	0.854	0.293	0
ENSG00000174306	ZHX3	36	7	2	1	4	1.188	1.147	1.114	0.034	1
ENSG00000127324	TSPAN8	38	7	2	1	4	6.818	1.146	0.864	0.282	0
ENSG00000187994	RINL	34	7	2	1	2	1.679	1.146	0.992	0.154	0
ENSG00000147606	SLC26A7	35	5	2	1	1	3.72	1.146	1.138	0.009	1
ENSG00000169621	APLF	37	8	2	1	3	5.837	1.146	1.12	0.026	1
ENSG00000176896	TCEANC	29	6	2	1	4	5.209	1.146	1.128	0.018	1
ENSG00000147548	WHSC1L1	38	7	2	1	3	0.776	1.144	1.143	0.002	1
ENSG00000128596	CCDC136	35	5	1	1	4	3.003	1.142	1.065	0.077	1
ENSG00000072310	SREBF1	34	6	2	1	3	1.046	1.141	1.138	0.003	1
ENSG00000103066	PLA2G15	38	7	2	1	4	4.426	1.139	1.115	0.024	1
ENSG00000085871	MGST2	39	8	2	1	3	0.489	1.138	0.784	0.353	1
ENSG00000103227	LMF1	37	8	2	1	4	5.717	1.138	1.027	0.111	1
ENSG00000167566	NCKAP5L	30	5	2	1	3	2.483	1.137	1.111	0.026	0
ENSG00000170871	KIAA0232	37	6	2	1	4	6.668	1.136	1.079	0.058	1
ENSG00000085832	EPS15	38	7	2	1	4	1.943	1.135	1.133	0.002	1
ENSG00000135297	MTO1	37	6	1	1	4	1.668	1.135	1.08	0.055	1
ENSG00000119392	GLE1	37	8	2	1	4	3.463	1.131	1.117	0.014	1
ENSG00000163982	OTOP1	30	3	1	1	1	4.465	1.131	0.992	0.14	1
ENSG00000162139	NEU3	34	3	1	1	4	4.852	1.127	0.179	0.948	1
ENSG00000079689	SCGN	31	2	2	1	2	4.249	1.126	1.116	0.01	0
ENSG00000083097	DOPEY1	39	6	2	1	4	0.097	1.124	1.118	0.006	1
ENSG00000105849	TWISTNB	37	7	2	1	4	6.206	1.122	1.081	0.041	1
ENSG00000189362	TMEM194B	27	4	1	1	1	3.764	1.122	1.097	0.026	1
ENSG00000115956	PLEK	40	8	2	1	4	0.877	1.121	1.083	0.038	1
ENSG00000145725	PPIP5K2	31	3	1	1	1	3.226	1.119	1.119	0	1
ENSG00000156966	B3GNT7	25	3	2	1	3	2.759	1.117	1.002	0.115	0
ENSG00000132000	PODNL1	22	1	1	1	1	6.357	1.115	0.964	0.151	1
ENSG00000185988	PLK5	26	1	0	1	3	1.654	1.115	1.071	0.044	1
ENSG00000070785	EIF2B3	40	8	1	1	4	0.025	1.114	1.112	0.002	1
ENSG00000116016	EPAS1	39	8	2	1	4	2.674	1.114	0.898	0.216	1
ENSG00000082269	FAM135A	38	6	2	1	3	1.34	1.113	1.099	0.014	0
ENSG00000119969	HELLS	35	5	2	1	4	0.484	1.113	1.101	0.012	1
ENSG00000100968	NFATC4	30	4	1	1	1	2.455	1.112	1.075	0.037	1
ENSG00000120054	CPN1	36	6	1	1	3	0.893	1.109	1.019	0.09	1
ENSG00000121289	CEP89	39	7	2	1	4	5.404	1.108	1.091	0.016	1
ENSG00000165973	NELL1	33	3	1	1	4	0.395	1.108	0.29	0.819	1
ENSG00000166432	ZMAT1	28	1	1	1	3	5.819	1.108	1.051	0.056	1
ENSG00000102967	DHODH	41	8	2	1	4	0.57	1.107	1.092	0.014	1
ENSG00000163600	ICOS	27	1	1	1	2	2.375	1.107	0.793	0.314	1
ENSG00000134755	DSC2	36	5	2	1	3	8.133	1.104	1.01	0.093	1
ENSG00000112759	SLC29A1	35	8	2	1	3	3.509	1.101	0.984	0.117	0
ENSG00000130338	TULP4	38	7	2	1	4	0.815	1.1	1.08	0.02	1
ENSG00000158014	SLC30A2	32	4	2	1	1	2.37	1.099	1.034	0.064	1
ENSG00000112365	ZBTB24	39	7	2	1	4	1.608	1.097	1.081	0.016	1
ENSG00000127947	PTPN12	39	8	2	1	4	5.341	1.097	1.087	0.01	1
ENSG00000129317	PUS7L	37	7	2	1	4	3.514	1.097	1.021	0.076	1
ENSG00000125863	MKKS	41	8	2	1	4	5.878	1.096	1.084	0.012	1
ENSG00000096654	ZNF184	23	2	1	1	1	3.949	1.092	1.046	0.046	1
ENSG00000110330	BIRC2	35	7	2	1	4	4.37	1.092	1.079	0.013	1
ENSG00000145087	STXBP5L	29	1	1	1	1	0.93	1.092	1.092	0	1
ENSG00000105664	COMP	24	1	1	1	2	0.461	1.091	1.027	0.063	1
ENSG00000080200	CRYBG3	36	6	2	1	4	5.266	1.09	1.084	0.007	0
ENSG00000123473	STIL	31	1	2	1	1	7.975	1.09	0.996	0.093	0
ENSG00000159593	NAE1	40	7	2	1	4	0.046	1.09	1.09	0	1
ENSG00000091039	OSBPL8	39	7	2	1	4	0	1.088	1.068	0.02	1
ENSG00000168676	KCTD19	30	1	1	1	1	2.724	1.088	1.016	0.072	1
ENSG00000178971	CTC1	36	6	2	1	3	14.21	1.087	0.935	0.152	0
ENSG00000125901	MRPS26	33	5	2	1	4	3.03	1.087	1.058	0.029	1
ENSG00000107099	DOCK8	35	5	2	1	2	5.565	1.086	0.85	0.236	0
ENSG00000123405	NFE2	33	4	2	1	3	3.902	1.085	1.059	0.025	0
ENSG00000213949	ITGA1	38	8	2	1	3	2.042	1.085	1.027	0.058	1
ENSG00000138600	SPPL2A	41	8	2	1	4	3.098	1.082	1.044	0.038	0
ENSG00000159111	MRPL10	40	8	2	1	4	0.994	1.081	1.07	0.012	1
ENSG00000166263	STXBP4	38	6	2	1	4	3.85	1.081	1.061	0.02	1
ENSG00000010327	STAB1	35	5	2	1	3	4.729	1.076	1.018	0.058	0
ENSG00000075643	MOCOS	38	6	2	1	3	1.774	1.075	0.669	0.406	1
ENSG00000130203	APOE	33	8	2	1	4	1.42	1.075	0.635	0.44	1
ENSG00000132031	MATN3	27	2	1	1	1	0.234	1.074	1.073	0.001	1
ENSG00000175054	ATR	37	5	2	1	3	2.601	1.074	1.05	0.024	1
ENSG00000134882	UBAC2	41	8	2	1	4	0.093	1.073	0.18	0.893	1
ENSG00000167780	SOAT2	31	4	1	1	1	4.469	1.072	1.039	0.033	1
ENSG00000148225	WDR31	36	6	2	1	3	0.408	1.07	0.495	0.575	1
ENSG00000136634	IL10	34	4	2	1	1	2.721	1.069	0.86	0.208	1
ENSG00000073584	SMARCE1	38	8	2	1	4	0.073	1.068	0.972	0.095	1
ENSG00000181894	ZNF329	22	3	1	1	1	8.475	1.066	0.956	0.11	0
ENSG00000169519	METTL15	40	8	2	1	4	3.179	1.065	0.8	0.265	0
ENSG00000147251	DOCK11	31	2	2	1	1	0.249	1.063	1.058	0.005	1
ENSG00000163808	KIF15	29	1	1	1	1	9.891	1.063	1.053	0.01	1
ENSG00000205403	CFI	40	7	2	1	4	4.729	1.063	0.821	0.242	1
ENSG00000136021	SCYL2	39	8	2	1	4	2.791	1.062	1.033	0.03	1
ENSG00000130775	THEMIS2	33	4	2	1	3	3.089	1.061	0.918	0.143	1
ENSG00000105738	SIPA1L3	28	2	2	1	1	0.828	1.059	1.04	0.019	1
ENSG00000177084	POLE	30	2	2	1	3	1.928	1.059	1.04	0.019	1
ENSG00000178202	KDELC2	37	6	2	1	4	0.985	1.058	1.036	0.021	1
ENSG00000013375	PGM3	40	8	2	1	3	1.283	1.057	0.226	0.831	1
ENSG00000165124	SVEP1	34	6	2	1	1	8.673	1.054	0.963	0.091	0
ENSG00000124151	NCOA3	38	6	2	1	3	1.192	1.053	1.05	0.003	1
ENSG00000125733	TRIP10	36	7	2	1	4	0.142	1.052	1.048	0.004	1
ENSG00000158816	VWA5B1	30	2	1	1	2	4.263	1.051	0.887	0.164	0
ENSG00000090534	THPO	32	5	2	1	3	1.07	1.051	0.993	0.058	1
ENSG00000164161	HHIP	36	5	1	1	4	0.113	1.051	0.955	0.095	1
ENSG00000174611	KY	35	4	2	1	4	0.64	1.051	1.026	0.024	1
ENSG00000177302	TOP3A	37	6	2	1	4	1.729	1.051	1.031	0.019	1
ENSG00000185344	ATP6V0A2	35	3	2	1	4	0.389	1.051	1.05	0.001	1
ENSG00000068079	IFI35	39	8	2	1	3	1.571	1.05	0.891	0.159	0
ENSG00000086827	ZW10	39	8	1	1	4	1.602	1.05	1.036	0.014	1
ENSG00000102316	MAGED2	35	7	1	1	4	1.828	1.05	1.03	0.02	1
ENSG00000183091	NEB	29	2	0	1	2	0.461	1.049	1.039	0.01	0
ENSG00000100865	CINP	39	8	2	1	4	0.193	1.049	0.989	0.06	1
ENSG00000197496	SLC2A10	37	7	2	1	2	2.786	1.047	1.002	0.045	0
ENSG00000172009	THOP1	36	8	2	1	3	1.962	1.046	1.042	0.004	1
ENSG00000163599	CTLA4	26	1	1	1	1	1.981	1.045	0.442	0.602	1
ENSG00000092200	RPGRIP1	28	1	0	1	1	7.607	1.043	0.859	0.183	0
ENSG00000065615	CYB5R4	41	8	2	1	4	0.741	1.043	1.042	0.001	1
ENSG00000104299	INTS9	41	8	2	1	4	1.84	1.043	0.931	0.112	1
ENSG00000151876	FBXO4	39	7	2	1	4	1.398	1.043	0.937	0.106	1
ENSG00000168010	ATG16L2	38	7	2	1	3	0.491	1.043	1.017	0.026	1
ENSG00000187323	DCC	30	2	1	1	1	0.536	1.043	1.042	0	1
ENSG00000109445	ZNF330	40	8	2	1	4	0.061	1.042	1.042	0	1
ENSG00000198542	ITGBL1	39	7	1	1	4	2.95	1.04	0.431	0.609	1
ENSG00000099998	GGT5	33	6	1	1	4	2.119	1.039	0.999	0.041	1
ENSG00000132600	PRMT7	41	8	2	1	4	0.738	1.039	1.038	0.001	1
ENSG00000151914	DST	36	4	2	1	4	4.823	1.038	0.589	0.449	0
ENSG00000198597	ZNF536	32	3	1	1	3	2.764	1.038	0.948	0.09	1
ENSG00000144736	SHQ1	38	6	2	1	3	2.126	1.035	0.804	0.232	0
ENSG00000158246	FAM46B	27	1	2	1	1	0.509	1.035	1.019	0.016	1
ENSG00000113621	TXNDC15	39	8	2	1	4	0.636	1.033	0.185	0.848	1
ENSG00000117133	RPF1	37	8	2	1	4	0.785	1.033	1.032	0.001	1
ENSG00000136271	DDX56	39	8	2	1	3	1.989	1.033	1.031	0.003	1
ENSG00000152404	CWF19L2	41	8	2	1	4	2.836	1.033	1.011	0.022	1
ENSG00000169062	UPF3A	34	3	2	1	4	0.851	1.032	1.012	0.02	1
ENSG00000009413	REV3L	39	8	1	1	4	4.712	1.031	0.975	0.056	1
ENSG00000155304	HSPA13	39	6	2	1	4	0.568	1.03	1.028	0.002	1
ENSG00000116745	RPE65	31	1	1	1	2	2.135	1.029	1.025	0.004	1
ENSG00000116748	AMPD1	32	2	1	1	2	0.191	1.029	0.714	0.315	1
ENSG00000132357	CARD6	29	0	1	1	4	6.753	1.028	0.964	0.064	1
ENSG00000151694	ADAM17	40	8	2	1	4	1.218	1.027	1.026	0.001	1
ENSG00000186051	TAL2	28	3	1	1	2	0.354	1.026	1.016	0.01	1
ENSG00000142687	KIAA0319L	41	8	2	1	4	2.56	1.024	0.82	0.203	1
ENSG00000167910	CYP7A1	36	8	1	1	1	4.174	1.023	0.969	0.055	1
ENSG00000145283	SLC10A6	34	6	2	1	1	3.356	1.022	0.241	0.781	0
ENSG00000103047	TANGO6	35	5	2	1	3	2.154	1.021	1.013	0.008	1
ENSG00000117625	RCOR3	37	5	2	1	4	0.222	1.021	1.007	0.015	1
ENSG00000143373	ZNF687	36	5	2	1	4	2.804	1.02	0.999	0.021	1
ENSG00000187266	EPOR	31	4	2	1	1	6.153	1.02	1.016	0.003	1
ENSG00000080166	DCT	35	5	1	1	2	0.689	1.019	0.944	0.075	0
ENSG00000133019	CHRM3	30	4	1	1	3	1.125	1.019	1.017	0.002	1
ENSG00000143924	EML4	37	5	2	1	4	0.648	1.017	1.01	0.006	1
ENSG00000145192	AHSG	40	8	2	1	3	3.842	1.017	0.662	0.354	1
ENSG00000164100	NDST3	29	2	1	1	1	0.931	1.017	1.015	0.002	1
ENSG00000185963	BICD2	36	5	2	1	4	0.18	1.017	1.011	0.006	1
ENSG00000179119	SPTY2D1	38	7	2	1	4	1.005	1.016	1.008	0.008	0
ENSG00000071127	WDR1	40	8	2	1	4	0.151	1.016	1.012	0.003	1
ENSG00000111404	RERGL	31	3	2	1	2	0.129	1.016	1.005	0.011	1
ENSG00000182450	KCNK4	28	2	1	1	2	0.523	1.016	1.01	0.006	1
ENSG00000165188	RNF183	30	6	2	1	1	2.204	1.015	1.008	0.007	1
ENSG00000149243	KLHL35	29	1	1	1	1	2.793	1.014	1.001	0.012	1
ENSG00000161270	NPHS1	31	3	2	1	1	2.405	1.014	0.958	0.056	1
ENSG00000161896	IP6K3	31	1	2	1	1	2.261	1.011	0.987	0.024	1
ENSG00000088280	ASAP3	34	6	1	1	3	4.443	1.01	0.532	0.478	1
ENSG00000117154	IGSF21	36	7	1	1	4	0.073	1.01	0.526	0.484	1
ENSG00000147202	DIAPH2	30	2	2	1	1	1.587	1.01	1.006	0.004	1
ENSG00000196083	IL1RAP	40	8	2	1	3	0.46	1.01	0.958	0.052	1
ENSG00000112339	HBS1L	39	7	2	1	4	2.238	1.009	1.004	0.005	1
ENSG00000105672	ETV2	24	1	0	1	1	1.138	1.008	0.914	0.094	1
ENSG00000120008	WDR11	40	7	2	1	4	1.026	1.008	0.999	0.009	1
ENSG00000143537	ADAM15	37	6	2	1	4	0.906	1.008	0.694	0.314	1
ENSG00000171634	BPTF	34	4	2	1	3	3.743	1.008	0.82	0.188	1
ENSG00000072071	LPHN1	31	4	1	1	4	0	1.007	1.007	0	1
ENSG00000104760	FGL1	39	8	2	1	2	0.943	1.007	0.992	0.015	1
ENSG00000105255	FSD1	35	7	1	1	4	0.078	1.007	1.007	0	1
ENSG00000183337	BCOR	38	6	2	1	4	2.099	1.007	0.897	0.109	1
ENSG00000198160	MIER1	38	8	2	1	2	1.948	1.007	1.007	0	1
ENSG00000094804	CDC6	33	4	2	1	1	5.49	1.006	0.737	0.269	1
ENSG00000177731	FLII	38	7	2	1	4	0.521	1.006	1.002	0.004	1
ENSG00000101391	CDK5RAP1	41	8	2	1	4	2.448	1.005	1.004	0.001	1
ENSG00000185915	KLHL34	24	2	1	1	3	3.589	1.004	0.689	0.315	0
ENSG00000196865	NHLRC2	39	7	2	1	4	0.783	1.004	0.555	0.45	0
ENSG00000114999	TTL	40	7	2	1	4	0.001	1.004	1.004	0	1
ENSG00000155749	ALS2CR12	26	0	1	1	1	4.982	1.004	0.236	0.768	1
ENSG00000136982	DSCC1	37	8	1	1	3	0.436	1.003	0.999	0.003	1
ENSG00000102802	MEDAG	37	5	2	1	4	1.037	1.002	1.001	0.001	1
ENSG00000119403	PHF19	31	4	1	1	1	1.918	1.002	0.992	0.01	1
ENSG00000155975	VPS37A	38	8	2	1	4	1.018	1.002	0.994	0.008	1
ENSG00000164649	CDCA7L	39	8	2	1	3	0.959	1.002	0.995	0.007	1
ENSG00000111834	RSPH4A	34	6	2	1	2	4.548	1.001	0.937	0.063	1
ENSG00000152061	RABGAP1L	28	5	2	1	2	2.63	1.001	0.993	0.008	1
ENSG00000102974	CTCF	41	8	2	1	4	0	1	1	0	1
ENSG00000109107	ALDOC	29	2	1	1	1	0	1	1	0	1
ENSG00000124209	RAB22A	40	7	2	1	4	0	1	1	0	1
ENSG00000132963	POMP	36	8	2	1	4	0	1	1	0	1
ENSG00000148948	LRRC4C	34	7	1	1	4	0	1	1	0	1
ENSG00000164284	GRPEL2	39	7	2	1	4	0.014	1	0.998	0.002	1

## Sheet: Table_S23
Table S23
Enriched GO ‘Biological Process’ terms in genes with shared convergent substitutions among pairs of subterranean taxa with at least one of the three tests (classic, elim or weight). Abbreviations: fis – Fisher's exact test. Significant terms (P < 0.05) are shown by bold font.
(A) Golden moles and African mole-rats
GO.ID	Term	Annotated	Significant	Expected	classic.Fis	elim.Fis	weight.Fis
GO:0000003	reproduction	736	66	48.15	0.00402	0.43453	1
GO:0000279	M phase	271	28	17.73	0.01018	0.36744	1
GO:0000724	double-strand break repair via homologous recombination	32	6	2.09	0.016	0.016	0.016
GO:0000725	recombinational repair	32	6	2.09	0.016	0.016	1
GO:0001523	retinoid metabolic process	26	6	1.7	0.00566	0.00566	0.00566
GO:0001816	cytokine production	203	26	13.28	0.00068	0.2205	0.4458
GO:0001817	regulation of cytokine production	177	23	11.58	0.00113	0.35096	0.23153
GO:0001819	positive regulation of cytokine production	106	17	6.93	0.00046	0.17778	0.52207
GO:0001824	blastocyst development	37	6	2.42	0.03121	0.03121	0.12256
GO:0001890	placenta development	74	11	4.84	0.00815	0.00815	0.08049
GO:0001892	embryonic placenta development	46	7	3.01	0.02844	0.02844	0.1573
GO:0001913	T cell mediated cytotoxicity	13	3	0.85	0.04864	0.04864	1
GO:0001914	regulation of T cell mediated cytotoxicity	10	3	0.65	0.02361	0.02361	0.02361
GO:0001959	regulation of cytokine-mediated signaling pathway	38	6	2.49	0.0351	0.0351	1
GO:0001961	positive regulation of cytokine-mediated signaling pathway	13	3	0.85	0.04864	0.04864	0.04864
GO:0001991	regulation of systemic arterial blood pressure by circulatory renin-angiotensin	12	3	0.79	0.03927	0.03927	0.03927
GO:0002218	activation of innate immune response	90	9	5.89	0.13266	0.67419	0.01218
GO:0002250	adaptive immune response	86	13	5.63	0.00361	0.189	0.11051
GO:0002252	immune effector process	204	21	13.35	0.02507	0.64241	1
GO:0002263	cell activation involved in immune response	65	9	4.25	0.02456	0.02456	1
GO:0002285	lymphocyte activation involved in immune response	41	6	2.68	0.04856	0.04856	1
GO:0002286	T cell activation involved in immune response	21	4	1.37	0.04448	0.04448	0.28591
GO:0002312	B cell activation involved in immune response	23	3	1.5	0.18764	0.18764	0.03743
GO:0002366	leukocyte activation involved in immune response	65	9	4.25	0.02456	0.02456	1
GO:0002376	immune system process	831	68	54.36	0.02655	0.61658	1
GO:0002443	leukocyte mediated immunity	82	10	5.36	0.04026	0.4399	1
GO:0002449	lymphocyte mediated immunity	62	8	4.06	0.04757	0.59539	1
GO:0002455	humoral immune response mediated by circulating immunoglobulin	14	4	0.92	0.01068	0.01068	0.01068
GO:0002456	T cell mediated immunity	26	5	1.7	0.02454	1	1
GO:0002460	adaptive immune response based on somatic recombination of immune receptors built from immunoglobuli...	72	11	4.71	0.00662	0.34589	1
GO:0002526	acute inflammatory response	41	9	2.68	0.00108	0.04175	0.06854
GO:0002573	myeloid leukocyte differentiation	73	9	4.78	0.04732	0.04732	0.33131
GO:0002673	regulation of acute inflammatory response	26	6	1.7	0.00566	0.254	0.254
GO:0002684	positive regulation of immune system process	267	25	17.47	0.04285	0.90957	1
GO:0002697	regulation of immune effector process	107	14	7	0.00951	0.84243	1
GO:0002699	positive regulation of immune effector process	46	9	3.01	0.00253	0.13775	0.63247
GO:0002703	regulation of leukocyte mediated immunity	44	8	2.88	0.00691	0.28924	1
GO:0002705	positive regulation of leukocyte mediated immunity	22	7	1.44	0.00035	0.07078	1
GO:0002706	regulation of lymphocyte mediated immunity	35	7	2.29	0.00662	0.37527	1
GO:0002708	positive regulation of lymphocyte mediated immunity	22	7	1.44	0.00035	0.07078	0.07078
GO:0002709	regulation of T cell mediated immunity	20	5	1.31	0.00799	1	1
GO:0002711	positive regulation of T cell mediated immunity	15	5	0.98	0.00203	0.00203	0.00203
GO:0002819	regulation of adaptive immune response	46	8	3.01	0.00907	0.32555	1
GO:0002821	positive regulation of adaptive immune response	26	8	1.7	0.00017	0.03015	1
GO:0002822	regulation of adaptive immune response based on somatic recombination of immune receptors built from...	41	8	2.68	0.00442	0.23554	1
GO:0002824	positive regulation of adaptive immune response based on somatic recombination of immune receptors b...	24	8	1.57	9.1e-05	0.01691	0.01691
GO:0002889	regulation of immunoglobulin mediated immune response	16	3	1.05	0.08246	0.08246	0.03736
GO:0002920	regulation of humoral immune response	17	6	1.11	0.0005	0.05294	0.05294
GO:0003006	developmental process involved in reproduction	222	24	14.52	0.0099	0.05739	0.17706
GO:0006302	double-strand break repair	62	8	4.06	0.04757	0.04757	0.5304
GO:0006694	steroid biosynthetic process	64	9	4.19	0.02241	0.02241	0.03729
GO:0006720	isoprenoid metabolic process	42	7	2.75	0.01792	0.65777	1
GO:0006721	terpenoid metabolic process	34	7	2.22	0.0056	0.41479	0.28462
GO:0006766	vitamin metabolic process	60	8	3.93	0.04027	0.68691	1
GO:0006775	fat-soluble vitamin metabolic process	24	6	1.57	0.0037	0.0037	0.012
GO:0006820	anion transport	80	12	5.23	0.00542	0.75031	1
GO:0006821	chloride transport	23	5	1.5	0.01474	0.01474	0.01474
GO:0006935	chemotaxis	281	20	18.38	0.37989	0.37989	0.01796
GO:0006952	defense response	503	53	32.91	0.00028	0.26097	0.44452
GO:0006954	inflammatory response	195	25	12.76	0.00085	0.04911	0.06445
GO:0006955	immune response	484	51	31.66	0.00037	0.1872	0.09128
GO:0006956	complement activation	13	4	0.85	0.00803	1	1
GO:0006959	humoral immune response	34	8	2.22	0.00126	0.05804	0.22816
GO:0007059	chromosome segregation	82	11	5.36	0.01711	0.01711	0.10432
GO:0007098	centrosome cycle	26	5	1.7	0.02454	1	1
GO:0007126	meiosis	90	15	5.89	0.00065	0.54145	0.3934
GO:0007127	meiosis I	46	12	3.01	2.7e-05	0.00936	0.37116
GO:0007129	synapsis	17	6	1.11	0.0005	0.0005	0.0005
GO:0007140	male meiosis	23	5	1.5	0.01474	0.01474	0.04824
GO:0007155	cell adhesion	443	47	28.98	0.00054	0.00054	0.03491
GO:0007166	cell surface receptor signaling pathway	1204	83	78.76	0.31127	0.80561	0.01784
GO:0007186	G-protein coupled receptor signaling pathway	277	28	18.12	0.01346	0.01346	0.04534
GO:0007259	JAK-STAT cascade	49	7	3.21	0.03864	0.03864	0.0532
GO:0007275	multicellular organismal development	2005	139	131.16	0.21136	0.56176	0.00691
GO:0007276	gamete generation	236	29	15.44	0.00068	0.49106	0.19761
GO:0007283	spermatogenesis	179	25	11.71	0.00023	0.00023	2.7e-05
GO:0007586	digestion	35	8	2.29	0.00154	0.00154	0.00038
GO:0007600	sensory perception	195	24	12.76	0.00189	0.00189	1
GO:0007601	visual perception	70	10	4.58	0.0149	0.0149	0.03325
GO:0007602	phototransduction	36	9	2.36	0.00039	1	1
GO:0007603	phototransduction, visible light	29	9	1.9	6.2e-05	6.2e-05	6.2e-05
GO:0008202	steroid metabolic process	116	19	7.59	0.00016	0.00016	0.01634
GO:0009314	response to radiation	181	20	11.84	0.01416	0.38727	0.48503
GO:0009395	phospholipid catabolic process	15	4	0.98	0.01382	0.01382	0.01382
GO:0009416	response to light stimulus	131	16	8.57	0.01107	0.48629	1
GO:0009566	fertilization	53	8	3.47	0.0207	0.0207	0.01746
GO:0009581	detection of external stimulus	68	17	4.45	1.1e-06	0.11669	0.02209
GO:0009582	detection of abiotic stimulus	65	15	4.25	1.3e-05	0.65171	0.36984
GO:0009583	detection of light stimulus	38	9	2.49	0.0006	1	1
GO:0009584	detection of visible light	31	9	2.03	0.00011	1	1
GO:0009605	response to external stimulus	675	61	44.16	0.0048	0.45793	1
GO:0009607	response to biotic stimulus	226	22	14.78	0.0385	0.61206	1
GO:0009611	response to wounding	481	48	31.47	0.0018	0.02796	1
GO:0009615	response to virus	96	11	6.28	0.04786	0.29257	0.25385
GO:0009617	response to bacterium	134	15	8.77	0.02809	0.44763	1
GO:0015698	inorganic anion transport	39	10	2.55	0.00015	0.00015	0.00269
GO:0015718	monocarboxylic acid transport	46	7	3.01	0.02844	0.02844	0.0481
GO:0015849	organic acid transport	100	12	6.54	0.02922	0.02922	0.0647
GO:0016042	lipid catabolic process	118	17	7.72	0.0016	0.0016	0.00564
GO:0016101	diterpenoid metabolic process	29	6	1.9	0.0099	1	1
GO:0016125	sterol metabolic process	60	8	3.93	0.04027	0.04027	0.18237
GO:0018149	peptide cross-linking	13	3	0.85	0.04864	0.04864	0.04864
GO:0019221	cytokine-mediated signaling pathway	153	22	10.01	0.00036	0.00036	0.0016
GO:0019953	sexual reproduction	275	32	17.99	0.00094	0.40613	1
GO:0022403	cell cycle phase	419	39	27.41	0.01473	0.27712	1
GO:0022414	reproductive process	734	66	48.02	0.00377	0.42521	0.00093
GO:0022610	biological adhesion	445	49	29.11	0.00017	0.00388	0.00388
GO:0030225	macrophage differentiation	12	3	0.79	0.03927	0.03927	0.03927
GO:0030279	negative regulation of ossification	12	3	0.79	0.03927	0.03927	0.03927
GO:0030282	bone mineralization	51	8	3.34	0.01666	0.70026	0.70026
GO:0030449	regulation of complement activation	11	4	0.72	0.00412	0.00412	0.00412
GO:0030500	regulation of bone mineralization	33	7	2.16	0.00471	0.00471	0.00792
GO:0030539	male genitalia development	10	4	0.65	0.00276	0.00276	0.00276
GO:0031023	microtubule organizing center organization	43	8	2.81	0.00598	0.20107	0.18192
GO:0031214	biomineral tissue development	59	9	3.86	0.01362	0.5084	0.374
GO:0031347	regulation of defense response	220	31	14.39	3.4e-05	0.11766	1
GO:0031349	positive regulation of defense response	120	13	7.85	0.04903	0.87549	1
GO:0032101	regulation of response to external stimulus	196	23	12.82	0.0043	0.14837	1
GO:0032103	positive regulation of response to external stimulus	70	12	4.58	0.00173	0.06225	1
GO:0032309	icosanoid secretion	13	3	0.85	0.04864	0.04864	0.04864
GO:0032501	multicellular organismal process	2639	192	172.64	0.02677	0.92225	1
GO:0032504	multicellular organism reproduction	307	34	20.08	0.00156	0.42191	0.12256
GO:0032606	type I interferon production	49	7	3.21	0.03864	0.03864	0.06497
GO:0032609	interferon-gamma production	32	10	2.09	2.3e-05	0.25078	1
GO:0032615	interleukin-12 production	19	4	1.24	0.03192	1	1
GO:0032620	interleukin-17 production	10	3	0.65	0.02361	0.02361	1
GO:0032633	interleukin-4 production	13	3	0.85	0.04864	0.04864	0.04864
GO:0032637	interleukin-8 production	21	4	1.37	0.04448	0.04448	1
GO:0032649	regulation of interferon-gamma production	28	10	1.83	5.8e-06	0.15476	0.01189
GO:0032653	regulation of interleukin-10 production	11	3	0.72	0.03092	0.03092	0.03092
GO:0032655	regulation of interleukin-12 production	18	4	1.18	0.02653	1	1
GO:0032660	regulation of interleukin-17 production	10	3	0.65	0.02361	0.02361	0.02361
GO:0032677	regulation of interleukin-8 production	18	4	1.18	0.02653	0.02653	0.02653
GO:0032722	positive regulation of chemokine production	11	3	0.72	0.03092	0.03092	0.03092
GO:0032729	positive regulation of interferon-gamma production	17	8	1.11	4.5e-06	4.5e-06	4.5e-06
GO:0032735	positive regulation of interleukin-12 production	10	4	0.65	0.00276	0.00276	0.00276
GO:0032755	positive regulation of interleukin-6 production	20	4	1.31	0.0379	0.0379	0.0379
GO:0032943	mononuclear cell proliferation	80	10	5.23	0.03475	0.40809	1
GO:0032944	regulation of mononuclear cell proliferation	62	8	4.06	0.04757	0.70152	1
GO:0032946	positive regulation of mononuclear cell proliferation	41	8	2.68	0.00442	0.27769	1
GO:0034097	response to cytokine stimulus	246	32	16.09	0.00013	0.51341	0.47259
GO:0034121	regulation of toll-like receptor signaling pathway	20	5	1.31	0.00799	0.00799	0.01721
GO:0034340	response to type I interferon	19	4	1.24	0.03192	0.03192	1
GO:0034341	response to interferon-gamma	49	9	3.21	0.00396	0.00396	0.00469
GO:0034754	cellular hormone metabolic process	37	6	2.42	0.03121	0.03121	0.06965
GO:0042088	T-helper 1 type immune response	15	5	0.98	0.00203	0.00203	0.00203
GO:0042098	T cell proliferation	53	8	3.47	0.0207	0.4446	0.09078
GO:0042102	positive regulation of T cell proliferation	25	6	1.64	0.00461	0.00461	0.00461
GO:0042391	regulation of membrane potential	162	13	10.6	0.26108	0.26108	0.00579
GO:0042445	hormone metabolic process	78	10	5.1	0.02979	0.02979	1
GO:0042506	tyrosine phosphorylation of Stat5 protein	11	3	0.72	0.03092	0.03092	1
GO:0042522	regulation of tyrosine phosphorylation of Stat5 protein	11	3	0.72	0.03092	0.03092	0.03092
GO:0042531	positive regulation of tyrosine phosphorylation of STAT protein	20	4	1.31	0.0379	0.0379	0.07165
GO:0042742	defense response to bacterium	36	8	2.36	0.00187	0.00187	0.00289
GO:0044242	cellular lipid catabolic process	73	9	4.78	0.04732	0.04732	1
GO:0044243	multicellular organismal catabolic process	30	5	1.96	0.04297	0.04297	0.00251
GO:0044259	multicellular organismal macromolecule metabolic process	48	5	3.14	0.20291	0.20291	0.01225
GO:0045087	innate immune response	308	36	20.15	0.00042	0.03729	0.18805
GO:0045088	regulation of innate immune response	121	17	7.92	0.00211	0.02946	0.05194
GO:0045137	development of primary sexual characteristics	120	14	7.85	0.02424	0.17534	1
GO:0045622	regulation of T-helper cell differentiation	11	3	0.72	0.03092	0.03092	0.03092
GO:0046503	glycerolipid catabolic process	16	4	1.05	0.0175	0.0175	0.02332
GO:0046546	development of primary male sexual characteristics	69	9	4.51	0.03467	0.33632	1
GO:0046634	regulation of alpha-beta T cell activation	27	5	1.77	0.02855	0.02855	1
GO:0046635	positive regulation of alpha-beta T cell activation	20	4	1.31	0.0379	0.0379	0.03723
GO:0046637	regulation of alpha-beta T cell differentiation	20	4	1.31	0.0379	0.0379	1
GO:0046651	lymphocyte proliferation	79	10	5.17	0.03221	0.39313	1
GO:0046661	male sex differentiation	72	9	4.71	0.04391	0.37579	1
GO:0048232	male gamete generation	180	25	11.78	0.00025	1	1
GO:0048477	oogenesis	28	5	1.83	0.03296	0.03296	0.03074
GO:0048608	reproductive structure development	143	17	9.35	0.01163	0.0896	1
GO:0048609	multicellular organismal reproductive process	305	33	19.95	0.00267	0.54918	0.77786
GO:0048610	cellular process involved in reproduction	268	26	17.53	0.02694	0.56391	0.95672
GO:0048806	genitalia development	27	5	1.77	0.02855	0.68085	1
GO:0050000	chromosome localization	13	3	0.85	0.04864	0.04864	0.06523
GO:0050663	cytokine secretion	35	7	2.29	0.00662	0.41484	0.41484
GO:0050670	regulation of lymphocyte proliferation	61	8	3.99	0.04382	0.68699	1
GO:0050671	positive regulation of lymphocyte proliferation	40	8	2.62	0.00377	0.25303	1
GO:0050691	regulation of defense response to virus by host	13	4	0.85	0.00803	0.00803	0.00803
GO:0050707	regulation of cytokine secretion	27	6	1.77	0.00689	0.00689	0.00102
GO:0050727	regulation of inflammatory response	95	15	6.21	0.00116	0.17723	0.06474
GO:0050729	positive regulation of inflammatory response	26	6	1.7	0.00566	0.00566	0.00566
GO:0050776	regulation of immune response	297	31	19.43	0.00608	0.43879	0.03695
GO:0050778	positive regulation of immune response	203	21	13.28	0.02389	0.88483	1
GO:0050798	activated T cell proliferation	11	4	0.72	0.00412	0.00412	0.00412
GO:0050801	ion homeostasis	345	31	22.57	0.04245	0.04245	1
GO:0050900	leukocyte migration	109	13	7.13	0.02492	0.02492	0.01359
GO:0050926	regulation of positive chemotaxis	12	3	0.79	0.03927	0.03927	1
GO:0050927	positive regulation of positive chemotaxis	12	3	0.79	0.03927	0.03927	0.03927
GO:0050953	sensory perception of light stimulus	70	10	4.58	0.0149	0.0149	1
GO:0050982	detection of mechanical stimulus	20	5	1.31	0.00799	0.00799	0.00024
GO:0051092	positive regulation of NF-kappaB transcription factor activity	57	8	3.73	0.03079	0.03079	0.03079
GO:0051297	centrosome organization	40	7	2.62	0.01385	0.39914	0.22931
GO:0051298	centrosome duplication	19	5	1.24	0.00632	0.00632	0.02323
GO:0051321	meiotic cell cycle	95	15	6.21	0.00116	0.61557	1
GO:0051327	M phase of meiotic cell cycle	90	15	5.89	0.00065	0.54145	1
GO:0051606	detection of stimulus	96	18	6.28	3.9e-05	0.35142	1
GO:0051707	response to other organism	214	22	14	0.02248	0.51784	1
GO:0060041	retina development in camera-type eye	60	8	3.93	0.04027	0.04027	0.04235
GO:0060337	type I interferon-mediated signaling pathway	19	4	1.24	0.03192	0.03192	0.37576
GO:0060338	regulation of type I interferon-mediated signaling pathway	12	3	0.79	0.03927	0.03927	0.03927
GO:0060759	regulation of response to cytokine stimulus	40	7	2.62	0.01385	0.01385	1
GO:0060760	positive regulation of response to cytokine stimulus	13	3	0.85	0.04864	0.04864	1
GO:0061458	reproductive system development	143	17	9.35	0.01163	0.0896	1
GO:0070167	regulation of biomineral tissue development	35	7	2.29	0.00662	1	1
GO:0070192	chromosome organization involved in meiosis	19	6	1.24	0.00099	1	1
GO:0070588	calcium ion transmembrane transport	38	6	2.49	0.0351	0.0351	0.01474
GO:0070661	leukocyte proliferation	85	10	5.56	0.0496	0.48143	1
GO:0070665	positive regulation of leukocyte proliferation	43	8	2.81	0.00598	0.32674	1
GO:0071345	cellular response to cytokine stimulus	208	27	13.61	0.00044	0.26938	0.43296
GO:0071357	cellular response to type I interferon	19	4	1.24	0.03192	0.03192	1
GO:0071702	organic substance transport	280	27	18.32	0.0262	0.0262	1
GO:0072376	protein activation cascade	22	6	1.44	0.00229	0.15696	1
GO:0072378	blood coagulation, fibrin clot formation	11	3	0.72	0.03092	0.03092	0.03092
GO:0080134	regulation of response to stress	389	35	25.45	0.03183	0.76141	1
GO:0097202	activation of cysteine-type endopeptidase activity	48	5	3.14	0.20291	0.20291	0.00427
GO:1900077	negative regulation of cellular response to insulin stimulus	10	3	0.65	0.02361	0.02361	0.02361
GO:2000145	regulation of cell motility	227	16	14.85	0.41553	0.41553	0.03953
GO:2000257	regulation of protein activation cascade	11	4	0.72	0.00412	1	1
(B) Golden moles and spalacids
GO.ID	Term	Annotated	Significant	Expected	classic.Fis	elim.Fis	weight.Fis
GO:0000041	transition metal ion transport	55	9	4.75	0.04425	0.04425	0.11585
GO:0000279	M phase	255	36	22.03	0.002	0.06609	1
GO:0000910	cytokinesis	64	10	5.53	0.04622	0.04622	0.05967
GO:0001523	retinoid metabolic process	21	6	1.81	0.00711	0.00711	0.00711
GO:0001816	cytokine production	185	28	15.98	0.00224	0.13497	0.03449
GO:0001906	cell killing	25	10	2.16	2.1e-05	0.09303	0.1632
GO:0001909	leukocyte mediated cytotoxicity	21	9	1.81	2.9e-05	0.1758	0.03894
GO:0001910	regulation of leukocyte mediated cytotoxicity	14	7	1.21	6.9e-05	1	1
GO:0001912	positive regulation of leukocyte mediated cytotoxicity	12	7	1.04	1.9e-05	1.9e-05	1.9e-05
GO:0001913	T cell mediated cytotoxicity	11	4	0.95	0.01111	0.01111	0.01111
GO:0002250	adaptive immune response	78	15	6.74	0.00239	0.50356	0.4635
GO:0002252	immune effector process	196	29	16.93	0.00266	0.4569	1
GO:0002274	myeloid leukocyte activation	51	10	4.41	0.01063	0.01063	0.17665
GO:0002437	inflammatory response to antigenic stimulus	12	4	1.04	0.01554	0.01554	0.01554
GO:0002443	leukocyte mediated immunity	75	18	6.48	4.8e-05	0.13001	1
GO:0002444	myeloid leukocyte mediated immunity	22	5	1.9	0.03619	0.03619	1
GO:0002449	lymphocyte mediated immunity	55	15	4.75	4.2e-05	0.26171	0.16245
GO:0002455	humoral immune response mediated by circulating immunoglobulin	11	5	0.95	0.0014	0.0014	0.0014
GO:0002456	T cell mediated immunity	20	6	1.73	0.00547	0.00547	0.02087
GO:0002460	adaptive immune response based on somatic recombination of immune receptors built from immunoglobuli...	65	14	5.61	0.00106	0.47593	1
GO:0002526	acute inflammatory response	36	9	3.11	0.00282	0.17867	0.11213
GO:0002576	platelet degranulation	29	6	2.51	0.03456	0.03456	0.03456
GO:0002673	regulation of acute inflammatory response	22	6	1.9	0.00908	0.65911	0.65911
GO:0002682	regulation of immune system process	428	47	36.97	0.04791	0.48778	1
GO:0002684	positive regulation of immune system process	255	33	22.03	0.01146	0.42012	1
GO:0002697	regulation of immune effector process	98	18	8.47	0.00159	0.55155	1
GO:0002699	positive regulation of immune effector process	40	11	3.46	0.00041	0.26435	0.37005
GO:0002703	regulation of leukocyte mediated immunity	38	9	3.28	0.00418	0.54661	1
GO:0002705	positive regulation of leukocyte mediated immunity	17	7	1.47	0.00031	1	1
GO:0002706	regulation of lymphocyte mediated immunity	29	8	2.51	0.00247	0.65807	1
GO:0002708	positive regulation of lymphocyte mediated immunity	17	7	1.47	0.00031	0.00031	0.01034
GO:0002709	regulation of T cell mediated immunity	14	4	1.21	0.02737	0.02737	1
GO:0002711	positive regulation of T cell mediated immunity	11	4	0.95	0.01111	0.01111	0.01111
GO:0002712	regulation of B cell mediated immunity	14	4	1.21	0.02737	0.02737	1
GO:0002819	regulation of adaptive immune response	41	8	3.54	0.02195	0.86052	1
GO:0002821	positive regulation of adaptive immune response	21	7	1.81	0.00137	1	1
GO:0002822	regulation of adaptive immune response based on somatic recombination of immune receptors built from...	35	8	3.02	0.00853	0.76113	1
GO:0002824	positive regulation of adaptive immune response based on somatic recombination of immune receptors b...	19	7	1.64	0.00069	0.00069	0.02542
GO:0002831	regulation of response to biotic stimulus	45	9	3.89	0.01324	0.01324	0.08737
GO:0002889	regulation of immunoglobulin mediated immune response	14	4	1.21	0.02737	0.02737	0.03957
GO:0002920	regulation of humoral immune response	14	6	1.21	0.00066	0.30126	0.30126
GO:0003094	glomerular filtration	10	3	0.86	0.04859	0.04859	0.04859
GO:0006200	ATP catabolic process	42	10	3.63	0.00247	0.00247	0.00247
GO:0006259	DNA metabolic process	424	48	36.63	0.02889	0.62519	0.23708
GO:0006281	DNA repair	229	29	19.78	0.02244	0.26347	0.28795
GO:0006302	double-strand break repair	61	12	5.27	0.00522	0.00522	0.00649
GO:0006305	DNA alkylation	26	6	2.25	0.02086	0.02086	1
GO:0006306	DNA methylation	26	6	2.25	0.02086	0.02086	0.02086
GO:0006310	DNA recombination	119	21	10.28	0.00114	0.00114	0.14212
GO:0006509	membrane protein ectodomain proteolysis	15	4	1.3	0.03484	0.03484	0.03484
GO:0006699	bile acid biosynthetic process	12	4	1.04	0.01554	0.01554	0.01554
GO:0006721	terpenoid metabolic process	29	6	2.51	0.03456	1	1
GO:0006874	cellular calcium ion homeostasis	100	14	8.64	0.04745	0.04745	0.43413
GO:0006875	cellular metal ion homeostasis	138	21	11.92	0.00716	0.00716	0.46288
GO:0006917	induction of apoptosis	75	14	6.48	0.00437	0.00437	0.06178
GO:0006952	defense response	480	57	41.46	0.00707	0.0302	0.86574
GO:0006954	inflammatory response	179	28	15.46	0.00135	0.01703	0.00808
GO:0006955	immune response	464	53	40.08	0.01907	0.26612	0.30231
GO:0006956	complement activation	12	6	1.04	0.00024	0.16407	0.16407
GO:0006959	humoral immune response	30	10	2.59	0.00013	0.15122	0.09321
GO:0006997	nucleus organization	53	9	4.58	0.03591	0.03591	0.07446
GO:0006998	nuclear envelope organization	34	5	2.94	0.16555	0.16555	0.01725
GO:0007017	microtubule-based process	240	29	20.73	0.03889	0.03889	0.08636
GO:0007059	chromosome segregation	78	12	6.74	0.03421	0.03421	0.0456
GO:0007126	meiosis	79	16	6.82	0.00097	0.23482	0.19333
GO:0007127	meiosis I	40	11	3.46	0.00041	0.00041	0.02032
GO:0007131	reciprocal meiotic recombination	23	6	1.99	0.01141	0.01141	0.01141
GO:0007140	male meiosis	19	5	1.64	0.0198	0.0198	0.0198
GO:0007155	cell adhesion	427	63	36.89	1.1e-05	1.1e-05	0.00054
GO:0007156	homophilic cell adhesion	41	8	3.54	0.02195	0.02195	0.02195
GO:0007229	integrin-mediated signaling pathway	44	8	3.8	0.03246	0.03246	0.03246
GO:0007586	digestion	32	9	2.76	0.00115	0.00115	6.2e-05
GO:0008203	cholesterol metabolic process	54	9	4.66	0.03993	0.03993	0.00532
GO:0008206	bile acid metabolic process	20	6	1.73	0.00547	0.00547	0.14595
GO:0009306	protein secretion	72	14	6.22	0.00296	0.11185	0.13053
GO:0009314	response to radiation	164	25	14.17	0.00343	0.10886	0.58702
GO:0009411	response to UV	59	12	5.1	0.00393	0.00393	0.00696
GO:0009416	response to light stimulus	115	18	9.93	0.00924	0.3421	0.89151
GO:0009607	response to biotic stimulus	219	31	18.92	0.00386	0.00386	1
GO:0009611	response to wounding	452	53	39.05	0.01182	0.0481	0.82842
GO:0009615	response to virus	94	15	8.12	0.01409	0.01409	0.17777
GO:0009617	response to bacterium	126	17	10.88	0.04224	0.04224	0.11512
GO:0010212	response to ionizing radiation	54	9	4.66	0.03993	0.03993	0.07449
GO:0010332	response to gamma radiation	17	5	1.47	0.01216	0.01216	0.01216
GO:0010524	positive regulation of calcium ion transport into cytosol	15	4	1.3	0.03484	0.03484	0.03484
GO:0012502	induction of programmed cell death	75	14	6.48	0.00437	1	1
GO:0015914	phospholipid transport	12	4	1.04	0.01554	0.01554	0.01554
GO:0016042	lipid catabolic process	113	15	9.76	0.06091	0.06091	0.04084
GO:0016064	immunoglobulin mediated immune response	31	8	2.68	0.00389	0.24271	1
GO:0016072	rRNA metabolic process	56	9	4.84	0.04887	0.04887	0.02087
GO:0016101	diterpenoid metabolic process	24	6	2.07	0.01413	1	1
GO:0016337	cell-cell adhesion	170	22	14.69	0.03494	0.03494	0.30022
GO:0018200	peptidyl-glutamic acid modification	10	4	0.86	0.00758	0.00758	0.00758
GO:0018410	C-terminal protein amino acid modification	20	3	1.73	0.24639	0.24639	0.03978
GO:0019724	B cell mediated immunity	32	8	2.76	0.0048	0.26659	1
GO:0022402	cell cycle process	550	59	47.51	0.04305	0.2459	1
GO:0022403	cell cycle phase	401	48	34.64	0.01132	0.13197	1
GO:0022610	biological adhesion	428	63	36.97	1.2e-05	1	1
GO:0022617	extracellular matrix disassembly	23	5	1.99	0.04308	0.04308	0.04308
GO:0030003	cellular cation homeostasis	156	22	13.48	0.01434	0.79779	1
GO:0030155	regulation of cell adhesion	140	17	12.09	0.09404	0.09404	0.00217
GO:0030198	extracellular matrix organization	138	20	11.92	0.0144	0.0144	0.02513
GO:0030212	hyaluronan metabolic process	10	3	0.86	0.04859	0.04859	0.04859
GO:0030449	regulation of complement activation	10	5	0.86	0.00082	0.00082	0.00082
GO:0031341	regulation of cell killing	16	7	1.38	0.0002	1	1
GO:0031343	positive regulation of cell killing	14	7	1.21	6.9e-05	1	1
GO:0031347	regulation of defense response	208	26	17.97	0.03412	0.17924	1
GO:0031570	DNA integrity checkpoint	78	7	6.74	0.51637	0.51637	0.03993
GO:0032543	mitochondrial translation	10	3	0.86	0.04859	0.04859	0.04859
GO:0032609	interferon-gamma production	25	6	2.16	0.01727	0.6593	0.23616
GO:0032612	interleukin-1 production	13	4	1.12	0.02095	0.02095	1
GO:0032649	regulation of interferon-gamma production	22	5	1.9	0.03619	1	1
GO:0032652	regulation of interleukin-1 production	10	3	0.86	0.04859	0.04859	0.04859
GO:0032729	positive regulation of interferon-gamma production	13	5	1.12	0.00338	0.00338	0.00338
GO:0032846	positive regulation of homeostatic process	30	6	2.59	0.04016	0.04016	0.3739
GO:0032943	mononuclear cell proliferation	73	11	6.31	0.04733	0.04733	1
GO:0034097	response to cytokine stimulus	234	30	20.21	0.0175	0.0175	1
GO:0034341	response to interferon-gamma	46	8	3.97	0.04111	0.04111	0.06194
GO:0035821	modification of morphology or physiology of other organism	22	3	1.9	0.29486	0.29486	0.00747
GO:0035825	reciprocal DNA recombination	23	6	1.99	0.01141	0.01141	1
GO:0042098	T cell proliferation	48	7	4.15	0.11611	0.11611	0.00759
GO:0042177	negative regulation of protein catabolic process	20	5	1.73	0.02457	0.02457	0.02457
GO:0042439	ethanolamine-containing compound metabolic process	40	8	3.46	0.01906	0.01906	0.46606
GO:0042742	defense response to bacterium	31	7	2.68	0.01454	0.01454	0.00413
GO:0043043	peptide biosynthetic process	14	3	1.21	0.11417	0.11417	0.03971
GO:0043062	extracellular structure organization	138	20	11.92	0.0144	0.0144	1
GO:0043410	positive regulation of MAPK cascade	96	10	8.29	0.31518	0.31518	0.02994
GO:0044236	multicellular organismal metabolic process	53	9	4.58	0.03591	0.68574	1
GO:0044243	multicellular organismal catabolic process	26	7	2.25	0.0053	0.0053	0.00555
GO:0044346	fibroblast apoptotic process	10	3	0.86	0.04859	0.04859	0.04859
GO:0045087	innate immune response	299	37	25.83	0.01524	0.01524	0.09519
GO:0045321	leukocyte activation	221	27	19.09	0.04017	0.04017	0.23437
GO:0046034	ATP metabolic process	55	10	4.75	0.01785	1	1
GO:0046470	phosphatidylcholine metabolic process	33	7	2.85	0.02033	0.02033	0.01707
GO:0046503	glycerolipid catabolic process	16	4	1.38	0.04338	0.04338	0.30236
GO:0046651	lymphocyte proliferation	72	11	6.22	0.04342	0.04342	0.30125
GO:0048870	cell motility	441	42	38.09	0.27007	0.27007	0.03455
GO:0048873	homeostasis of number of cells within a tissue	12	4	1.04	0.01554	0.01554	0.01554
GO:0050663	cytokine secretion	32	10	2.76	0.00024	0.02517	0.02517
GO:0050691	regulation of defense response to virus by host	11	4	0.95	0.01111	0.01111	0.01111
GO:0050707	regulation of cytokine secretion	24	7	2.07	0.00325	0.00325	0.1156
GO:0050714	positive regulation of protein secretion	31	6	2.68	0.04631	0.04631	0.71558
GO:0050715	positive regulation of cytokine secretion	17	5	1.47	0.01216	0.01216	0.01216
GO:0050776	regulation of immune response	287	34	24.79	0.03458	0.44386	0.71102
GO:0050778	positive regulation of immune response	195	25	16.84	0.02848	0.56265	0.1143
GO:0051238	sequestering of metal ion	36	7	3.11	0.03177	0.03177	0.23614
GO:0051248	negative regulation of protein metabolic process	238	21	20.56	0.49355	0.49355	0.03662
GO:0051321	meiotic cell cycle	84	17	7.26	0.00069	0.16743	0.2987
GO:0051327	M phase of meiotic cell cycle	79	16	6.82	0.00097	0.23482	1
GO:0051607	defense response to virus	68	11	5.87	0.03002	0.03002	0.14863
GO:0051704	multi-organism process	468	55	40.43	0.00996	0.00996	0.40893
GO:0051707	response to other organism	207	28	17.88	0.01085	0.01085	1
GO:0055065	metal ion homeostasis	151	22	13.04	0.00996	0.6846	1
GO:0055074	calcium ion homeostasis	107	15	9.24	0.04072	0.04072	0.4652
GO:0055080	cation homeostasis	186	23	16.07	0.0493	0.92354	1
GO:0060326	cell chemotaxis	64	10	5.53	0.04622	0.04622	0.4043
GO:0070613	regulation of protein processing	22	7	1.9	0.00186	0.27491	0.27491
GO:0071345	cellular response to cytokine stimulus	197	26	17.02	0.01851	0.01851	0.02011
GO:0071826	ribonucleoprotein complex subunit organization	70	7	6.05	0.40142	0.40142	0.02113
GO:0072376	protein activation cascade	21	7	1.81	0.00137	0.2419	1
GO:0072503	cellular divalent inorganic cation homeostasis	108	16	9.33	0.02227	0.02227	0.1448
GO:0072507	divalent inorganic cation homeostasis	116	17	10.02	0.02077	0.02077	1
GO:0090207	regulation of triglyceride metabolic process	14	4	1.21	0.02737	0.02737	0.16472
GO:0097205	renal filtration	10	3	0.86	0.04859	0.04859	1
GO:2000257	regulation of protein activation cascade	10	5	0.86	0.00082	1	1
GO:2001251	negative regulation of chromosome organization	16	4	1.38	0.04338	0.04338	0.04338
(C) Golden moles and the star-nosed mole
GO.ID	Term	Annotated	Significant	Expected	classic.Fis	elim.Fis	weight.Fis
GO:0000226	microtubule cytoskeleton organization	149	53	40.53	0.01437	0.01437	0.665
GO:0000279	M phase	251	83	68.27	0.02102	0.07102	1
GO:0001816	cytokine production	183	71	49.77	0.00035	0.48269	0.36798
GO:0001817	regulation of cytokine production	158	59	42.97	0.00308	0.624	1
GO:0001818	negative regulation of cytokine production	54	21	14.69	0.04041	0.04041	0.25226
GO:0001819	positive regulation of cytokine production	92	38	25.02	0.00223	0.38067	0.11216
GO:0001890	placenta development	68	25	18.5	0.0529	0.0529	0.03739
GO:0001906	cell killing	27	17	7.34	0.0001	0.15041	0.01982
GO:0001909	leukocyte mediated cytotoxicity	22	14	5.98	0.00037	0.51453	1
GO:0001910	regulation of leukocyte mediated cytotoxicity	16	12	4.35	9.2e-05	1	1
GO:0001912	positive regulation of leukocyte mediated cytotoxicity	14	11	3.81	9.1e-05	9.1e-05	9.1e-05
GO:0001913	T cell mediated cytotoxicity	12	9	3.26	0.00076	0.46875	0.46875
GO:0001914	regulation of T cell mediated cytotoxicity	10	8	2.72	0.00077	0.00077	0.00077
GO:0001959	regulation of cytokine-mediated signaling pathway	36	16	9.79	0.01919	0.01919	0.27107
GO:0001991	regulation of systemic arterial blood pressure by circulatory renin-angiotensin	11	7	2.99	0.0123	0.0123	0.0123
GO:0002250	adaptive immune response	80	33	21.76	0.00433	0.55852	0.03791
GO:0002252	immune effector process	189	63	51.41	0.03454	0.99622	1
GO:0002263	cell activation involved in immune response	58	25	15.78	0.00633	0.15106	1
GO:0002275	myeloid cell activation involved in immune response	22	12	5.98	0.006	0.006	0.02248
GO:0002366	leukocyte activation involved in immune response	58	25	15.78	0.00633	0.15106	1
GO:0002437	inflammatory response to antigenic stimulus	16	8	4.35	0.04357	0.04357	0.04357
GO:0002443	leukocyte mediated immunity	74	34	20.13	0.00039	0.24045	1
GO:0002444	myeloid leukocyte mediated immunity	19	9	5.17	0.04766	0.04766	0.06776
GO:0002449	lymphocyte mediated immunity	57	27	15.5	0.00085	0.5426	1
GO:0002455	humoral immune response mediated by circulating immunoglobulin	14	11	3.81	9.1e-05	9.1e-05	9.1e-05
GO:0002456	T cell mediated immunity	23	14	6.26	0.00071	0.0915	0.46826
GO:0002460	adaptive immune response based on somatic recombination of immune receptors built from immunoglobuli...	66	27	17.95	0.01062	0.84483	1
GO:0002526	acute inflammatory response	40	20	10.88	0.00173	0.0679	0.02789
GO:0002673	regulation of acute inflammatory response	25	12	6.8	0.02089	0.55194	0.55194
GO:0002683	negative regulation of immune system process	84	31	22.85	0.03207	0.03207	0.01514
GO:0002684	positive regulation of immune system process	251	81	68.27	0.0398	0.67739	1
GO:0002694	regulation of leukocyte activation	138	47	37.53	0.04356	0.33751	0.61171
GO:0002697	regulation of immune effector process	100	39	27.2	0.00644	0.94046	1
GO:0002699	positive regulation of immune effector process	42	21	11.42	0.00134	0.22415	0.66987
GO:0002703	regulation of leukocyte mediated immunity	40	21	10.88	0.00059	0.03757	0.28711
GO:0002705	positive regulation of leukocyte mediated immunity	21	14	5.71	0.00018	0.01842	1
GO:0002706	regulation of lymphocyte mediated immunity	33	18	8.98	0.00079	0.06205	1
GO:0002708	positive regulation of lymphocyte mediated immunity	21	14	5.71	0.00018	0.01842	0.01842
GO:0002709	regulation of T cell mediated immunity	19	12	5.17	0.00109	0.18053	0.18053
GO:0002711	positive regulation of T cell mediated immunity	14	9	3.81	0.00401	0.00401	0.00401
GO:0002753	cytoplasmic pattern recognition receptor signaling pathway	24	11	6.53	0.03848	0.03848	0.02127
GO:0002819	regulation of adaptive immune response	43	18	11.7	0.0263	0.45548	1
GO:0002821	positive regulation of adaptive immune response	23	14	6.26	0.00071	0.06713	0.46826
GO:0002822	regulation of adaptive immune response based on somatic recombination of immune receptors built from...	37	17	10.06	0.01094	0.33435	0.8497
GO:0002824	positive regulation of adaptive immune response based on somatic recombination of immune receptors b...	21	13	5.71	0.00088	0.09158	0.09158
GO:0002920	regulation of humoral immune response	17	12	4.62	0.00024	0.04979	0.04979
GO:0003018	vascular process in circulatory system	67	26	18.22	0.02503	0.02503	1
GO:0003081	regulation of systemic arterial blood pressure by renin-angiotensin	13	7	3.54	0.03776	0.03776	1
GO:0003341	cilium movement	13	7	3.54	0.03776	0.03776	0.03776
GO:0006066	alcohol metabolic process	142	50	38.62	0.02082	0.27638	0.03788
GO:0006171	cAMP biosynthetic process	39	14	10.61	0.14841	0.14841	0.02005
GO:0006261	DNA-dependent DNA replication	57	24	15.5	0.01039	0.01039	0.03226
GO:0006302	double-strand break repair	58	20	15.78	0.13546	0.13546	0.04025
GO:0006505	GPI anchor metabolic process	21	7	5.71	0.33799	0.33799	0.02013
GO:0006508	proteolysis	438	127	119.13	0.20491	0.20491	0.00018
GO:0006801	superoxide metabolic process	16	11	4.35	0.00062	0.00062	0.00062
GO:0006814	sodium ion transport	59	20	16.05	0.15498	0.15498	0.04273
GO:0006820	anion transport	77	29	20.94	0.02842	0.02842	0.79363
GO:0006917	induction of apoptosis	78	30	21.21	0.01929	0.19853	1
GO:0006949	syncytium formation	10	6	2.72	0.02964	0.02964	0.02964
GO:0006950	response to stress	1319	385	358.75	0.03618	0.69716	0.90677
GO:0006952	defense response	471	152	128.11	0.00639	0.92366	0.54031
GO:0006954	inflammatory response	181	80	49.23	4.6e-07	0.00072	0.00208
GO:0006955	immune response	448	144	121.85	0.00916	0.31541	0.35132
GO:0006956	complement activation	13	9	3.54	0.00189	0.46881	0.46881
GO:0006959	humoral immune response	34	19	9.25	0.00038	0.50396	0.3209
GO:0006974	response to DNA damage stimulus	331	103	90.03	0.05786	0.05786	0.03139
GO:0007010	cytoskeleton organization	426	133	115.87	0.03132	0.13817	0.05008
GO:0007017	microtubule-based process	218	77	59.29	0.00452	0.00452	0.51059
GO:0007044	cell-substrate junction assembly	33	13	8.98	0.08658	0.08658	0.02129
GO:0007126	meiosis	79	33	21.49	0.00342	0.03616	0.18988
GO:0007127	meiosis I	41	18	11.15	0.01545	0.20533	0.26171
GO:0007129	synapsis	13	8	3.54	0.00972	0.00972	0.00972
GO:0007143	female meiosis	10	6	2.72	0.02964	0.02964	0.02964
GO:0007155	cell adhesion	418	144	113.69	0.00044	0.00044	3.5e-05
GO:0007159	leukocyte cell-cell adhesion	14	8	3.81	0.01733	0.01733	0.01733
GO:0007186	G-protein coupled receptor signaling pathway	265	88	72.08	0.01596	0.01596	0.01354
GO:0007205	protein kinase C-activating G-protein coupled receptor signaling pathway	16	8	4.35	0.04357	0.04357	0.04357
GO:0007229	integrin-mediated signaling pathway	44	18	11.97	0.0335	0.0335	0.0335
GO:0007265	Ras protein signal transduction	215	71	58.48	0.03202	0.78598	0.9878
GO:0007266	Rho protein signal transduction	101	42	27.47	0.00114	0.92397	0.92397
GO:0007276	gamete generation	229	76	62.28	0.02426	0.02426	0.25835
GO:0007586	digestion	32	12	8.7	0.13367	0.13367	0.0023
GO:0007596	blood coagulation	207	68	56.3	0.03933	0.47226	0.29649
GO:0007599	hemostasis	209	68	56.85	0.04771	0.5087	1
GO:0008202	steroid metabolic process	109	45	29.65	0.00093	0.03067	0.37061
GO:0008203	cholesterol metabolic process	53	23	14.42	0.00784	0.00784	0.001
GO:0008206	bile acid metabolic process	21	10	5.71	0.03609	0.03609	0.06768
GO:0009306	protein secretion	72	30	19.58	0.00535	0.13703	0.19698
GO:0009314	response to radiation	171	62	46.51	0.00535	0.00535	0.79677
GO:0009411	response to UV	57	23	15.5	0.02097	0.02097	0.0182
GO:0009416	response to light stimulus	123	45	33.45	0.01354	0.01354	0.27307
GO:0009581	detection of external stimulus	63	26	17.14	0.01058	0.01058	0.00076
GO:0009605	response to external stimulus	629	190	171.08	0.04151	0.54008	0.74193
GO:0009607	response to biotic stimulus	214	74	58.21	0.00945	0.44688	1
GO:0009611	response to wounding	450	154	122.39	0.00039	0.67992	0.54555
GO:0009617	response to bacterium	127	50	34.54	0.00175	0.19237	0.28509
GO:0009628	response to abiotic stimulus	402	126	109.34	0.03161	0.41899	0.46582
GO:0010033	response to organic substance	879	256	239.08	0.08951	0.46049	0.03396
GO:0010212	response to ionizing radiation	53	21	14.42	0.03287	0.03287	0.06565
GO:0010332	response to gamma radiation	16	8	4.35	0.04357	0.04357	0.04357
GO:0010631	epithelial cell migration	18	9	4.9	0.03281	0.03281	0.46914
GO:0010632	regulation of epithelial cell migration	16	8	4.35	0.04357	0.04357	0.2985
GO:0012502	induction of programmed cell death	78	30	21.21	0.01929	0.19853	1
GO:0014065	phosphatidylinositol 3-kinase cascade	45	20	12.24	0.00937	0.28412	0.19813
GO:0014066	regulation of phosphatidylinositol 3-kinase cascade	30	14	8.16	0.01728	0.79417	0.79417
GO:0014068	positive regulation of phosphatidylinositol 3-kinase cascade	25	13	6.8	0.00725	0.00725	0.00725
GO:0015698	inorganic anion transport	37	16	10.06	0.02549	0.02549	0.02821
GO:0015711	organic anion transport	42	16	11.42	0.08107	0.08107	0.04343
GO:0015718	monocarboxylic acid transport	40	20	10.88	0.00173	0.00173	0.00481
GO:0015849	organic acid transport	91	33	24.75	0.03555	0.65124	0.27072
GO:0016042	lipid catabolic process	110	41	29.92	0.01277	0.07924	0.06431
GO:0016064	immunoglobulin mediated immune response	34	15	9.25	0.02477	0.83234	1
GO:0016125	sterol metabolic process	57	24	15.5	0.01039	0.71697	0.46806
GO:0016485	protein processing	70	29	19.04	0.00673	0.09485	0.39996
GO:0018149	peptide cross-linking	12	7	3.26	0.02266	0.02266	0.02266
GO:0019221	cytokine-mediated signaling pathway	145	57	39.44	0.0009	0.0009	0.00408
GO:0019722	calcium-mediated signaling	38	16	10.34	0.0332	0.0332	0.14507
GO:0019724	B cell mediated immunity	34	15	9.25	0.02477	0.83234	1
GO:0019953	sexual reproduction	265	85	72.08	0.04129	0.04129	0.7157
GO:0022403	cell cycle phase	390	123	106.07	0.02785	0.07264	1
GO:0022610	biological adhesion	419	145	113.96	0.00033	0.26657	0.26657
GO:0030162	regulation of proteolysis	71	22	19.31	0.27426	0.27426	0.01337
GO:0030193	regulation of blood coagulation	35	21	9.52	4.5e-05	0.19656	0.46734
GO:0030194	positive regulation of blood coagulation	10	8	2.72	0.00077	0.00077	0.00077
GO:0030195	negative regulation of blood coagulation	18	11	4.9	0.00258	1	1
GO:0030198	extracellular matrix organization	138	52	37.53	0.00426	0.00426	0.0009
GO:0030449	regulation of complement activation	11	8	2.99	0.00214	0.00214	0.00214
GO:0030595	leukocyte chemotaxis	47	19	12.78	0.03341	0.03341	0.07755
GO:0031341	regulation of cell killing	18	12	4.9	0.00053	1	1
GO:0031343	positive regulation of cell killing	16	11	4.35	0.00062	1	1
GO:0031347	regulation of defense response	208	73	56.57	0.00668	0.57242	1
GO:0031532	actin cytoskeleton reorganization	30	16	8.16	0.00212	0.00212	0.00212
GO:0032101	regulation of response to external stimulus	181	66	49.23	0.00354	0.83591	1
GO:0032103	positive regulation of response to external stimulus	64	26	17.41	0.01332	0.60206	0.95729
GO:0032320	positive regulation of Ras GTPase activity	59	24	16.05	0.01672	0.01672	0.2363
GO:0032321	positive regulation of Rho GTPase activity	36	16	9.79	0.01919	0.01919	0.15124
GO:0032480	negative regulation of type I interferon production	18	9	4.9	0.03281	0.03281	0.03281
GO:0032504	multicellular organism reproduction	299	97	81.32	0.02286	0.02286	0.17864
GO:0032602	chemokine production	22	13	5.98	0.00162	0.00162	0.01992
GO:0032608	interferon-beta production	17	9	4.62	0.02149	0.02149	0.27138
GO:0032609	interferon-gamma production	30	15	8.16	0.00642	0.32243	0.71741
GO:0032611	interleukin-1 beta production	13	8	3.54	0.00972	0.00972	0.00972
GO:0032612	interleukin-1 production	14	9	3.81	0.00401	0.27124	1
GO:0032613	interleukin-10 production	14	9	3.81	0.00401	0.00401	0.01998
GO:0032615	interleukin-12 production	19	10	5.17	0.01631	0.45881	0.2713
GO:0032620	interleukin-17 production	10	8	2.72	0.00077	1	1
GO:0032635	interleukin-6 production	31	15	8.43	0.00936	0.346	1
GO:0032637	interleukin-8 production	19	11	5.17	0.00464	0.00464	0.18072
GO:0032640	tumor necrosis factor production	29	14	7.89	0.01221	0.60793	1
GO:0032642	regulation of chemokine production	19	10	5.17	0.01631	0.01631	0.37516
GO:0032648	regulation of interferon-beta production	16	8	4.35	0.04357	0.04357	0.51621
GO:0032649	regulation of interferon-gamma production	26	14	7.07	0.00356	0.27508	0.27508
GO:0032655	regulation of interleukin-12 production	18	9	4.9	0.03281	0.68381	0.68381
GO:0032660	regulation of interleukin-17 production	10	8	2.72	0.00077	0.00077	0.00077
GO:0032675	regulation of interleukin-6 production	29	15	7.89	0.00427	0.20706	0.20706
GO:0032677	regulation of interleukin-8 production	16	9	4.35	0.01327	0.01327	0.01327
GO:0032680	regulation of tumor necrosis factor production	29	14	7.89	0.01221	0.60793	0.60793
GO:0032722	positive regulation of chemokine production	11	7	2.99	0.0123	0.0123	0.0123
GO:0032728	positive regulation of interferon-beta production	10	6	2.72	0.02964	0.02964	0.02964
GO:0032729	positive regulation of interferon-gamma production	16	10	4.35	0.00323	0.00323	0.00323
GO:0032735	positive regulation of interleukin-12 production	10	7	2.72	0.00584	0.00584	0.00584
GO:0032755	positive regulation of interleukin-6 production	20	11	5.44	0.00781	0.00781	0.00781
GO:0032760	positive regulation of tumor necrosis factor production	18	11	4.9	0.00258	0.00258	0.00258
GO:0032943	mononuclear cell proliferation	78	32	21.21	0.00543	0.14871	1
GO:0032944	regulation of mononuclear cell proliferation	61	24	16.59	0.02576	0.52571	1
GO:0032946	positive regulation of mononuclear cell proliferation	40	18	10.88	0.01154	0.61145	1
GO:0033993	response to lipid	39	16	10.61	0.04249	0.04249	0.12722
GO:0034097	response to cytokine stimulus	231	85	62.83	0.00073	0.1428	0.75233
GO:0034105	positive regulation of tissue remodeling	10	6	2.72	0.02964	0.02964	0.02964
GO:0034121	regulation of toll-like receptor signaling pathway	19	8	5.17	0.11649	0.11649	0.03874
GO:0034341	response to interferon-gamma	44	18	11.97	0.0335	0.0335	0.2978
GO:0034754	cellular hormone metabolic process	34	15	9.25	0.02477	0.02477	0.323
GO:0035023	regulation of Rho protein signal transduction	87	40	23.66	0.00012	0.00012	0.00028
GO:0036092	phosphatidylinositol-3-phosphate biosynthetic process	10	6	2.72	0.02964	0.02964	0.02964
GO:0042089	cytokine biosynthetic process	36	16	9.79	0.01919	0.01919	0.00682
GO:0042098	T cell proliferation	52	22	14.14	0.01298	0.43527	0.28793
GO:0042102	positive regulation of T cell proliferation	25	14	6.8	0.00218	0.00218	0.00218
GO:0042107	cytokine metabolic process	37	16	10.06	0.02549	0.02549	1
GO:0042108	positive regulation of cytokine biosynthetic process	16	8	4.35	0.04357	0.04357	0.04357
GO:0042113	B cell activation	72	27	19.58	0.03558	0.03558	0.04978
GO:0042116	macrophage activation	19	10	5.17	0.01631	0.01631	0.01631
GO:0042129	regulation of T cell proliferation	42	18	11.42	0.02033	0.71652	1
GO:0042311	vasodilation	27	13	7.34	0.01596	0.01596	0.15285
GO:0042312	regulation of vasodilation	13	7	3.54	0.03776	0.03776	0.61335
GO:0042384	cilium assembly	48	20	13.06	0.02089	0.02089	0.02089
GO:0042445	hormone metabolic process	72	27	19.58	0.03558	0.03558	0.95741
GO:0042446	hormone biosynthetic process	24	12	6.53	0.01435	0.01435	0.05011
GO:0042493	response to drug	171	58	46.51	0.02957	0.02957	0.03042
GO:0042730	fibrinolysis	14	11	3.81	9.1e-05	9.1e-05	9.1e-05
GO:0042742	defense response to bacterium	35	21	9.52	4.5e-05	4.5e-05	0.00015
GO:0042743	hydrogen peroxide metabolic process	12	8	3.26	0.0049	0.0049	0.0049
GO:0042993	positive regulation of transcription factor import into nucleus	14	9	3.81	0.00401	0.00401	0.00401
GO:0043062	extracellular structure organization	138	52	37.53	0.00426	1	1
GO:0043114	regulation of vascular permeability	15	8	4.08	0.02842	0.02842	0.02842
GO:0043547	positive regulation of GTPase activity	84	32	22.85	0.01857	0.01857	0.35911
GO:0043954	cellular component maintenance	18	9	4.9	0.03281	0.03281	0.2893
GO:0044242	cellular lipid catabolic process	67	25	18.22	0.04461	0.04461	0.27097
GO:0044243	multicellular organismal catabolic process	26	10	7.07	0.1423	0.1423	0.00546
GO:0045058	T cell selection	12	8	3.26	0.0049	0.0049	0.0049
GO:0045087	innate immune response	283	93	76.97	0.01807	0.01807	0.12044
GO:0045088	regulation of innate immune response	117	38	31.82	0.11785	0.11785	0.04991
GO:0045429	positive regulation of nitric oxide biosynthetic process	11	7	2.99	0.0123	0.0123	0.0123
GO:0045582	positive regulation of T cell differentiation	22	10	5.98	0.05046	0.05046	0.01534
GO:0045736	negative regulation of cyclin-dependent protein kinase activity	10	6	2.72	0.02964	0.02964	0.02964
GO:0045765	regulation of angiogenesis	78	31	21.21	0.01048	0.33851	0.09112
GO:0045766	positive regulation of angiogenesis	43	20	11.7	0.00506	0.00506	0.00506
GO:0045834	positive regulation of lipid metabolic process	44	19	11.97	0.0159	0.0159	0.15092
GO:0045909	positive regulation of vasodilation	10	6	2.72	0.02964	0.02964	0.02964
GO:0046470	phosphatidylcholine metabolic process	32	13	8.7	0.06903	0.06903	0.01862
GO:0046578	regulation of Ras protein signal transduction	168	65	45.69	0.00067	0.24541	0.46533
GO:0046633	alpha-beta T cell proliferation	13	8	3.54	0.00972	0.00972	0.07367
GO:0046635	positive regulation of alpha-beta T cell activation	18	8	4.9	0.08751	0.08751	0.02134
GO:0046651	lymphocyte proliferation	77	32	20.94	0.0043	0.12788	0.29633
GO:0046889	positive regulation of lipid biosynthetic process	24	11	6.53	0.03848	0.03848	0.03848
GO:0046942	carboxylic acid transport	90	32	24.48	0.04956	0.73625	1
GO:0048008	platelet-derived growth factor receptor signaling pathway	22	11	5.98	0.01884	0.01884	0.01884
GO:0048015	phosphatidylinositol-mediated signaling	105	37	28.56	0.04196	0.3169	0.46121
GO:0048017	inositol lipid-mediated signaling	105	37	28.56	0.04196	0.3169	1
GO:0048246	macrophage chemotaxis	10	6	2.72	0.02964	0.02964	0.02964
GO:0048609	multicellular organismal reproductive process	296	95	80.51	0.0319	0.0319	0.95927
GO:0048662	negative regulation of smooth muscle cell proliferation	14	8	3.81	0.01733	0.01733	0.01733
GO:0048854	brain morphogenesis	19	7	5.17	0.23953	0.23953	0.03884
GO:0048870	cell motility	437	126	118.86	0.22823	0.22823	0.03828
GO:0050663	cytokine secretion	32	19	8.7	0.00013	0.02777	0.14408
GO:0050670	regulation of lymphocyte proliferation	60	24	16.32	0.02086	0.48491	1
GO:0050671	positive regulation of lymphocyte proliferation	39	18	10.61	0.00845	0.5507	0.71727
GO:0050691	regulation of defense response to virus by host	12	9	3.26	0.00076	0.00076	0.00076
GO:0050707	regulation of cytokine secretion	24	15	6.53	0.0003	0.09137	0.09137
GO:0050708	regulation of protein secretion	49	20	13.33	0.0265	0.5147	0.71745
GO:0050714	positive regulation of protein secretion	34	15	9.25	0.02477	0.71695	0.71695
GO:0050715	positive regulation of cytokine secretion	17	11	4.62	0.00133	0.00133	0.00133
GO:0050727	regulation of inflammatory response	88	39	23.93	0.00038	0.31563	0.18121
GO:0050729	positive regulation of inflammatory response	26	16	7.07	0.00024	0.00024	0.00024
GO:0050766	positive regulation of phagocytosis	13	7	3.54	0.03776	0.03776	0.03776
GO:0050776	regulation of immune response	280	97	76.16	0.00305	0.0727	0.01451
GO:0050778	positive regulation of immune response	193	66	52.49	0.01776	0.28989	0.28576
GO:0050798	activated T cell proliferation	11	7	2.99	0.0123	0.0123	0.0123
GO:0050817	coagulation	209	69	56.85	0.03436	0.44175	1
GO:0050818	regulation of coagulation	38	22	10.34	6.4e-05	0.18984	1
GO:0050819	negative regulation of coagulation	21	12	5.71	0.00361	0.8905	0.6126
GO:0050820	positive regulation of coagulation	10	8	2.72	0.00077	1	1
GO:0050878	regulation of body fluid levels	256	82	69.63	0.04581	0.42974	0.51268
GO:0050900	leukocyte migration	100	38	27.2	0.01147	0.01147	0.22497
GO:0050994	regulation of lipid catabolic process	13	8	3.54	0.00972	0.00972	0.00972
GO:0051056	regulation of small GTPase mediated signal transduction	210	79	57.12	0.00052	0.13493	0.3459
GO:0051092	positive regulation of NF-kappaB transcription factor activity	53	21	14.42	0.03287	0.03287	0.03287
GO:0051209	release of sequestered calcium ion into cytosol	32	13	8.7	0.06903	0.06903	0.03766
GO:0051235	maintenance of location	103	39	28.01	0.01124	0.01124	0.88965
GO:0051241	negative regulation of multicellular organismal process	154	57	41.89	0.00448	0.07398	0.20099
GO:0051298	centrosome duplication	16	9	4.35	0.01327	0.01327	0.05008
GO:0051321	meiotic cell cycle	84	35	22.85	0.00275	0.02873	0.29601
GO:0051327	M phase of meiotic cell cycle	79	33	21.49	0.00342	0.03616	1
GO:0051604	protein maturation	74	31	20.13	0.00425	0.06433	0.29639
GO:0051606	detection of stimulus	92	35	25.02	0.01458	0.01458	0.51374
GO:0051651	maintenance of location in cell	55	21	14.96	0.04914	0.04914	0.12709
GO:0051707	response to other organism	202	70	54.94	0.01079	0.50022	0.71516
GO:0060271	cilium morphogenesis	66	28	17.95	0.00521	0.00521	0.08565
GO:0060326	cell chemotaxis	62	25	16.86	0.01668	0.01668	0.19796
GO:0060759	regulation of response to cytokine stimulus	38	17	10.34	0.01488	0.01488	1
GO:0061041	regulation of wound healing	46	23	12.51	0.0008	0.40523	0.84135
GO:0070192	chromosome organization involved in meiosis	14	9	3.81	0.00401	0.27124	0.27124
GO:0070301	cellular response to hydrogen peroxide	24	11	6.53	0.03848	0.03848	0.03848
GO:0070613	regulation of protein processing	22	14	5.98	0.00037	0.04976	0.04976
GO:0070661	leukocyte proliferation	83	36	22.57	0.00102	0.03866	0.1792
GO:0070663	regulation of leukocyte proliferation	63	26	17.14	0.01058	0.32103	1
GO:0070665	positive regulation of leukocyte proliferation	42	19	11.42	0.00895	0.50532	0.46829
GO:0070887	cellular response to chemical stimulus	763	231	207.53	0.02349	0.24217	1
GO:0071214	cellular response to abiotic stimulus	79	30	21.49	0.02322	0.02322	0.1978
GO:0071216	cellular response to biotic stimulus	55	23	14.96	0.01315	0.01315	0.04972
GO:0071310	cellular response to organic substance	610	184	165.91	0.04666	0.43591	0.03582
GO:0071345	cellular response to cytokine stimulus	196	76	53.31	0.00022	0.06792	0.14619
GO:0071706	tumor necrosis factor superfamily cytokine production	30	14	8.16	0.01728	0.67164	1
GO:0072376	protein activation cascade	20	15	5.44	1.1e-05	0.46782	1
GO:0072378	blood coagulation, fibrin clot formation	10	7	2.72	0.00584	0.00584	0.00584
GO:0072577	endothelial cell apoptotic process	14	8	3.81	0.01733	0.01733	0.0737
GO:0072593	reactive oxygen species metabolic process	49	23	13.33	0.00235	0.84889	0.66982
GO:0090130	tissue migration	19	9	5.17	0.04766	0.04766	1
GO:0090132	epithelium migration	18	9	4.9	0.03281	0.03281	1
GO:0090207	regulation of triglyceride metabolic process	13	7	3.54	0.03776	0.03776	0.03776
GO:0097190	apoptotic signaling pathway	181	56	49.23	0.14405	0.14405	0.00789
GO:1900046	regulation of hemostasis	35	21	9.52	4.5e-05	0.19656	1
GO:1900047	negative regulation of hemostasis	18	11	4.9	0.00258	1	1
GO:1900048	positive regulation of hemostasis	10	8	2.72	0.00077	1	1
GO:2000257	regulation of protein activation cascade	11	8	2.99	0.00214	1	1
GO:2000377	regulation of reactive oxygen species metabolic process	19	9	5.17	0.04766	0.85034	0.85034
GO:2000379	positive regulation of reactive oxygen species metabolic process	13	8	3.54	0.00972	0.00972	0.00972
(D) African mole-rats and spalacids
GO.ID	Term	Annotated	Significant	Expected	classic.Fis	elim.Fis	weight.Fis
GO:0000038	very long-chain fatty acid metabolic process	10	2	0.29	0.03323	0.03323	0.03323
GO:0000279	M phase	257	13	7.57	0.03927	0.03927	0.02869
GO:0001676	long-chain fatty acid metabolic process	27	3	0.8	0.04376	0.04376	0.04376
GO:0001775	cell activation	309	15	9.1	0.03819	0.45415	0.25174
GO:0001783	B cell apoptotic process	11	2	0.32	0.03984	0.03984	0.03984
GO:0001816	cytokine production	189	11	5.57	0.02327	0.34278	0.03193
GO:0001894	tissue homeostasis	48	6	1.41	0.00264	0.08541	0.11261
GO:0001906	cell killing	27	3	0.8	0.04376	1	1
GO:0001909	leukocyte mediated cytotoxicity	22	3	0.65	0.02563	1	1
GO:0001910	regulation of leukocyte mediated cytotoxicity	14	3	0.41	0.0072	1	1
GO:0001912	positive regulation of leukocyte mediated cytotoxicity	12	3	0.35	0.00454	0.00454	0.00454
GO:0001952	regulation of cell-matrix adhesion	40	4	1.18	0.02913	0.02913	1
GO:0001953	negative regulation of cell-matrix adhesion	17	3	0.5	0.0126	0.0126	0.0126
GO:0001991	regulation of systemic arterial blood pressure by circulatory renin-angiotensin	11	2	0.32	0.03984	0.03984	0.03984
GO:0002027	regulation of heart rate	26	3	0.77	0.03974	0.03974	0.07847
GO:0002250	adaptive immune response	77	7	2.27	0.00724	0.76701	1
GO:0002252	immune effector process	198	15	5.83	0.00068	0.54768	1
GO:0002263	cell activation involved in immune response	61	6	1.8	0.00871	1	1
GO:0002285	lymphocyte activation involved in immune response	38	6	1.12	0.00076	0.00076	1
GO:0002286	T cell activation involved in immune response	18	3	0.53	0.0148	0.0148	0.1377
GO:0002312	B cell activation involved in immune response	22	3	0.65	0.02563	0.02563	0.00809
GO:0002366	leukocyte activation involved in immune response	61	6	1.8	0.00871	1	1
GO:0002449	lymphocyte mediated immunity	55	5	1.62	0.02221	0.36663	1
GO:0002455	humoral immune response mediated by circulating immunoglobulin	11	3	0.32	0.00348	0.00348	0.00348
GO:0002460	adaptive immune response based on somatic recombination of immune receptors built from immunoglobuli...	65	7	1.91	0.00282	0.66913	1
GO:0002520	immune system development	275	12	8.1	0.11092	0.11092	0.01605
GO:0002532	production of molecular mediator involved in inflammatory response	11	2	0.32	0.03984	0.03984	0.03984
GO:0002673	regulation of acute inflammatory response	22	3	0.65	0.02563	1	1
GO:0002683	negative regulation of immune system process	83	5	2.44	0.09711	0.09711	0.0106
GO:0002684	positive regulation of immune system process	258	15	7.6	0.00878	0.72151	1
GO:0002685	regulation of leukocyte migration	31	3	0.91	0.0618	0.0618	0.01193
GO:0002694	regulation of leukocyte activation	135	9	3.98	0.01773	0.36644	1
GO:0002696	positive regulation of leukocyte activation	84	9	2.47	0.00075	0.03036	0.02042
GO:0002697	regulation of immune effector process	100	9	2.95	0.00259	0.38626	1
GO:0002699	positive regulation of immune effector process	40	6	1.18	0.001	0.04626	0.35476
GO:0002705	positive regulation of leukocyte mediated immunity	17	3	0.5	0.0126	0.0126	1
GO:0002708	positive regulation of lymphocyte mediated immunity	17	3	0.5	0.0126	0.0126	0.01188
GO:0002819	regulation of adaptive immune response	40	4	1.18	0.02913	1	1
GO:0002821	positive regulation of adaptive immune response	21	4	0.62	0.00294	1	1
GO:0002822	regulation of adaptive immune response based on somatic recombination of immune receptors built from...	35	4	1.03	0.01869	1	1
GO:0002824	positive regulation of adaptive immune response based on somatic recombination of immune receptors b...	19	4	0.56	0.00199	0.00199	0.00125
GO:0002920	regulation of humoral immune response	14	3	0.41	0.0072	1	1
GO:0003081	regulation of systemic arterial blood pressure by renin-angiotensin	12	2	0.35	0.04689	0.04689	1
GO:0003094	glomerular filtration	10	2	0.29	0.03323	0.03323	0.03323
GO:0006298	mismatch repair	12	2	0.35	0.04689	0.04689	0.04689
GO:0006541	glutamine metabolic process	12	2	0.35	0.04689	0.04689	0.04689
GO:0006694	steroid biosynthetic process	60	5	1.77	0.03103	0.39803	0.56151
GO:0006699	bile acid biosynthetic process	13	3	0.38	0.00578	0.00578	0.00578
GO:0006700	C21-steroid hormone biosynthetic process	10	2	0.29	0.03323	0.03323	0.03323
GO:0006809	nitric oxide biosynthetic process	21	3	0.62	0.02261	0.02261	0.16294
GO:0006816	calcium ion transport	110	8	3.24	0.01543	0.01543	0.0055
GO:0006820	anion transport	77	7	2.27	0.00724	0.2346	1
GO:0006821	chloride transport	19	4	0.56	0.00199	0.00199	0.00199
GO:0006835	dicarboxylic acid transport	11	3	0.32	0.00348	0.00348	0.00348
GO:0006869	lipid transport	95	9	2.8	0.00181	0.15202	0.16982
GO:0006874	cellular calcium ion homeostasis	105	7	3.09	0.03467	0.03467	0.58505
GO:0006937	regulation of muscle contraction	55	5	1.62	0.02221	0.02221	1
GO:0006940	regulation of smooth muscle contraction	23	3	0.68	0.02885	0.02885	0.31973
GO:0006954	inflammatory response	180	12	5.3	0.0066	0.05825	0.01862
GO:0006956	complement activation	12	3	0.35	0.00454	1	1
GO:0006959	humoral immune response	30	4	0.88	0.01096	1	1
GO:0007091	mitotic metaphase/anaphase transition	26	3	0.77	0.03974	0.03974	1
GO:0007126	meiosis	79	6	2.33	0.02831	0.02831	0.18417
GO:0007129	synapsis	12	2	0.35	0.04689	0.04689	0.04689
GO:0007140	male meiosis	19	3	0.56	0.0172	0.0172	0.0172
GO:0007155	cell adhesion	430	20	12.66	0.02713	0.02713	0.46065
GO:0007156	homophilic cell adhesion	41	4	1.21	0.03157	0.03157	0.03157
GO:0007204	elevation of cytosolic calcium ion concentration	68	5	2	0.0492	0.0492	0.20653
GO:0007283	spermatogenesis	151	8	4.45	0.0767	0.0767	0.04144
GO:0007586	digestion	32	4	0.94	0.01374	0.01374	0.03277
GO:0007602	phototransduction	28	3	0.82	0.04799	0.04799	1
GO:0007603	phototransduction, visible light	22	3	0.65	0.02563	0.02563	0.02563
GO:0007622	rhythmic behavior	11	2	0.32	0.03984	0.03984	0.02934
GO:0008202	steroid metabolic process	110	9	3.24	0.00492	0.06209	0.03818
GO:0008206	bile acid metabolic process	21	4	0.62	0.00294	0.21003	0.21003
GO:0008207	C21-steroid hormone metabolic process	12	2	0.35	0.04689	0.04689	1
GO:0008209	androgen metabolic process	12	2	0.35	0.04689	0.04689	0.04689
GO:0008217	regulation of blood pressure	58	5	1.71	0.02728	0.02728	0.11398
GO:0008283	cell proliferation	689	30	20.29	0.01741	0.01741	0.09865
GO:0009581	detection of external stimulus	54	6	1.59	0.0048	0.0048	0.02089
GO:0009584	detection of visible light	24	3	0.71	0.03228	0.03228	1
GO:0009607	response to biotic stimulus	224	16	6.6	0.00086	0.32802	1
GO:0009617	response to bacterium	129	8	3.8	0.03599	0.03599	0.18557
GO:0010543	regulation of platelet activation	12	2	0.35	0.04689	0.04689	0.04689
GO:0010761	fibroblast migration	12	2	0.35	0.04689	0.04689	0.04689
GO:0010812	negative regulation of cell-substrate adhesion	24	3	0.71	0.03228	0.03228	1
GO:0010866	regulation of triglyceride biosynthetic process	10	2	0.29	0.03323	0.03323	0.03323
GO:0010876	lipid localization	108	10	3.18	0.00122	0.097	1
GO:0010948	negative regulation of cell cycle process	52	4	1.53	0.06598	0.06598	0.04779
GO:0015698	inorganic anion transport	33	4	0.97	0.01528	1	1
GO:0015711	organic anion transport	44	4	1.3	0.03955	0.03955	0.09586
GO:0015718	monocarboxylic acid transport	44	6	1.3	0.00167	0.45854	0.31616
GO:0015849	organic acid transport	97	11	2.86	0.00012	0.26368	1
GO:0015908	fatty acid transport	31	5	0.91	0.00191	1	1
GO:0015909	long-chain fatty acid transport	20	4	0.59	0.00244	0.00244	0.00244
GO:0015914	phospholipid transport	12	2	0.35	0.04689	0.04689	0.04689
GO:0016064	immunoglobulin mediated immune response	31	4	0.91	0.0123	0.44556	1
GO:0019216	regulation of lipid metabolic process	103	7	3.03	0.03167	0.03167	1
GO:0019722	calcium-mediated signaling	38	5	1.12	0.00478	0.18386	0.13276
GO:0019724	B cell mediated immunity	32	4	0.94	0.01374	0.46169	1
GO:0019932	second-messenger-mediated signaling	65	7	1.91	0.00282	0.07061	0.20819
GO:0022610	biological adhesion	431	20	12.69	0.02773	0.02773	1
GO:0030048	actin filament-based movement	47	4	1.38	0.0486	0.0486	0.02685
GO:0030071	regulation of mitotic metaphase/anaphase transition	25	3	0.74	0.03591	0.03591	0.01635
GO:0030193	regulation of blood coagulation	35	4	1.03	0.01869	0.01869	1
GO:0030194	positive regulation of blood coagulation	11	2	0.32	0.03984	0.03984	0.03984
GO:0030334	regulation of cell migration	210	11	6.18	0.0451	0.0451	0.04215
GO:0030449	regulation of complement activation	10	3	0.29	0.00259	0.00259	0.00259
GO:0030888	regulation of B cell proliferation	22	3	0.65	0.02563	0.02563	0.23415
GO:0031341	regulation of cell killing	16	3	0.47	0.0106	1	1
GO:0031343	positive regulation of cell killing	14	3	0.41	0.0072	1	1
GO:0031347	regulation of defense response	211	11	6.21	0.0464	0.22804	1
GO:0031570	DNA integrity checkpoint	81	4	2.39	0.21539	0.21539	0.00499
GO:0032231	regulation of actin filament bundle assembly	28	3	0.82	0.04799	0.04799	1
GO:0032309	icosanoid secretion	11	3	0.32	0.00348	0.00348	0.00348
GO:0032368	regulation of lipid transport	25	3	0.74	0.03591	0.03591	0.18748
GO:0032608	interferon-beta production	19	2	0.56	0.10638	0.10638	0.02937
GO:0032609	interferon-gamma production	25	3	0.74	0.03591	1	1
GO:0032611	interleukin-1 beta production	12	2	0.35	0.04689	0.04689	0.04689
GO:0032612	interleukin-1 production	13	3	0.38	0.00578	0.00578	1
GO:0032649	regulation of interferon-gamma production	22	3	0.65	0.02563	1	1
GO:0032652	regulation of interleukin-1 production	10	2	0.29	0.03323	0.03323	0.03323
GO:0032729	positive regulation of interferon-gamma production	13	3	0.38	0.00578	0.00578	0.00578
GO:0032835	glomerulus development	26	3	0.77	0.03974	0.03974	0.03974
GO:0032880	regulation of protein localization	212	9	6.24	0.17241	0.51681	0.01875
GO:0032944	regulation of mononuclear cell proliferation	55	5	1.62	0.02221	0.02221	1
GO:0032946	positive regulation of mononuclear cell proliferation	35	4	1.03	0.01869	0.01869	1
GO:0033044	regulation of chromosome organization	58	5	1.71	0.02728	0.02728	0.2553
GO:0033198	response to ATP	10	2	0.29	0.03323	0.03323	0.03323
GO:0034440	lipid oxidation	43	4	1.27	0.03678	0.03678	0.02916
GO:0034754	cellular hormone metabolic process	34	4	1	0.01693	0.01693	0.33851
GO:0042088	T-helper 1 type immune response	12	2	0.35	0.04689	0.04689	0.04689
GO:0042100	B cell proliferation	26	3	0.77	0.03974	0.03974	1
GO:0042113	B cell activation	74	6	2.18	0.02126	0.02126	1
GO:0042127	regulation of cell proliferation	528	23	15.55	0.03591	0.03591	0.40488
GO:0042439	ethanolamine-containing compound metabolic process	39	4	1.15	0.02682	0.02682	0.16254
GO:0042446	hormone biosynthetic process	23	3	0.68	0.02885	0.02885	0.21115
GO:0042993	positive regulation of transcription factor import into nucleus	14	3	0.41	0.0072	0.0072	0.0072
GO:0043370	regulation of CD4-positive, alpha-beta T cell differentiation	11	2	0.32	0.03984	0.03984	0.03984
GO:0045071	negative regulation of viral genome replication	10	2	0.29	0.03323	0.03323	0.03323
GO:0045429	positive regulation of nitric oxide biosynthetic process	12	2	0.35	0.04689	0.04689	0.04689
GO:0045580	regulation of T cell differentiation	36	4	1.06	0.02055	0.02055	0.3188
GO:0045582	positive regulation of T cell differentiation	21	3	0.62	0.02261	0.02261	0.18737
GO:0045619	regulation of lymphocyte differentiation	45	4	1.33	0.04245	0.04245	1
GO:0045621	positive regulation of lymphocyte differentiation	24	3	0.71	0.03228	0.03228	1
GO:0045834	positive regulation of lipid metabolic process	47	4	1.38	0.0486	0.0486	1
GO:0045940	positive regulation of steroid metabolic process	11	2	0.32	0.03984	0.03984	0.03984
GO:0045987	positive regulation of smooth muscle contraction	10	2	0.29	0.03323	0.03323	0.03323
GO:0046209	nitric oxide metabolic process	27	3	0.8	0.04376	0.04376	1
GO:0046395	carboxylic acid catabolic process	112	5	3.3	0.23393	0.23393	0.02933
GO:0046546	development of primary male sexual characteristics	63	6	1.86	0.01015	0.01015	0.01602
GO:0046634	regulation of alpha-beta T cell activation	24	3	0.71	0.03228	0.03228	1
GO:0046637	regulation of alpha-beta T cell differentiation	17	3	0.5	0.0126	0.0126	1
GO:0046661	male sex differentiation	65	6	1.91	0.01176	0.01176	1
GO:0046717	acid secretion	10	2	0.29	0.03323	0.03323	0.03323
GO:0046942	carboxylic acid transport	96	11	2.83	0.00011	0.25599	1
GO:0048008	platelet-derived growth factor receptor signaling pathway	22	3	0.65	0.02563	0.02563	0.02563
GO:0048514	blood vessel morphogenesis	225	11	6.63	0.06743	0.06743	0.03229
GO:0048525	negative regulation of viral reproduction	10	2	0.29	0.03323	0.03323	1
GO:0048566	embryonic digestive tract development	17	3	0.5	0.0126	0.0126	0.01631
GO:0048705	skeletal system morphogenesis	81	6	2.39	0.03152	0.03152	1
GO:0048806	genitalia development	25	3	0.74	0.03591	0.03591	0.03591
GO:0048871	multicellular organismal homeostasis	71	7	2.09	0.00464	0.09117	1
GO:0048873	homeostasis of number of cells within a tissue	12	3	0.35	0.00454	0.00454	0.00454
GO:0050670	regulation of lymphocyte proliferation	54	5	1.59	0.02067	0.02067	1
GO:0050671	positive regulation of lymphocyte proliferation	34	4	1	0.01693	0.01693	1
GO:0050691	regulation of defense response to virus by host	12	2	0.35	0.04689	0.04689	0.04689
GO:0050727	regulation of inflammatory response	86	6	2.53	0.04054	0.37964	0.46087
GO:0050776	regulation of immune response	292	14	8.6	0.04841	0.48576	0.06772
GO:0050818	regulation of coagulation	39	4	1.15	0.02682	0.02682	1
GO:0050820	positive regulation of coagulation	11	2	0.32	0.03984	0.03984	1
GO:0050848	regulation of calcium-mediated signaling	16	3	0.47	0.0106	1	1
GO:0050850	positive regulation of calcium-mediated signaling	11	3	0.32	0.00348	0.00348	0.00348
GO:0050863	regulation of T cell activation	89	6	2.62	0.04667	1	1
GO:0050865	regulation of cell activation	149	10	4.39	0.01219	0.25296	1
GO:0050867	positive regulation of cell activation	90	9	2.65	0.00124	0.05378	1
GO:0050870	positive regulation of T cell activation	60	6	1.77	0.00804	0.00804	1
GO:0051241	negative regulation of multicellular organismal process	156	9	4.59	0.04016	0.04016	0.09183
GO:0051251	positive regulation of lymphocyte activation	76	7	2.24	0.00675	0.37337	1
GO:0051321	meiotic cell cycle	84	6	2.47	0.03676	0.03676	1
GO:0051327	M phase of meiotic cell cycle	79	6	2.33	0.02831	0.02831	1
GO:0051480	cytosolic calcium ion homeostasis	72	6	2.12	0.01881	0.01881	0.11092
GO:0051606	detection of stimulus	77	6	2.27	0.02533	1	1
GO:0051607	defense response to virus	68	5	2	0.0492	0.0492	0.06594
GO:0051647	nucleus localization	12	2	0.35	0.04689	0.04689	0.04689
GO:0051704	multi-organism process	475	21	13.99	0.03855	0.75867	1
GO:0051707	response to other organism	210	15	6.18	0.00125	0.00125	0.10783
GO:0051983	regulation of chromosome segregation	14	4	0.41	0.00058	0.00058	0.00058
GO:0055065	metal ion homeostasis	156	9	4.59	0.04016	0.04016	1
GO:0055074	calcium ion homeostasis	112	7	3.3	0.0466	0.0466	1
GO:0060249	anatomical structure homeostasis	84	6	2.47	0.03676	0.34792	1
GO:0061041	regulation of wound healing	44	5	1.3	0.00898	0.00898	0.23257
GO:0061298	retina vasculature development in camera-type eye	11	2	0.32	0.03984	0.03984	0.03984
GO:0070371	ERK1 and ERK2 cascade	62	5	1.83	0.0351	0.0351	0.16226
GO:0070374	positive regulation of ERK1 and ERK2 cascade	41	4	1.21	0.03157	0.03157	0.03157
GO:0070613	regulation of protein processing	22	4	0.65	0.00351	0.29783	0.29783
GO:0070663	regulation of leukocyte proliferation	57	5	1.68	0.02552	0.02552	1
GO:0070665	positive regulation of leukocyte proliferation	37	4	1.09	0.02253	0.02253	1
GO:0071312	cellular response to alkaloid	11	2	0.32	0.03984	0.03984	0.03984
GO:0071702	organic substance transport	274	17	8.07	0.00277	0.23897	1
GO:0071715	icosanoid transport	14	3	0.41	0.0072	1	1
GO:0072376	protein activation cascade	21	3	0.62	0.02261	1	1
GO:0072503	cellular divalent inorganic cation homeostasis	113	7	3.33	0.0485	0.0485	1
GO:0097205	renal filtration	10	2	0.29	0.03323	0.03323	1
GO:1900046	regulation of hemostasis	35	4	1.03	0.01869	0.01869	1
GO:1900048	positive regulation of hemostasis	11	2	0.32	0.03984	0.03984	1
GO:2000107	negative regulation of leukocyte apoptotic process	10	2	0.29	0.03323	0.03323	0.03323
GO:2000242	negative regulation of reproductive process	24	3	0.71	0.03228	0.03228	0.33961
GO:2000249	regulation of actin cytoskeleton reorganization	10	2	0.29	0.03323	0.03323	0.03323
GO:2000257	regulation of protein activation cascade	10	3	0.29	0.00259	1	1
GO:2000514	regulation of CD4-positive, alpha-beta T cell activation	11	2	0.32	0.03984	0.03984	1
GO:2001251	negative regulation of chromosome organization	16	3	0.47	0.0106	0.0106	0.0106
(E) African mole-rats and the star-nosed mole.
GO.ID	Term	Annotated	Significant	Expected	classic.Fis	elim.Fis	weight.Fis
GO:0000018	regulation of DNA recombination	25	6	2.55	0.03605	0.03605	0.05854
GO:0000041	transition metal ion transport	54	8	5.51	0.18039	0.18039	0.03995
GO:0000279	M phase	255	36	26.01	0.02619	0.25283	1
GO:0001775	cell activation	307	48	31.32	0.00151	0.10056	0.26112
GO:0001816	cytokine production	187	41	19.08	1.3e-06	0.30413	1
GO:0001817	regulation of cytokine production	162	37	16.53	1.5e-06	0.4264	1
GO:0001818	negative regulation of cytokine production	57	14	5.81	0.00137	0.00137	0.01023
GO:0001819	positive regulation of cytokine production	93	24	9.49	1.3e-05	0.22846	0.40621
GO:0001894	tissue homeostasis	51	12	5.2	0.00433	0.00433	0.03683
GO:0001906	cell killing	29	11	2.96	7.1e-05	0.57246	1
GO:0001909	leukocyte mediated cytotoxicity	23	8	2.35	0.00137	0.09236	0.19218
GO:0001910	regulation of leukocyte mediated cytotoxicity	16	5	1.63	0.01827	0.01827	1
GO:0001912	positive regulation of leukocyte mediated cytotoxicity	14	4	1.43	0.04679	0.04679	0.04679
GO:0001913	T cell mediated cytotoxicity	12	5	1.22	0.00467	0.00467	0.19274
GO:0001914	regulation of T cell mediated cytotoxicity	10	4	1.02	0.01363	0.01363	0.01363
GO:0001954	positive regulation of cell-matrix adhesion	14	4	1.43	0.04679	0.04679	0.04679
GO:0001959	regulation of cytokine-mediated signaling pathway	38	8	3.88	0.03479	0.49933	1
GO:0001991	regulation of systemic arterial blood pressure by circulatory renin-angiotensin	11	4	1.12	0.01972	0.01972	0.01972
GO:0002218	activation of innate immune response	87	14	8.87	0.056	0.52397	0.02874
GO:0002250	adaptive immune response	79	20	8.06	8.8e-05	0.37242	0.18747
GO:0002252	immune effector process	190	38	19.38	3e-05	0.37803	1
GO:0002253	activation of immune response	167	28	17.04	0.00537	0.39003	1
GO:0002263	cell activation involved in immune response	58	13	5.92	0.00475	1	1
GO:0002285	lymphocyte activation involved in immune response	37	8	3.77	0.03004	0.03004	0.10146
GO:0002366	leukocyte activation involved in immune response	58	13	5.92	0.00475	0.00475	1
GO:0002367	cytokine production involved in immune response	20	5	2.04	0.04617	0.04617	1
GO:0002376	immune system process	779	103	79.46	0.00227	0.8794	1
GO:0002443	leukocyte mediated immunity	75	19	7.65	0.00013	0.29481	1
GO:0002444	myeloid leukocyte mediated immunity	20	5	2.04	0.04617	0.04617	0.05536
GO:0002449	lymphocyte mediated immunity	57	16	5.81	0.00012	0.51831	1
GO:0002455	humoral immune response mediated by circulating immunoglobulin	14	6	1.43	0.00161	0.00161	0.00161
GO:0002456	T cell mediated immunity	23	9	2.35	0.00025	0.41286	0.19189
GO:0002460	adaptive immune response based on somatic recombination of immune receptors built from immunoglobuli...	66	18	6.73	7e-05	0.51704	1
GO:0002520	immune system development	276	32	28.15	0.24375	0.592	0.02682
GO:0002521	leukocyte differentiation	148	22	15.1	0.04444	0.29161	1
GO:0002526	acute inflammatory response	41	11	4.18	0.00206	0.18124	0.07079
GO:0002673	regulation of acute inflammatory response	25	7	2.55	0.01037	0.77586	0.77586
GO:0002682	regulation of immune system process	429	68	43.76	0.0001	0.28551	1
GO:0002683	negative regulation of immune system process	84	15	8.57	0.02141	0.02141	0.05457
GO:0002684	positive regulation of immune system process	253	48	25.81	1.2e-05	0.13653	1
GO:0002687	positive regulation of leukocyte migration	22	4	2.24	0.18051	0.18051	0.00392
GO:0002694	regulation of leukocyte activation	138	22	14.08	0.02207	0.36382	1
GO:0002696	positive regulation of leukocyte activation	87	19	8.87	0.00099	0.09816	0.15094
GO:0002697	regulation of immune effector process	101	24	10.3	5.5e-05	0.22376	1
GO:0002698	negative regulation of immune effector process	26	7	2.65	0.01298	0.01298	0.01298
GO:0002699	positive regulation of immune effector process	42	13	4.28	0.00018	0.01881	0.11289
GO:0002702	positive regulation of production of molecular mediator of immune response	13	4	1.33	0.03626	0.03626	1
GO:0002703	regulation of leukocyte mediated immunity	40	11	4.08	0.00166	0.11595	0.15229
GO:0002705	positive regulation of leukocyte mediated immunity	21	7	2.14	0.0036	0.52653	1
GO:0002706	regulation of lymphocyte mediated immunity	33	9	3.37	0.0046	0.30124	1
GO:0002708	positive regulation of lymphocyte mediated immunity	21	7	2.14	0.0036	0.52653	0.52653
GO:0002709	regulation of T cell mediated immunity	19	7	1.94	0.00187	0.41372	1
GO:0002711	positive regulation of T cell mediated immunity	14	6	1.43	0.00161	0.00161	0.00161
GO:0002718	regulation of cytokine production involved in immune response	18	5	1.84	0.03022	0.03022	0.57552
GO:0002720	positive regulation of cytokine production involved in immune response	10	4	1.02	0.01363	0.01363	0.01363
GO:0002764	immune response-regulating signaling pathway	197	28	20.1	0.04281	0.25042	1
GO:0002819	regulation of adaptive immune response	42	9	4.28	0.02326	0.54984	1
GO:0002821	positive regulation of adaptive immune response	23	7	2.35	0.00633	0.61766	1
GO:0002822	regulation of adaptive immune response based on somatic recombination of immune receptors built from...	37	9	3.77	0.01026	0.41625	1
GO:0002824	positive regulation of adaptive immune response based on somatic recombination of immune receptors b...	21	7	2.14	0.0036	0.52653	0.52653
GO:0002920	regulation of humoral immune response	17	7	1.73	0.00087	0.47295	0.47295
GO:0003081	regulation of systemic arterial blood pressure by renin-angiotensin	13	4	1.33	0.03626	0.03626	1
GO:0006302	double-strand break repair	58	12	5.92	0.01258	0.01258	0.00425
GO:0006493	protein O-linked glycosylation	25	6	2.55	0.03605	0.03605	0.01966
GO:0006508	proteolysis	440	51	44.88	0.17831	0.17831	0.00279
GO:0006809	nitric oxide biosynthetic process	20	5	2.04	0.04617	0.04617	0.47429
GO:0006873	cellular ion homeostasis	304	39	31.01	0.07583	0.07583	0.00878
GO:0006942	regulation of striated muscle contraction	31	5	3.16	0.2039	0.2039	0.01039
GO:0006950	response to stress	1339	167	136.59	0.00134	0.59134	0.84898
GO:0006952	defense response	477	90	48.66	1.7e-09	0.08069	0.01382
GO:0006954	inflammatory response	182	41	18.57	6.1e-07	0.00486	0.0232
GO:0006955	immune response	454	84	46.31	1.7e-08	0.02622	0.04291
GO:0006956	complement activation	13	6	1.33	0.00101	1	1
GO:0006959	humoral immune response	34	14	3.47	2.3e-06	0.00082	0.00019
GO:0006968	cellular defense response	15	5	1.53	0.01368	0.01368	0.01368
GO:0007017	microtubule-based process	225	36	22.95	0.00387	0.00387	0.14961
GO:0007018	microtubule-based movement	82	14	8.36	0.03637	0.03637	0.05819
GO:0007044	cell-substrate junction assembly	33	8	3.37	0.01551	0.01551	0.00893
GO:0007051	spindle organization	40	9	4.08	0.01713	0.01713	0.02671
GO:0007126	meiosis	80	14	8.16	0.03012	0.78327	0.32986
GO:0007127	meiosis I	40	11	4.08	0.00166	0.00166	0.03546
GO:0007129	synapsis	13	4	1.33	0.03626	0.03626	0.03626
GO:0007140	male meiosis	20	5	2.04	0.04617	0.04617	0.04617
GO:0007155	cell adhesion	419	60	42.74	0.00355	0.00355	0.00855
GO:0007166	cell surface receptor signaling pathway	1154	134	117.72	0.04553	0.63263	0.02336
GO:0007186	G-protein coupled receptor signaling pathway	271	40	27.64	0.00983	0.20104	0.08193
GO:0007218	neuropeptide signaling pathway	35	12	3.57	0.0001	0.0001	0.0001
GO:0007229	integrin-mediated signaling pathway	44	9	4.49	0.03083	0.03083	0.03083
GO:0007276	gamete generation	230	36	23.46	0.00557	0.22126	0.48513
GO:0007283	spermatogenesis	172	28	17.55	0.00808	0.00808	0.00281
GO:0007368	determination of left/right symmetry	51	7	5.2	0.26053	0.26053	0.02478
GO:0007586	digestion	32	6	3.26	0.10104	0.10104	0.01365
GO:0007600	sensory perception	194	31	19.79	0.00722	0.00722	1
GO:0007601	visual perception	73	13	7.45	0.03155	0.03155	0.08624
GO:0008202	steroid metabolic process	110	16	11.22	0.09117	0.09117	0.0088
GO:0009306	protein secretion	72	17	7.34	0.00071	0.13683	0.18637
GO:0009581	detection of external stimulus	67	13	6.83	0.0163	0.0163	0.01339
GO:0009607	response to biotic stimulus	218	38	22.24	0.0006	0.68251	1
GO:0009611	response to wounding	457	69	46.62	0.00041	0.44925	0.25724
GO:0009615	response to virus	89	20	9.08	0.0005	0.0094	0.09951
GO:0009617	response to bacterium	129	23	13.16	0.00522	0.46028	0.52339
GO:0010573	vascular endothelial growth factor production	10	4	1.02	0.01363	0.01363	1
GO:0010574	regulation of vascular endothelial growth factor production	10	4	1.02	0.01363	0.01363	1
GO:0010575	positive regulation vascular endothelial growth factor production	10	4	1.02	0.01363	0.01363	0.01363
GO:0010631	epithelial cell migration	18	6	1.84	0.00698	1	1
GO:0010632	regulation of epithelial cell migration	16	6	1.63	0.00359	0.00359	0.05376
GO:0010634	positive regulation of epithelial cell migration	12	4	1.22	0.02725	0.02725	0.02725
GO:0015698	inorganic anion transport	38	9	3.88	0.01227	0.01227	0.05805
GO:0015718	monocarboxylic acid transport	41	9	4.18	0.02003	0.29076	0.38521
GO:0015908	fatty acid transport	28	7	2.86	0.01953	0.42278	0.34811
GO:0016050	vesicle organization	70	11	7.14	0.09589	0.09589	0.00189
GO:0016064	immunoglobulin mediated immune response	34	9	3.47	0.00571	0.33019	1
GO:0018958	phenol-containing compound metabolic process	28	6	2.86	0.05916	0.05916	0.01969
GO:0019221	cytokine-mediated signaling pathway	147	29	15	0.00034	0.0042	0.00208
GO:0019724	B cell mediated immunity	34	9	3.47	0.00571	0.33019	1
GO:0019748	secondary metabolic process	13	4	1.33	0.03626	0.03626	0.03626
GO:0019953	sexual reproduction	265	42	27.03	0.00225	0.07844	0.34262
GO:0022610	biological adhesion	420	61	42.84	0.00235	0.09896	0.09896
GO:0030101	natural killer cell activation	14	4	1.43	0.04679	0.04679	0.04679
GO:0030193	regulation of blood coagulation	36	8	3.67	0.02577	0.02577	1
GO:0030217	T cell differentiation	67	12	6.83	0.03649	0.4842	1
GO:0030279	negative regulation of ossification	12	4	1.22	0.02725	0.02725	0.02725
GO:0030449	regulation of complement activation	11	6	1.12	0.00032	0.00032	0.00032
GO:0030500	regulation of bone mineralization	33	7	3.37	0.04524	0.04524	0.03608
GO:0030539	male genitalia development	11	5	1.12	0.00297	0.00297	0.00297
GO:0031109	microtubule polymerization or depolymerization	22	6	2.24	0.01973	0.01973	1
GO:0031294	lymphocyte costimulation	26	6	2.65	0.04297	0.04297	1
GO:0031295	T cell costimulation	26	6	2.65	0.04297	0.04297	0.04297
GO:0031341	regulation of cell killing	18	5	1.84	0.03022	0.03022	1
GO:0031347	regulation of defense response	210	45	21.42	7.7e-07	0.29042	1
GO:0031348	negative regulation of defense response	40	8	4.08	0.04573	0.04573	0.00097
GO:0031349	positive regulation of defense response	117	22	11.93	0.0032	0.75256	1
GO:0031640	killing of cells of other organism	10	6	1.02	0.00016	0.00016	0.00016
GO:0032101	regulation of response to external stimulus	184	34	18.77	0.00039	0.22177	0.61067
GO:0032103	positive regulation of response to external stimulus	65	14	6.63	0.00505	0.76694	1
GO:0032309	icosanoid secretion	11	4	1.12	0.01972	0.01972	0.01972
GO:0032481	positive regulation of type I interferon production	26	6	2.65	0.04297	0.8195	0.8195
GO:0032496	response to lipopolysaccharide	100	16	10.2	0.04505	0.04505	0.15207
GO:0032504	multicellular organism reproduction	301	41	30.7	0.03143	0.53578	1
GO:0032602	chemokine production	23	8	2.35	0.00137	0.34657	0.27392
GO:0032606	type I interferon production	42	9	4.28	0.02326	0.40995	0.10137
GO:0032608	interferon-beta production	17	6	1.73	0.00508	0.52689	0.10145
GO:0032609	interferon-gamma production	30	11	3.06	0.0001	0.16145	1
GO:0032612	interleukin-1 production	14	4	1.43	0.04679	0.04679	1
GO:0032613	interleukin-10 production	15	6	1.53	0.00246	1	1
GO:0032615	interleukin-12 production	20	7	2.04	0.00263	0.26911	1
GO:0032620	interleukin-17 production	10	4	1.02	0.01363	0.01363	1
GO:0032633	interleukin-4 production	13	6	1.33	0.00101	0.00101	0.00101
GO:0032635	interleukin-6 production	33	12	3.37	5.4e-05	0.03514	0.19129
GO:0032637	interleukin-8 production	20	5	2.04	0.04617	0.04617	1
GO:0032642	regulation of chemokine production	20	7	2.04	0.00263	0.61747	0.61747
GO:0032648	regulation of interferon-beta production	16	5	1.63	0.01827	1	1
GO:0032649	regulation of interferon-gamma production	26	11	2.65	2.1e-05	0.07169	0.07169
GO:0032653	regulation of interleukin-10 production	12	6	1.22	0.00059	0.00059	0.00059
GO:0032655	regulation of interleukin-12 production	19	7	1.94	0.00187	0.22977	0.22977
GO:0032660	regulation of interleukin-17 production	10	4	1.02	0.01363	0.01363	0.01363
GO:0032675	regulation of interleukin-6 production	31	11	3.16	0.00014	0.09158	0.09158
GO:0032677	regulation of interleukin-8 production	17	5	1.73	0.02377	0.02377	0.02377
GO:0032722	positive regulation of chemokine production	11	6	1.12	0.00032	0.00032	0.00032
GO:0032728	positive regulation of interferon-beta production	10	5	1.02	0.00177	0.00177	0.00177
GO:0032729	positive regulation of interferon-gamma production	16	8	1.63	6.9e-05	6.9e-05	6.9e-05
GO:0032735	positive regulation of interleukin-12 production	10	5	1.02	0.00177	0.00177	0.00177
GO:0032755	positive regulation of interleukin-6 production	20	8	2.04	0.00046	0.00046	0.00046
GO:0032946	positive regulation of mononuclear cell proliferation	40	8	4.08	0.04573	0.04573	1
GO:0034097	response to cytokine stimulus	233	39	23.77	0.00115	0.35239	0.54685
GO:0034121	regulation of toll-like receptor signaling pathway	20	7	2.04	0.00263	0.00263	0.00047
GO:0034340	response to type I interferon	19	7	1.94	0.00187	0.15306	1
GO:0034341	response to interferon-gamma	44	9	4.49	0.03083	0.03083	0.34792
GO:0034764	positive regulation of transmembrane transport	41	10	4.18	0.00682	0.1318	0.05472
GO:0035710	CD4-positive, alpha-beta T cell activation	20	5	2.04	0.04617	0.04617	1
GO:0035821	modification of morphology or physiology of other organism	27	8	2.75	0.00428	1	1
GO:0042035	regulation of cytokine biosynthetic process	31	7	3.16	0.03323	0.77621	1
GO:0042088	T-helper 1 type immune response	13	5	1.33	0.00697	0.00697	0.00697
GO:0042089	cytokine biosynthetic process	37	10	3.77	0.00308	0.13735	0.0164
GO:0042098	T cell proliferation	52	10	5.3	0.03484	0.03484	0.1532
GO:0042102	positive regulation of T cell proliferation	25	7	2.55	0.01037	0.01037	0.01037
GO:0042107	cytokine metabolic process	38	10	3.88	0.00381	0.15688	1
GO:0042108	positive regulation of cytokine biosynthetic process	17	6	1.73	0.00508	0.00508	0.00508
GO:0042110	T cell activation	136	22	13.87	0.0189	0.33969	0.08269
GO:0042116	macrophage activation	19	5	1.94	0.03768	0.03768	0.03768
GO:0042177	negative regulation of protein catabolic process	19	5	1.94	0.03768	0.03768	0.03768
GO:0042307	positive regulation of protein import into nucleus	32	7	3.26	0.03893	0.55805	0.55805
GO:0042446	hormone biosynthetic process	24	5	2.45	0.09054	0.09054	0.01976
GO:0042461	photoreceptor cell development	19	5	1.94	0.03768	0.03768	0.27496
GO:0042742	defense response to bacterium	36	13	3.67	2.9e-05	2.9e-05	0.00024
GO:0042743	hydrogen peroxide metabolic process	13	5	1.33	0.00697	0.00697	0.00697
GO:0042993	positive regulation of transcription factor import into nucleus	14	5	1.43	0.00994	0.00994	0.00994
GO:0043330	response to exogenous dsRNA	16	5	1.63	0.01827	0.01827	0.01827
GO:0043367	CD4-positive, alpha-beta T cell differentiation	19	5	1.94	0.03768	0.03768	0.19295
GO:0043370	regulation of CD4-positive, alpha-beta T cell differentiation	13	4	1.33	0.03626	0.03626	0.27512
GO:0043900	regulation of multi-organism process	61	11	6.22	0.04224	0.37782	0.42222
GO:0044003	modification by symbiont of host morphology or physiology	11	5	1.12	0.00297	0.00297	0.00297
GO:0044364	disruption of cells of other organism	10	6	1.02	0.00016	1	1
GO:0045087	innate immune response	288	54	29.38	5e-06	0.00092	0.00949
GO:0045088	regulation of innate immune response	118	24	12.04	0.00068	0.16049	0.00129
GO:0045103	intermediate filament-based process	14	5	1.43	0.00994	1	1
GO:0045104	intermediate filament cytoskeleton organization	14	5	1.43	0.00994	0.00994	0.00994
GO:0045321	leukocyte activation	223	35	22.75	0.00596	0.35311	1
GO:0045428	regulation of nitric oxide biosynthetic process	14	4	1.43	0.04679	0.04679	1
GO:0045429	positive regulation of nitric oxide biosynthetic process	11	4	1.12	0.01972	0.01972	0.01972
GO:0045580	regulation of T cell differentiation	37	8	3.77	0.03004	0.79866	1
GO:0045582	positive regulation of T cell differentiation	22	7	2.24	0.00482	0.00482	0.0088
GO:0045619	regulation of lymphocyte differentiation	46	9	4.69	0.03995	0.71469	1
GO:0045621	positive regulation of lymphocyte differentiation	25	7	2.55	0.01037	1	1
GO:0045930	negative regulation of mitotic cell cycle	14	4	1.43	0.04679	0.04679	0.04679
GO:0046631	alpha-beta T cell activation	38	9	3.88	0.01227	0.33057	1
GO:0046632	alpha-beta T cell differentiation	29	7	2.96	0.02356	0.02356	0.41426
GO:0046634	regulation of alpha-beta T cell activation	25	7	2.55	0.01037	0.52678	1
GO:0046635	positive regulation of alpha-beta T cell activation	18	6	1.84	0.00698	0.00698	0.00895
GO:0046637	regulation of alpha-beta T cell differentiation	18	5	1.84	0.03022	0.03022	1
GO:0046649	lymphocyte activation	188	28	19.18	0.02509	0.29589	0.10066
GO:0048015	phosphatidylinositol-mediated signaling	107	18	10.91	0.02219	0.02219	0.00741
GO:0048017	inositol lipid-mediated signaling	107	18	10.91	0.02219	0.02219	1
GO:0048232	male gamete generation	173	29	17.65	0.00466	0.10024	0.10024
GO:0048584	positive regulation of response to stimulus	566	71	57.74	0.03387	0.6893	1
GO:0048609	multicellular organismal reproductive process	299	41	30.5	0.02855	0.51208	0.90192
GO:0048871	multicellular organismal homeostasis	73	13	7.45	0.03155	0.90403	1
GO:0048873	homeostasis of number of cells within a tissue	13	4	1.33	0.03626	0.03626	0.03626
GO:0050663	cytokine secretion	32	11	3.26	0.0002	0.18958	0.18958
GO:0050671	positive regulation of lymphocyte proliferation	39	8	3.98	0.04001	0.04001	1
GO:0050691	regulation of defense response to virus by host	12	5	1.22	0.00467	0.00467	0.00467
GO:0050707	regulation of cytokine secretion	24	9	2.45	0.00036	0.00036	0.00286
GO:0050708	regulation of protein secretion	49	12	5	0.00304	0.61347	0.34672
GO:0050709	negative regulation of protein secretion	13	5	1.33	0.00697	0.00697	0.00697
GO:0050715	positive regulation of cytokine secretion	17	5	1.73	0.02377	0.02377	0.02377
GO:0050727	regulation of inflammatory response	89	25	9.08	1.6e-06	0.07743	0.01428
GO:0050729	positive regulation of inflammatory response	26	11	2.65	2.1e-05	2.1e-05	2.1e-05
GO:0050766	positive regulation of phagocytosis	13	4	1.33	0.03626	0.03626	0.03626
GO:0050776	regulation of immune response	284	55	28.97	1.4e-06	0.02768	0.00149
GO:0050778	positive regulation of immune response	195	35	19.89	0.00056	0.33584	0.18576
GO:0050798	activated T cell proliferation	11	4	1.12	0.01972	0.01972	0.01972
GO:0050801	ion homeostasis	333	44	33.97	0.04146	0.04146	0.27197
GO:0050818	regulation of coagulation	39	8	3.98	0.04001	0.04001	1
GO:0050830	defense response to Gram-positive bacterium	13	4	1.33	0.03626	0.03626	0.03626
GO:0050850	positive regulation of calcium-mediated signaling	11	4	1.12	0.01972	0.01972	0.01972
GO:0050865	regulation of cell activation	154	25	15.71	0.01234	0.23583	0.19105
GO:0050867	positive regulation of cell activation	93	20	9.49	0.0009	0.08347	0.46983
GO:0050870	positive regulation of T cell activation	63	15	6.43	0.00132	0.1953	1
GO:0050909	sensory perception of taste	10	4	1.02	0.01363	0.01363	0.01363
GO:0050953	sensory perception of light stimulus	73	13	7.45	0.03155	0.03155	1
GO:0051052	regulation of DNA metabolic process	105	17	10.71	0.03592	0.03592	0.15252
GO:0051225	spindle assembly	23	6	2.35	0.02446	0.02446	0.02446
GO:0051240	positive regulation of multicellular organismal process	252	38	25.71	0.00832	0.52417	0.98825
GO:0051241	negative regulation of multicellular organismal process	158	28	16.12	0.00238	0.13433	0.68596
GO:0051249	regulation of lymphocyte activation	124	19	12.65	0.04544	0.56193	1
GO:0051251	positive regulation of lymphocyte activation	80	17	8.16	0.00245	0.19921	0.10068
GO:0051298	centrosome duplication	16	5	1.63	0.01827	0.01827	0.01661
GO:0051321	meiotic cell cycle	85	14	8.67	0.04743	0.8463	1
GO:0051327	M phase of meiotic cell cycle	80	14	8.16	0.03012	0.78327	1
GO:0051607	defense response to virus	64	15	6.53	0.00156	0.03358	0.00168
GO:0051651	maintenance of location in cell	54	8	5.51	0.18039	0.18039	0.00902
GO:0051704	multi-organism process	462	59	47.13	0.03738	0.90753	0.61251
GO:0051707	response to other organism	204	38	20.81	0.00015	0.4991	0.08042
GO:0051817	modification of morphology or physiology of other organism involved in symbiotic interaction	25	6	2.55	0.03605	0.77643	1
GO:0051893	regulation of focal adhesion assembly	18	5	1.84	0.03022	0.03022	0.03022
GO:0060249	anatomical structure homeostasis	86	17	8.77	0.00538	0.27499	1
GO:0060271	cilium morphogenesis	67	13	6.83	0.0163	0.0163	0.02333
GO:0060337	type I interferon-mediated signaling pathway	19	7	1.94	0.00187	0.15306	0.15306
GO:0060338	regulation of type I interferon-mediated signaling pathway	12	5	1.22	0.00467	0.00467	0.00467
GO:0060759	regulation of response to cytokine stimulus	40	9	4.08	0.01713	0.31436	1
GO:0061041	regulation of wound healing	47	10	4.79	0.01806	0.01806	0.30815
GO:0070192	chromosome organization involved in meiosis	14	4	1.43	0.04679	0.04679	1
GO:0070613	regulation of protein processing	22	6	2.24	0.01973	1	1
GO:0071345	cellular response to cytokine stimulus	198	36	20.2	0.00037	0.24173	0.60481
GO:0071346	cellular response to interferon-gamma	39	7	3.98	0.09636	0.09636	0.03619
GO:0071357	cellular response to type I interferon	19	7	1.94	0.00187	0.15306	1
GO:0071359	cellular response to dsRNA	14	4	1.43	0.04679	0.04679	0.04679
GO:0071715	icosanoid transport	14	5	1.43	0.00994	0.00994	0.27476
GO:0072376	protein activation cascade	20	7	2.04	0.00263	0.61747	1
GO:0080134	regulation of response to stress	371	57	37.84	0.00086	0.64816	1
GO:0090109	regulation of cell-substrate junction assembly	18	5	1.84	0.03022	0.03022	1
GO:0090130	tissue migration	19	6	1.94	0.00934	1	1
GO:0090132	epithelium migration	18	6	1.84	0.00698	1	1
GO:1900046	regulation of hemostasis	36	8	3.67	0.02577	0.02577	1
GO:2000257	regulation of protein activation cascade	11	6	1.12	0.00032	1	1
GO:2000514	regulation of CD4-positive, alpha-beta T cell activation	13	4	1.33	0.03626	0.03626	1
(F) Spalacids and the star-nosed mole.
GO.ID	Term	Annotated	Significant	Expected	classic.Fis	elim.Fis	weight.Fis
GO:0000086	G2/M transition of mitotic cell cycle	74	17	9.55	0.01156	0.01156	0.03424
GO:0000279	M phase	239	42	30.85	0.02101	0.25196	1
GO:0001523	retinoid metabolic process	20	6	2.58	0.0356	0.0356	0.0356
GO:0001568	blood vessel development	246	43	31.76	0.02143	0.02143	0.74185
GO:0001569	patterning of blood vessels	20	6	2.58	0.0356	0.0356	0.0356
GO:0001775	cell activation	286	57	36.92	0.0004	0.04417	0.70082
GO:0001816	cytokine production	169	41	21.82	3.2e-05	0.24208	0.65867
GO:0001817	regulation of cytokine production	146	35	18.85	0.00016	0.57797	1
GO:0001819	positive regulation of cytokine production	81	23	10.46	0.00015	0.01533	0.10365
GO:0001890	placenta development	68	14	8.78	0.04926	0.04926	0.34084
GO:0001894	tissue homeostasis	45	11	5.81	0.02485	0.02485	0.02113
GO:0001906	cell killing	26	12	3.36	3.4e-05	0.02965	0.04482
GO:0001909	leukocyte mediated cytotoxicity	21	10	2.71	0.00011	0.1258	0.1258
GO:0001910	regulation of leukocyte mediated cytotoxicity	14	7	1.81	0.00088	1	1
GO:0001912	positive regulation of leukocyte mediated cytotoxicity	12	7	1.55	0.00026	0.00026	0.00026
GO:0001913	T cell mediated cytotoxicity	10	5	1.29	0.00509	0.00509	0.00509
GO:0001944	vasculature development	257	44	33.18	0.02792	0.02792	1
GO:0001959	regulation of cytokine-mediated signaling pathway	37	9	4.78	0.04165	0.04165	1
GO:0001990	regulation of systemic arterial blood pressure by hormone	12	6	1.55	0.0021	1	1
GO:0001991	regulation of systemic arterial blood pressure by circulatory renin-angiotensin	10	6	1.29	0.0006	0.0006	0.0006
GO:0002204	somatic recombination of immunoglobulin genes involved in immune response	16	6	2.07	0.01153	0.01153	1
GO:0002208	somatic diversification of immunoglobulins involved in immune response	16	6	2.07	0.01153	0.01153	1
GO:0002250	adaptive immune response	71	24	9.17	4.3e-06	1	1
GO:0002252	immune effector process	182	46	23.49	3.3e-06	0.54425	1
GO:0002253	activation of immune response	163	30	21.04	0.02648	0.23398	1
GO:0002263	cell activation involved in immune response	54	16	6.97	0.00091	0.02407	1
GO:0002275	myeloid cell activation involved in immune response	21	5	2.71	0.12441	0.12441	0.04314
GO:0002285	lymphocyte activation involved in immune response	34	12	4.39	0.00071	0.0254	1
GO:0002286	T cell activation involved in immune response	15	5	1.94	0.03498	0.03498	0.08322
GO:0002312	B cell activation involved in immune response	20	7	2.58	0.00983	0.00983	0.42297
GO:0002366	leukocyte activation involved in immune response	54	16	6.97	0.00091	0.02407	1
GO:0002376	immune system process	748	116	96.56	0.01475	0.88268	1
GO:0002377	immunoglobulin production	26	8	3.36	0.01372	0.01372	0.33787
GO:0002381	immunoglobulin production involved in immunoglobulin mediated immune response	16	6	2.07	0.01153	0.01153	1
GO:0002437	inflammatory response to antigenic stimulus	13	5	1.68	0.01866	0.01866	0.01866
GO:0002440	production of molecular mediator of immune response	41	12	5.29	0.00435	0.00435	1
GO:0002443	leukocyte mediated immunity	68	26	8.78	1e-07	0.26949	1
GO:0002444	myeloid leukocyte mediated immunity	20	8	2.58	0.00224	0.32442	0.32442
GO:0002446	neutrophil mediated immunity	11	6	1.42	0.00118	0.00118	0.00118
GO:0002449	lymphocyte mediated immunity	50	20	6.45	1.4e-06	0.09146	1
GO:0002455	humoral immune response mediated by circulating immunoglobulin	11	9	1.42	4.1e-07	4.1e-07	4.1e-07
GO:0002456	T cell mediated immunity	17	6	2.19	0.01592	0.6182	0.2406
GO:0002460	adaptive immune response based on somatic recombination of immune receptors built from immunoglobuli...	59	24	7.62	8.1e-08	0.00972	0.23674
GO:0002521	leukocyte differentiation	135	25	17.43	0.03775	0.03775	0.12789
GO:0002526	acute inflammatory response	36	12	4.65	0.00127	0.23359	0.11542
GO:0002562	somatic diversification of immune receptors via germline recombination within a single locus	21	6	2.71	0.04458	0.04458	1
GO:0002576	platelet degranulation	26	8	3.36	0.01372	0.01372	0.01372
GO:0002673	regulation of acute inflammatory response	21	8	2.71	0.00321	0.77892	0.77892
GO:0002682	regulation of immune system process	410	68	52.93	0.01497	0.88774	1
GO:0002684	positive regulation of immune system process	241	50	31.11	0.00034	0.1825	1
GO:0002685	regulation of leukocyte migration	28	9	3.61	0.00667	0.27411	0.49656
GO:0002687	positive regulation of leukocyte migration	20	7	2.58	0.00983	0.00983	0.04532
GO:0002688	regulation of leukocyte chemotaxis	20	6	2.58	0.0356	0.0356	0.33836
GO:0002694	regulation of leukocyte activation	126	25	16.27	0.01729	0.32734	1
GO:0002696	positive regulation of leukocyte activation	79	18	10.2	0.01038	0.01038	0.04922
GO:0002697	regulation of immune effector process	92	26	11.88	6.3e-05	0.74322	1
GO:0002699	positive regulation of immune effector process	36	15	4.65	1.6e-05	0.02046	0.18975
GO:0002700	regulation of production of molecular mediator of immune response	26	8	3.36	0.01372	0.01372	1
GO:0002702	positive regulation of production of molecular mediator of immune response	10	4	1.29	0.03045	0.03045	0.03045
GO:0002703	regulation of leukocyte mediated immunity	34	11	4.39	0.00263	0.37295	0.223
GO:0002705	positive regulation of leukocyte mediated immunity	16	7	2.07	0.00231	1	1
GO:0002706	regulation of lymphocyte mediated immunity	27	9	3.49	0.00509	1	1
GO:0002708	positive regulation of lymphocyte mediated immunity	16	7	2.07	0.00231	0.00231	0.03138
GO:0002711	positive regulation of T cell mediated immunity	10	4	1.29	0.03045	0.03045	0.03045
GO:0002712	regulation of B cell mediated immunity	13	6	1.68	0.00348	1	1
GO:0002718	regulation of cytokine production involved in immune response	16	5	2.07	0.04564	0.04564	0.04564
GO:0002753	cytoplasmic pattern recognition receptor signaling pathway	23	6	2.97	0.06644	0.06644	0.01747
GO:0002819	regulation of adaptive immune response	37	9	4.78	0.04165	1	1
GO:0002821	positive regulation of adaptive immune response	18	7	2.32	0.00509	1	1
GO:0002822	regulation of adaptive immune response based on somatic recombination of immune receptors built from...	31	9	4	0.01364	1	1
GO:0002824	positive regulation of adaptive immune response based on somatic recombination of immune receptors b...	16	7	2.07	0.00231	0.00231	0.03138
GO:0002889	regulation of immunoglobulin mediated immune response	13	6	1.68	0.00348	0.00348	0.00348
GO:0002920	regulation of humoral immune response	14	9	1.81	1e-05	0.08238	0.08238
GO:0003044	regulation of systemic arterial blood pressure mediated by a chemical signal	17	6	2.19	0.01592	1	1
GO:0003073	regulation of systemic arterial blood pressure	30	8	3.87	0.03229	0.74731	0.51191
GO:0003081	regulation of systemic arterial blood pressure by renin-angiotensin	11	6	1.42	0.00118	1	1
GO:0003281	ventricular septum development	20	6	2.58	0.0356	0.0356	0.00142
GO:0006259	DNA metabolic process	403	63	52.02	0.05585	0.05585	0.00486
GO:0006302	double-strand break repair	57	13	7.36	0.02689	0.02689	0.00029
GO:0006505	GPI anchor metabolic process	21	4	2.71	0.28316	0.28316	0.04568
GO:0006509	membrane protein ectodomain proteolysis	14	5	1.81	0.02601	0.02601	0.02601
GO:0006631	fatty acid metabolic process	122	25	15.75	0.01166	0.13448	0.29806
GO:0006636	unsaturated fatty acid biosynthetic process	20	6	2.58	0.0356	0.0356	1
GO:0006654	phosphatidic acid biosynthetic process	13	5	1.68	0.01866	0.01866	0.01866
GO:0006658	phosphatidylserine metabolic process	12	8	1.55	2.3e-05	2.3e-05	2.3e-05
GO:0006690	icosanoid metabolic process	22	8	2.84	0.00449	0.00449	0.12834
GO:0006691	leukotriene metabolic process	11	4	1.42	0.04308	0.04308	0.04308
GO:0006801	superoxide metabolic process	15	6	1.94	0.00807	0.00807	0.00807
GO:0006869	lipid transport	85	19	10.97	0.01059	0.13605	0.06463
GO:0006917	induction of apoptosis	74	21	9.55	0.00029	0.00579	0.22067
GO:0006928	cellular component movement	549	87	70.87	0.02012	0.11748	0.85667
GO:0006936	muscle contraction	109	18	14.07	0.16073	0.16073	0.01318
GO:0006950	response to stress	1279	192	165.1	0.00685	0.69164	0.99105
GO:0006952	defense response	454	81	58.61	0.00106	0.77609	0.35264
GO:0006954	inflammatory response	167	42	21.56	1e-05	0.04287	0.03376
GO:0006955	immune response	435	80	56.15	0.00044	0.32938	0.1658
GO:0006956	complement activation	12	8	1.55	2.3e-05	0.2398	0.2398
GO:0006959	humoral immune response	30	14	3.87	6.2e-06	0.3344	0.22482
GO:0006974	response to DNA damage stimulus	331	54	42.73	0.03743	0.03743	0.1496
GO:0007017	microtubule-based process	222	38	28.66	0.0392	0.0392	0.22157
GO:0007126	meiosis	69	17	8.91	0.00558	0.00558	0.01279
GO:0007127	meiosis I	34	9	4.39	0.02494	0.02494	0.00146
GO:0007155	cell adhesion	404	70	52.15	0.0049	0.0049	0.03345
GO:0007156	homophilic cell adhesion	40	11	5.16	0.01031	0.01031	0.01031
GO:0007159	leukocyte cell-cell adhesion	13	5	1.68	0.01866	0.01866	0.01866
GO:0007160	cell-matrix adhesion	83	16	10.71	0.06281	0.06281	0.02966
GO:0007166	cell surface receptor signaling pathway	1076	142	138.9	0.39376	0.79613	0.01965
GO:0007229	integrin-mediated signaling pathway	44	14	5.68	0.00086	0.00086	0.00086
GO:0007569	cell aging	39	8	5.03	0.12148	0.12148	0.01733
GO:0007586	digestion	28	13	3.61	1.4e-05	0.00137	0.00137
GO:0007596	blood coagulation	204	44	26.33	0.00032	0.00375	0.01653
GO:0007599	hemostasis	206	44	26.59	0.0004	1	1
GO:0007602	phototransduction	24	7	3.1	0.02774	0.02774	0.49731
GO:0007603	phototransduction, visible light	19	6	2.45	0.02787	0.02787	0.02787
GO:0008202	steroid metabolic process	103	20	13.3	0.03819	0.03819	0.70839
GO:0008203	cholesterol metabolic process	52	12	6.71	0.03008	0.03008	0.10757
GO:0008206	bile acid metabolic process	21	7	2.71	0.01314	0.01314	0.07227
GO:0008629	induction of apoptosis by intracellular signals	46	12	5.94	0.01168	0.01168	0.27372
GO:0008630	DNA damage response, signal transduction resulting in induction of apoptosis	32	8	4.13	0.04608	0.04608	0.12356
GO:0009306	protein secretion	66	20	8.52	0.00015	0.02462	0.03346
[truncated: 212 more rows]

## Sheet: Table_S24
Table S24
[truncated: 270 more rows]

## Sheet: Table_S25
Table S25
[truncated: 296 more rows]
