# Supplementary material for: Limited Evidence for Parallel Molecular Adaptations Associated with the Subterranean Niche in Mammals: A Comparative Study of Three Superorders
Source: Mol Biol Evol. 2018 Aug 20;35(10):2544–59. doi: 10.1093/molbev/msy161 (PMC6188548; doi:10.1093/molbev/msy161)
Supplement: Supplementary Data [file msy161_supp.zip › Supplementary_table_S26_S29_Convergent_results_control.xlsx]

## Sheet: Table_S26A
Table S26
Summed posterior probabilities of convergent and divergent substitutions among pairs of non-subterranean taxa. Abbreviations: PP – posterior probability.
(A) Elephant + hyrax and guinea pig
Ensembl gene code	Gene name	#taxa	#Afrotheria (2)	#Guinea pig (1)	#Muridae (2)	#Common shrew (1)	Total PP divergence	Total PP convergence	Total PP parallel	Total PP strict convergence	#Sites PP > 0.5
ENSG00000134588	USP26	19	1	1	2	1	42.24	9.95	6.98	2.97	10
ENSG00000112936	C7	37	1	1	2	1	13.594	7.843	6.115	1.729	7
ENSG00000137225	CAPN11	23	1	1	2	1	24.988	7.358	5.692	1.666	7
ENSG00000052795	FNIP2	28	1	1	2	1	16.262	6.936	4.853	2.083	8
ENSG00000134755	DSC2	36	1	1	2	1	9.394	6.81	5.233	1.577	7
ENSG00000164151	KIAA0947	31	1	1	2	0	71.661	6.494	4.682	1.813	4
ENSG00000109205	ODAM	28	1	1	2	1	7.729	6.212	5.385	0.828	7
ENSG00000154479	CCDC173	34	1	1	2	0	10.675	6.157	5.902	0.255	7
ENSG00000132952	USPL1	38	1	1	2	1	21.579	6.156	4.035	2.12	4
ENSG00000084674	APOB	34	2	1	2	1	17.1	5.645	3.787	1.858	4
ENSG00000196091	MYBPC1	38	2	1	2	1	0.629	5.641	5.119	0.521	6
ENSG00000137871	ZNF280D	37	2	1	2	1	8.655	5.586	5.413	0.172	6
ENSG00000177409	SAMD9L	24	2	1	2	1	6.612	4.957	4.845	0.112	3
ENSG00000122376	FAM35A	33	1	1	2	0	27.212	4.918	4.528	0.389	5
ENSG00000116830	TTF2	33	1	1	2	1	15.042	4.757	3.992	0.765	4
ENSG00000130234	ACE2	34	2	1	2	1	4.729	4.739	4.12	0.619	4
ENSG00000124003	MOGAT1	29	1	1	2	1	17.638	4.583	4.582	0.001	4
ENSG00000054654	SYNE2	31	2	1	1	1	11.376	4.508	3.937	0.571	3
ENSG00000185101	ANO9	20	1	1	2	1	17.607	4.505	3.503	1.002	4
ENSG00000139618	BRCA2	35	2	1	2	1	19.532	4.416	3.747	0.669	2
ENSG00000101347	SAMHD1	37	1	1	2	1	11.692	4.371	4.067	0.304	4
ENSG00000102755	FLT1	38	2	1	2	1	9.363	4.357	4.052	0.305	4
ENSG00000144820	GPR128	25	2	1	1	1	10.88	4.35	4.058	0.291	3
ENSG00000175535	PNLIP	26	2	1	2	1	8.247	4.313	3.509	0.804	3
ENSG00000185477	GPRIN3	34	1	1	2	1	14.736	4.273	2.973	1.301	5
ENSG00000163092	XIRP2	33	2	1	2	1	8.726	4.267	3.94	0.328	4
ENSG00000127831	VIL1	33	2	1	2	1	1.11	4.226	4.108	0.117	3
ENSG00000130943	PKDREJ	23	1	1	2	1	23.194	4.073	2.453	1.62	4
ENSG00000188554	NBR1	38	1	1	2	1	11.004	4.035	2.47	1.565	4
ENSG00000188959	C9orf152	33	1	1	2	1	4.935	4.015	3.955	0.06	4
ENSG00000138496	PARP9	35	1	1	2	1	38.926	4.005	3.206	0.798	4
ENSG00000104133	SPG11	40	2	1	2	1	7.249	3.989	3.849	0.14	2
ENSG00000161905	ALOX15	21	1	1	2	1	12.56	3.806	3.29	0.516	4
ENSG00000115850	LCT	29	2	1	2	1	10.911	3.794	2.365	1.428	2
ENSG00000085224	ATRX	24	1	1	2	1	21.998	3.764	3.469	0.295	4
ENSG00000184500	PROS1	36	1	1	2	1	9.612	3.759	3.4	0.359	4
ENSG00000091137	SLC26A4	31	2	1	2	1	2.268	3.759	2.8	0.958	5
ENSG00000101745	ANKRD12	38	1	1	1	1	2.458	3.755	3.728	0.028	4
ENSG00000135436	FAM186B	25	1	1	2	1	2.648	3.719	3.633	0.086	4
ENSG00000179630	LACC1	38	1	1	2	1	1.366	3.701	3.677	0.024	4
ENSG00000089041	P2RX7	32	2	1	2	1	10.499	3.694	3.622	0.072	4
ENSG00000111877	MCM9	32	1	1	2	1	6.187	3.649	3.59	0.059	4
ENSG00000156011	PSD3	31	1	1	2	1	11.032	3.604	3.179	0.425	4
ENSG00000117525	F3	39	1	1	2	1	10.309	3.6	2.732	0.868	4
ENSG00000081923	ATP8B1	33	2	1	2	1	1.792	3.517	3.395	0.121	4
ENSG00000130203	APOE	33	1	1	2	1	5.961	3.496	2.993	0.503	4
ENSG00000157450	RNF111	38	2	1	2	1	2.867	3.47	3.463	0.008	3
ENSG00000168329	CX3CR1	33	1	1	2	1	5.407	3.468	1.643	1.824	3
ENSG00000185115	NDNL2	24	1	1	1	0	1.866	3.379	3.291	0.088	3
ENSG00000083857	FAT1	34	2	1	2	1	4.23	3.359	3.127	0.232	2
ENSG00000090661	CERS4	29	1	1	2	1	7.719	3.333	1.503	1.83	3
ENSG00000109943	CRTAM	31	2	1	2	0	12.44	3.311	3.041	0.27	2
ENSG00000112818	MEP1A	29	2	1	2	1	5.832	3.308	2.789	0.519	3
ENSG00000206384	COL6A6	25	2	1	2	1	9.702	3.299	3.228	0.071	3
ENSG00000154258	ABCA9	20	1	1	2	1	9.257	3.281	3.163	0.118	3
ENSG00000152580	IGSF10	31	2	1	2	1	7.692	3.242	3.188	0.054	3
ENSG00000136546	SCN7A	25	2	1	2	1	12.269	3.238	2.949	0.288	1
ENSG00000164946	FREM1	33	1	1	2	0	20.269	3.189	3.055	0.134	2
ENSG00000160703	NLRX1	37	2	1	2	1	0.92	3.146	3.116	0.03	3
ENSG00000081479	LRP2	35	2	1	2	1	8.65227	3.12404	1.94375	1.18029	2
ENSG00000118482	PHF3	38	2	1	2	1	5.561	3.102	3.061	0.04	3
ENSG00000137776	SLTM	40	2	1	2	1	1.849	3.087	3.056	0.031	3
ENSG00000243978	RGAG1	20	1	1	2	0	6.366	3.084	2.987	0.097	2
ENSG00000142661	MYOM3	31	2	1	2	1	3.501	3.08	3.053	0.027	2
ENSG00000073803	MAP3K13	37	2	1	2	1	2.151	3.068	3.048	0.02	3
ENSG00000123485	HJURP	32	1	1	2	1	19.442	3.067	2.519	0.547	2
ENSG00000153002	CPB1	27	1	1	2	1	13.166	3.06	2.773	0.287	3
ENSG00000142166	IFNAR1	38	2	1	2	1	6.757	3.04	2.547	0.493	3
ENSG00000117215	PLA2G2D	31	1	1	2	1	7.233	3.038	2.138	0.9	4
ENSG00000165124	SVEP1	34	2	1	2	1	2.33	3.022	2.879	0.143	3
ENSG00000162924	REL	31	2	1	2	1	3.104	3.021	2.708	0.314	4
ENSG00000247626	MARS2	34	1	1	1	1	7.536	3.011	2.936	0.075	3
ENSG00000142945	KIF2C	25	2	1	2	1	1.796	2.992	2.929	0.062	3
ENSG00000166986	MARS	39	2	1	2	1	1.768	2.93	2.927	0.003	2
ENSG00000108576	SLC6A4	34	2	1	2	1	0.184	2.921	2.919	0.002	3
ENSG00000165899	OTOGL	17	1	1	2	0	9.344	2.909	2.831	0.078	2
ENSG00000198690	FAN1	35	2	1	2	1	8.111	2.894	2.827	0.067	2
ENSG00000124688	MAD2L1BP	37	1	1	2	1	1.383	2.894	2.891	0.002	3
ENSG00000029534	ANK1	32	2	1	2	1	7.971	2.887	2.835	0.052	1
ENSG00000168502	SOGA2	28	1	1	2	0	18.541	2.87	2.151	0.719	3
ENSG00000172403	SYNPO2	38	1	1	2	1	6.444	2.853	2.235	0.618	3
ENSG00000104267	CA2	36	1	1	2	1	4.707	2.844	2.164	0.68	4
ENSG00000120800	UTP20	37	2	1	2	1	4.103	2.808	2.741	0.067	2
ENSG00000053747	LAMA3	30	2	1	2	1	10.604	2.807	2.53	0.277	2
ENSG00000168806	LCMT2	30	1	1	2	1	3.584	2.767	2.449	0.318	3
ENSG00000165490	C11orf82	33	2	1	2	1	3.35	2.708	2.432	0.276	2
ENSG00000169116	PARM1	37	1	1	2	1	8.336	2.693	1.455	1.238	2
ENSG00000185621	LMLN	36	1	1	2	1	0.828	2.684	1.811	0.873	3
ENSG00000091138	SLC26A3	29	2	1	2	1	4.846	2.684	2.671	0.014	2
ENSG00000076356	PLXNA2	33	2	1	2	1	0.421	2.662	2.661	0.001	3
ENSG00000152785	BMP3	36	1	1	2	1	2.362	2.656	2.608	0.048	3
ENSG00000136114	THSD1	30	1	1	2	1	1.084	2.626	2.619	0.006	3
ENSG00000046604	DSG2	35	2	1	2	1	15.922	2.622	1.535	1.088	2
ENSG00000163617	KIAA1407	32	1	1	2	1	7.163	2.608	2.5	0.108	2
ENSG00000140326	CDAN1	38	2	1	2	1	0.117	2.596	2.589	0.007	3
ENSG00000231274	SBK3	16	1	1	2	0	9.307	2.589	2.024	0.565	3
ENSG00000169083	AR	32	2	1	2	1	0.382	2.551	1.365	1.186	3
ENSG00000132849	INADL	38	2	1	2	1	5.709	2.549	1.897	0.652	2
ENSG00000138642	HERC6	26	2	1	2	1	2.259	2.534	2.006	0.528	3
ENSG00000121797	CCRL2	29	1	1	2	1	13.923	2.528	1.393	1.135	3
ENSG00000141506	PIK3R5	33	2	1	2	1	0.188	2.515	2.498	0.017	2
ENSG00000137462	TLR2	33	1	1	2	1	12.184	2.508	2.103	0.406	2
ENSG00000158683	PKD1L1	25	2	1	2	1	7.276	2.483	2.282	0.201	2
ENSG00000133392	MYH11	25	2	1	2	0	0.599	2.478	2.476	0.002	2
ENSG00000143126	CELSR2	36	2	1	2	1	1.962	2.472	2.471	0.001	3
ENSG00000196878	LAMB3	33	2	1	2	1	3.549	2.451	1.553	0.898	2
ENSG00000102921	N4BP1	40	2	1	2	1	8.741	2.442	2.024	0.418	2
ENSG00000179044	EXOC3L1	31	2	1	2	1	2.06	2.44	1.529	0.911	2
ENSG00000102763	VWA8	37	2	1	2	1	2.298	2.438	2.168	0.27	2
ENSG00000129646	QRICH2	23	1	1	2	0	4.634	2.437	2.19	0.246	2
ENSG00000101605	MYOM1	38	2	1	2	1	1.903	2.433	2.074	0.359	1
ENSG00000101751	POLI	35	2	1	2	1	1.692	2.43	2.375	0.055	2
ENSG00000106991	ENG	37	1	1	2	1	10.755	2.426	2.341	0.085	2
ENSG00000073754	CD5L	29	1	1	2	0	10.291	2.425	2.01	0.415	1
ENSG00000138400	MDH1B	34	2	1	2	1	1.988	2.41	2.371	0.039	1
ENSG00000109929	SC5D	40	1	1	2	1	0.878	2.41	2.37	0.039	3
ENSG00000147804	SLC39A4	25	1	1	2	1	10.803	2.408	1.244	1.164	2
ENSG00000166035	LIPC	36	2	1	2	1	7.657	2.394	1.749	0.645	2
ENSG00000082269	FAM135A	38	2	1	2	1	2.481	2.374	2.116	0.258	3
ENSG00000070610	GBA2	38	2	1	2	1	2.918	2.372	2.351	0.022	3
ENSG00000105976	MET	33	2	1	2	1	3.56	2.366	2.349	0.017	2
ENSG00000078070	MCCC1	41	2	1	2	1	3.384	2.353	2.343	0.01	3
ENSG00000078177	N4BP2	36	2	1	2	1	5.362	2.346	2.218	0.128	1
ENSG00000158077	NLRP14	24	1	1	2	1	9.98	2.34	2.105	0.235	2
ENSG00000138792	ENPEP	36	2	1	2	1	9.646	2.337	2.209	0.129	2
ENSG00000109065	NAT9	38	2	1	2	1	0.069	2.327	1.851	0.476	2
ENSG00000144827	ABHD10	39	1	1	2	1	2.281	2.321	2.275	0.046	2
ENSG00000122482	ZNF644	39	2	1	2	1	1.191	2.321	2.319	0.001	3
ENSG00000171282	RP11-1055B8.7	22	2	1	2	0	5.611	2.315	2.203	0.111	1
ENSG00000178971	CTC1	36	2	1	2	1	4.286	2.306	2.124	0.182	2
ENSG00000125999	BPIFB1	30	2	1	2	1	11.557	2.3	1.915	0.385	3
ENSG00000109927	TECTA	25	1	1	2	1	3.415	2.29	2.289	0	2
ENSG00000048649	RSF1	40	1	1	2	1	4.486	2.277	2.21	0.067	2
ENSG00000166401	SERPINB8	26	1	1	2	1	6.487	2.268	2.203	0.065	2
ENSG00000070019	GUCY2C	30	2	1	2	1	6.124	2.251	1.646	0.605	2
ENSG00000008311	AASS	40	2	1	2	1	0.881	2.25	2.186	0.064	2
ENSG00000152583	SPARCL1	37	1	1	2	1	7.031	2.25	2.225	0.025	2
ENSG00000140678	ITGAX	25	2	1	2	1	14.986	2.238	1.911	0.327	2
ENSG00000241839	PLEKHO2	31	2	1	2	1	6.365	2.232	1.954	0.278	3
ENSG00000121931	LRIF1	32	1	1	2	1	7.23	2.229	2.158	0.071	2
ENSG00000100918	REC8	30	2	1	2	1	1.183	2.227	1.65	0.577	2
ENSG00000133863	TEX15	28	2	1	2	1	12.109	2.219	1.875	0.344	0
ENSG00000129116	PALLD	32	1	1	2	1	2.011	2.2	2.168	0.033	2
ENSG00000096088	PGC	26	2	1	2	1	4.422	2.198	1.353	0.845	2
ENSG00000180347	CCDC129	32	1	1	2	1	18.137	2.194	1.289	0.905	2
ENSG00000136378	ADAMTS7	22	1	1	2	1	3.819	2.188	2.076	0.113	2
ENSG00000175899	A2M	34	2	1	1	1	7.924	2.186	1.729	0.457	1
ENSG00000168826	ZBTB49	33	1	1	2	1	4.075	2.174	2.075	0.099	2
ENSG00000154864	PIEZO2	23	1	1	2	1	7.996	2.165	1.82	0.345	1
ENSG00000110911	SLC11A2	38	2	1	2	1	0.856	2.165	2.164	0.001	2
ENSG00000112053	SLC26A8	32	2	1	2	1	5.857	2.163	1.957	0.206	2
ENSG00000137707	BTG4	26	1	1	2	1	3.003	2.158	2.111	0.047	2
ENSG00000070182	SPTB	33	2	1	2	1	14.466	2.14	1.868	0.272	0
ENSG00000156284	CLDN8	29	2	1	2	1	3.009	2.131	2.041	0.09	2
ENSG00000106853	PTGR1	35	1	1	2	1	6.575	2.118	2.098	0.021	2
ENSG00000131471	AOC3	30	2	1	2	1	2.51	2.117	1.76	0.358	2
ENSG00000137124	ALDH1B1	21	1	1	2	1	7.318	2.099	2.099	0	2
ENSG00000130948	HSD17B3	27	1	1	2	1	5.293	2.098	1.051	1.047	2
ENSG00000133657	ATP13A3	37	2	1	1	1	4.164	2.094	1.778	0.316	2
ENSG00000182919	C11orf54	40	2	1	2	1	0.102	2.093	2.092	0.001	2
ENSG00000130254	SAFB2	35	2	1	2	1	1.547	2.092	1.982	0.11	2
ENSG00000176540	OR4C5	20	1	1	2	1	1.814	2.086	2.082	0.004	2
ENSG00000144644	GADL1	29	1	1	2	1	2.501	2.052	2.049	0.004	2
ENSG00000085840	ORC1	32	2	1	2	1	2.109	2.045	1.952	0.093	3
ENSG00000136960	ENPP2	39	2	1	2	1	1.657	2.037	2.011	0.026	2
ENSG00000185873	TMPRSS11B	22	1	1	2	1	8.749	2.032	1.57	0.462	2
ENSG00000081237	PTPRC	29	2	1	2	1	6.142	2.031	1.86	0.171	1
ENSG00000162542	TMCO4	37	2	1	2	1	0.587	2.025	1.991	0.035	2
ENSG00000106366	SERPINE1	32	2	1	2	1	0.558	2.023	1.828	0.195	2
ENSG00000164694	FNDC1	27	1	1	2	0	0.371	2.016	2.006	0.01	2
ENSG00000023839	ABCC2	37	2	1	2	1	3.316	2.015	1.506	0.509	0
ENSG00000113580	NR3C1	39	1	1	2	1	3.225	2.011	1.977	0.034	2
ENSG00000160957	RECQL4	28	2	1	2	1	2.326	2.007	1.936	0.071	1
ENSG00000167566	NCKAP5L	30	1	1	2	0	2.568	2.006	2.004	0.003	2
ENSG00000196296	ATP2A1	28	2	1	2	1	0.54	2.001	1.978	0.023	2
ENSG00000185278	ZBTB37	39	2	1	2	1	0	1.999	1.999	0	2
ENSG00000163145	C1QTNF7	35	1	1	2	1	0.002	1.998	1.989	0.009	2
ENSG00000205038	PKHD1L1	34	2	1	2	1	6.335	1.997	1.973	0.024	2
ENSG00000183597	TANGO2	35	1	1	2	1	0.07	1.997	1.996	0.001	2
ENSG00000100865	CINP	39	1	1	1	1	2.859	1.996	1.886	0.111	2
ENSG00000138346	DNA2	28	1	1	2	1	8.064	1.994	1.973	0.021	2
ENSG00000164011	ZNF691	33	1	1	2	1	1.8	1.994	1.989	0.004	2
ENSG00000121005	CRISPLD1	33	1	1	2	1	0.069	1.989	1.989	0	2
ENSG00000126756	UXT	38	2	1	2	1	0.001	1.986	1.985	0.001	2
ENSG00000128641	MYO1B	40	2	1	1	1	0.001	1.984	1.984	0	2
ENSG00000124541	RRP36	33	1	1	2	1	1.183	1.981	1.979	0.002	2
ENSG00000010282	HHATL	34	1	1	2	0	2.131	1.98	1.972	0.008	2
ENSG00000088367	EPB41L1	31	1	1	2	1	0.001	1.976	1.973	0.002	2
ENSG00000182173	TSEN54	38	2	1	2	0	1.181	1.975	1.971	0.004	2
ENSG00000152234	ATP5A1	39	2	1	2	1	0	1.974	1.974	0	2
ENSG00000102362	SYTL4	35	2	1	2	1	0.012	1.973	1.973	0	2
ENSG00000135828	RNASEL	30	1	1	2	1	16.195	1.972	1.537	0.435	1
ENSG00000179046	TRIML2	24	2	1	2	1	5.32	1.972	1.709	0.264	1
ENSG00000168350	DEGS2	27	2	1	2	1	0.41	1.965	1.316	0.649	2
ENSG00000159140	SON	35	2	1	2	1	2.198	1.948	1.863	0.085	1
ENSG00000182621	PLCB1	38	2	1	2	1	0.114	1.946	1.943	0.003	2
ENSG00000115211	EIF2B4	38	2	1	2	1	0.74	1.945	1.944	0.001	2
ENSG00000085788	DDHD2	35	2	1	2	1	3.46	1.944	1.903	0.041	2
ENSG00000109685	WHSC1	33	2	1	2	1	1.357	1.942	1.821	0.121	2
ENSG00000205784	ARRDC5	22	1	1	2	1	3.381	1.94	1.805	0.135	2
ENSG00000187492	CDHR4	24	1	1	1	1	24.428	1.937	1.68	0.258	0
ENSG00000110395	CBL	37	2	1	2	1	1.282	1.916	1.915	0	2
ENSG00000125815	CST8	24	1	1	2	1	5.637	1.915	1.904	0.011	2
ENSG00000116898	MRPS15	35	1	1	2	1	3.191	1.913	1.812	0.101	2
ENSG00000153201	RANBP2	36	2	1	2	1	1.716	1.902	1.664	0.238	2
ENSG00000158125	XDH	36	2	1	2	1	1.349	1.902	1.665	0.237	2
ENSG00000149418	ST14	32	1	1	2	0	7.892	1.898	1.833	0.065	2
ENSG00000156521	TYSND1	38	2	1	2	1	1.222	1.896	1.831	0.065	2
ENSG00000128487	SPECC1	37	1	1	2	1	2.437	1.895	0.88	1.016	1
ENSG00000144115	THNSL2	40	1	1	2	1	2.429	1.889	1.86	0.029	2
ENSG00000169857	AVEN	36	2	1	2	1	3.33	1.887	1.877	0.01	2
ENSG00000042832	TG	25	2	1	1	1	2.854	1.887	1.611	0.276	2
ENSG00000171759	PAH	39	2	1	2	1	0.926	1.886	1.861	0.025	2
ENSG00000069122	GPR116	40	1	1	2	1	8.789	1.884	0.672	1.212	2
ENSG00000105866	SP4	34	1	1	2	1	0	1.872	1.871	0.001	2
ENSG00000070748	CHAT	27	2	1	2	1	1.423	1.871	1.859	0.012	2
ENSG00000117971	CHRNB4	24	1	1	2	0	1.544	1.869	1.864	0.005	2
ENSG00000177119	ANO6	41	2	1	2	1	1.725	1.867	1.864	0.003	2
ENSG00000114867	EIF4G1	40	2	1	2	1	0.717	1.862	1.846	0.016	2
ENSG00000159166	LAD1	32	1	1	2	0	4.234	1.857	1.855	0.002	2
ENSG00000175325	PROP1	23	1	1	2	1	4.063	1.856	1.688	0.168	2
ENSG00000158865	SLC5A11	33	2	1	2	1	1.912	1.855	1.848	0.007	2
ENSG00000077097	TOP2B	39	2	1	2	1	0.014	1.852	1.85	0.001	2
ENSG00000134215	VAV3	35	2	1	2	1	0.565	1.845	1.825	0.02	2
ENSG00000158486	DNAH3	27	1	1	1	1	9.369	1.841	1.503	0.338	1
ENSG00000146463	ZMYM4	38	2	1	2	1	0.555	1.83	1.83	0.001	2
ENSG00000047457	CP	40	2	1	2	1	4.857	1.823	1.752	0.071	1
ENSG00000150893	FREM2	30	2	1	2	1	4.701	1.821	1.677	0.145	1
ENSG00000120210	INSL6	22	1	1	2	1	9.208	1.821	1.737	0.084	2
ENSG00000084676	NCOA1	40	2	1	2	1	0.013	1.81	1.809	0.001	2
ENSG00000187475	HIST1H1T	19	2	1	1	1	1.434	1.809	1.463	0.346	2
ENSG00000133019	CHRM3	30	2	1	2	0	0.003	1.804	1.778	0.026	2
ENSG00000188994	ZNF292	35	2	1	2	1	1.219	1.803	1.736	0.066	2
ENSG00000184677	ZBTB40	38	1	1	2	1	9.233	1.798	0.898	0.9	2
ENSG00000081985	IL12RB2	32	2	1	2	1	7.809	1.797	0.867	0.931	1
ENSG00000040531	CTNS	33	2	1	2	1	1.892	1.784	1.598	0.185	2
ENSG00000101544	ADNP2	36	2	1	2	1	2.549	1.783	1.608	0.175	2
ENSG00000168619	ADAM18	29	2	1	2	1	1.88	1.781	1.656	0.125	1
ENSG00000143669	LYST	36	2	1	2	1	0.284	1.779	1.773	0.005	2
ENSG00000162849	KIF26B	30	2	1	2	1	0.186	1.778	1.384	0.394	2
ENSG00000153214	TMEM87B	40	2	1	2	1	1.796	1.775	1.775	0	2
ENSG00000115423	DNAH6	25	2	1	2	1	1.846	1.772	1.638	0.134	1
ENSG00000186862	PDZD7	31	2	1	2	1	0.259	1.772	1.733	0.038	2
ENSG00000133943	C14orf159	29	2	1	2	1	1.513	1.769	1.754	0.014	2
ENSG00000129534	MIS18BP1	27	2	1	2	1	5.14	1.747	1.351	0.396	0
ENSG00000145075	CCDC39	32	2	1	2	1	1.949	1.746	1.718	0.028	2
ENSG00000113946	CLDN16	33	2	1	2	1	2.512	1.742	1.697	0.045	2
ENSG00000182179	UBA7	33	2	1	2	1	5.628	1.737	1.388	0.35	1
ENSG00000066923	STAG3	28	2	1	2	1	3.93	1.736	1.726	0.009	2
ENSG00000153832	FBXO36	31	1	1	2	1	5.162	1.735	1.719	0.017	2
ENSG00000174306	ZHX3	36	1	1	2	1	3.128	1.729	1.634	0.095	1
ENSG00000156253	RWDD2B	38	2	1	2	1	0.132	1.727	1.726	0.001	2
ENSG00000179841	AKAP5	34	1	1	2	1	3.968	1.726	0.934	0.792	2
ENSG00000185896	LAMP1	37	2	1	2	1	2.908	1.721	0.547	1.173	2
ENSG00000127325	BEST3	31	2	1	2	1	3.418	1.714	1.7	0.014	1
ENSG00000167769	ACER1	26	1	1	2	1	4.141	1.712	1.36	0.353	1
ENSG00000143971	ETAA1	37	2	1	1	1	3.983	1.71	1.65	0.06	1
ENSG00000119844	AFTPH	38	2	1	2	1	1.735	1.707	1.703	0.004	2
ENSG00000140465	CYP1A1	25	1	1	2	0	3.829	1.699	1.688	0.011	2
ENSG00000151687	ANKAR	29	2	1	2	1	1.962	1.684	1.673	0.01	2
ENSG00000116791	CRYZ	37	2	1	2	1	3.218	1.672	1.666	0.006	2
ENSG00000075292	ZNF638	38	2	1	2	1	5.881	1.671	1.145	0.527	0
ENSG00000198089	SFI1	37	2	1	2	1	4.018	1.67	1.192	0.478	1
ENSG00000101680	LAMA1	26	2	1	2	1	9.385	1.665	1.396	0.269	1
ENSG00000173702	MUC13	30	1	1	2	1	13.208	1.662	1.422	0.24	1
ENSG00000042317	SPATA7	35	2	1	2	1	5.428	1.659	1.387	0.272	1
ENSG00000067704	IARS2	41	2	1	2	1	1.812	1.652	1.598	0.053	1
ENSG00000250305	KIAA1456	39	2	1	2	1	2.498	1.641	1.586	0.055	1
ENSG00000103356	EARS2	36	2	1	1	1	0.276	1.64	1.603	0.037	2
ENSG00000163975	MFI2	29	2	1	2	1	1.826	1.64	1.608	0.032	2
ENSG00000009724	MASP2	34	2	1	2	0	1.585	1.635	1.083	0.552	1
ENSG00000151304	SRFBP1	36	1	1	2	1	3.634	1.63	1.216	0.414	1
ENSG00000244588	RAD21L1	23	1	1	2	1	5.776	1.615	1.549	0.066	1
ENSG00000107159	CA9	27	2	1	2	1	0.796	1.614	1.597	0.018	2
ENSG00000126247	CAPNS1	33	2	1	1	1	0.256	1.611	1.609	0.002	2
ENSG00000170289	CNGB3	24	2	1	2	1	3.649	1.61	1.423	0.187	2
ENSG00000005844	ITGAL	36	2	1	2	1	3.929	1.61	1.503	0.107	1
ENSG00000163946	FAM208A	40	2	1	2	1	1.827	1.602	1.172	0.429	2
ENSG00000167978	SRRM2	35	1	1	2	1	1.645	1.598	1.199	0.399	2
ENSG00000128881	TTBK2	35	1	1	2	1	7.366	1.596	1.536	0.06	1
ENSG00000158113	LRRC43	24	2	1	2	1	2.38	1.593	1.141	0.452	2
ENSG00000168944	CEP120	41	2	1	2	1	0.344	1.592	1.591	0.002	2
ENSG00000028203	VEZT	40	2	1	2	1	3.77	1.588	1.537	0.051	0
ENSG00000166311	SMPD1	38	1	1	2	1	2.781	1.585	1.46	0.126	1
ENSG00000076650	GPATCH1	40	2	1	2	1	0.827	1.584	1.572	0.011	2
ENSG00000128536	CDHR3	33	2	1	2	1	15.756	1.577	1.457	0.121	1
ENSG00000151914	DST	36	2	1	2	1	4.311	1.575	1.564	0.011	1
ENSG00000179776	CDH5	38	2	1	2	1	5.906	1.57	1.37	0.2	1
ENSG00000156970	BUB1B	31	2	1	2	1	0.446	1.569	1.56	0.009	2
ENSG00000179934	CCR8	24	1	1	2	1	6.125	1.569	1.245	0.324	2
ENSG00000038427	VCAN	37	2	1	2	1	11.789	1.568	1.364	0.204	0
ENSG00000007171	NOS2	29	2	1	1	1	1.556	1.567	1.381	0.185	1
ENSG00000110074	FOXRED1	39	2	1	2	1	0.905	1.564	1.521	0.043	2
ENSG00000197822	OCLN	38	2	1	2	1	2.036	1.561	1.554	0.007	1
ENSG00000179271	GADD45GIP1	36	1	1	2	1	1.135	1.559	1.448	0.11	2
ENSG00000109794	FAM149A	37	1	1	2	1	10.239	1.558	1.164	0.394	1
ENSG00000166710	B2M	39	2	1	2	1	1.036	1.555	1.139	0.416	1
ENSG00000254656	RTL1	19	1	1	2	0	22.084	1.552	0.848	0.705	0
ENSG00000102738	MRPS31	35	1	1	2	1	2.523	1.551	1.374	0.177	2
ENSG00000162139	NEU3	34	2	1	2	1	0.616	1.551	1.001	0.55	2
ENSG00000090615	GOLGA3	38	2	1	2	1	1.718	1.548	1.441	0.107	1
ENSG00000118246	FASTKD2	40	2	1	2	1	4.886	1.546	1.414	0.132	1
ENSG00000128915	NARG2	41	2	1	2	1	6.32	1.546	1.068	0.479	1
ENSG00000140057	AK7	33	1	1	2	1	3.206	1.545	1.51	0.036	1
ENSG00000188167	TMPPE	26	1	1	1	1	1.96	1.543	1.538	0.005	2
ENSG00000161533	ACOX1	40	2	1	2	1	1.63	1.541	1.411	0.13	1
ENSG00000205978	NYNRIN	28	1	1	2	0	7.7	1.54	0.947	0.593	1
ENSG00000118690	ARMC2	33	2	1	1	1	1.782	1.533	1.53	0.003	1
ENSG00000163631	ALB	38	2	1	2	1	7.489	1.532	1.493	0.039	0
ENSG00000204131	NHSL2	33	1	1	2	1	3.725	1.532	1.487	0.045	1
ENSG00000107186	MPDZ	40	2	1	2	1	2.088	1.531	0.999	0.531	1
ENSG00000151838	CCDC175	30	2	1	2	1	5.877	1.528	1.169	0.358	1
ENSG00000142197	DOPEY2	34	2	1	1	1	2.578	1.528	1.513	0.015	2
ENSG00000185313	SCN10A	26	2	1	2	1	4.336	1.521	1.487	0.034	1
ENSG00000171467	ZNF318	41	2	1	2	1	4.352	1.521	1.418	0.103	1
ENSG00000148396	SEC16A	34	2	1	2	1	3.849	1.518	1.409	0.109	1
ENSG00000141431	ASXL3	27	2	1	2	1	3.539	1.517	1.46	0.057	1
ENSG00000129696	TTI2	40	2	1	2	1	4.171	1.515	1.439	0.077	1
ENSG00000152818	UTRN	36	2	1	1	1	3.87	1.513	1.433	0.08	2
ENSG00000169994	MYO7B	28	2	1	2	1	4.368	1.51	0.764	0.746	0
ENSG00000163625	WDFY3	37	2	1	2	1	0.048	1.509	1.505	0.004	1
ENSG00000123066	MED13L	37	2	1	2	1	0.01	1.508	1.503	0.005	2
ENSG00000152822	GRM1	33	2	1	2	1	1.463	1.506	1.495	0.011	1
ENSG00000078487	ZCWPW1	29	2	1	1	1	7.373	1.502	0.981	0.521	1
ENSG00000071991	CDH19	28	2	1	2	1	2.14	1.499	1.43	0.069	1
ENSG00000171811	TTC40	18	2	1	2	0	4.495	1.496	0.651	0.845	1
ENSG00000124181	PLCG1	37	2	1	2	1	0.001	1.491	1.491	0	2
ENSG00000157927	RADIL	31	2	1	2	1	0.731	1.488	1.475	0.012	2
ENSG00000149177	PTPRJ	38	2	1	2	1	12.588	1.48	1.246	0.233	0
ENSG00000196155	PLEKHG4	25	1	1	2	1	3.506	1.472	1.405	0.068	1
ENSG00000173988	LRRC63	24	2	1	2	0	3.892	1.47	1.305	0.165	1
ENSG00000204262	COL5A2	40	2	1	2	1	0.185	1.466	1.441	0.025	2
ENSG00000198785	GRIN3A	31	2	1	2	1	0.598	1.462	1.267	0.195	1
ENSG00000164199	GPR98	28	2	1	1	1	8.262	1.461	1.306	0.154	0
ENSG00000111358	GTF2H3	37	2	1	2	1	0.008	1.459	1.458	0.001	1
ENSG00000181418	DDN	26	1	1	2	1	4.728	1.457	1.355	0.102	1
ENSG00000111254	AKAP3	29	2	1	2	1	2.464	1.453	1.153	0.301	0
ENSG00000096996	IL12RB1	25	2	1	2	1	4.177	1.451	1.048	0.403	2
ENSG00000118873	RAB3GAP2	39	2	1	2	1	4.125	1.451	1.14	0.311	1
ENSG00000186190	BPIFB3	27	2	1	2	1	1.664	1.447	1.443	0.003	1
ENSG00000172508	CARNS1	29	1	1	2	1	1.213	1.442	1.339	0.103	2
ENSG00000165555	NOXRED1	30	1	1	2	1	2.615	1.442	1.358	0.084	1
ENSG00000177663	IL17RA	35	2	1	2	1	2.142	1.439	0.907	0.532	1
ENSG00000048707	VPS13D	36	2	1	2	1	1.295	1.439	1.017	0.422	0
ENSG00000168907	PLA2G4F	29	2	1	2	1	0.869	1.427	0.875	0.552	2
ENSG00000140263	SORD	38	1	1	1	1	0.996	1.423	1.419	0.004	2
ENSG00000141456	PELP1	30	2	1	2	1	1.121	1.416	1.377	0.039	1
ENSG00000160049	DFFA	35	1	1	2	1	9.522	1.414	0.871	0.543	1
ENSG00000111339	ART4	36	2	1	2	1	1.407	1.412	1.397	0.014	1
ENSG00000169436	COL22A1	22	1	1	2	1	6.851	1.409	1.353	0.056	1
ENSG00000181092	ADIPOQ	34	1	1	2	1	1.08	1.403	1.347	0.057	1
ENSG00000151491	EPS8	41	2	1	2	1	1.884	1.4	1.378	0.021	1
ENSG00000132357	CARD6	29	1	1	2	1	9.626	1.398	0.816	0.582	1
ENSG00000196305	IARS	40	2	1	2	1	1.579	1.395	1.371	0.023	1
ENSG00000010292	NCAPD2	36	2	1	2	0	2.125	1.393	1.277	0.116	1
ENSG00000213901	SLC23A3	35	2	1	2	1	2.852	1.393	1.178	0.215	1
ENSG00000078018	MAP2	38	2	1	2	0	5.335	1.391	1.296	0.095	2
ENSG00000103479	RBL2	39	2	1	2	1	1.119	1.391	1.206	0.186	1
ENSG00000069248	NUP133	37	2	1	2	1	0.531	1.389	1.386	0.003	1
ENSG00000139144	PIK3C2G	26	2	1	2	1	3.943	1.387	1.14	0.246	1
ENSG00000140564	FURIN	36	2	1	2	1	0.025	1.384	1.364	0.021	2
ENSG00000221986	MYBPHL	24	2	1	2	1	0.7	1.382	1.36	0.022	1
ENSG00000163581	SLC2A2	34	2	1	2	1	1.734	1.365	1.353	0.012	1
ENSG00000169359	SLC33A1	39	2	1	2	1	0.216	1.365	1.356	0.009	1
ENSG00000154930	ACSS1	39	2	1	2	1	1.853	1.36	1.058	0.302	2
ENSG00000163814	CDCP1	37	2	1	2	1	2.288	1.36	1.311	0.049	1
ENSG00000119471	HSDL2	40	2	1	2	1	3.037	1.36	1.303	0.057	1
ENSG00000152207	CYSLTR2	25	1	1	2	1	2.071	1.358	0.388	0.97	1
ENSG00000167775	CD320	33	2	1	2	1	1.966	1.354	1.324	0.03	1
ENSG00000243710	WDR65	26	1	1	2	1	0.101	1.354	1.314	0.04	1
ENSG00000110723	EXPH5	36	2	1	2	1	2.178	1.351	1.039	0.312	1
ENSG00000092140	G2E3	36	2	1	2	1	0.089	1.351	1.293	0.058	1
ENSG00000165046	LETM2	30	2	1	2	1	1.089	1.35	1.048	0.302	1
ENSG00000145390	USP53	38	2	1	2	1	3.693	1.347	1.309	0.037	1
ENSG00000178038	ALS2CL	31	2	1	2	1	2.324	1.344	1.229	0.115	1
ENSG00000138593	SECISBP2L	41	2	1	2	1	1.307	1.342	0.846	0.496	1
ENSG00000184459	BPIFC	32	2	1	2	1	0.969	1.34	0.865	0.475	1
ENSG00000196950	SLC39A10	38	1	1	2	1	3.472	1.339	1.283	0.055	1
ENSG00000143199	ADCY10	31	2	1	2	0	2.623	1.337	1.31	0.027	1
ENSG00000118308	LRMP	34	2	1	2	1	1.144	1.337	1.244	0.092	1
ENSG00000095066	HOOK2	38	2	1	2	1	1.515	1.336	1.331	0.005	1
ENSG00000132518	GUCY2D	27	2	1	2	1	0.228	1.335	0.913	0.423	2
ENSG00000107554	DNMBP	36	2	1	2	0	3.213	1.334	1.304	0.031	2
ENSG00000147606	SLC26A7	35	2	1	2	1	0.519	1.334	1.328	0.006	1
ENSG00000164237	CMBL	38	1	1	2	1	1.529	1.331	1.181	0.15	1
ENSG00000113361	CDH6	34	2	1	2	1	0.012	1.33	1.33	0	1
ENSG00000176771	NCKAP5	30	2	1	2	0	6.698	1.326	0.921	0.405	1
ENSG00000050030	KIAA2022	30	2	1	2	1	0.543	1.324	1.314	0.009	1
ENSG00000085760	MTIF2	39	2	1	2	1	1.768	1.322	1.256	0.066	1
ENSG00000100376	FAM118A	37	1	1	2	1	3.053	1.32	1.309	0.012	1
ENSG00000149308	NPAT	39	2	1	2	1	2.925	1.316	0.35	0.965	1
ENSG00000186638	KIF24	31	2	1	2	1	3.257	1.314	1.244	0.07	1
ENSG00000136051	KIAA1033	41	2	1	2	1	0	1.312	1.311	0	1
ENSG00000185467	KPNA7	23	2	1	2	1	1.539	1.31	1.271	0.039	1
ENSG00000167077	MEI1	30	2	1	2	1	1.875	1.308	1.261	0.047	1
ENSG00000150637	CD226	28	1	1	1	1	6.395	1.307	1.249	0.059	1
ENSG00000136542	GALNT5	27	2	1	2	1	2.377	1.298	0.944	0.354	0
ENSG00000173269	MMRN2	38	2	1	2	0	4.612	1.298	0.369	0.929	1
ENSG00000108846	ABCC3	30	2	1	2	1	0.614	1.297	0.498	0.799	1
ENSG00000138336	TET1	28	2	1	2	1	3.138	1.296	1.128	0.168	1
ENSG00000132429	POPDC3	39	1	1	2	1	0.04	1.294	1.065	0.229	1
ENSG00000173769	TOPAZ1	23	2	1	2	1	5.901	1.294	1.223	0.07	1
ENSG00000164509	IL31RA	26	2	1	2	1	2.054	1.293	1.037	0.255	1
ENSG00000183530	PRR14L	34	2	1	2	1	5.241	1.285	1.113	0.172	0
ENSG00000148840	PPRC1	37	2	1	2	1	2.042	1.283	1.273	0.011	1
ENSG00000133318	RTN3	38	2	1	2	1	5.754	1.283	1.247	0.036	0
ENSG00000083093	PALB2	36	2	1	2	1	2.081	1.281	1.046	0.236	1
ENSG00000119431	HDHD3	36	2	1	2	1	0.948	1.277	1.262	0.015	1
ENSG00000005884	ITGA3	36	2	1	2	1	2.595	1.275	1.088	0.186	0
ENSG00000159658	EFCAB14	39	2	1	2	1	0.953	1.273	1.264	0.009	1
ENSG00000135451	TROAP	28	2	1	2	1	3.581	1.272	0.623	0.649	1
ENSG00000137364	TPMT	41	2	1	2	1	1.054	1.271	1.252	0.018	1
ENSG00000105549	THEG	23	1	1	2	0	1.062	1.268	0.812	0.456	1
ENSG00000135407	AVIL	26	2	1	2	1	2.045	1.264	1.121	0.143	1
ENSG00000152223	EPG5	37	2	1	2	1	2.377	1.263	1.153	0.11	1
ENSG00000081148	IMPG2	29	2	1	2	1	2.073	1.262	1.245	0.017	1
ENSG00000168310	IRF2	40	1	1	2	1	4.604	1.262	0.501	0.761	1
ENSG00000173809	TDRD12	30	2	1	2	1	1.102	1.262	1.034	0.228	0
ENSG00000157470	FAM81A	40	2	1	2	1	0.792	1.261	1.259	0.001	2
ENSG00000164741	DLC1	40	2	1	2	1	0.576	1.253	1.249	0.003	1
ENSG00000185272	RBM11	32	2	1	2	1	1.064	1.253	1.247	0.006	1
ENSG00000138449	SLC40A1	38	2	1	1	1	8.238	1.252	1.222	0.031	1
ENSG00000170231	FABP6	31	2	1	2	1	2.155	1.251	1.249	0.002	1
ENSG00000187688	TRPV2	36	2	1	2	1	0.735	1.248	1.234	0.014	1
ENSG00000187862	TTC24	26	1	1	2	1	4.752	1.248	1.182	0.065	1
ENSG00000137975	CLCA2	30	2	1	2	1	2.807	1.247	1.079	0.168	1
ENSG00000162946	DISC1	25	1	1	2	1	15.676	1.246	0.822	0.423	0
ENSG00000138039	LHCGR	31	2	1	2	1	1.398	1.245	1.217	0.028	1
ENSG00000135048	TMEM2	40	2	1	2	1	1.32	1.243	1.116	0.128	1
ENSG00000165480	SKA3	32	2	1	2	1	2.614	1.24	1.219	0.021	1
ENSG00000149548	CCDC15	28	2	1	2	0	5.53	1.238	1.202	0.036	1
ENSG00000001626	CFTR	27	2	1	2	1	1.068	1.23	1.218	0.012	1
ENSG00000145703	IQGAP2	35	2	1	2	1	3.249	1.227	1.196	0.031	1
ENSG00000135966	TGFBRAP1	37	2	1	2	1	1.382	1.227	1.206	0.021	1
ENSG00000167910	CYP7A1	36	2	1	2	1	1.199	1.225	0.4	0.825	1
ENSG00000116014	KISS1R	22	1	1	2	1	3.428	1.224	1.091	0.133	1
ENSG00000034693	PEX3	40	2	1	2	1	0.474	1.224	1.206	0.018	1
ENSG00000100170	SLC5A1	34	2	1	2	1	6.066	1.224	1.203	0.021	1
ENSG00000205060	SLC35B4	40	2	1	2	1	0.099	1.223	1.015	0.208	1
ENSG00000073910	FRY	35	2	1	2	1	0.193	1.222	1.217	0.006	1
ENSG00000165271	NOL6	36	2	1	1	1	0.922	1.222	1.211	0.011	0
ENSG00000198477	ZNF280B	23	1	1	1	1	7.162	1.221	1.101	0.12	1
ENSG00000176915	ANKLE2	38	2	1	2	1	1.468	1.22	0.687	0.533	0
ENSG00000197892	KIF13B	35	1	1	2	1	1.708	1.22	1.192	0.028	1
ENSG00000122863	CHST3	30	2	1	2	1	0.879	1.219	1.214	0.005	1
ENSG00000198924	DCLRE1A	40	2	1	2	1	5.4	1.219	1.161	0.058	0
ENSG00000020181	GPR124	32	2	1	2	1	0.338	1.219	1.03	0.189	1
ENSG00000197632	SERPINB2	26	2	1	2	1	2.149	1.217	1.158	0.059	1
ENSG00000105135	ILVBL	37	2	1	2	1	0.778	1.216	1.047	0.169	1
ENSG00000086967	MYBPC2	25	2	1	2	1	2.544	1.215	1.199	0.016	1
ENSG00000198838	RYR3	30	2	1	2	1	0.221	1.215	1.214	0.001	1
ENSG00000164828	SUN1	38	2	1	2	1	0.891	1.214	1.157	0.057	1
ENSG00000149809	TM7SF2	36	2	1	2	1	1.06	1.211	1.195	0.016	1
ENSG00000110244	APOA4	35	1	1	2	1	7.694	1.21	1.199	0.011	1
ENSG00000134909	ARHGAP32	35	2	1	2	1	5.917	1.21	1.196	0.014	1
ENSG00000138166	DUSP5	36	2	1	2	1	0.935	1.209	1.19	0.019	2
ENSG00000148843	PDCD11	39	2	1	2	1	1.294	1.209	1.205	0.004	1
ENSG00000151849	CENPJ	39	2	1	2	1	4.174	1.208	1.088	0.121	0
ENSG00000081014	AP4E1	39	2	1	2	1	1.747	1.207	0.516	0.691	1
ENSG00000041982	TNC	33	2	1	2	1	1.242	1.206	1.157	0.049	1
ENSG00000112531	QKI	39	2	1	2	1	4.631	1.205	1.205	0	0
ENSG00000140287	HDC	31	2	1	2	1	1.763	1.203	1.197	0.006	1
ENSG00000118094	TREH	25	2	1	2	1	1.797	1.202	1.157	0.045	1
ENSG00000135905	DOCK10	33	2	1	2	1	0.622	1.199	1.169	0.03	1
ENSG00000136010	ALDH1L2	31	2	1	2	1	0.372	1.198	1.116	0.082	1
ENSG00000196660	SLC30A10	33	2	1	2	1	3.444	1.196	0.564	0.632	1
ENSG00000065268	WDR18	32	2	1	2	0	0.163	1.196	1.11	0.086	1
ENSG00000081800	SLC13A1	34	2	1	2	1	7.956	1.193	1.156	0.037	1
ENSG00000136449	MYCBPAP	33	2	1	2	1	3.617	1.192	0.554	0.637	1
ENSG00000138182	KIF20B	34	2	1	2	1	2.675	1.188	1.173	0.015	1
ENSG00000105357	MYH14	22	2	1	2	0	2.483	1.186	1.181	0.005	1
ENSG00000141576	RNF157	40	2	1	2	1	2.028	1.184	1.183	0.001	1
ENSG00000165084	C8orf34	30	2	1	2	1	0.397	1.182	1.182	0	1
ENSG00000113492	AGXT2	36	2	1	2	1	0.172	1.18	1.158	0.022	1
ENSG00000145241	CENPC	36	2	1	2	1	5.67	1.177	1.063	0.114	0
ENSG00000066084	DIP2B	36	2	1	2	1	0.051	1.176	1.176	0	1
ENSG00000130775	THEMIS2	33	2	1	2	1	4.696	1.175	1.117	0.058	1
ENSG00000039319	ZFYVE16	34	2	1	2	1	8.009	1.175	0.942	0.233	0
ENSG00000127364	TAS2R4	19	1	1	2	1	3.118	1.173	1.064	0.109	1
ENSG00000112379	KIAA1244	35	2	1	2	1	1.532	1.172	1.172	0	1
ENSG00000117036	ETV3	36	1	1	2	1	0.112	1.17	1.15	0.02	1
ENSG00000166866	MYO1A	28	2	1	2	1	1.365	1.17	1.16	0.009	0
ENSG00000160161	CILP2	25	2	1	2	1	2.742	1.167	0.984	0.183	1
ENSG00000196074	SYCP2	28	2	1	2	1	1.782	1.165	1.14	0.025	1
ENSG00000120756	PLS1	30	2	1	2	1	0.357	1.163	1.162	0.001	1
ENSG00000151835	SACS	34	2	1	2	1	1.76	1.163	1.139	0.024	1
ENSG00000175564	UCP3	27	2	1	2	1	0.966	1.163	1.162	0	1
ENSG00000069020	MAST4	34	2	1	1	1	1.686	1.162	1.12	0.042	1
ENSG00000198087	CD2AP	39	2	1	2	1	0.721	1.161	1.16	0	1
ENSG00000107771	CCSER2	41	2	1	2	1	2.602	1.16	1.129	0.032	1
ENSG00000104635	SLC39A14	39	2	1	2	1	0.812	1.157	1.018	0.139	1
ENSG00000148832	PAOX	36	2	1	2	1	0.591	1.156	0.231	0.925	1
ENSG00000164796	CSMD3	28	1	1	2	1	1.359	1.154	1.137	0.017	1
ENSG00000119686	FLVCR2	35	2	1	2	1	1.101	1.153	0.185	0.969	1
ENSG00000174015	SPERT	27	1	1	2	1	1.805	1.153	1.017	0.136	1
ENSG00000047849	MAP4	32	1	1	2	1	1.76	1.152	1.078	0.074	1
ENSG00000135148	TRAFD1	40	2	1	2	1	1.659	1.151	1.068	0.083	1
ENSG00000117594	HSD11B1	33	1	1	1	1	3.042	1.149	0.569	0.579	2
ENSG00000065060	UHRF1BP1	32	2	1	2	1	2.791	1.149	1.144	0.005	1
ENSG00000012223	LTF	25	2	1	2	1	4.373	1.148	1.001	0.147	1
ENSG00000157766	ACAN	28	2	1	2	1	1.368	1.143	1.105	0.039	1
ENSG00000182898	TCHHL1	23	1	1	2	1	12.337	1.143	0.642	0.501	0
ENSG00000112365	ZBTB24	39	1	1	2	1	2.152	1.142	1.134	0.008	1
ENSG00000176020	AMIGO3	32	2	1	1	1	2.762	1.14	1.109	0.031	1
ENSG00000156509	FBXO43	25	1	1	2	1	4.996	1.14	1.127	0.012	1
ENSG00000159459	UBR1	39	2	1	2	1	0.119	1.138	0.512	0.626	1
ENSG00000167716	WDR81	34	2	1	2	1	0.801	1.138	1.112	0.026	1
ENSG00000113555	PCDH12	33	2	1	2	1	0.306	1.136	0.973	0.163	1
ENSG00000185915	KLHL34	24	1	1	2	1	4.995	1.135	1.108	0.027	1
ENSG00000165392	WRN	37	2	1	2	1	3.679	1.135	1.121	0.014	1
ENSG00000138592	USP8	39	1	1	2	1	5.65	1.134	1.072	0.062	1
ENSG00000187742	SECISBP2	40	2	1	2	1	2.862	1.133	0.767	0.366	0
ENSG00000164403	SHROOM1	34	2	1	2	1	4.175	1.132	0.768	0.364	0
ENSG00000013288	MAN2B2	29	1	1	2	1	4.729	1.13	1.076	0.054	1
ENSG00000112902	SEMA5A	36	1	1	2	1	2.759	1.13	1.124	0.006	1
ENSG00000140948	ZCCHC14	35	2	1	2	1	0.135	1.129	1.057	0.072	1
ENSG00000165929	TC2N	39	2	1	2	1	0.096	1.128	1.122	0.006	1
ENSG00000108021	FAM208B	39	2	1	2	1	6.906	1.127	1.052	0.075	1
ENSG00000163728	TTC14	40	2	1	2	1	0.338	1.126	1.107	0.019	1
ENSG00000157214	STEAP2	35	2	1	2	1	0	1.125	1.125	0	1
ENSG00000122729	ACO1	41	2	1	2	1	0.769	1.124	1.124	0	1
ENSG00000176204	LRRTM4	33	2	1	2	1	0.412	1.123	1.123	0	1
ENSG00000135114	OASL	36	2	1	2	1	3.149	1.123	1.079	0.044	0
ENSG00000183091	NEB	29	2	1	1	1	0.768	1.122	1.11	0.012	1
ENSG00000076770	MBNL3	30	2	1	2	1	0.51	1.12	1.071	0.049	1
ENSG00000115594	IL1R1	39	2	1	2	1	9.569	1.118	0.627	0.491	0
ENSG00000095951	HIVEP1	37	2	1	2	1	6.758	1.117	0.724	0.393	0
ENSG00000130202	PVRL2	34	2	1	2	1	0.368	1.115	0.843	0.272	1
ENSG00000169021	UQCRFS1	37	1	1	2	1	0	1.114	1.114	0	1
ENSG00000131725	WDR44	39	2	1	2	1	0.827	1.113	1.111	0.002	1
ENSG00000126822	PLEKHG3	34	2	1	2	1	0.811	1.108	1.087	0.021	1
ENSG00000135338	LCA5	41	2	1	2	1	1.067	1.107	0.838	0.269	1
ENSG00000170412	GPRC5C	37	2	1	2	1	3.358	1.104	1.1	0.004	1
ENSG00000166825	ANPEP	39	2	1	2	1	10.965	1.103	0.92	0.183	0
ENSG00000183621	ZNF438	35	2	1	2	1	3.08	1.103	1.037	0.066	1
ENSG00000145982	FARS2	38	2	1	2	1	0.077	1.1	1.096	0.004	1
ENSG00000140545	MFGE8	37	2	1	2	1	1.223	1.1	1.082	0.018	1
ENSG00000176208	ATAD5	30	2	1	2	1	1.108	1.099	1.04	0.059	1
ENSG00000126759	CFP	35	2	1	2	1	0.216	1.099	1.009	0.09	1
ENSG00000197586	ENTPD6	37	2	1	2	1	1.023	1.096	0.92	0.176	0
ENSG00000163428	LRRC58	39	1	1	2	1	0.745	1.092	1.091	0.001	1
ENSG00000152217	SETBP1	36	2	1	2	1	0.47	1.092	1.091	0.001	1
ENSG00000104808	DHDH	35	2	1	2	1	2.284	1.091	0.92	0.171	1
ENSG00000138035	PNPT1	39	2	1	2	1	0.238	1.091	1.09	0.001	1
ENSG00000066933	MYO9A	34	2	1	2	1	2.636	1.09	1.082	0.008	1
ENSG00000143390	RFX5	39	2	1	2	1	0.716	1.089	1.053	0.035	1
ENSG00000178965	C1orf173	33	2	1	2	1	1.841	1.088	1.063	0.026	1
ENSG00000123572	NRK	26	1	1	2	1	2.205	1.087	1.058	0.029	1
ENSG00000138363	ATIC	38	2	1	2	1	0.187	1.083	1.082	0.001	1
ENSG00000198945	L3MBTL3	40	2	1	2	1	2.605	1.083	1.077	0.005	1
ENSG00000148604	RGR	27	2	1	2	1	5.039	1.082	1.069	0.012	1
ENSG00000163817	SLC6A20	37	2	1	0	1	0.926	1.081	0.99	0.091	1
ENSG00000181555	SETD2	39	2	1	2	1	3.067	1.08	1.064	0.016	1
ENSG00000153208	MERTK	39	2	1	2	1	0.687	1.079	1.037	0.042	1
ENSG00000010327	STAB1	35	2	1	2	1	1.945	1.078	0.964	0.114	0
ENSG00000132677	RHBG	35	2	1	2	1	1.115	1.077	1.076	0.001	1
ENSG00000156256	USP16	39	2	1	2	1	7.407	1.077	1.069	0.008	1
ENSG00000185436	IFNLR1	34	2	1	2	1	3.767	1.076	1.019	0.058	1
ENSG00000046889	PREX2	33	2	1	2	1	0.002	1.074	1.074	0	1
ENSG00000010219	DYRK4	23	2	1	2	1	5.234	1.073	1.053	0.02	1
ENSG00000125730	C3	37	2	1	2	1	2.795	1.072	0.962	0.11	0
ENSG00000113100	CDH9	29	1	1	2	1	0.86	1.072	1.053	0.019	1
ENSG00000196388	INCA1	33	1	1	2	1	1.677	1.072	1.015	0.057	1
ENSG00000021488	SLC7A9	34	2	1	2	1	0.095	1.067	0.783	0.284	1
ENSG00000070476	ZXDC	33	1	1	2	0	2.855	1.067	1.065	0.002	1
ENSG00000140279	DUOX2	29	2	1	2	1	5.134	1.066	0.105	0.961	1
ENSG00000110756	HPS5	39	2	1	2	1	1.424	1.066	1.05	0.016	1
ENSG00000116005	PCYOX1	41	2	1	2	1	0.133	1.064	1.051	0.013	1
ENSG00000166118	SPATA19	24	1	1	1	1	0.977	1.063	1.036	0.027	1
ENSG00000121281	ADCY7	29	2	1	2	1	0.627	1.061	1.039	0.022	1
ENSG00000059588	TARBP1	36	2	1	1	1	1.761	1.061	0.796	0.266	1
ENSG00000182319	SGK223	39	2	1	2	1	0.255	1.06	1.056	0.005	1
ENSG00000129295	LRRC6	37	2	1	2	1	0.7	1.058	1.047	0.011	1
ENSG00000110060	PUS3	37	2	1	2	1	2.017	1.058	0.149	0.91	1
ENSG00000171681	ATF7IP	39	2	1	2	1	1.27	1.056	1.053	0.003	1
ENSG00000092853	CLSPN	34	2	1	1	1	1.281	1.055	0.998	0.057	1
ENSG00000143493	INTS7	37	2	1	2	1	1.088	1.055	1.055	0	1
ENSG00000225830	ERCC6	37	2	1	2	1	1.126	1.054	0.928	0.127	1
ENSG00000148602	LRIT1	28	2	1	2	1	1.136	1.054	0.789	0.266	1
ENSG00000013561	RNF14	38	2	1	2	1	0.036	1.054	1.045	0.009	1
ENSG00000239388	ASB14	38	2	1	2	1	2.082	1.052	1.037	0.014	1
ENSG00000158301	GPRASP2	32	1	1	2	1	3.476	1.052	1.042	0.011	1
ENSG00000141027	NCOR1	38	2	1	1	1	1.149	1.051	1.051	0	1
ENSG00000110090	CPT1A	33	2	1	2	1	2.259	1.05	1.043	0.007	1
ENSG00000136153	LMO7	41	2	1	2	1	0.375	1.05	1.029	0.021	1
ENSG00000198246	SLC29A3	37	2	1	2	1	0.948	1.049	1.035	0.014	1
ENSG00000105520	DKFZP761J1410	32	1	1	2	0	0.361	1.047	0.054	0.992	1
ENSG00000136404	TM6SF1	39	2	1	2	1	0.033	1.046	1.011	0.035	1
ENSG00000076706	MCAM	37	2	1	2	1	0.679	1.045	1.038	0.007	1
ENSG00000112118	MCM3	38	2	1	2	1	0.528	1.044	1.042	0.001	1
ENSG00000105137	SYDE1	32	2	1	2	1	1.032	1.044	1.02	0.024	1
ENSG00000021826	CPS1	34	2	1	2	1	0.445	1.043	1.024	0.019	1
ENSG00000104112	SCG3	40	2	1	2	1	0.617	1.043	1.037	0.005	1
ENSG00000035681	NSMAF	41	2	1	2	1	4.042	1.042	1.036	0.006	1
ENSG00000151623	NR3C2	36	1	1	2	1	0.194	1.041	1.04	0	1
ENSG00000146005	PSD2	31	2	1	2	0	0.628	1.041	1.031	0.009	1
ENSG00000142484	TM4SF5	26	1	1	2	1	4.813	1.041	0.049	0.992	1
ENSG00000188931	C1orf192	34	1	1	2	1	0.028	1.04	1.035	0.005	1
ENSG00000137845	ADAM10	41	2	1	2	1	0.547	1.039	1.038	0.001	1
ENSG00000164404	GDF9	36	1	1	2	1	5.776	1.039	1.017	0.022	1
ENSG00000163312	HELQ	38	2	1	2	1	3.09	1.039	1.024	0.015	1
ENSG00000137831	UACA	39	2	1	2	1	1.143	1.039	0.902	0.137	1
ENSG00000014123	UFL1	40	2	1	2	1	0.018	1.039	1.037	0.002	1
ENSG00000126767	ELK1	35	2	1	2	1	1.092	1.038	1.027	0.011	1
ENSG00000143297	FCRL5	16	1	1	2	0	30.589	1.038	0.387	0.651	1
ENSG00000076258	FMO4	33	2	1	2	1	2.368	1.038	1.029	0.009	1
ENSG00000165309	ARMC3	35	2	1	2	1	1.052	1.037	1.014	0.023	1
ENSG00000171659	GPR34	29	1	1	2	1	2.466	1.037	1.032	0.005	1
ENSG00000188817	SNTN	33	2	1	2	1	2.134	1.035	0.226	0.809	1
ENSG00000164307	ERAP1	38	2	1	2	1	2.1	1.033	1.026	0.007	1
ENSG00000093010	COMT	36	1	1	2	1	2.717	1.031	1.02	0.011	1
ENSG00000087253	LPCAT2	36	1	1	2	1	1.433	1.031	1.03	0	1
ENSG00000106327	TFR2	35	2	1	2	1	1.793	1.03	0.778	0.252	1
ENSG00000108826	MRPL27	38	2	1	2	1	0.087	1.027	1.026	0.001	1
ENSG00000148572	NRBF2	39	2	1	2	1	1.53	1.026	1.023	0.004	1
ENSG00000150676	CCDC83	29	1	1	2	1	1.657	1.025	1.022	0.003	1
ENSG00000162928	PEX13	40	1	1	2	1	0.39	1.025	1.025	0	1
ENSG00000184307	ZDHHC23	38	1	1	2	1	0.796	1.025	1.023	0.002	1
ENSG00000167741	GGT6	29	1	1	2	1	9.197	1.023	0.975	0.048	1
ENSG00000102781	KATNAL1	31	2	1	1	1	0.007	1.021	1.019	0.002	1
ENSG00000118496	FBXO30	37	2	1	2	1	0.45	1.02	1.02	0	1
ENSG00000163110	PDLIM5	38	2	1	2	1	0.967	1.02	1.014	0.006	1
ENSG00000112499	SLC22A2	33	2	1	2	1	1.921	1.02	1.003	0.017	1
ENSG00000135250	SRPK2	40	2	1	2	1	0.006	1.02	1.02	0	1
ENSG00000143374	TARS2	35	2	1	2	1	0.606	1.02	1.015	0.005	1
ENSG00000168781	PPIP5K1	40	2	1	2	1	0.429	1.019	1.007	0.011	1
ENSG00000147548	WHSC1L1	38	2	1	2	1	0.606	1.019	1.001	0.018	1
ENSG00000149311	ATM	39	2	1	2	1	3.011	1.018	1.008	0.011	1
ENSG00000102802	MEDAG	37	1	1	2	1	0.143	1.017	1.014	0.003	1
ENSG00000163590	PPM1L	36	1	1	2	1	0.059	1.017	1.017	0	1
ENSG00000178385	PLEKHM3	38	2	1	2	0	1.91	1.016	1.011	0.004	1
ENSG00000162407	PPAP2B	40	2	1	2	1	0.235	1.016	1.014	0.002	1
ENSG00000187033	SAMD7	27	2	1	2	1	1.732	1.016	0.941	0.075	1
ENSG00000109381	ELF2	40	2	1	2	1	0.102	1.015	1.014	0.001	1
ENSG00000147854	UHRF2	39	2	1	2	1	0.006	1.014	1.014	0	1
ENSG00000164944	KIAA1429	40	2	1	2	1	0.831	1.013	1.013	0	1
ENSG00000101670	LIPG	32	1	1	2	1	1.714	1.013	1.013	0.001	1
ENSG00000184481	FOXO4	37	1	1	2	1	1.242	1.011	1.009	0.001	1
ENSG00000166860	ZBTB39	32	1	1	2	1	0.05	1.011	1.011	0	1
ENSG00000183137	CEP57L1	39	1	1	2	1	0.668	1.01	1.005	0.005	1
ENSG00000167701	GPT	27	2	1	2	1	0.979	1.01	0.996	0.014	1
ENSG00000172046	USP19	39	2	1	2	1	0.083	1.01	0.942	0.067	1
ENSG00000167543	TP53I13	33	1	1	2	0	4.402	1.009	0.789	0.22	1
ENSG00000103375	AQP8	30	2	1	2	1	3.687	1.008	0.739	0.268	1
ENSG00000013441	CLK1	38	2	1	2	1	0.174	1.008	0.997	0.011	1
ENSG00000090061	CCNK	35	1	1	2	1	0.012	1.007	1.007	0	1
ENSG00000112280	COL9A1	30	2	1	2	1	1.153	1.007	1	0.007	1
ENSG00000185862	EVI2B	33	1	1	2	1	4.594	1.007	0.994	0.013	1
ENSG00000164776	PHKG1	30	2	1	2	1	0.049	1.006	1.005	0.001	1
ENSG00000109016	DHRS7B	38	2	1	2	1	2.153	1.005	0.998	0.007	1
ENSG00000174576	NPAS4	34	1	1	2	1	0.005	1.005	1.005	0	1
ENSG00000134571	MYBPC3	30	2	1	2	1	1.788	1.004	1.001	0.003	1
ENSG00000165650	PDZD8	38	2	1	2	1	1.236	1.004	1.001	0.003	1
ENSG00000070718	AP3M2	38	2	1	2	1	0.007	1.003	1.003	0	2
ENSG00000069702	TGFBR3	39	1	1	2	1	2.713	1.003	0.969	0.035	1
ENSG00000163626	COX18	38	2	1	2	1	0.203	1.002	1.001	0.001	1
ENSG00000196730	DAPK1	39	2	1	2	1	0.02	1.002	1.002	0	1
ENSG00000169221	TBC1D10B	36	1	1	2	1	1.005	1.002	1.002	0	1
ENSG00000165805	C12orf50	27	1	1	2	1	6.146	1.001	0.993	0.008	1
ENSG00000170037	CNTROB	37	1	1	2	1	3.655	1.001	1.001	0.001	1
ENSG00000055957	ITIH1	33	2	1	2	1	2.684	1.001	0.881	0.121	1
ENSG00000169403	PTAFR	35	1	1	2	1	1.263	1.001	1	0	1
ENSG00000122741	DCAF10	39	2	1	2	1	0	1	1	0	1
ENSG00000163013	FBXO41	29	1	1	2	1	0	1	1	0	1
ENSG00000159224	GIP	26	2	1	2	1	0.485	1	0.732	0.268	1
ENSG00000130520	LSM4	35	2	1	2	1	0	1	1	0	1
ENSG00000120458	MSANTD2	40	2	1	2	1	0	1	1	0	1
ENSG00000049759	NEDD4L	41	2	1	2	1	0.001	1	1	0	1
ENSG00000143294	PRCC	41	2	1	2	1	0	1	1	0	1
ENSG00000170234	PWWP2A	36	1	1	2	1	0	1	1	0	1
ENSG00000144840	RABL3	36	1	1	2	1	0	1	1	0	1
ENSG00000181856	SLC2A4	32	2	1	2	1	1.124	1	0.999	0.001	1
ENSG00000103363	TCEB2	30	1	1	1	1	0	1	1	0	1
ENSG00000134970	TMED7	23	1	1	2	0	1.013	1	1	0	1
ENSG00000152128	TMEM163	38	1	1	2	1	0.014	1	1	0	1

## Sheet: Table_S26B
Table S26
Summed posterior probabilities of convergent and divergent substitutions among pairs of non-subterranean taxa. Abbreviations: PP – posterior probability.
(B) Elephant + hyrax and mouse + rat
Ensembl gene code	Gene name	#taxa	#Afrotheria (2)	#Guinea pig (1)	#Muridae (2)	#Common shrew (1)	Total PP divergence	Total PP convergence	Total PP parallel	Total PP strict convergence	#Sites PP > 0.5
ENSG00000134588	USP26	19	1	1	2	1	67.901	14.87	10.813	4.057	12
ENSG00000132952	USPL1	38	1	1	2	1	31.073	9.456	8.883	0.573	9
ENSG00000158486	DNAH3	27	1	1	1	1	20.354	9.142	7.115	2.027	9
ENSG00000130943	PKDREJ	23	1	1	2	1	32.151	8.573	6.746	1.828	6
ENSG00000164946	FREM1	33	1	1	2	0	27.386	7.193	5.41	1.782	6
ENSG00000085224	ATRX	24	1	1	2	1	19.471	7.024	6.598	0.426	6
ENSG00000164151	KIAA0947	31	1	1	2	0	62.351	6.653	4.603	2.05	5
ENSG00000198477	ZNF280B	23	1	1	1	1	19.601	5.758	4.904	0.853	5
ENSG00000182898	TCHHL1	23	1	1	2	1	23.937	5.715	4.672	1.043	4
ENSG00000048649	RSF1	40	1	1	2	1	7.165	5.495	5.461	0.035	6
ENSG00000236320	SLFN14	21	1	1	1	1	19.606	5.489	5.393	0.096	5
ENSG00000180347	CCDC129	32	1	1	2	1	23.704	5.326	3.828	1.499	5
ENSG00000154258	ABCA9	20	1	1	2	1	13.921	5.244	4.936	0.307	5
ENSG00000116830	TTF2	33	1	1	2	1	17.541	5.142	4.661	0.48	4
ENSG00000206384	COL6A6	25	2	1	2	1	11.127	4.682	4.546	0.136	3
ENSG00000179046	TRIML2	24	2	1	2	1	7.08	4.66	4.062	0.598	3
ENSG00000254656	RTL1	19	1	1	2	0	28.867	4.57	3.741	0.829	2
ENSG00000083857	FAT1	34	2	1	2	1	2.599	4.533	4.344	0.189	3
ENSG00000144451	SPAG16	25	1	1	2	1	7.774	4.442	3.619	0.823	4
ENSG00000104133	SPG11	40	2	1	2	1	12.088	4.43	4.308	0.122	3
ENSG00000173258	ZNF483	19	1	0	2	1	28.556	4.41	3.722	0.688	2
ENSG00000105357	MYH14	22	2	1	2	0	3.069	4.362	4.233	0.13	4
ENSG00000139618	BRCA2	35	2	1	2	1	20.884	4.268	3.727	0.541	0
ENSG00000117525	F3	39	1	1	2	1	10.922	4.128	2.321	1.807	5
ENSG00000158077	NLRP14	24	1	1	2	1	17.903	4.044	3.862	0.182	4
ENSG00000169641	LUZP1	38	1	1	2	1	2.586	3.987	3.889	0.098	4
ENSG00000175899	A2M	34	2	1	1	1	14.555	3.985	2.935	1.05	3
ENSG00000121797	CCRL2	29	1	1	2	1	10.662	3.984	3.731	0.253	3
ENSG00000143297	FCRL5	16	1	1	2	0	29.628	3.76	2.596	1.163	2
ENSG00000151914	DST	36	2	1	2	1	4.308	3.732	3.67	0.061	3
ENSG00000135828	RNASEL	30	1	1	2	1	18.899	3.68	3.035	0.645	3
ENSG00000163092	XIRP2	33	2	1	2	1	8.282	3.678	3.631	0.047	4
ENSG00000142166	IFNAR1	38	2	1	2	1	5.994	3.644	3.371	0.273	2
ENSG00000184677	ZBTB40	38	1	1	2	1	7.297	3.638	3.582	0.056	4
ENSG00000136378	ADAMTS7	22	1	1	2	1	6.028	3.636	3.258	0.378	3
ENSG00000124003	MOGAT1	29	1	1	2	1	6.79	3.594	3.524	0.07	4
ENSG00000153002	CPB1	27	1	1	2	1	12.725	3.58	3.552	0.028	3
ENSG00000134627	PIWIL4	28	1	1	2	1	4.948	3.542	3.534	0.008	3
ENSG00000109205	ODAM	28	1	1	2	1	5.065	3.488	2.032	1.456	3
ENSG00000164199	GPR98	28	2	1	1	1	8.628	3.471	3.153	0.318	0
ENSG00000054654	SYNE2	31	2	1	1	1	14.714	3.442	2.996	0.446	2
ENSG00000198677	TTC37	36	2	1	2	1	1.496	3.377	2.97	0.407	4
ENSG00000173702	MUC13	30	1	1	2	1	9.104	3.254	2.112	1.141	3
ENSG00000106991	ENG	37	1	1	2	1	10.606	3.214	2.366	0.848	2
ENSG00000154479	CCDC173	34	1	1	2	0	5.796	3.209	3.129	0.08	4
ENSG00000184500	PROS1	36	1	1	2	1	7.53	3.16	3.15	0.01	3
ENSG00000158786	PLA2G2F	23	1	1	2	1	5.767	3.146	2.222	0.924	3
ENSG00000158816	VWA5B1	30	2	1	2	1	6.066	3.139	2.549	0.591	3
ENSG00000152580	IGSF10	31	2	1	2	1	9.314	3.131	2.359	0.772	3
ENSG00000144820	GPR128	25	2	1	1	1	7.268	3.126	2.85	0.276	2
ENSG00000181013	C17orf47	22	1	1	1	1	8.792	3.12	2.812	0.309	3
ENSG00000102243	VGLL1	29	1	1	1	1	10.839	3.076	2.012	1.064	3
ENSG00000122376	FAM35A	33	1	1	2	0	9.317	3.06	2.958	0.102	3
ENSG00000084674	APOB	34	2	1	2	1	10.176	3.053	2.753	0.301	0
ENSG00000119608	PROX2	28	2	1	2	1	3.731	3.043	3.006	0.037	3
ENSG00000102921	N4BP1	40	2	1	2	1	6.73	3.031	2.492	0.539	4
ENSG00000069702	TGFBR3	39	1	1	2	1	2.702	3.018	3.016	0.002	3
ENSG00000101670	LIPG	32	1	1	2	1	3.912	3.009	2.983	0.026	3
ENSG00000165805	C12orf50	27	1	1	2	1	2.159	2.981	2.848	0.133	3
ENSG00000125999	BPIFB1	30	2	1	2	1	7.215	2.952	2.22	0.732	3
ENSG00000075292	ZNF638	38	2	1	2	1	4.322	2.95	1.996	0.954	2
ENSG00000115423	DNAH6	25	2	1	2	1	5.132	2.946	2.851	0.096	0
ENSG00000129534	MIS18BP1	27	2	1	2	1	2.632	2.946	2.626	0.32	2
ENSG00000143702	CEP170	35	1	1	1	1	3.954	2.941	2.937	0.003	3
ENSG00000163898	LIPH	32	2	1	1	1	5.885	2.891	2.613	0.278	4
ENSG00000050030	KIAA2022	30	2	1	2	1	0.496	2.88	2.681	0.199	3
ENSG00000112818	MEP1A	29	2	1	2	1	8.661	2.873	2.806	0.067	2
ENSG00000149308	NPAT	39	2	1	2	1	3.657	2.86	2.826	0.034	3
ENSG00000214944	ARHGEF28	28	1	1	2	1	10.864	2.849	2.713	0.135	3
ENSG00000152818	UTRN	36	2	1	1	1	3.209	2.844	2.663	0.181	3
ENSG00000122482	ZNF644	39	2	1	2	1	3.059	2.782	2.78	0.002	3
ENSG00000134755	DSC2	36	1	1	2	1	6.857	2.778	2.488	0.289	1
ENSG00000161905	ALOX15	21	1	1	2	1	5.025	2.772	2.113	0.659	3
ENSG00000123572	NRK	26	1	1	2	1	7.199	2.737	2.074	0.663	3
ENSG00000117215	PLA2G2D	31	1	1	2	1	6.35	2.719	1.433	1.286	2
ENSG00000082269	FAM135A	38	2	1	2	1	4.634	2.706	2.626	0.081	3
ENSG00000141027	NCOR1	38	2	1	1	1	0.175	2.697	2.695	0.002	3
ENSG00000175874	CREG2	30	1	1	2	1	1.657	2.692	2.687	0.005	3
ENSG00000121931	LRIF1	32	1	1	2	1	4.693	2.686	2.67	0.016	3
ENSG00000069712	KIAA1107	37	2	1	2	1	6.724	2.666	2.485	0.181	2
ENSG00000152583	SPARCL1	37	1	1	2	1	8.318	2.658	2.134	0.524	2
ENSG00000038427	VCAN	37	2	1	2	1	13.635	2.639	2.198	0.441	1
ENSG00000088888	MAVS	33	1	1	2	0	10.954	2.619	2.428	0.191	2
ENSG00000187741	FANCA	27	2	1	1	1	5.94	2.618	1.862	0.756	2
ENSG00000012223	LTF	25	2	1	2	1	9.053	2.588	2.167	0.422	2
ENSG00000129636	ITFG1	40	2	1	2	1	0.507	2.579	2.555	0.024	3
ENSG00000139304	PTPRQ	19	1	0	2	0	12.132	2.565	2.435	0.13	3
ENSG00000069122	GPR116	40	1	1	2	1	8.056	2.559	2.445	0.115	2
ENSG00000185313	SCN10A	26	2	1	2	1	6.81	2.543	2.514	0.029	1
ENSG00000205978	NYNRIN	28	1	1	2	0	12.355	2.533	2.342	0.191	2
ENSG00000112297	AIM1	34	2	1	2	1	1.955	2.526	2.056	0.47	1
ENSG00000101162	TUBB1	24	1	1	2	1	2.563	2.526	2.521	0.005	2
ENSG00000198089	SFI1	37	2	1	2	1	4.768	2.525	2.395	0.13	1
ENSG00000133105	RXFP2	28	2	1	2	1	3.613	2.512	1.81	0.702	2
ENSG00000116791	CRYZ	37	2	1	2	1	0.647	2.506	2.46	0.046	3
ENSG00000187492	CDHR4	24	1	1	1	1	21.056	2.49	2.182	0.308	0
ENSG00000152223	EPG5	37	2	1	2	1	3.272	2.482	2.35	0.132	2
ENSG00000042832	TG	25	2	1	1	1	7.093	2.478	2.221	0.256	2
ENSG00000014257	ACPP	30	2	1	2	1	1.581	2.44	2.115	0.325	1
ENSG00000106868	SUSD1	34	2	1	1	0	1.797	2.436	2.402	0.034	2
ENSG00000143493	INTS7	37	2	1	2	1	1.842	2.434	2.433	0	3
ENSG00000185101	ANO9	20	1	1	2	1	11.516	2.414	1.348	1.066	2
ENSG00000135148	TRAFD1	40	2	1	2	1	0.338	2.401	2.376	0.025	3
ENSG00000137462	TLR2	33	1	1	2	1	11.756	2.399	2.171	0.228	2
ENSG00000171984	C20orf196	35	1	1	2	1	1.215	2.386	2.202	0.184	2
ENSG00000137225	CAPN11	23	1	1	2	1	13.078	2.367	1.506	0.861	1
ENSG00000101353	MROH8	29	2	1	2	1	6.378	2.362	2.318	0.044	2
ENSG00000160161	CILP2	25	2	1	2	1	3.391	2.343	2.285	0.058	1
ENSG00000185477	GPRIN3	34	1	1	2	1	15.033	2.334	1.35	0.983	1
ENSG00000109927	TECTA	25	1	1	2	1	2.903	2.33	1.572	0.758	3
ENSG00000114487	MORC1	28	2	1	2	1	3.164	2.297	2.202	0.095	1
ENSG00000164252	AGGF1	40	2	1	2	1	4.048	2.282	2.149	0.132	2
ENSG00000138336	TET1	28	2	1	2	1	3.952	2.278	1.976	0.301	2
ENSG00000099812	MISP	23	2	1	2	0	5.132	2.27	2.004	0.267	1
ENSG00000123485	HJURP	32	1	1	2	1	14.991	2.262	1.952	0.31	1
ENSG00000169116	PARM1	37	1	1	2	1	6.76	2.252	2.065	0.187	2
ENSG00000102384	CENPI	29	2	1	2	1	1.211	2.248	2.201	0.047	2
ENSG00000151320	AKAP6	35	2	1	2	1	5.56	2.245	1.987	0.258	2
ENSG00000171634	BPTF	34	2	1	1	1	1.963	2.239	2.203	0.037	2
ENSG00000163959	SLC51A	36	2	1	2	1	0.521	2.23	1.836	0.394	3
ENSG00000166866	MYO1A	28	2	1	2	1	2.493	2.213	2.204	0.008	2
ENSG00000183091	NEB	29	2	1	1	1	0.647	2.213	2.056	0.157	2
ENSG00000173852	DPY19L1	38	1	1	2	1	1.179	2.209	2.17	0.038	2
ENSG00000081479	LRP2	35	2	1	2	1	11.685	2.199	1.641	0.557	1
ENSG00000101347	SAMHD1	37	1	1	2	1	5.601	2.186	0.595	1.592	2
ENSG00000176771	NCKAP5	30	2	1	2	0	8.085	2.172	1.886	0.287	1
ENSG00000133863	TEX15	28	2	1	2	1	11.279	2.168	1.72	0.447	2
ENSG00000239605	C2orf61	26	2	1	2	1	0.753	2.163	2.066	0.097	2
ENSG00000081051	AFP	30	2	1	2	1	8.122	2.162	1.905	0.257	1
ENSG00000092445	TYRO3	37	2	1	2	1	2.247	2.16	2.117	0.043	2
ENSG00000121316	PLBD1	38	2	1	2	1	2.708	2.158	1.486	0.672	2
ENSG00000169432	SCN9A	27	1	1	2	1	7.14	2.153	2.011	0.142	2
ENSG00000070182	SPTB	33	2	1	2	1	4.235	2.152	2.143	0.008	1
ENSG00000165124	SVEP1	34	2	1	2	1	3.377	2.141	2.057	0.084	2
ENSG00000007171	NOS2	29	2	1	1	1	1.748	2.136	1.592	0.544	2
ENSG00000165757	KIAA1462	36	2	1	2	1	5.814	2.129	1.938	0.192	1
ENSG00000115107	STEAP3	34	1	1	2	1	6.928	2.122	1.164	0.958	2
ENSG00000151838	CCDC175	30	2	1	2	1	6.763	2.12	1.66	0.46	2
ENSG00000137871	ZNF280D	37	2	1	2	1	9.36	2.118	1.765	0.353	0
ENSG00000156011	PSD3	31	1	1	2	1	6.048	2.118	1.452	0.665	3
ENSG00000178974	FBXO34	31	1	1	2	1	4.625	2.094	1.642	0.452	2
ENSG00000173567	GPR113	25	2	1	2	1	1.988	2.089	2.03	0.059	2
ENSG00000136869	TLR4	37	2	1	2	1	6.405	2.072	1.864	0.208	2
ENSG00000164823	OSGIN2	37	1	1	2	1	0.574	2.072	2.065	0.008	2
ENSG00000197641	SERPINB13	22	2	1	2	1	2.331	2.06	2.05	0.01	2
ENSG00000162924	REL	31	2	1	2	1	1.763	2.059	1.193	0.866	2
ENSG00000164694	FNDC1	27	1	1	2	0	7.135	2.058	2.023	0.035	2
ENSG00000138346	DNA2	28	1	1	2	1	5.998	2.049	1.537	0.512	2
ENSG00000185880	TRIM69	27	2	1	2	1	2.511	2.049	1.946	0.104	2
ENSG00000261221	ZNF865	19	1	1	1	1	1.068	2.047	1.935	0.112	3
ENSG00000188994	ZNF292	35	2	1	2	1	2.691	2.046	2.004	0.042	2
ENSG00000171467	ZNF318	41	2	1	2	1	1.816	2.03	1.885	0.145	2
ENSG00000166947	EPB42	29	2	1	2	1	4.624	2.025	1.987	0.038	1
ENSG00000170379	FAM115C	23	2	1	1	1	2.97	2.023	1.956	0.067	2
ENSG00000138593	SECISBP2L	41	2	1	2	1	2.182	2.018	2.006	0.012	2
ENSG00000159140	SON	35	2	1	2	1	3.048	2.012	1.692	0.319	1
ENSG00000156282	CLDN17	25	1	1	2	1	4.89	2.005	1.969	0.036	2
ENSG00000188959	C9orf152	33	1	1	2	1	4.375	2.005	1.978	0.027	2
ENSG00000150893	FREM2	30	2	1	2	1	3.895	2.004	1.936	0.068	0
ENSG00000066933	MYO9A	34	2	1	2	1	1.837	2.003	1.944	0.059	2
ENSG00000179934	CCR8	24	1	1	2	1	8.8	2.002	1.561	0.441	1
ENSG00000100281	HMGXB4	40	1	1	2	1	1.194	1.996	1.994	0.001	2
ENSG00000165283	STOML2	37	1	1	2	1	0.01	1.996	1.995	0.001	2
ENSG00000154734	ADAMTS1	38	1	1	2	1	0.201	1.992	1.984	0.008	2
ENSG00000114439	BBX	41	2	1	2	1	1.672	1.991	1.964	0.027	2
ENSG00000126756	UXT	38	2	1	2	1	0.936	1.986	1.984	0.001	2
ENSG00000198815	FOXJ3	40	1	1	2	1	0.074	1.983	1.982	0	2
ENSG00000198924	DCLRE1A	40	2	1	2	1	3.857	1.979	1.896	0.082	1
ENSG00000147548	WHSC1L1	38	2	1	2	1	2.382	1.979	1.977	0.002	2
ENSG00000171867	PRNP	36	1	1	2	1	0.853	1.964	1.962	0.003	2
ENSG00000184434	LRRC19	33	1	1	2	1	6.134	1.96	1.805	0.155	2
ENSG00000198945	L3MBTL3	40	2	1	2	1	3.167	1.958	1.931	0.027	1
ENSG00000141506	PIK3R5	33	2	1	2	1	1.197	1.957	1.918	0.038	1
ENSG00000140691	ARMC5	31	2	1	2	1	2.062	1.95	1.944	0.006	1
ENSG00000077943	ITGA8	34	2	1	2	1	0.94	1.943	1.936	0.007	2
ENSG00000145390	USP53	38	2	1	2	1	4.309	1.942	1.877	0.064	1
ENSG00000128881	TTBK2	35	1	1	2	1	0.635	1.94	1.94	0	2
ENSG00000100918	REC8	30	2	1	2	1	1.015	1.939	1.89	0.049	3
ENSG00000042445	RETSAT	39	2	1	2	1	0.794	1.935	1.908	0.027	2
ENSG00000101981	F9	36	2	1	2	1	1.67	1.934	1.808	0.126	2
ENSG00000106268	NUDT1	33	2	1	2	1	3.876	1.934	0.756	1.178	2
ENSG00000115850	LCT	29	2	1	2	1	4.069	1.933	1.759	0.175	0
ENSG00000027644	INSRR	28	2	1	2	1	1.166	1.924	1.923	0.001	2
ENSG00000116539	ASH1L	38	2	1	2	1	0.243	1.919	1.918	0.001	2
ENSG00000156639	ZFAND3	39	2	1	2	1	0.005	1.915	1.466	0.449	2
ENSG00000081014	AP4E1	39	2	1	2	1	2.914	1.914	1.441	0.473	1
ENSG00000147255	IGSF1	29	2	1	2	1	1.32	1.914	1.912	0.002	2
ENSG00000092853	CLSPN	34	2	1	1	1	6.92	1.912	1.745	0.167	1
ENSG00000138399	FASTKD1	33	2	0	2	1	2.566	1.91	1.874	0.035	2
ENSG00000169436	COL22A1	22	1	1	2	1	4.983	1.909	0.968	0.942	1
ENSG00000165629	ATP5C1	38	2	1	2	1	0.18	1.906	1.904	0.002	2
ENSG00000138496	PARP9	35	1	1	2	1	19.306	1.902	0.772	1.13	0
ENSG00000166963	MAP1A	36	2	1	2	1	3.328	1.902	1.77	0.131	2
ENSG00000157450	RNF111	38	2	1	2	1	1.672	1.901	1.558	0.343	2
ENSG00000081148	IMPG2	29	2	1	2	1	4.342	1.896	1.854	0.042	1
ENSG00000169031	COL4A3	35	2	1	1	1	6.186	1.893	1.598	0.295	0
ENSG00000122126	OCRL	36	2	1	2	1	0.194	1.891	1.382	0.509	2
ENSG00000141985	SH3GL1	32	2	1	2	1	0.06	1.889	1.651	0.238	2
ENSG00000163814	CDCP1	37	2	1	2	1	1.478	1.882	1.76	0.122	2
ENSG00000166035	LIPC	36	2	1	2	1	2.402	1.881	1.834	0.047	1
ENSG00000042317	SPATA7	35	2	1	2	1	6.978	1.88	1.676	0.204	1
ENSG00000164078	MST1R	32	2	1	2	1	5.867	1.88	1.508	0.372	1
ENSG00000165694	FRMD7	29	2	1	2	1	0.339	1.874	1.872	0.002	2
ENSG00000163833	FBXO40	35	1	1	2	1	4.677	1.872	1.847	0.025	2
ENSG00000163872	YEATS2	41	2	1	2	1	3.731	1.863	1.848	0.015	1
ENSG00000183092	BEGAIN	30	1	1	2	1	3.09	1.862	1.861	0.001	2
ENSG00000164796	CSMD3	28	1	1	2	1	2.456	1.85	1.84	0.011	2
ENSG00000187210	GCNT1	34	1	1	2	1	2.279	1.843	1.427	0.416	2
ENSG00000109943	CRTAM	31	2	1	2	0	8.983	1.842	0.908	0.934	1
ENSG00000173988	LRRC63	24	2	1	2	0	8.417	1.84	1.583	0.257	1
ENSG00000068489	PRR11	29	2	1	2	1	0.997	1.832	1.821	0.012	2
ENSG00000144306	SCRN3	35	2	1	2	1	0.793	1.832	1.813	0.019	2
ENSG00000144136	SLC20A1	39	1	1	2	1	0.287	1.829	1.829	0	2
ENSG00000146476	C6orf211	37	2	1	2	1	1.647	1.827	1.714	0.113	1
ENSG00000175520	UBQLN3	26	2	1	2	1	2.458	1.824	1.654	0.17	1
ENSG00000165899	OTOGL	17	1	1	2	0	15.694	1.822	1.733	0.09	0
ENSG00000165490	C11orf82	33	2	1	2	1	5.571	1.817	1.679	0.139	1
ENSG00000108797	CNTNAP1	36	2	1	2	1	0.337	1.817	1.436	0.381	2
ENSG00000176879	OR51G1	18	1	1	2	1	1.568	1.815	1.809	0.006	1
ENSG00000164675	IQUB	35	2	1	2	1	4.066	1.813	1.497	0.316	0
ENSG00000151422	FER	32	2	1	2	1	0.141	1.812	1.81	0.001	2
ENSG00000181092	ADIPOQ	34	1	1	2	1	1.052	1.812	1.466	0.346	2
ENSG00000197969	VPS13A	36	2	1	2	1	0.504	1.812	1.778	0.033	2
ENSG00000205038	PKHD1L1	34	2	1	2	1	5.468	1.808	1.692	0.116	0
ENSG00000134571	MYBPC3	30	2	1	2	1	0.08	1.804	1.198	0.606	2
ENSG00000129646	QRICH2	23	1	1	2	0	1.954	1.801	1.684	0.117	2
ENSG00000172986	GXYLT2	34	2	1	2	1	0.492	1.785	1.783	0.003	2
ENSG00000198146	ZNF770	30	1	1	2	1	2.733	1.784	1.774	0.01	2
ENSG00000140279	DUOX2	29	2	1	2	1	2.447	1.78	1.132	0.648	1
ENSG00000183150	GPR19	31	1	1	2	1	1.126	1.78	1.778	0.002	2
ENSG00000106823	ECM2	40	2	1	1	1	2.281	1.775	1.707	0.068	2
ENSG00000163909	HEYL	32	1	1	1	1	2.194	1.775	1.36	0.415	2
ENSG00000070669	ASNS	35	1	1	2	1	0.108	1.77	1.769	0.001	2
ENSG00000127329	PTPRB	37	2	1	2	1	1.309	1.769	1.757	0.013	1
ENSG00000083457	ITGAE	32	2	1	2	1	3.11	1.769	1.68	0.09	2
ENSG00000103494	RPGRIP1L	37	2	1	2	1	0.182	1.769	1.738	0.031	2
ENSG00000107554	DNMBP	36	2	1	2	0	4.915	1.766	1.543	0.222	1
ENSG00000087253	LPCAT2	36	1	1	2	1	1.142	1.76	1.467	0.293	2
ENSG00000077935	SMC1B	28	2	1	2	1	5.545	1.759	1.032	0.727	0
ENSG00000170289	CNGB3	24	2	1	2	1	5.481	1.75	1.312	0.438	1
ENSG00000179630	LACC1	38	1	1	2	1	4.919	1.75	1.741	0.01	2
ENSG00000213983	AP1G2	28	2	1	2	1	0.868	1.748	1.737	0.011	2
ENSG00000100813	ACIN1	39	2	1	2	1	1.333	1.739	1.422	0.317	2
ENSG00000136444	RSAD1	32	1	1	2	1	2.312	1.73	1.682	0.048	3
ENSG00000176208	ATAD5	30	2	1	2	1	4.718	1.725	1.638	0.087	1
ENSG00000186806	VSIG10L	26	1	1	2	1	3.755	1.724	1.374	0.349	1
ENSG00000099331	MYO9B	33	2	1	2	0	1.152	1.712	1.605	0.107	2
ENSG00000168060	NAALADL1	32	2	1	2	1	2.209	1.711	1.411	0.3	1
ENSG00000178031	ADAMTSL1	26	2	1	1	0	0.66	1.711	1.673	0.037	1
ENSG00000048991	R3HDM1	39	2	1	2	1	0.043	1.71	1.682	0.028	2
ENSG00000140465	CYP1A1	25	1	1	2	0	2.405	1.704	1.671	0.033	2
ENSG00000183530	PRR14L	34	2	1	2	1	8.744	1.701	1.461	0.24	0
ENSG00000158683	PKD1L1	25	2	1	2	1	8.071	1.701	1.575	0.125	1
ENSG00000169994	MYO7B	28	2	1	2	1	3.563	1.701	1.497	0.203	1
ENSG00000157045	NTAN1	39	2	1	2	1	0.203	1.701	1.699	0.002	2
ENSG00000168502	SOGA2	28	1	1	2	0	9.215	1.697	0.391	1.307	2
ENSG00000168778	TCTN2	39	2	1	1	1	2.69	1.689	1.666	0.023	1
ENSG00000180182	MED14	35	2	0	2	1	0.753	1.689	1.688	0	1
ENSG00000150637	CD226	28	1	1	1	1	8.552	1.68	0.897	0.783	1
ENSG00000103479	RBL2	39	2	1	2	1	0.216	1.678	1.657	0.021	2
ENSG00000105676	ARMC6	32	2	1	2	0	0.275	1.677	1.646	0.031	2
ENSG00000182333	LIPF	22	2	1	2	1	3.48	1.671	1.488	0.183	1
ENSG00000167543	TP53I13	33	1	1	2	0	3.825	1.662	1.566	0.096	2
ENSG00000092200	RPGRIP1	28	2	1	1	1	1.625	1.659	1.187	0.472	2
ENSG00000115421	PAPOLG	35	2	1	2	1	1.013	1.659	1.657	0.003	2
ENSG00000107863	ARHGAP21	39	2	1	2	1	3.65	1.656	1.624	0.032	2
ENSG00000134909	ARHGAP32	35	2	1	2	1	1.026	1.653	1.334	0.319	1
ENSG00000169239	CA5B	33	2	1	2	1	1.837	1.651	1.572	0.079	2
ENSG00000072571	HMMR	30	2	1	1	1	1.399	1.649	1.292	0.357	1
ENSG00000118094	TREH	25	2	1	2	1	0.325	1.641	1.615	0.026	2
ENSG00000140678	ITGAX	25	2	1	2	1	10.45	1.635	1.426	0.209	1
ENSG00000156469	MTERFD1	41	2	1	2	1	0.966	1.633	1.61	0.023	2
ENSG00000196155	PLEKHG4	25	1	1	2	1	7.922	1.624	1.495	0.129	1
ENSG00000156509	FBXO43	25	1	1	2	1	5.783	1.617	1.107	0.51	1
ENSG00000168803	ADAL	36	2	1	1	1	0.262	1.615	1.524	0.092	1
ENSG00000009413	REV3L	39	2	1	2	1	2.32	1.615	1.59	0.025	2
ENSG00000136436	CALCOCO2	38	2	1	2	1	8.998	1.613	1.445	0.168	1
ENSG00000120784	ZFP30	18	1	1	1	1	11.984	1.595	1.159	0.436	1
ENSG00000151092	NGLY1	40	2	1	2	1	0.744	1.593	1.232	0.361	1
ENSG00000165555	NOXRED1	30	1	1	2	1	4.197	1.591	1.361	0.23	1
ENSG00000138653	NDST4	29	2	1	2	1	0.029	1.589	1.589	0	2
ENSG00000105397	TYK2	29	2	1	2	1	0.755	1.585	1.435	0.15	1
ENSG00000136449	MYCBPAP	33	2	1	2	1	3.005	1.581	1.395	0.186	1
ENSG00000188554	NBR1	38	1	1	2	1	6.7	1.577	1.529	0.048	2
ENSG00000137975	CLCA2	30	2	1	2	1	3.808	1.573	1.557	0.016	1
ENSG00000100426	ZBED4	32	1	1	2	1	2.661	1.572	1.536	0.035	2
ENSG00000164877	MICALL2	26	1	1	2	0	4.922	1.57	1.215	0.354	1
ENSG00000003989	SLC7A2	38	2	1	2	1	0.625	1.57	1.567	0.003	2
ENSG00000125726	CD70	27	1	1	2	1	0.87	1.569	1.398	0.171	2
ENSG00000197632	SERPINB2	26	2	1	2	1	1.403	1.567	1.305	0.262	2
ENSG00000184731	FAM110C	26	1	1	2	1	1.838	1.566	0.372	1.194	2
ENSG00000184210	DGAT2L6	24	1	1	2	0	3.918	1.565	1.367	0.198	1
ENSG00000117036	ETV3	36	1	1	2	1	1.732	1.564	1.187	0.377	2
ENSG00000164327	RICTOR	38	2	1	2	1	1.29	1.562	1.562	0	2
ENSG00000163631	ALB	38	2	1	2	1	3.873	1.561	1.456	0.104	0
ENSG00000116663	FBXO6	36	2	1	2	1	0.895	1.56	1.487	0.072	2
ENSG00000130202	PVRL2	34	2	1	2	1	1.524	1.556	1.537	0.019	2
ENSG00000078177	N4BP2	36	2	1	2	1	2.556	1.555	1.085	0.47	1
ENSG00000168702	LRP1B	24	2	0	2	1	2.663	1.555	1.442	0.113	1
ENSG00000150510	FAM124A	33	2	1	2	1	3.811	1.554	1.279	0.275	0
ENSG00000136546	SCN7A	25	2	1	2	1	7.533	1.553	1.394	0.159	0
ENSG00000086288	NME8	27	2	1	2	1	4.556	1.55	1.482	0.067	1
ENSG00000116977	LGALS8	38	2	1	1	1	0.667	1.549	1.006	0.542	2
ENSG00000153292	GPR110	32	2	1	2	1	3.905	1.545	0.983	0.562	1
ENSG00000164114	MAP9	39	2	1	2	1	5.12	1.543	1.323	0.22	1
ENSG00000156802	ATAD2	34	2	1	2	1	2.421	1.539	0.974	0.565	0
ENSG00000175267	VWA3A	29	2	1	2	1	5.201	1.529	0.622	0.906	1
ENSG00000167419	LPO	31	2	1	2	1	2.058	1.526	1.34	0.186	1
ENSG00000164741	DLC1	40	2	1	2	1	0.753	1.526	1.524	0.002	2
ENSG00000119844	AFTPH	38	2	1	2	1	1.797	1.521	1.501	0.02	1
ENSG00000108557	RAI1	34	2	1	2	1	1.045	1.52	1.077	0.442	2
ENSG00000103995	CEP152	37	2	1	2	1	5.425	1.518	1.204	0.314	1
ENSG00000062822	POLD1	28	2	1	2	1	0.446	1.514	0.501	1.013	1
ENSG00000115750	TAF1B	39	2	1	2	1	1.081	1.514	0.8	0.714	1
ENSG00000171282	RP11-1055B8.7	22	2	1	2	0	4.212	1.511	1.374	0.136	0
ENSG00000116014	KISS1R	22	1	1	2	1	5.789	1.505	1.471	0.034	1
ENSG00000181894	ZNF329	22	1	0	2	1	2.859	1.504	1.326	0.178	1
ENSG00000169679	BUB1	30	2	1	2	1	4.484	1.502	1.342	0.16	1
ENSG00000109794	FAM149A	37	1	1	2	1	6.967	1.497	1.243	0.254	1
ENSG00000196074	SYCP2	28	2	1	2	1	6.17	1.494	1.447	0.047	1
ENSG00000154415	PPP1R3A	35	2	1	2	1	11.397	1.491	1.317	0.175	1
ENSG00000122861	PLAU	39	2	1	2	1	2.115	1.489	1.378	0.111	1
ENSG00000187862	TTC24	26	1	1	2	1	5.694	1.487	1.423	0.064	1
ENSG00000104755	ADAM2	28	2	1	2	1	3.965	1.485	1.385	0.101	1
ENSG00000127666	TICAM1	26	2	1	1	1	6.369	1.472	0.79	0.682	1
ENSG00000162946	DISC1	25	1	1	2	1	16.959	1.467	1.008	0.459	0
ENSG00000153207	AHCTF1	37	2	1	2	1	8.646	1.466	1.388	0.078	1
ENSG00000132849	INADL	38	2	1	2	1	2.935	1.465	1.403	0.062	1
ENSG00000186814	ZSCAN30	23	2	1	2	1	0.45	1.465	1.446	0.018	1
ENSG00000183690	EFHC2	32	2	1	2	1	2.556	1.464	0.827	0.637	1
ENSG00000163611	SPICE1	39	2	1	2	1	1.908	1.463	0.971	0.492	0
ENSG00000183977	PP2D1	30	2	1	2	1	9.325	1.462	1.006	0.457	0
ENSG00000120800	UTP20	37	2	1	2	1	1.762	1.462	1.435	0.026	1
ENSG00000102738	MRPS31	35	1	1	2	1	3.635	1.457	1.373	0.084	2
ENSG00000116678	LEPR	39	2	1	2	1	1.147	1.456	1.395	0.06	2
ENSG00000029534	ANK1	32	2	1	2	1	0.822	1.451	1.448	0.002	1
ENSG00000132518	GUCY2D	27	2	1	2	1	1.708	1.448	1.41	0.037	2
ENSG00000176018	LYSMD3	38	2	1	2	1	0.035	1.448	1.304	0.144	2
ENSG00000010322	NISCH	33	2	1	2	1	1.89	1.445	1.436	0.009	2
ENSG00000070061	IKBKAP	35	2	1	2	1	1.51	1.444	1.417	0.027	1
ENSG00000105559	PLEKHA4	27	2	1	2	1	1.565	1.441	1.392	0.05	1
ENSG00000119684	MLH3	36	2	1	2	1	6.349	1.441	1.382	0.059	1
ENSG00000099139	PCSK5	31	2	1	2	1	4.418	1.432	1.234	0.198	0
ENSG00000139531	SUOX	38	2	1	2	1	2.212	1.432	1.323	0.108	1
ENSG00000171060	C8orf74	24	2	1	2	1	1.817	1.428	1.398	0.031	1
ENSG00000001036	FUCA2	37	1	1	2	1	1.827	1.426	0.291	1.135	2
ENSG00000086717	PPEF1	29	1	1	2	1	4.511	1.424	1.223	0.201	1
ENSG00000173517	PEAK1	35	2	1	2	0	0.794	1.423	1.403	0.019	1
ENSG00000110244	APOA4	35	1	1	2	1	8.623	1.419	1.169	0.25	1
ENSG00000149177	PTPRJ	38	2	1	2	1	6.001	1.407	0.797	0.611	1
ENSG00000159256	MORC3	39	2	1	2	1	2.102	1.407	1.201	0.206	1
ENSG00000131899	LLGL1	33	2	1	2	1	1.293	1.405	1.398	0.007	1
ENSG00000244588	RAD21L1	23	1	1	2	1	6.654	1.403	1.339	0.065	1
ENSG00000162869	PPP1R21	41	2	1	2	1	1.07	1.401	1.399	0.002	1
ENSG00000135596	MICAL1	30	2	1	2	0	2.172	1.4	1.356	0.044	1
ENSG00000151575	TEX9	38	2	1	2	1	0.787	1.4	1.398	0.001	1
ENSG00000161572	LYZL6	22	1	1	2	1	2.152	1.4	1.367	0.033	1
ENSG00000168619	ADAM18	29	2	1	2	1	4.061	1.399	1.348	0.051	1
ENSG00000168538	TRAPPC11	41	2	1	2	1	1.07	1.398	1.398	0.001	1
ENSG00000158125	XDH	36	2	1	2	1	1.601	1.396	1.388	0.007	1
ENSG00000205784	ARRDC5	22	1	1	2	1	5.306	1.393	0.726	0.667	1
ENSG00000023839	ABCC2	37	2	1	2	1	2.439	1.391	1.294	0.098	1
ENSG00000070019	GUCY2C	30	2	1	2	1	3.407	1.39	1.23	0.16	1
ENSG00000023330	ALAS1	38	2	1	2	1	0.191	1.388	1.388	0.001	2
ENSG00000150676	CCDC83	29	1	1	2	1	6.71	1.387	1.269	0.118	1
ENSG00000154864	PIEZO2	23	1	1	2	1	2.897	1.383	1.001	0.383	1
ENSG00000135049	AGTPBP1	36	2	1	2	1	0.607	1.382	1.373	0.009	1
ENSG00000100629	CEP128	30	2	1	1	1	1.167	1.379	1.333	0.046	0
ENSG00000156253	RWDD2B	38	2	1	2	1	0.709	1.378	1.32	0.058	1
ENSG00000175325	PROP1	23	1	1	2	1	4.004	1.377	1.305	0.071	1
ENSG00000186522	2010-09-01	30	2	1	2	1	2.718	1.375	1.195	0.18	1
ENSG00000138587	MNS1	40	2	1	2	1	2.138	1.375	1.339	0.036	2
ENSG00000166960	CCDC178	25	2	0	2	1	5.649	1.371	1.134	0.236	0
ENSG00000101544	ADNP2	36	2	1	2	1	4.911	1.368	0.499	0.869	2
ENSG00000024526	DEPDC1	28	1	1	2	1	1.986	1.366	1.207	0.159	1
ENSG00000197056	ZMYM1	30	2	1	2	1	2.133	1.366	1.254	0.112	1
ENSG00000112077	RHAG	31	2	1	2	1	2.673	1.365	1.28	0.085	1
ENSG00000115267	IFIH1	37	2	1	2	1	1.907	1.362	1.324	0.038	1
ENSG00000155640	C10orf12	30	2	1	1	1	4.091	1.353	1.169	0.184	0
ENSG00000169021	UQCRFS1	37	1	1	2	1	0.151	1.348	1.347	0.001	1
ENSG00000112499	SLC22A2	33	2	1	2	1	1.779	1.343	1.332	0.011	1
ENSG00000133657	ATP13A3	37	2	1	1	1	2.826	1.342	1.323	0.019	0
ENSG00000171811	TTC40	18	2	1	2	0	7.071	1.34	1.025	0.315	0
ENSG00000154359	LONRF1	38	2	1	2	1	1.078	1.338	1.33	0.008	1
ENSG00000180089	TMEM86B	25	2	1	2	1	1.368	1.335	1.292	0.042	1
ENSG00000143552	NUP210L	32	2	1	2	1	1.467	1.333	1.173	0.16	1
ENSG00000071189	SNX13	40	2	1	2	1	0.994	1.331	1.331	0	1
ENSG00000131711	MAP1B	38	2	1	2	1	1.104	1.331	1.309	0.022	1
ENSG00000172139	SLC9C1	30	2	1	2	1	5.718	1.331	1.148	0.183	1
ENSG00000143971	ETAA1	37	2	1	1	1	7.657	1.329	1.13	0.199	1
ENSG00000001626	CFTR	27	2	1	2	1	4.725	1.323	1.317	0.005	0
ENSG00000136982	DSCC1	37	1	1	2	1	0.936	1.315	1.288	0.026	1
ENSG00000166681	NGFRAP1	31	1	1	2	1	0.001	1.314	1.301	0.012	1
ENSG00000163617	KIAA1407	32	1	1	2	1	5.204	1.313	0.693	0.62	1
ENSG00000204138	PHACTR4	40	2	1	2	1	1.114	1.313	1.132	0.181	1
ENSG00000106804	C5	35	2	1	2	1	1.396	1.309	1.223	0.085	1
ENSG00000140534	TICRR	29	2	1	2	1	3.498	1.309	1.072	0.237	1
ENSG00000198604	BAZ1A	39	2	1	2	1	0.375	1.307	1.293	0.014	1
ENSG00000197651	CCER1	20	1	1	2	0	5.36	1.302	1.275	0.027	1
ENSG00000085719	CPNE3	31	2	1	2	1	0.014	1.3	1.299	0.001	1
ENSG00000137707	BTG4	26	1	1	2	1	7.873	1.298	1.226	0.071	1
ENSG00000176020	AMIGO3	32	2	1	1	1	2.408	1.298	1.173	0.124	1
ENSG00000100225	FBXO7	41	2	1	2	1	2.162	1.296	1.288	0.008	1
ENSG00000080345	RIF1	36	2	0	2	1	4.544	1.294	1.115	0.179	1
ENSG00000136628	EPRS	39	2	1	2	1	1.563	1.294	1.279	0.015	2
ENSG00000135052	GOLM1	37	2	1	2	1	4.746	1.292	1.102	0.189	0
ENSG00000204131	NHSL2	33	1	1	2	1	3.137	1.292	1.263	0.029	1
ENSG00000171202	TMEM126A	37	2	1	2	1	0.563	1.291	1.063	0.229	1
ENSG00000146414	SHPRH	38	2	1	2	1	0.81	1.29	1.153	0.136	1
ENSG00000179841	AKAP5	34	1	1	2	1	4.384	1.29	0.712	0.578	2
ENSG00000175535	PNLIP	26	2	1	2	1	5.336	1.288	1.171	0.117	0
ENSG00000096654	ZNF184	23	1	0	1	1	4.712	1.286	0.802	0.485	1
ENSG00000114956	DGUOK	39	1	1	2	1	4.152	1.28	1.222	0.058	1
ENSG00000138376	BARD1	35	2	1	2	1	2.092	1.28	0.557	0.723	1
ENSG00000005844	ITGAL	36	2	1	2	1	4.965	1.279	1.219	0.06	1
ENSG00000164978	NUDT2	38	1	1	1	1	1.908	1.278	1.278	0.001	1
ENSG00000186260	MKL2	40	2	1	2	1	1.376	1.277	1.046	0.231	0
ENSG00000091138	SLC26A3	29	2	1	2	1	1.589	1.275	0.909	0.365	0
ENSG00000158301	GPRASP2	32	1	1	2	1	8.381	1.273	1.129	0.144	1
ENSG00000108784	NAGLU	33	1	1	2	1	3.103	1.271	1.261	0.01	1
ENSG00000156171	DRAM2	36	2	1	1	1	0.386	1.266	1.075	0.191	1
ENSG00000186439	TRDN	26	1	0	2	1	3.512	1.263	1.128	0.134	0
ENSG00000183560	FOLR4	24	2	1	2	1	2.382	1.263	0.575	0.688	1
ENSG00000031081	ARHGAP31	40	2	1	2	1	0.691	1.262	1.23	0.032	1
ENSG00000145241	CENPC	36	2	1	2	1	3.017	1.259	0.958	0.3	1
ENSG00000148019	CEP78	37	2	1	2	1	2.114	1.258	1.251	0.007	1
ENSG00000146072	TNFRSF21	38	2	1	2	1	1.263	1.256	1.256	0	1
ENSG00000101745	ANKRD12	38	1	1	1	1	9.901	1.253	1.237	0.017	1
ENSG00000187715	KBTBD12	36	1	1	2	1	1.068	1.253	1.252	0	1
ENSG00000154309	DISP1	37	2	1	2	1	2.495	1.251	1.226	0.025	1
ENSG00000182199	SHMT2	37	2	1	2	1	0.071	1.251	1.25	0.001	1
ENSG00000166710	B2M	39	2	1	2	1	1.213	1.248	0.879	0.368	1
ENSG00000007545	CRAMP1L	33	2	1	2	0	1.745	1.245	1.193	0.052	1
ENSG00000174306	ZHX3	36	1	1	2	1	7.925	1.243	1.236	0.007	1
ENSG00000165164	CXorf22	27	2	1	2	1	3.403	1.241	1.11	0.131	1
ENSG00000179776	CDH5	38	2	1	2	1	5.341	1.237	1.199	0.037	1
ENSG00000130948	HSD17B3	27	1	1	2	1	5.602	1.236	1.114	0.122	1
ENSG00000144152	FBLN7	31	2	1	2	1	0.506	1.236	1.178	0.057	2
ENSG00000033178	UBA6	37	2	1	2	1	2.619	1.234	1.225	0.008	1
ENSG00000147246	HTR2C	30	2	1	2	1	0.344	1.234	1.062	0.172	1
ENSG00000183111	ARHGEF37	37	2	1	2	1	1.557	1.229	1.14	0.09	1
ENSG00000135205	CCDC146	32	2	1	2	1	2.053	1.221	1.158	0.063	1
ENSG00000138592	USP8	39	1	1	2	1	5.988	1.221	1.176	0.045	1
ENSG00000154227	CERS3	30	2	1	2	1	1.238	1.221	1.2	0.021	1
ENSG00000131732	ZCCHC9	39	2	1	2	1	2.334	1.22	1.079	0.141	2
ENSG00000118873	RAB3GAP2	39	2	1	2	1	2.368	1.218	1.213	0.005	1
ENSG00000151835	SACS	34	2	1	2	1	2.547	1.213	1.185	0.027	1
ENSG00000188039	NWD1	25	2	1	2	1	0.789	1.213	0.657	0.556	1
ENSG00000111877	MCM9	32	1	1	2	1	1.754	1.211	0.9	0.311	1
ENSG00000172403	SYNPO2	38	1	1	2	1	4.771	1.211	1.115	0.097	1
ENSG00000091490	SEL1L3	40	2	1	2	1	0.847	1.207	1.196	0.011	1
ENSG00000164087	POC1A	33	2	1	2	1	0.795	1.207	1.204	0.003	1
ENSG00000164125	FAM198B	34	1	1	2	1	1.181	1.206	1.173	0.033	2
ENSG00000170231	FABP6	31	2	1	2	1	2.913	1.2	1.107	0.094	1
ENSG00000138193	PLCE1	37	2	1	2	1	1.675	1.199	1.189	0.011	1
ENSG00000064703	DDX20	37	1	1	2	1	4.363	1.198	0.786	0.412	1
ENSG00000104976	SNAPC2	36	1	1	2	1	2.008	1.196	1.182	0.014	1
ENSG00000127362	TAS2R3	26	2	1	2	1	7.831	1.191	0.842	0.349	0
ENSG00000145703	IQGAP2	35	2	1	2	1	2.052	1.19	1.178	0.013	1
ENSG00000123338	NCKAP1L	33	2	1	2	1	0.031	1.188	1.188	0	1
ENSG00000083093	PALB2	36	2	1	2	1	3.393	1.185	0.967	0.219	0
ENSG00000184307	ZDHHC23	38	1	1	2	1	0.579	1.185	1.182	0.003	1
ENSG00000108021	FAM208B	39	2	1	2	1	5.964	1.183	0.959	0.223	0
ENSG00000165525	NEMF	40	2	1	2	1	0.066	1.181	1.177	0.004	1
ENSG00000102531	FNDC3A	41	2	1	2	1	0.651	1.177	0.758	0.419	1
ENSG00000158079	PTPDC1	38	1	1	2	1	2.969	1.174	1.097	0.077	1
ENSG00000170425	ADORA2B	32	1	1	2	1	2.353	1.174	1.158	0.016	1
ENSG00000100815	TRIP11	38	2	1	2	1	2.993	1.172	1.168	0.005	1
ENSG00000123146	CD97	36	2	1	2	1	3.15	1.17	0.926	0.244	1
ENSG00000132382	MYBBP1A	39	2	1	2	1	2.126	1.169	1.103	0.065	1
ENSG00000184371	CSF1	32	2	1	2	1	1.675	1.167	1.141	0.026	1
ENSG00000166118	SPATA19	24	1	1	1	1	0.489	1.164	1.143	0.021	1
ENSG00000131778	CHD1L	34	2	1	2	1	0.557	1.163	1.161	0.002	1
ENSG00000101782	RIOK3	41	2	1	2	1	0.054	1.161	0.767	0.394	1
ENSG00000109736	MFSD10	31	1	1	2	1	2.08	1.16	0.421	0.739	1
ENSG00000165972	CCDC38	30	2	1	2	1	0.231	1.16	1.071	0.089	1
ENSG00000149929	HIRIP3	37	1	1	2	1	1.979	1.158	1.141	0.016	1
ENSG00000156931	VPS8	37	2	1	2	1	1.563	1.158	1.155	0.003	1
ENSG00000185896	LAMP1	37	2	1	2	1	3.986	1.158	0.451	0.707	1
ENSG00000105726	ATP13A1	37	1	1	2	1	1.548	1.156	1.109	0.047	1
ENSG00000120217	CD274	37	2	1	2	1	1.465	1.153	1.007	0.146	1
ENSG00000168843	FSTL5	35	2	1	1	1	1.441	1.152	1.137	0.015	1
ENSG00000103544	C16orf62	40	2	1	2	1	0.339	1.15	1.15	0.001	1
ENSG00000181704	YIPF6	40	2	1	2	1	0.081	1.15	1.15	0.001	1
ENSG00000114200	BCHE	36	1	1	2	1	1.341	1.147	1.14	0.006	1
ENSG00000159111	MRPL10	40	2	1	2	1	1.69	1.145	1.135	0.01	1
ENSG00000144649	FAM198A	27	1	1	2	1	6.809	1.143	1.041	0.102	1
ENSG00000119285	HEATR1	36	2	1	1	1	3.895	1.142	0.471	0.67	1
ENSG00000179119	SPTY2D1	38	2	1	2	1	1.9	1.14	1.137	0.004	1
ENSG00000044090	CUL7	28	2	1	2	1	1.104	1.139	1.133	0.006	1
ENSG00000105246	EBI3	28	2	1	2	1	1.315	1.139	1.062	0.077	2
ENSG00000135625	EGR4	25	1	1	2	1	3.021	1.136	1.088	0.048	1
ENSG00000102445	KIAA0226L	33	2	1	2	1	2.237	1.133	0.848	0.284	1
ENSG00000149573	MPZL2	38	2	1	2	1	1.266	1.133	1.109	0.025	1
ENSG00000169247	SH3TC2	33	2	1	2	1	2.103	1.133	1.075	0.058	1
ENSG00000182810	DDX28	36	1	1	2	1	2.388	1.132	1.013	0.119	1
ENSG00000166825	ANPEP	39	2	1	2	1	4.281	1.13	0.996	0.134	0
ENSG00000149311	ATM	39	2	1	2	1	2.77	1.13	1.047	0.083	1
ENSG00000134775	FHOD3	37	2	1	2	0	0.548	1.129	1.125	0.004	1
ENSG00000175216	CKAP5	40	2	1	2	1	0.895	1.128	1.124	0.003	1
ENSG00000145384	FABP2	27	2	1	2	1	0.691	1.127	1.114	0.012	1
ENSG00000138642	HERC6	26	2	1	2	1	2.256	1.126	0.884	0.241	1
ENSG00000115159	GPD2	40	2	1	2	1	0.351	1.124	1.1	0.025	1
ENSG00000132357	CARD6	29	1	1	2	1	7.284	1.124	0.729	0.395	1
ENSG00000122121	XPNPEP2	35	2	1	2	1	1.542	1.121	1.052	0.069	1
ENSG00000100726	TELO2	33	2	1	2	1	5.15	1.12	0.842	0.278	1
ENSG00000172071	EIF2AK3	40	2	1	2	1	1.33	1.118	0.404	0.714	1
ENSG00000123066	MED13L	37	2	1	2	1	0.713	1.117	1.116	0	1
ENSG00000120210	INSL6	22	1	1	2	1	14.639	1.116	0.935	0.181	0
ENSG00000072778	ACADVL	38	2	1	2	1	1.264	1.115	0.932	0.183	1
ENSG00000177752	YIPF7	28	2	1	2	1	1.071	1.115	1.101	0.014	1
ENSG00000113073	SLC4A9	32	2	1	2	1	1.595	1.114	1.046	0.067	1
ENSG00000166220	TBATA	27	2	1	2	1	0.565	1.114	1.037	0.077	1
ENSG00000158169	FANCC	32	2	1	2	1	1.548	1.113	0.595	0.518	0
ENSG00000160410	SHKBP1	30	2	1	2	1	0.228	1.113	1.112	0.001	1
ENSG00000231274	SBK3	16	1	1	2	0	8.682	1.113	0.998	0.115	1
ENSG00000003509	NDUFAF7	39	2	1	2	1	1.574	1.112	1.108	0.004	1
ENSG00000135048	TMEM2	40	2	1	2	1	4.354	1.112	0.181	0.931	1
ENSG00000077063	CTTNBP2	35	2	1	2	1	0.43	1.101	1.098	0.003	1
ENSG00000197386	HTT	39	2	1	2	1	1.115	1.099	1.097	0.002	1
ENSG00000198646	NCOA6	38	2	1	2	1	1.877	1.099	1.077	0.022	2
ENSG00000119321	FKBP15	40	2	1	2	1	0.465	1.098	1.059	0.039	1
ENSG00000117971	CHRNB4	24	1	1	2	0	1.409	1.096	0.53	0.566	1
ENSG00000159166	LAD1	32	1	1	2	0	3.657	1.096	1.076	0.02	1
ENSG00000151475	SLC25A31	27	2	1	2	1	1.655	1.094	0.901	0.193	1
ENSG00000167741	GGT6	29	1	1	2	1	6.748	1.091	1.053	0.038	1
ENSG00000095627	TDRD1	29	2	1	2	1	6.633	1.088	0.975	0.112	0
ENSG00000132000	PODNL1	22	2	1	2	1	4.043	1.086	1.003	0.083	1
ENSG00000243978	RGAG1	20	1	1	2	0	5.257	1.086	1.005	0.081	1
ENSG00000173992	CCS	35	2	1	1	1	2.955	1.085	1.082	0.004	1
ENSG00000132842	AP3B1	37	2	1	2	1	0.216	1.084	1.077	0.007	0
ENSG00000122863	CHST3	30	2	1	2	1	0.604	1.084	0.833	0.251	1
ENSG00000111554	MDM1	34	1	1	2	1	10.637	1.079	1.022	0.058	1
ENSG00000108576	SLC6A4	34	2	1	2	1	0.06	1.077	1.07	0.007	1
ENSG00000168781	PPIP5K1	40	2	1	2	1	1.101	1.077	1.062	0.015	1
ENSG00000106009	BRAT1	39	2	1	2	1	2.806	1.075	0.901	0.173	1
ENSG00000143951	WDPCP	36	1	1	2	1	3.305	1.074	1.071	0.002	1
ENSG00000138375	SMARCAL1	40	2	1	2	1	2.134	1.071	1.025	0.046	1
ENSG00000156535	CD109	35	2	1	2	1	2.84	1.068	0.997	0.071	1
ENSG00000170775	GPR37	34	1	1	2	1	3.981	1.066	1.026	0.04	1
ENSG00000136932	C9orf156	39	2	1	2	1	0.526	1.065	0.627	0.438	1
ENSG00000127980	PEX1	40	2	1	2	1	3.811	1.064	1.059	0.005	1
ENSG00000163378	EOGT	38	2	1	2	1	0.291	1.064	1.056	0.008	1
ENSG00000132024	CC2D1A	36	2	1	2	1	0.8	1.063	1.055	0.008	1
ENSG00000187556	NANOS3	22	1	1	2	1	1.059	1.063	1.06	0.004	1
ENSG00000010292	NCAPD2	36	2	1	2	0	0.566	1.062	0.862	0.2	1
ENSG00000163815	CLEC3B	29	1	1	2	1	0.3	1.062	1.013	0.049	1
ENSG00000168530	MYL1	32	1	1	2	1	0.045	1.062	1.062	0	1
ENSG00000121064	SCPEP1	40	2	1	2	1	2.913	1.061	1.039	0.022	1
ENSG00000004534	RBM6	40	2	1	2	1	1.168	1.06	0.986	0.074	1
ENSG00000167004	PDIA3	38	2	1	2	1	1.746	1.06	0.084	0.976	1
ENSG00000110013	SIAE	38	2	1	2	1	0.686	1.059	1.033	0.026	1
ENSG00000164175	SLC45A2	31	2	1	2	1	2.445	1.059	0.909	0.15	1
ENSG00000128915	NARG2	41	2	1	2	1	2.909	1.058	0.901	0.157	0
ENSG00000077232	DNAJC10	39	2	1	2	1	0.014	1.058	1.056	0.001	1
ENSG00000172728	FUT10	36	2	1	2	1	0.664	1.057	0.967	0.091	1
ENSG00000188784	PLA2G2E	26	2	1	1	1	0.89	1.057	0.648	0.409	1
ENSG00000118308	LRMP	34	2	1	2	1	0.52	1.056	0.931	0.124	0
ENSG00000110422	HIPK3	41	2	1	2	1	0.327	1.056	1.054	0.001	1
ENSG00000164989	CCDC171	32	2	1	1	1	0.461	1.055	0.057	0.998	1
ENSG00000103569	AQP9	36	2	1	2	1	0.659	1.053	1.02	0.033	1
ENSG00000143970	ASXL2	38	2	1	2	1	0.393	1.053	1.041	0.012	1
ENSG00000121005	CRISPLD1	33	1	1	2	1	0.994	1.051	1.051	0	1
ENSG00000114993	RTKN	40	2	1	2	1	0.412	1.049	1.043	0.006	1
ENSG00000123636	BAZ2B	40	2	1	2	1	1.937	1.046	1.032	0.014	0
ENSG00000132305	IMMT	41	2	1	2	1	2.611	1.044	1.013	0.031	1
ENSG00000141431	ASXL3	27	2	1	2	1	2.12	1.042	0.953	0.089	0
ENSG00000173230	GOLGB1	39	2	1	2	1	8.888	1.042	0.933	0.109	0
ENSG00000166856	GPR182	34	1	1	2	1	2.649	1.04	1.035	0.005	1
ENSG00000140600	SH3GL3	31	1	1	2	1	0.039	1.039	1.038	0.001	1
ENSG00000167775	CD320	33	2	1	2	1	1.914	1.039	0.152	0.888	1
ENSG00000156515	HK1	41	2	1	2	1	1.879	1.038	1.033	0.004	1
ENSG00000100399	CHADL	26	1	1	2	1	0.493	1.037	1.009	0.028	1
ENSG00000147601	TERF1	34	2	1	2	1	1.598	1.037	0.747	0.29	1
ENSG00000153575	TUBGCP5	39	2	1	2	1	0.909	1.036	1.007	0.029	1
ENSG00000162105	SHANK2	20	2	1	1	1	1.909	1.036	1.019	0.017	1
ENSG00000181652	ATG9B	25	2	1	2	0	0.157	1.036	1.035	0.001	1
ENSG00000039068	CDH1	38	2	1	2	1	1.9	1.033	0.904	0.13	1
ENSG00000129219	PLD2	38	2	1	2	1	0.14	1.033	1.027	0.005	1
ENSG00000171456	ASXL1	38	2	1	2	1	2.098	1.033	0.937	0.096	1
ENSG00000072274	TFRC	37	2	1	2	1	1.544	1.03	0.891	0.138	1
ENSG00000172197	MBOAT1	37	2	1	2	1	1.05	1.03	1.027	0.003	1
ENSG00000137944	CCBL2	40	2	1	2	1	1.649	1.029	1.02	0.009	0
ENSG00000113522	RAD50	40	2	1	2	1	1.007	1.028	1.028	0	1
ENSG00000113525	IL5	28	1	1	2	1	3.765	1.028	1.003	0.025	1
ENSG00000133250	ZNF414	35	1	1	2	0	2.577	1.028	1.018	0.01	1
ENSG00000037749	MFAP3	39	1	1	2	1	2.34	1.027	1.011	0.016	1
ENSG00000167207	NOD2	29	2	1	2	1	0.7	1.027	0.926	0.102	1
ENSG00000112902	SEMA5A	36	1	1	2	1	2.273	1.026	1.005	0.02	1
ENSG00000184060	ADAP2	34	1	1	2	1	0.039	1.026	1.011	0.015	1
ENSG00000185862	EVI2B	33	1	1	2	1	7.201	1.024	0.956	0.068	1
ENSG00000125730	C3	37	2	1	2	1	0.99	1.023	0.997	0.026	1
ENSG00000197324	LRP10	39	2	1	2	1	0.136	1.023	1.012	0.011	1
ENSG00000138413	IDH1	37	2	1	2	1	0.998	1.022	1.022	0	1
ENSG00000146221	TCTE1	30	2	1	2	1	0.582	1.02	0.998	0.022	1
ENSG00000147596	PRDM14	29	2	1	2	1	2.343	1.02	0.205	0.815	1
ENSG00000175193	PARL	38	2	1	2	1	0.508	1.02	0.991	0.029	1
ENSG00000118496	FBXO30	37	2	1	2	1	2.119	1.019	1.017	0.002	1
ENSG00000146411	SLC2A12	35	2	1	2	1	0.747	1.019	1.011	0.008	1
ENSG00000118307	CASC1	36	2	1	2	1	3.675	1.018	0.902	0.116	1
ENSG00000001460	STPG1	36	2	1	2	1	0.368	1.017	0.973	0.044	1
ENSG00000092978	GPATCH2	37	2	1	2	1	1.065	1.017	0.993	0.024	1
ENSG00000153832	FBXO36	31	1	1	2	1	5.863	1.016	1.011	0.005	1
ENSG00000137996	RTCA	39	2	1	2	1	0.023	1.015	1.015	0	1
ENSG00000164299	SPZ1	24	2	1	2	1	4.916	1.014	0.584	0.429	0
ENSG00000105186	ANKRD27	40	2	1	2	1	0.526	1.014	1.003	0.011	1
ENSG00000138182	KIF20B	34	2	1	2	1	1.915	1.014	0.993	0.021	1
ENSG00000166477	LEO1	38	1	1	2	1	1.034	1.013	0.648	0.365	1
ENSG00000174358	SLC6A19	28	1	1	2	1	0.122	1.013	1.011	0.002	1
ENSG00000174953	DHX36	40	1	1	2	1	4.009	1.013	1.008	0.005	1
ENSG00000084110	HAL	37	2	1	2	1	0.057	1.012	0.998	0.015	1
ENSG00000166833	NAV2	35	2	1	2	1	1.459	1.012	1.011	0.001	1
ENSG00000100865	CINP	39	1	1	1	1	4.718	1.011	1.009	0.003	1
ENSG00000119969	HELLS	35	2	1	1	1	0.716	1.011	1.008	0.003	1
ENSG00000099341	PSMD8	37	2	1	1	1	0.202	1.01	1.001	0.009	1
ENSG00000163050	ADCK3	38	2	1	2	1	0.311	1.01	0.971	0.039	1
ENSG00000166037	CEP57	37	2	1	2	1	0.994	1.01	1.006	0.004	1
ENSG00000168758	SEMA4C	36	2	1	2	1	1.953	1.01	1.008	0.002	1
ENSG00000175414	ARL10	33	2	1	2	1	0.103	1.01	1.008	0.002	1
ENSG00000119471	HSDL2	40	2	1	2	1	0.13	1.009	1.007	0.001	1
ENSG00000163645	FAM194A	33	2	1	2	1	5.256	1.008	0.932	0.075	1
ENSG00000171853	TRAPPC12	38	2	1	2	1	0.514	1.008	1.003	0.004	1
ENSG00000178078	STAP2	33	2	1	2	1	1.027	1.008	0.314	0.694	1
ENSG00000015676	NUDCD3	36	2	1	1	1	2.294	1.007	1.005	0.002	1
ENSG00000117594	HSD11B1	33	1	1	1	1	1.167	1.007	1.003	0.004	1
ENSG00000163681	SLMAP	40	2	1	2	1	0.069	1.007	1.007	0	1
ENSG00000182179	UBA7	33	2	1	2	1	2.761	1.007	0.911	0.096	1
ENSG00000126861	OMG	35	1	1	2	1	0.963	1.006	1.006	0	1
ENSG00000168350	DEGS2	27	2	1	2	1	3.108	1.006	1.003	0.004	1
ENSG00000169154	GOT1L1	21	2	1	2	1	3.066	1.006	0.981	0.026	1
ENSG00000073803	MAP3K13	37	2	1	2	1	3.109	1.004	0.982	0.022	1
ENSG00000110911	SLC11A2	38	2	1	2	1	1.407	1.004	1.003	0.001	1
ENSG00000102316	MAGED2	35	2	1	2	1	0.115	1.003	0.999	0.004	1
ENSG00000118523	CTGF	37	1	1	2	1	0.252	1.003	1.003	0	1
ENSG00000188352	FOCAD	38	2	1	2	1	0.447	1.003	0.979	0.025	1
ENSG00000129993	CBFA2T3	22	2	1	2	0	0.086	1.002	0.89	0.112	1
ENSG00000163380	LMOD3	34	2	1	2	1	1.659	1.002	0.993	0.009	1
ENSG00000175018	TEX36	24	1	1	2	1	0.407	1.002	1	0.002	1
ENSG00000048162	NOP16	33	1	1	1	1	0	1	1	0	1
ENSG00000099783	HNRNPM	39	2	1	1	1	0	1	1	0	1
ENSG00000101413	RPRD1B	39	2	1	2	1	0	1	1	0	1
ENSG00000103363	TCEB2	30	1	1	1	1	0	1	1	0	1
ENSG00000149548	CCDC15	28	2	1	2	0	1.72	1	0.888	0.112	1
ENSG00000170091	NSG2	34	2	1	2	1	0	1	1	0	1
ENSG00000172995	ARPP21	35	2	1	2	1	0.071	1	1	0	1
ENSG00000173418	NAA20	36	1	1	2	1	0	1	1	0	1
ENSG00000174010	KLHL15	35	1	1	2	1	0	1	1	0	1
ENSG00000187231	SESTD1	41	2	1	2	1	0	1	1	0	1

## Sheet: Table_S26C
Table S26
Summed posterior probabilities of convergent and divergent substitutions among pairs of non-subterranean taxa. Abbreviations: PP – posterior probability.
(C) Elephant + hyrax and common shrew
Ensembl gene code	Gene name	#taxa	#Afrotheria (2)	#Guinea pig (1)	#Muridae (2)	#Common shrew (1)	Total PP divergence	Total PP convergence	Total PP parallel	Total PP strict convergence	#Sites PP > 0.5
ENSG00000134588	USP26	19	1	1	2	1	59.47	13.75	10.87	2.88	9
ENSG00000173258	ZNF483	19	1	0	2	1	39.154	13.156	12.123	1.033	12
ENSG00000132952	USPL1	38	1	1	2	1	37.469	10.786	9.563	1.223	11
ENSG00000084674	APOB	34	2	1	2	1	20.504	8.656	7.713	0.943	5
ENSG00000137462	TLR2	33	1	1	2	1	17.346	8.578	7.022	1.556	8
ENSG00000135828	RNASEL	30	1	1	2	1	38.054	8.408	7.317	1.091	7
ENSG00000144535	DIS3L2	34	1	1	2	1	8.186	8.021	6.963	1.058	7
ENSG00000152580	IGSF10	31	2	1	2	1	25.927	7.582	6.542	1.04	3
ENSG00000128487	SPECC1	37	1	1	2	1	15.714	7.147	6.019	1.128	7
ENSG00000134755	DSC2	36	1	1	2	1	12.062	7.136	6.642	0.495	7
ENSG00000109794	FAM149A	37	1	1	2	1	10.356	6.877	5.818	1.059	7
ENSG00000046604	DSG2	35	2	1	2	1	15.126	6.703	5.281	1.422	7
ENSG00000187492	CDHR4	24	1	1	1	1	51.102	6.631	5.803	0.828	0
ENSG00000139618	BRCA2	35	2	1	2	1	24.379	6.202	5.218	0.984	3
ENSG00000137225	CAPN11	23	1	1	2	1	27.859	6.154	4.808	1.346	4
ENSG00000134909	ARHGAP32	35	2	1	2	1	13.804	5.919	5.567	0.352	5
ENSG00000112936	C7	37	1	1	2	1	24.019	5.907	4.604	1.304	6
ENSG00000116830	TTF2	33	1	1	2	1	24.344	5.881	4.749	1.132	5
ENSG00000136378	ADAMTS7	22	1	1	2	1	19.577	5.769	5.669	0.1	6
ENSG00000110244	APOA4	35	1	1	2	1	18.354	5.724	5.458	0.266	6
ENSG00000137871	ZNF280D	37	2	1	2	1	12.692	5.692	5.49	0.201	5
ENSG00000173702	MUC13	30	1	1	2	1	18.419	5.664	4.978	0.685	6
ENSG00000185477	GPRIN3	34	1	1	2	1	42.169	5.545	4.85	0.696	2
ENSG00000187210	GCNT1	34	1	1	2	1	1.985	5.476	4.727	0.75	6
ENSG00000083857	FAT1	34	2	1	2	1	9.203	5.316	4.576	0.74	4
ENSG00000182898	TCHHL1	23	1	1	2	1	28.782	5.276	4.272	1.004	5
ENSG00000081479	LRP2	35	2	1	2	1	23.2817	5.27583	4.80358	0.472246	3
ENSG00000135476	ESPL1	33	2	1	2	1	6.845	5.225	4.592	0.633	6
ENSG00000149177	PTPRJ	38	2	1	2	1	22.49	5.118	3.593	1.525	2
ENSG00000168806	LCMT2	30	1	1	2	1	9.375	5.094	5.019	0.075	5
ENSG00000164078	MST1R	32	2	1	2	1	15.394	5.064	4.174	0.891	4
ENSG00000115107	STEAP3	34	1	1	2	1	7.659	4.932	4.855	0.077	5
ENSG00000069122	GPR116	40	1	1	2	1	8.044	4.916	4.717	0.199	4
ENSG00000196878	LAMB3	33	2	1	2	1	9.368	4.879	3.847	1.032	4
ENSG00000168060	NAALADL1	32	2	1	2	1	8.351	4.852	4.117	0.734	4
ENSG00000156011	PSD3	31	1	1	2	1	11.282	4.829	4.374	0.454	5
ENSG00000180957	PITPNB	36	2	1	2	1	0	4.808	4.802	0.006	5
ENSG00000012223	LTF	25	2	1	2	1	12.351	4.801	4.012	0.789	3
ENSG00000086967	MYBPC2	25	2	1	2	1	5.923	4.764	4.68	0.084	4
ENSG00000118482	PHF3	38	2	1	2	1	6.207	4.655	4.584	0.072	4
ENSG00000151208	DLG5	36	2	1	2	1	12.31	4.611	4.206	0.405	3
ENSG00000165124	SVEP1	34	2	1	2	1	6.79	4.59	4.561	0.029	4
ENSG00000206384	COL6A6	25	2	1	2	1	17.367	4.503	3.949	0.554	2
ENSG00000091138	SLC26A3	29	2	1	2	1	2.192	4.478	4.279	0.198	3
ENSG00000140678	ITGAX	25	2	1	2	1	18.252	4.384	3.512	0.872	4
ENSG00000188554	NBR1	38	1	1	2	1	9.102	4.318	4.019	0.299	5
ENSG00000067704	IARS2	41	2	1	2	1	5.172	4.313	3.546	0.767	4
ENSG00000130203	APOE	33	1	1	2	1	5.217	4.295	4.074	0.22	4
ENSG00000138496	PARP9	35	1	1	2	1	31.286	4.294	3.243	1.051	4
ENSG00000136114	THSD1	30	1	1	2	1	8.943	4.279	4.27	0.009	5
ENSG00000166825	ANPEP	39	2	1	2	1	17.228	4.261	2.793	1.468	3
ENSG00000140057	AK7	33	1	1	2	1	7.07	4.075	3.634	0.441	2
ENSG00000016490	CLCA1	30	2	1	2	1	4.506	4.069	3.165	0.903	3
ENSG00000133863	TEX15	28	2	1	2	1	15.404	4.059	3.556	0.503	1
ENSG00000184434	LRRC19	33	1	1	2	1	8.773	4.04	3.583	0.456	3
ENSG00000124003	MOGAT1	29	1	1	2	1	18.686	4.024	3.86	0.164	3
ENSG00000169641	LUZP1	38	1	1	2	1	6.192	4.023	3.946	0.077	4
ENSG00000114770	ABCC5	35	2	1	2	1	3.66	4	3.874	0.126	3
ENSG00000115850	LCT	29	2	1	2	1	17.934	3.995	3.747	0.248	3
ENSG00000013288	MAN2B2	29	1	1	2	1	16.687	3.975	3.746	0.229	3
ENSG00000186439	TRDN	26	1	0	2	1	4.964	3.973	3.874	0.1	4
ENSG00000169188	APEX2	34	1	1	2	1	5.912	3.936	3.892	0.044	4
ENSG00000075702	WDR62	30	2	1	1	1	5.951	3.936	3.664	0.271	5
ENSG00000078487	ZCWPW1	29	2	1	1	1	15.715	3.934	3.781	0.154	3
ENSG00000174405	LIG4	34	1	1	2	1	3.917	3.934	3.726	0.208	3
ENSG00000143493	INTS7	37	2	1	2	1	3.441	3.927	3.886	0.041	4
ENSG00000136636	KCTD3	40	2	1	2	1	1.816	3.924	3.777	0.147	4
ENSG00000123572	NRK	26	1	1	2	1	8.186	3.914	2.988	0.926	4
ENSG00000100842	EFS	37	2	1	2	1	2.623	3.909	3.898	0.011	4
ENSG00000163815	CLEC3B	29	1	1	2	1	0.857	3.882	3.473	0.409	4
ENSG00000181827	RFX7	40	2	1	2	1	5.488	3.865	3.863	0.002	5
ENSG00000161572	LYZL6	22	1	1	2	1	5.378	3.842	3.081	0.76	5
ENSG00000175874	CREG2	30	1	1	2	1	2.669	3.833	3.101	0.732	4
ENSG00000131471	AOC3	30	2	1	2	1	4.032	3.818	3.308	0.51	4
ENSG00000130943	PKDREJ	23	1	1	2	1	57.802	3.775	2.635	1.139	0
ENSG00000121797	CCRL2	29	1	1	2	1	23.353	3.774	3.296	0.478	3
ENSG00000160161	CILP2	25	2	1	2	1	4.38	3.774	3.06	0.714	3
ENSG00000104133	SPG11	40	2	1	2	1	8.829	3.773	3.688	0.085	2
ENSG00000125815	CST8	24	1	1	2	1	3.099	3.76	2.804	0.956	4
ENSG00000132357	CARD6	29	1	1	2	1	14.164	3.751	3.651	0.099	4
ENSG00000053747	LAMA3	30	2	1	2	1	10.453	3.73	3.564	0.167	2
ENSG00000112818	MEP1A	29	2	1	2	1	7.352	3.698	3.596	0.102	2
ENSG00000088448	ANKRD10	34	1	1	2	1	10.859	3.686	3.64	0.046	3
ENSG00000197969	VPS13A	36	2	1	2	1	6.722	3.618	3.096	0.522	3
ENSG00000147804	SLC39A4	25	1	1	2	1	20.887	3.616	2.861	0.755	3
ENSG00000163631	ALB	38	2	1	2	1	10.697	3.608	3.307	0.301	2
ENSG00000102738	MRPS31	35	1	1	2	1	4.992	3.576	3.397	0.179	5
ENSG00000178971	CTC1	36	2	1	2	1	6.73	3.555	3.371	0.183	3
ENSG00000157766	ACAN	28	2	1	2	1	8.914	3.508	3.416	0.092	3
ENSG00000133105	RXFP2	28	2	1	2	1	10.219	3.508	3.484	0.023	4
ENSG00000163617	KIAA1407	32	1	1	2	1	4.318	3.507	3.357	0.15	3
ENSG00000123485	HJURP	32	1	1	2	1	36.327	3.502	2.845	0.657	2
ENSG00000156256	USP16	39	2	1	2	1	4.407	3.502	3.255	0.248	3
ENSG00000100726	TELO2	33	2	1	2	1	12.604	3.497	3.315	0.182	2
ENSG00000184677	ZBTB40	38	1	1	2	1	9.399	3.485	3.016	0.469	4
ENSG00000042317	SPATA7	35	2	1	2	1	13.223	3.469	2.479	0.99	2
ENSG00000115486	GGCX	38	2	1	2	1	3.116	3.46	3.427	0.033	4
ENSG00000100281	HMGXB4	40	1	1	2	1	3.05	3.444	3.421	0.023	3
ENSG00000175535	PNLIP	26	2	1	2	1	5.4	3.443	2.795	0.647	3
ENSG00000137968	SLC44A5	29	1	1	2	1	6.46	3.435	3.243	0.192	3
ENSG00000163092	XIRP2	33	2	1	2	1	9.016	3.43	2.857	0.573	4
ENSG00000213949	ITGA1	38	2	1	2	1	1.436	3.411	3.391	0.021	4
ENSG00000198146	ZNF770	30	1	1	2	1	9.619	3.404	3.087	0.317	3
ENSG00000159140	SON	35	2	1	2	1	4.914	3.381	2.948	0.432	4
ENSG00000143951	WDPCP	36	1	1	2	1	3.695	3.361	3.355	0.007	3
ENSG00000197056	ZMYM1	30	2	1	2	1	1.327	3.354	3.342	0.012	3
ENSG00000129317	PUS7L	37	2	1	2	1	3.889	3.326	3.31	0.017	3
ENSG00000205038	PKHD1L1	34	2	1	2	1	6.229	3.318	3.259	0.058	2
ENSG00000165392	WRN	37	2	1	2	1	7.405	3.318	3.147	0.171	3
ENSG00000180347	CCDC129	32	1	1	2	1	25.332	3.316	3.029	0.287	2
ENSG00000176155	CCDC57	31	2	1	2	1	8.731	3.309	2.943	0.367	2
ENSG00000187741	FANCA	27	2	1	1	1	14.128	3.309	2.756	0.553	2
ENSG00000168329	CX3CR1	33	1	1	2	1	3.381	3.298	2.92	0.378	4
ENSG00000039068	CDH1	38	2	1	2	1	6.945	3.292	2.958	0.334	2
ENSG00000048649	RSF1	40	1	1	2	1	9.841	3.277	3.264	0.013	3
ENSG00000141556	TBCD	34	1	1	2	1	12.442	3.274	3.049	0.225	2
ENSG00000151849	CENPJ	39	2	1	2	1	6.285	3.213	2.436	0.777	3
ENSG00000101680	LAMA1	26	2	1	2	1	11.534	3.189	3.027	0.162	2
ENSG00000120756	PLS1	30	2	1	2	1	0.853	3.184	3.159	0.026	3
ENSG00000144451	SPAG16	25	1	1	2	1	22.672	3.169	2.784	0.386	2
ENSG00000166401	SERPINB8	26	1	1	2	1	3.762	3.157	3.104	0.052	3
ENSG00000113594	LIFR	37	2	1	2	1	6.214	3.151	3.057	0.094	3
ENSG00000074755	ZZEF1	37	2	1	2	1	5.519	3.146	2.512	0.634	3
ENSG00000185313	SCN10A	26	2	1	2	1	8.619	3.138	2.932	0.206	2
ENSG00000109927	TECTA	25	1	1	2	1	14.747	3.133	3.116	0.016	2
ENSG00000104267	CA2	36	1	1	2	1	2.995	3.128	2.999	0.129	3
ENSG00000169116	PARM1	37	1	1	2	1	6.672	3.128	2.89	0.237	4
ENSG00000174953	DHX36	40	1	1	2	1	12.97	3.1	3.074	0.026	2
ENSG00000112499	SLC22A2	33	2	1	2	1	3.355	3.1	3.032	0.069	3
ENSG00000163814	CDCP1	37	2	1	2	1	5.41	3.099	2.982	0.117	4
ENSG00000179630	LACC1	38	1	1	2	1	6.77	3.083	2.977	0.106	3
ENSG00000115267	IFIH1	37	2	1	2	1	3.364	3.063	2.718	0.345	3
ENSG00000166118	SPATA19	24	1	1	1	1	0.473	3.059	3.039	0.02	3
ENSG00000214944	ARHGEF28	28	1	1	2	1	13.314	3.059	2.128	0.931	3
ENSG00000154258	ABCA9	20	1	1	2	1	10.729	3.04	2.891	0.149	3
ENSG00000171227	TMEM37	34	1	1	2	1	2.488	3.039	2.861	0.178	3
ENSG00000152818	UTRN	36	2	1	1	1	2.611	3.034	2.997	0.037	2
ENSG00000164675	IQUB	35	2	1	2	1	10.871	3.029	2.783	0.246	2
ENSG00000112053	SLC26A8	32	2	1	2	1	8.128	3.024	2.436	0.588	2
ENSG00000167741	GGT6	29	1	1	2	1	9.467	3.018	2.942	0.076	3
ENSG00000169946	ZFPM2	38	1	1	2	1	2.144	3.009	3.005	0.004	3
ENSG00000099326	MZF1	21	2	1	2	1	5.513	2.997	2.911	0.086	2
ENSG00000085224	ATRX	24	1	1	2	1	20.874	2.994	2.937	0.057	3
ENSG00000162105	SHANK2	20	2	1	1	1	14.581	2.993	2.888	0.105	2
ENSG00000175054	ATR	37	2	1	2	1	1.506	2.992	2.968	0.024	3
ENSG00000149308	NPAT	39	2	1	2	1	6.486	2.99	2.186	0.804	3
ENSG00000154153	FAM134B	40	2	1	2	1	4.542	2.987	2.882	0.105	3
ENSG00000157625	TAB3	37	2	1	2	1	1.002	2.983	2.983	0	3
ENSG00000100987	VSX1	25	1	1	2	1	13.477	2.98	2.325	0.655	3
ENSG00000137831	UACA	39	2	1	2	1	3.016	2.973	2.145	0.829	3
ENSG00000137251	TINAG	33	2	1	1	1	4.954	2.967	2.853	0.113	2
ENSG00000183690	EFHC2	32	2	1	2	1	13.926	2.965	2.427	0.538	0
ENSG00000184500	PROS1	36	1	1	2	1	15.308	2.963	2.866	0.097	2
ENSG00000128881	TTBK2	35	1	1	2	1	2.148	2.961	2.93	0.031	3
ENSG00000177409	SAMD9L	24	2	1	2	1	12.1	2.959	2.522	0.437	1
ENSG00000167769	ACER1	26	1	1	2	1	2.863	2.952	2.232	0.72	3
ENSG00000168826	ZBTB49	33	1	1	2	1	9.721	2.947	2.721	0.226	2
ENSG00000167978	SRRM2	35	1	1	2	1	2.366	2.934	2.773	0.161	3
ENSG00000147853	AK3	36	1	1	2	1	1.973	2.924	2.92	0.004	3
ENSG00000107159	CA9	27	2	1	2	1	3.23	2.917	2.806	0.111	3
ENSG00000124541	RRP36	33	1	1	2	1	2.991	2.913	2.2	0.713	3
ENSG00000131023	LATS1	35	1	1	2	1	3.06	2.89	2.884	0.005	3
ENSG00000130775	THEMIS2	33	2	1	2	1	11.022	2.883	2.608	0.276	2
ENSG00000196569	LAMA2	36	2	1	2	1	3.926	2.883	2.844	0.039	2
ENSG00000164978	NUDT2	38	1	1	1	1	1.881	2.88	2.851	0.029	3
ENSG00000129214	SHBG	28	2	1	2	1	10.045	2.852	2.796	0.056	2
ENSG00000107201	DDX58	32	2	1	2	1	10.225	2.844	2.306	0.537	1
ENSG00000152464	RPP38	37	1	1	2	1	6.057	2.84	2.645	0.195	3
ENSG00000156504	FAM122B	35	2	1	1	1	0.139	2.8	2.778	0.022	4
ENSG00000119698	PPP4R4	34	1	1	2	1	4.872	2.799	2.163	0.636	3
ENSG00000171634	BPTF	34	2	1	1	1	1.661	2.791	2.654	0.137	3
ENSG00000119844	AFTPH	38	2	1	2	1	1.121	2.778	2.76	0.018	2
ENSG00000120784	ZFP30	18	1	1	1	1	8.773	2.763	2.396	0.367	3
ENSG00000142166	IFNAR1	38	2	1	2	1	7.454	2.761	2.615	0.146	1
ENSG00000182134	TDRKH	38	1	1	2	1	2.982	2.76	2.745	0.015	3
ENSG00000183530	PRR14L	34	2	1	2	1	14.574	2.751	2.553	0.198	1
ENSG00000164199	GPR98	28	2	1	1	1	7.769	2.741	2.015	0.726	0
ENSG00000141431	ASXL3	27	2	1	2	1	3.084	2.726	2.477	0.249	3
ENSG00000183092	BEGAIN	30	1	1	2	1	7.237	2.725	2.692	0.033	2
ENSG00000205560	CPT1B	32	2	1	2	1	3.742	2.724	2.682	0.042	2
ENSG00000174015	SPERT	27	1	1	2	1	1.27	2.714	1.954	0.76	2
ENSG00000115310	RTN4	39	2	1	2	1	3.549	2.712	2.493	0.219	1
ENSG00000059378	PARP12	39	2	1	2	1	4.852	2.7	2.525	0.175	1
ENSG00000064012	CASP8	39	2	1	2	1	5.879	2.692	2.174	0.519	2
ENSG00000156970	BUB1B	31	2	1	2	1	2.952	2.692	2.631	0.061	3
ENSG00000160741	CRTC2	36	2	1	2	1	1.96	2.685	2.662	0.024	3
ENSG00000136628	EPRS	39	2	1	2	1	2.333	2.677	2.531	0.146	3
ENSG00000116044	NFE2L2	41	2	1	2	1	1.232	2.675	2.663	0.012	3
ENSG00000054654	SYNE2	31	2	1	1	1	14.897	2.663	2.334	0.329	0
ENSG00000087253	LPCAT2	36	1	1	2	1	2.623	2.659	2.602	0.057	2
ENSG00000178921	PFAS	38	2	1	2	1	1.885	2.652	2.579	0.073	2
ENSG00000198477	ZNF280B	23	1	1	1	1	17.549	2.65	1.912	0.738	1
ENSG00000172403	SYNPO2	38	1	1	2	1	10.356	2.649	2.617	0.032	2
ENSG00000127831	VIL1	33	2	1	2	1	4.838	2.642	2.61	0.032	2
ENSG00000106009	BRAT1	39	2	1	2	1	6.928	2.63	2.369	0.261	2
ENSG00000106804	C5	35	2	1	2	1	6.017	2.628	2.345	0.283	1
ENSG00000242110	AMACR	33	2	1	2	1	3.656	2.627	2.292	0.335	1
ENSG00000136546	SCN7A	25	2	1	2	1	10.455	2.623	1.183	1.439	2
ENSG00000129534	MIS18BP1	27	2	1	2	1	3.456	2.622	2.585	0.037	1
ENSG00000168778	TCTN2	39	2	1	1	1	5.322	2.609	2.304	0.305	1
ENSG00000130695	CEP85	37	2	1	2	1	2.525	2.601	2.591	0.01	1
ENSG00000161905	ALOX15	21	1	1	2	1	10.853	2.598	2.539	0.06	2
ENSG00000132405	TBC1D14	38	2	1	2	1	6.42	2.589	2.266	0.323	3
ENSG00000118873	RAB3GAP2	39	2	1	2	1	3.338	2.587	2.579	0.009	2
ENSG00000166432	ZMAT1	28	2	1	2	1	1.677	2.579	2.197	0.381	2
ENSG00000141506	PIK3R5	33	2	1	2	1	2.116	2.576	2.489	0.087	1
ENSG00000052795	FNIP2	28	1	1	2	1	15.596	2.568	2.211	0.357	1
ENSG00000138600	SPPL2A	41	2	1	2	1	1.848	2.563	2.561	0.001	3
ENSG00000179695	OR6C2	16	2	1	2	1	0.957	2.561	2.515	0.045	3
ENSG00000086717	PPEF1	29	1	1	2	1	14.561	2.549	2.438	0.112	1
ENSG00000156509	FBXO43	25	1	1	2	1	6.653	2.537	2.502	0.035	2
ENSG00000181013	C17orf47	22	1	1	1	1	13.382	2.532	1.75	0.782	2
ENSG00000138792	ENPEP	36	2	1	2	1	13.813	2.53	2.111	0.42	1
ENSG00000102243	VGLL1	29	1	1	1	1	9.473	2.53	2.427	0.103	2
ENSG00000069248	NUP133	37	2	1	2	1	0.895	2.529	2.382	0.147	2
ENSG00000080345	RIF1	36	2	0	2	1	8.224	2.521	2.298	0.223	1
ENSG00000103995	CEP152	37	2	1	2	1	5.444	2.518	2.459	0.059	2
ENSG00000127951	FGL2	40	2	1	2	1	0.187	2.517	2.515	0.002	3
ENSG00000188959	C9orf152	33	1	1	2	1	16.09	2.515	2.334	0.18	2
ENSG00000124198	ARFGEF2	35	2	1	2	1	1.384	2.515	2.489	0.025	3
ENSG00000115594	IL1R1	39	2	1	2	1	12.838	2.512	1.736	0.776	2
ENSG00000136243	NUPL2	40	2	1	2	1	4.081	2.512	2.268	0.244	2
ENSG00000008282	SYPL1	39	1	1	2	1	7.832	2.507	2.17	0.337	2
ENSG00000163898	LIPH	32	2	1	1	1	7.159	2.506	2.435	0.071	1
ENSG00000174576	NPAS4	34	1	1	2	1	2.402	2.504	2.062	0.442	2
ENSG00000168792	ABHD15	33	2	1	2	1	0.466	2.499	2.203	0.296	1
ENSG00000175267	VWA3A	29	2	1	2	1	6.623	2.497	2.034	0.463	2
ENSG00000143702	CEP170	35	1	1	1	1	5.715	2.487	2.477	0.01	2
ENSG00000131899	LLGL1	33	2	1	2	1	1.79	2.485	2.384	0.1	1
ENSG00000102921	N4BP1	40	2	1	2	1	6.119	2.481	2.45	0.031	2
ENSG00000125999	BPIFB1	30	2	1	2	1	12.411	2.465	2.373	0.092	2
ENSG00000143374	TARS2	35	2	1	2	1	1.025	2.458	2.441	0.017	2
ENSG00000161911	TREML1	30	2	1	2	1	3.993	2.448	2.431	0.017	2
ENSG00000164164	OTUD4	40	2	1	2	1	4.767	2.442	2.386	0.057	2
ENSG00000153832	FBXO36	31	1	1	2	1	21.025	2.431	2.309	0.123	2
ENSG00000164935	DCSTAMP	29	2	1	2	1	6.161	2.43	1.294	1.136	2
ENSG00000141873	SLC39A3	33	2	1	2	1	0.466	2.419	2.418	0	3
ENSG00000153002	CPB1	27	1	1	2	1	8.091	2.412	2.375	0.037	2
ENSG00000170775	GPR37	34	1	1	2	1	4.646	2.405	2.362	0.043	2
ENSG00000089041	P2RX7	32	2	1	2	1	11.778	2.4	1.806	0.594	2
ENSG00000163909	HEYL	32	1	1	1	1	6.867	2.396	2.235	0.161	2
ENSG00000140545	MFGE8	37	2	1	2	1	1.486	2.378	1.403	0.975	2
ENSG00000186532	SMYD4	36	2	1	2	1	5.393	2.376	2.303	0.073	3
ENSG00000101353	MROH8	29	2	1	2	1	9.37	2.366	2.029	0.337	2
ENSG00000081923	ATP8B1	33	2	1	2	1	1.798	2.365	2.345	0.02	2
ENSG00000099260	PALMD	41	2	1	2	1	2.773	2.364	2.349	0.014	3
ENSG00000076258	FMO4	33	2	1	2	1	4.661	2.363	2.021	0.342	1
ENSG00000128915	NARG2	41	2	1	2	1	3.155	2.363	2.274	0.09	2
ENSG00000087266	SH3BP2	34	2	1	2	1	2.007	2.358	2.303	0.055	2
ENSG00000100225	FBXO7	41	2	1	2	1	0.529	2.356	2.347	0.009	2
ENSG00000011523	CEP68	40	2	1	2	1	8.377	2.348	1.723	0.625	1
ENSG00000100865	CINP	39	1	1	1	1	5.238	2.342	2.268	0.074	2
ENSG00000147488	ST18	33	2	1	2	1	4.26	2.332	2.232	0.1	2
ENSG00000096996	IL12RB1	25	2	1	2	1	8.37	2.331	1.814	0.517	2
ENSG00000064703	DDX20	37	1	1	2	1	6.605	2.33	1.98	0.35	2
ENSG00000127980	PEX1	40	2	1	2	1	4.513	2.33	2.201	0.129	2
ENSG00000185101	ANO9	20	1	1	2	1	29.517	2.313	1.506	0.806	1
ENSG00000171150	SOCS5	38	2	1	2	1	2.982	2.312	2.225	0.087	2
ENSG00000103375	AQP8	30	2	1	2	1	5.894	2.307	2.213	0.094	2
ENSG00000115232	ITGA4	34	2	1	2	1	3.563	2.294	2.092	0.202	3
ENSG00000162924	REL	31	2	1	2	1	9.324	2.29	2.253	0.037	1
ENSG00000165757	KIAA1462	36	2	1	2	1	10.078	2.284	2.034	0.251	1
ENSG00000150893	FREM2	30	2	1	2	1	10.018	2.283	2.219	0.064	0
ENSG00000163946	FAM208A	40	2	1	2	1	2.735	2.271	2.259	0.012	2
ENSG00000162600	OMA1	40	2	1	2	1	4.443	2.263	1.966	0.297	2
ENSG00000170425	ADORA2B	32	1	1	2	1	7.079	2.256	2.205	0.051	1
ENSG00000117215	PLA2G2D	31	1	1	2	1	5.871	2.255	1.583	0.671	1
ENSG00000164509	IL31RA	26	2	1	2	1	5.015	2.247	1.969	0.278	1
ENSG00000158169	FANCC	32	2	1	2	1	6.031	2.243	2.142	0.102	1
ENSG00000167700	MFSD3	33	1	1	2	1	5.113	2.229	2.093	0.136	3
ENSG00000144649	FAM198A	27	1	1	2	1	8.104	2.227	2.008	0.218	2
ENSG00000092853	CLSPN	34	2	1	1	1	2.697	2.226	2.163	0.063	2
ENSG00000158486	DNAH3	27	1	1	1	1	17.819	2.221	2.086	0.135	0
ENSG00000247626	MARS2	34	1	1	1	1	6.661	2.219	2.201	0.018	2
ENSG00000175311	ANKS4B	39	2	1	2	1	0.687	2.215	1.796	0.419	2
ENSG00000137338	PGBD1	31	2	1	1	1	3.889	2.21	2.084	0.126	2
ENSG00000121895	TMEM156	30	2	1	2	1	2.917	2.207	2.183	0.025	2
ENSG00000184307	ZDHHC23	38	1	1	2	1	3.625	2.193	2.192	0.001	2
ENSG00000185862	EVI2B	33	1	1	2	1	6.738	2.192	2.143	0.049	2
ENSG00000138185	ENTPD1	33	2	1	1	1	5.604	2.189	1.266	0.923	1
ENSG00000183977	PP2D1	30	2	1	2	1	11.337	2.189	1.721	0.468	2
ENSG00000042445	RETSAT	39	2	1	2	1	6.846	2.182	2.071	0.111	2
ENSG00000078674	PCM1	36	2	1	2	1	3.711	2.177	1.605	0.572	2
ENSG00000105376	ICAM5	30	2	1	2	1	3.009	2.176	2.165	0.011	2
ENSG00000138376	BARD1	35	2	1	2	1	2.931	2.173	2.057	0.116	2
ENSG00000121152	NCAPH	31	2	1	2	1	4.2	2.172	2.142	0.029	1
ENSG00000154415	PPP1R3A	35	2	1	2	1	14.308	2.165	2.092	0.073	0
ENSG00000129422	MTUS1	39	2	1	2	1	4.497	2.159	1.861	0.298	1
ENSG00000172901	AQPEP	29	2	1	2	1	2.509	2.155	2.027	0.127	2
ENSG00000069712	KIAA1107	37	2	1	2	1	7.204	2.153	2.103	0.05	3
ENSG00000162946	DISC1	25	1	1	2	1	30.695	2.149	1.632	0.517	0
ENSG00000132823	OSER1	40	1	1	2	1	3.321	2.145	1.817	0.328	2
ENSG00000135763	URB2	35	1	1	2	1	7.02	2.141	2.016	0.125	2
ENSG00000197321	SVIL	40	2	1	2	1	5.527	2.138	1.841	0.297	1
ENSG00000164404	GDF9	36	1	1	2	1	2.656	2.137	2.125	0.012	2
ENSG00000104067	TJP1	38	2	1	2	1	3.675	2.135	2.124	0.011	2
ENSG00000117525	F3	39	1	1	2	1	8.611	2.131	1.781	0.35	2
ENSG00000113810	SMC4	37	2	1	2	1	2.331	2.126	2.12	0.005	2
ENSG00000205726	ITSN1	38	2	1	2	1	0.949	2.123	2.119	0.004	1
ENSG00000175899	A2M	34	2	1	1	1	7.477	2.122	1.845	0.277	1
ENSG00000165490	C11orf82	33	2	1	2	1	3.982	2.119	1.99	0.13	1
ENSG00000173230	GOLGB1	39	2	1	2	1	9.742	2.116	1.899	0.217	1
ENSG00000145390	USP53	38	2	1	2	1	6.402	2.116	2.094	0.022	2
ENSG00000138380	CARF	38	2	1	2	1	1.042	2.115	1.773	0.342	1
ENSG00000157214	STEAP2	35	2	1	2	1	0.001	2.113	2.113	0	2
ENSG00000003509	NDUFAF7	39	2	1	2	1	5.692	2.109	1.93	0.179	2
ENSG00000137124	ALDH1B1	21	1	1	2	1	0.881	2.107	2.107	0	2
ENSG00000127666	TICAM1	26	2	1	1	1	8.942	2.095	1.671	0.424	1
ENSG00000186806	VSIG10L	26	1	1	2	1	6.685	2.095	1.977	0.118	1
ENSG00000115904	SOS1	38	2	1	2	1	1.165	2.093	2.092	0.001	2
ENSG00000151065	DCP1B	36	1	1	2	1	9.153	2.092	1.968	0.124	1
ENSG00000171757	LRRC34	31	2	1	2	1	0.135	2.091	2.085	0.007	2
ENSG00000198715	C1orf85	39	1	1	2	1	7.822	2.088	2.048	0.04	2
ENSG00000105137	SYDE1	32	2	1	2	1	1.645	2.085	2.066	0.019	2
ENSG00000115423	DNAH6	25	2	1	2	1	9.825	2.084	1.916	0.167	0
ENSG00000059588	TARBP1	36	2	1	1	1	0.778	2.084	2.068	0.016	1
ENSG00000158816	VWA5B1	30	2	1	2	1	9.741	2.084	1.889	0.195	2
ENSG00000144648	ACKR2	31	2	1	2	1	1.15	2.079	1.922	0.158	1
ENSG00000121281	ADCY7	29	2	1	2	1	3.194	2.061	1.956	0.105	2
ENSG00000153207	AHCTF1	37	2	1	2	1	6.019	2.059	1.986	0.073	1
ENSG00000024048	UBR2	40	2	1	2	1	0.911	2.054	2.048	0.006	2
ENSG00000135436	FAM186B	25	1	1	2	1	7.402	2.054	1.953	0.102	2
ENSG00000126767	ELK1	35	2	1	2	1	2.002	2.051	1.28	0.771	2
ENSG00000135048	TMEM2	40	2	1	2	1	3.992	2.049	2.025	0.024	2
ENSG00000116962	NID1	36	2	1	2	1	2.023	2.046	1.753	0.292	2
ENSG00000249115	HAUS5	35	2	1	2	1	1.996	2.045	2.003	0.043	2
ENSG00000158125	XDH	36	2	1	2	1	2.488	2.043	1.977	0.066	2
ENSG00000100034	PPM1F	33	2	1	2	1	4.03	2.042	1.986	0.056	2
ENSG00000104299	INTS9	41	2	1	2	1	0.303	2.04	2.04	0	2
ENSG00000107863	ARHGAP21	39	2	1	2	1	3.455	2.035	1.765	0.27	1
ENSG00000156535	CD109	35	2	1	2	1	1.698	2.033	1.976	0.057	2
ENSG00000138346	DNA2	28	1	1	2	1	11.695	2.03	1.885	0.146	1
ENSG00000163507	KIAA1524	32	2	1	2	1	2.83	2.029	1.85	0.179	2
ENSG00000157119	KLHL40	28	1	1	2	1	0.958	2.028	2.024	0.005	2
ENSG00000116793	PHTF1	38	2	1	2	1	0.574	2.026	2.023	0.003	2
ENSG00000101745	ANKRD12	38	1	1	1	1	5.3	2.023	1.992	0.031	2
ENSG00000164823	OSGIN2	37	1	1	2	1	1.517	2.016	2.016	0	2
ENSG00000127334	DYRK2	36	1	1	2	1	0.227	2.015	2.015	0	2
ENSG00000153201	RANBP2	36	2	1	2	1	1.467	2.006	1.994	0.012	2
ENSG00000140287	HDC	31	2	1	2	1	4.919	2.004	1.931	0.073	1
ENSG00000104324	CPQ	41	2	1	2	1	4.388	2.003	0.388	1.615	2
ENSG00000155313	USP25	37	2	1	1	1	0.021	2.003	1.986	0.016	2
ENSG00000154914	USP43	28	2	0	2	1	4.358	2.002	1.909	0.093	0
ENSG00000155330	C16orf87	40	2	1	2	1	0	2	2	0	2
ENSG00000135636	DYSF	35	1	1	2	1	8.236	1.999	1.979	0.02	1
ENSG00000141401	IMPA2	35	1	1	2	1	0.316	1.999	1.996	0.003	2
ENSG00000151914	DST	36	2	1	2	1	2.224	1.998	1.966	0.032	1
ENSG00000179046	TRIML2	24	2	1	2	1	11.972	1.998	1.358	0.64	1
ENSG00000184371	CSF1	32	2	1	2	1	5.966	1.998	1.942	0.056	1
ENSG00000175073	VCPIP1	39	2	1	2	1	0.011	1.996	1.996	0	2
ENSG00000127022	CANX	39	2	1	2	1	0.157	1.994	1.994	0	2
ENSG00000141349	G6PC3	38	1	1	2	1	4.676	1.993	1.988	0.005	2
ENSG00000172239	PAIP1	36	2	1	1	1	0.063	1.993	1.993	0	2
ENSG00000188994	ZNF292	35	2	1	2	1	1.46	1.993	1.987	0.006	2
ENSG00000124688	MAD2L1BP	37	1	1	2	1	1.296	1.992	0.996	0.996	2
ENSG00000171357	LURAP1	31	1	1	2	1	0.895	1.992	1.99	0.002	2
ENSG00000174038	C9orf131	24	2	1	2	1	6.626	1.992	1.896	0.095	2
ENSG00000090661	CERS4	29	1	1	2	1	5.793	1.981	1.72	0.261	1
ENSG00000104518	GSDMD	34	2	1	2	1	3.899	1.98	1.693	0.287	2
ENSG00000157927	RADIL	31	2	1	2	1	4.091	1.98	1.334	0.646	2
ENSG00000134061	CD180	34	1	1	2	1	12.817	1.975	1.731	0.244	1
ENSG00000164327	RICTOR	38	2	1	2	1	0.026	1.975	1.975	0	2
ENSG00000086288	NME8	27	2	1	2	1	4.128	1.973	1.84	0.133	2
ENSG00000133835	HSD17B4	41	2	1	2	1	2.735	1.969	1.93	0.039	1
ENSG00000155307	SAMSN1	31	1	1	2	1	1.788	1.969	1.887	0.082	2
ENSG00000164879	CA3	38	2	1	2	1	0.021	1.968	1.968	0	2
ENSG00000123636	BAZ2B	40	2	1	2	1	1.391	1.967	1.798	0.168	2
ENSG00000151838	CCDC175	30	2	1	2	1	12.487	1.966	1.651	0.314	1
ENSG00000148429	USP6NL	40	2	1	2	1	4.244	1.963	1.239	0.724	2
ENSG00000169436	COL22A1	22	1	1	2	1	6.799	1.96	1.722	0.237	2
ENSG00000185915	KLHL34	24	1	1	2	1	6.151	1.96	1.854	0.106	2
ENSG00000124217	MOCS3	35	1	1	2	1	3.925	1.959	1.959	0.001	2
ENSG00000123179	EBPL	36	1	1	2	1	4.126	1.956	1.953	0.003	2
ENSG00000138375	SMARCAL1	40	2	1	2	1	8.51	1.954	1.923	0.031	1
ENSG00000143971	ETAA1	37	2	1	1	1	5.374	1.948	1.849	0.098	2
ENSG00000148840	PPRC1	37	2	1	2	1	6.347	1.945	1.853	0.093	2
ENSG00000129116	PALLD	32	1	1	2	1	4.267	1.944	1.868	0.076	1
ENSG00000070019	GUCY2C	30	2	1	2	1	10.969	1.944	1.882	0.062	2
ENSG00000107186	MPDZ	40	2	1	2	1	7.443	1.943	1.927	0.015	1
ENSG00000110911	SLC11A2	38	2	1	2	1	4.962	1.941	1.916	0.025	2
ENSG00000165338	HECTD2	39	2	1	2	1	0.639	1.937	1.936	0.001	2
ENSG00000103540	CCP110	39	2	1	2	1	5.006	1.934	1.912	0.022	2
ENSG00000110074	FOXRED1	39	2	1	2	1	2.328	1.934	1.912	0.022	2
ENSG00000068489	PRR11	29	2	1	2	1	1.406	1.934	1.725	0.208	3
ENSG00000137364	TPMT	41	2	1	2	1	1.694	1.933	1.891	0.042	2
ENSG00000111554	MDM1	34	1	1	2	1	11.6	1.932	1.822	0.11	2
ENSG00000029559	IBSP	30	1	1	2	1	5.414	1.927	1.911	0.016	2
ENSG00000086544	ITPKC	34	2	1	2	1	3.362	1.923	1.873	0.051	1
ENSG00000140534	TICRR	29	2	1	2	1	5.971	1.921	1.63	0.291	1
ENSG00000181894	ZNF329	22	1	0	2	1	5.243	1.921	1.792	0.13	1
ENSG00000121690	DEPDC7	39	2	1	2	1	0.068	1.921	1.921	0	2
ENSG00000102904	TSNAXIP1	33	2	1	2	1	4.096	1.915	1.858	0.057	2
ENSG00000160957	RECQL4	28	2	1	2	1	4.152	1.91	1.629	0.281	1
ENSG00000113555	PCDH12	33	2	1	2	1	3.869	1.91	1.882	0.027	2
ENSG00000124429	POF1B	30	2	1	2	1	1.31	1.91	1.897	0.013	2
ENSG00000198690	FAN1	35	2	1	2	1	15.222	1.908	1.64	0.267	1
ENSG00000104946	TBC1D17	36	2	1	2	1	0.39	1.904	1.904	0	2
ENSG00000156253	RWDD2B	38	2	1	2	1	2.203	1.903	1.895	0.009	2
ENSG00000135905	DOCK10	33	2	1	2	1	3.926	1.899	1.883	0.016	1
ENSG00000154133	ROBO4	36	2	1	1	1	2.589	1.898	1.873	0.025	2
ENSG00000001036	FUCA2	37	1	1	2	1	7.933	1.897	1.881	0.015	2
ENSG00000158113	LRRC43	24	2	1	2	1	6.138	1.896	1.719	0.177	2
ENSG00000013588	GPRC5A	37	2	1	2	1	7.839	1.893	1.811	0.081	2
ENSG00000135338	LCA5	41	2	1	2	1	4.507	1.89	1.278	0.612	2
ENSG00000139330	KERA	31	2	1	2	1	0.159	1.883	1.882	0.001	2
ENSG00000156642	NPTN	41	2	1	2	1	2.233	1.883	1.875	0.008	2
ENSG00000173992	CCS	35	2	1	1	1	1.69	1.883	1.03	0.853	2
ENSG00000125450	NUP85	41	2	1	2	1	0.625	1.881	1.844	0.037	2
ENSG00000055957	ITIH1	33	2	1	2	1	1.759	1.87	1.794	0.077	2
ENSG00000166783	KIAA0430	40	2	1	1	1	3.044	1.867	1.813	0.053	2
ENSG00000099250	NRP1	41	2	1	2	1	0.141	1.863	1.861	0.002	2
ENSG00000162852	CNST	37	2	1	1	1	1.649	1.863	1.745	0.119	2
ENSG00000171202	TMEM126A	37	2	1	2	1	1.151	1.856	1.855	0.001	2
ENSG00000167910	CYP7A1	36	2	1	2	1	0.512	1.855	1.837	0.018	2
ENSG00000112029	FBXO5	34	1	1	2	1	2.016	1.854	1.756	0.097	1
ENSG00000090615	GOLGA3	38	2	1	2	1	2.181	1.853	1.758	0.096	2
ENSG00000184731	FAM110C	26	1	1	2	1	3.661	1.851	1.746	0.105	2
ENSG00000101605	MYOM1	38	2	1	2	1	2.727	1.849	1.579	0.269	1
ENSG00000137491	SLCO2B1	36	1	1	2	1	5.496	1.846	1.056	0.79	1
ENSG00000041982	TNC	33	2	1	2	1	3.235	1.846	1.833	0.013	2
ENSG00000177663	IL17RA	35	2	1	2	1	7.875	1.843	1.601	0.243	2
ENSG00000135968	GCC2	39	2	1	2	1	5.68	1.842	1.728	0.115	1
ENSG00000075292	ZNF638	38	2	1	2	1	3.73	1.841	1.805	0.037	1
ENSG00000114346	ECT2	37	2	1	2	1	0.294	1.841	1.836	0.006	2
ENSG00000169994	MYO7B	28	2	1	2	1	7.798	1.839	1.54	0.299	1
ENSG00000250305	KIAA1456	39	2	1	2	1	6.577	1.838	1.811	0.028	1
ENSG00000135148	TRAFD1	40	2	1	2	1	2.925	1.836	1.792	0.044	1
ENSG00000122035	RASL11A	35	1	1	2	1	2.321	1.835	1.835	0	2
ENSG00000156284	CLDN8	29	2	1	2	1	2.673	1.835	1.824	0.011	2
ENSG00000106268	NUDT1	33	2	1	2	1	4.833	1.831	1.136	0.695	2
ENSG00000173212	MAB21L3	38	2	1	2	1	0.679	1.83	1.822	0.008	2
ENSG00000144369	FAM171B	38	2	1	2	1	1.847	1.826	1.806	0.02	2
ENSG00000173040	EVC2	29	2	1	2	1	2.478	1.824	0.939	0.885	1
ENSG00000115598	IL1RL2	27	2	1	2	1	4.906	1.818	1.59	0.228	2
ENSG00000106991	ENG	37	1	1	2	1	17.036	1.817	1.564	0.253	0
ENSG00000114520	SNX4	40	2	1	2	1	1.771	1.816	1.801	0.015	2
ENSG00000121903	ZSCAN20	30	2	1	2	1	4.468	1.816	1.646	0.17	2
ENSG00000077935	SMC1B	28	2	1	2	1	3.127	1.815	1.751	0.064	0
ENSG00000105229	PIAS4	35	2	1	2	1	1.138	1.814	1.802	0.011	2
ENSG00000113296	THBS4	34	2	1	2	1	0.864	1.809	1.71	0.1	1
ENSG00000178301	AQP11	36	1	1	2	1	3.406	1.809	1.131	0.678	2
ENSG00000170485	NPAS2	37	2	1	2	1	2.951	1.807	1.773	0.034	1
ENSG00000204131	NHSL2	33	1	1	2	1	7.237	1.805	1.76	0.045	1
ENSG00000180113	TDRD6	28	2	1	2	1	1.14	1.805	1.776	0.029	2
ENSG00000158301	GPRASP2	32	1	1	2	1	13.07	1.803	1.628	0.175	1
ENSG00000138363	ATIC	38	2	1	2	1	1.071	1.803	1.796	0.006	2
ENSG00000108021	FAM208B	39	2	1	2	1	14.195	1.8	1.622	0.178	0
ENSG00000155085	AK9	28	2	1	1	1	0.372	1.797	1.617	0.18	2
ENSG00000196776	CD47	37	2	1	1	1	6.385	1.792	1.224	0.568	0
ENSG00000167780	SOAT2	31	2	1	2	1	0.722	1.79	1.776	0.014	2
ENSG00000130803	ZNF317	29	1	1	2	1	13.114	1.789	1.722	0.067	1
ENSG00000122482	ZNF644	39	2	1	2	1	2.154	1.789	1.785	0.004	2
ENSG00000119685	TTLL5	39	2	1	1	1	1.264	1.788	1.786	0.002	2
ENSG00000159147	DONSON	38	2	1	2	1	0.448	1.788	1.781	0.006	2
ENSG00000124564	SLC17A3	27	2	0	2	1	9.885	1.787	1.571	0.216	1
ENSG00000185156	MFSD6L	28	1	1	2	1	4.982	1.787	1.477	0.309	1
ENSG00000132855	ANGPTL3	40	2	1	2	1	1.372	1.784	1.777	0.007	2
ENSG00000198855	FICD	38	2	1	2	1	1.24	1.783	1.716	0.068	1
ENSG00000162688	AGL	37	2	1	2	1	4.558	1.782	1.762	0.019	1
ENSG00000120054	CPN1	36	2	1	2	1	1.498	1.78	1.685	0.095	2
ENSG00000082438	COBLL1	39	2	1	2	1	4.238	1.774	1.313	0.46	1
ENSG00000148795	CYP17A1	29	2	1	2	1	3.556	1.772	1.72	0.052	2
ENSG00000144468	RHBDD1	40	2	1	2	1	0.815	1.768	1.762	0.006	2
ENSG00000182022	CHST15	39	2	1	2	1	3.459	1.768	1.689	0.078	2
ENSG00000166866	MYO1A	28	2	1	2	1	1.728	1.766	1.615	0.151	0
ENSG00000145982	FARS2	38	2	1	2	1	4.876	1.755	1.659	0.096	2
ENSG00000032219	ARID4A	40	2	1	2	1	0.855	1.753	1.753	0	1
ENSG00000173145	NOC3L	39	2	1	2	1	0.011	1.752	1.752	0	2
ENSG00000151304	SRFBP1	36	1	1	2	1	4.86	1.749	1.713	0.036	2
ENSG00000163328	GPR155	39	2	1	2	1	1.947	1.749	1.61	0.139	2
ENSG00000138459	SLC35A5	40	2	1	2	1	0.597	1.745	1.662	0.083	2
ENSG00000105877	DNAH11	30	2	1	2	1	1.901	1.743	1.727	0.016	1
ENSG00000076356	PLXNA2	33	2	1	2	1	3.442	1.743	1.743	0	2
ENSG00000131831	RAI2	37	1	1	2	1	2.914	1.738	1.704	0.035	1
ENSG00000168538	TRAPPC11	41	2	1	2	1	1.454	1.737	1.733	0.003	1
ENSG00000186566	GPATCH8	37	2	1	2	1	1.529	1.736	1.729	0.007	1
ENSG00000091732	ZC3HC1	36	2	1	2	1	1.147	1.727	1.643	0.084	1
ENSG00000168411	RFWD3	38	2	1	1	1	1.57	1.725	1.711	0.014	2
ENSG00000111261	MANSC1	39	2	1	2	1	5.731	1.721	1.169	0.552	2
ENSG00000130529	TRPM4	33	2	1	2	1	3.766	1.715	1.457	0.258	1
ENSG00000121931	LRIF1	32	1	1	2	1	1.937	1.714	1.692	0.023	2
ENSG00000100426	ZBED4	32	1	1	2	1	7.564	1.713	1.519	0.194	1
ENSG00000186862	PDZD7	31	2	1	2	1	1.164	1.712	1.705	0.007	2
ENSG00000095627	TDRD1	29	2	1	2	1	3.897	1.708	1.653	0.055	1
ENSG00000105976	MET	33	2	1	2	1	4.371	1.707	1.7	0.006	0
ENSG00000180182	MED14	35	2	0	2	1	1.145	1.704	1.703	0.001	1
ENSG00000166716	ZNF592	36	2	1	2	1	4.389	1.703	1.526	0.177	2
ENSG00000066923	STAG3	28	2	1	2	1	2.047	1.7	1.636	0.064	1
ENSG00000163833	FBXO40	35	1	1	2	1	9.282	1.7	1.614	0.086	1
ENSG00000163913	IFT122	41	2	1	2	1	0.421	1.699	1.694	0.005	2
ENSG00000197594	ENPP1	35	2	1	2	1	0.917	1.696	1.655	0.041	2
ENSG00000183137	CEP57L1	39	1	1	2	1	3.472	1.695	1.683	0.012	1
ENSG00000082269	FAM135A	38	2	1	2	1	2.995	1.695	1.684	0.011	2
ENSG00000187790	FANCM	30	2	1	1	1	3.353	1.692	1.664	0.028	2
ENSG00000163918	RFC4	39	2	1	1	1	0.023	1.679	1.679	0	2
ENSG00000132305	IMMT	41	2	1	2	1	2.139	1.673	1.669	0.004	2
ENSG00000100815	TRIP11	38	2	1	2	1	6.653	1.668	1.636	0.033	1
ENSG00000142945	KIF2C	25	2	1	2	1	2.675	1.667	1.665	0.002	2
ENSG00000168143	FAM83B	31	2	1	2	1	2.723	1.666	1.657	0.009	1
ENSG00000084754	HADHA	39	2	1	2	1	3.539	1.661	1.613	0.048	2
ENSG00000157741	UBN2	34	1	1	2	1	3.409	1.66	1.629	0.031	1
ENSG00000181418	DDN	26	1	1	2	1	10.928	1.66	1.575	0.084	1
ENSG00000196476	C20orf96	37	2	1	2	1	2.442	1.658	1.44	0.218	1
ENSG00000180263	FGD6	38	2	1	2	1	3.062	1.657	1.632	0.025	1
ENSG00000128052	KDR	40	2	1	2	1	2.054	1.655	1.607	0.049	2
ENSG00000183833	MAATS1	33	2	1	2	1	3.856	1.654	1.6	0.054	1
ENSG00000081087	OSTM1	39	1	1	2	1	3.15	1.649	1.58	0.069	1
ENSG00000144827	ABHD10	39	1	1	2	1	5.052	1.644	1.574	0.071	1
ENSG00000112297	AIM1	34	2	1	2	1	3.388	1.643	1.494	0.149	1
ENSG00000148602	LRIT1	28	2	1	2	1	2.163	1.642	1.472	0.169	1
ENSG00000163975	MFI2	29	2	1	2	1	2.801	1.642	0.798	0.844	1
ENSG00000112159	MDN1	33	2	1	1	1	6.128	1.641	1.615	0.026	1
ENSG00000164169	PRMT10	41	2	1	2	1	3.123	1.639	1.554	0.085	2
ENSG00000137497	NUMA1	38	2	1	2	1	1.552	1.63	1.571	0.059	1
ENSG00000120451	SNX19	40	2	1	2	1	10.263	1.629	1.581	0.048	1
ENSG00000243710	WDR65	26	1	1	2	1	3.329	1.625	1.58	0.045	1
ENSG00000167670	CHAF1A	28	2	1	2	1	4.316	1.621	1.458	0.163	1
ENSG00000127124	HIVEP3	31	2	1	2	1	4.029	1.617	1.393	0.224	1
ENSG00000130589	HELZ2	28	2	1	2	1	8.23	1.616	1.376	0.24	0
ENSG00000011426	ANLN	32	2	1	1	1	1.9	1.614	1.329	0.285	2
ENSG00000073146	MOV10L1	27	2	1	2	1	2.314	1.613	1.357	0.256	1
ENSG00000154864	PIEZO2	23	1	1	2	1	5.609	1.611	1.185	0.425	1
ENSG00000123473	STIL	31	2	1	2	1	1.306	1.596	1.525	0.071	2
ENSG00000165671	NSD1	39	2	1	2	1	0.61	1.595	1.594	0.002	2
ENSG00000196155	PLEKHG4	25	1	1	2	1	7.861	1.589	1.404	0.185	1
ENSG00000119457	SLC46A2	32	2	1	2	1	0.954	1.585	1.58	0.005	2
ENSG00000136449	MYCBPAP	33	2	1	2	1	7.248	1.58	1.388	0.192	0
ENSG00000184465	WDR27	27	2	1	2	1	6.988	1.579	1.361	0.218	1
ENSG00000127364	TAS2R4	19	1	1	2	1	5.884	1.576	1.119	0.457	2
ENSG00000109762	SNX25	40	2	1	2	1	1.868	1.575	1.551	0.024	1
ENSG00000075151	EIF4G3	39	2	1	2	1	0.506	1.574	1.555	0.019	1
ENSG00000125730	C3	37	2	1	2	1	9.13	1.569	1.501	0.068	1
ENSG00000028203	VEZT	40	2	1	2	1	1.276	1.568	1.556	0.012	1
ENSG00000171060	C8orf74	24	2	1	2	1	5.361	1.567	1.49	0.077	1
ENSG00000087274	ADD1	38	2	1	2	1	0.796	1.565	1.564	0.001	1
ENSG00000104321	TRPA1	30	2	1	2	1	3.512	1.563	1.528	0.035	1
ENSG00000106546	AHR	37	2	1	2	1	4.915	1.561	0.683	0.878	1
ENSG00000129295	LRRC6	37	2	1	2	1	0.516	1.559	1.504	0.055	1
ENSG00000158077	NLRP14	24	1	1	2	1	10.448	1.559	1.007	0.551	2
ENSG00000101868	POLA1	34	2	1	2	1	1.603	1.555	1.511	0.044	1
ENSG00000165555	NOXRED1	30	1	1	2	1	9.168	1.555	1.536	0.018	1
ENSG00000172139	SLC9C1	30	2	1	2	1	8.296	1.554	1.013	0.541	1
ENSG00000116824	CD2	32	2	1	2	1	7.504	1.552	1.396	0.157	1
ENSG00000130762	ARHGEF16	31	2	1	2	1	9.218	1.548	1.269	0.279	1
ENSG00000167716	WDR81	34	2	1	2	1	3.792	1.544	1.542	0.002	1
ENSG00000110848	CD69	32	1	1	2	1	5.42	1.542	0.949	0.593	1
ENSG00000198924	DCLRE1A	40	2	1	2	1	10.425	1.539	1.401	0.137	0
ENSG00000176994	SMCR8	36	2	1	2	1	1.346	1.539	1.365	0.174	1
ENSG00000198677	TTC37	36	2	1	2	1	1.635	1.539	1.536	0.004	1
ENSG00000145283	SLC10A6	34	2	1	2	1	1.673	1.531	1.48	0.051	1
ENSG00000122729	ACO1	41	2	1	2	1	0.575	1.53	1.528	0.003	1
ENSG00000161533	ACOX1	40	2	1	2	1	1.551	1.53	1.528	0.002	1
ENSG00000198589	LRBA	32	2	1	1	1	5.223	1.529	1.459	0.071	1
ENSG00000101670	LIPG	32	1	1	2	1	4.224	1.529	1.509	0.021	2
ENSG00000095951	HIVEP1	37	2	1	2	1	9.758	1.528	1.272	0.256	0
ENSG00000182333	LIPF	22	2	1	2	1	6.286	1.525	1.509	0.016	1
ENSG00000087303	NID2	36	2	1	2	1	4.044	1.523	1.488	0.035	1
ENSG00000066185	ZMYND12	40	2	1	2	1	4.82	1.521	1.21	0.311	1
ENSG00000153575	TUBGCP5	39	2	1	2	1	1.35	1.521	1.44	0.08	2
ENSG00000172508	CARNS1	29	1	1	2	1	3.188	1.521	1.381	0.141	2
ENSG00000141458	NPC1	38	2	1	2	1	3.925	1.519	1.496	0.023	1
ENSG00000089597	GANAB	40	2	1	2	1	0.964	1.519	1.49	0.029	2
ENSG00000113971	NPHP3	35	2	1	2	1	1.146	1.515	1.513	0.002	1
ENSG00000082074	FYB	34	2	1	2	1	3.39	1.514	1.494	0.02	1
ENSG00000132382	MYBBP1A	39	2	1	2	1	5.185	1.514	1.424	0.09	1
ENSG00000174306	ZHX3	36	1	1	2	1	8.976	1.513	1.393	0.12	2
ENSG00000023839	ABCC2	37	2	1	2	1	6.01	1.507	1.475	0.032	1
ENSG00000180089	TMEM86B	25	2	1	2	1	3.478	1.505	1.346	0.159	1
ENSG00000151320	AKAP6	35	2	1	2	1	5.596	1.503	1.466	0.036	1
ENSG00000111834	RSPH4A	34	2	1	1	1	1.323	1.502	1.464	0.038	1
ENSG00000180011	ZADH2	37	2	1	2	1	2.018	1.502	1.211	0.292	2
ENSG00000127362	TAS2R3	26	2	1	2	1	11.466	1.501	1.42	0.081	1
ENSG00000128596	CCDC136	35	2	1	2	1	5.554	1.499	1.039	0.461	0
ENSG00000143278	F13B	35	2	1	2	1	5.404	1.498	1.312	0.186	1
ENSG00000178764	ZHX2	33	1	1	2	1	2.389	1.497	1.495	0.002	2
ENSG00000179941	BBS10	35	2	1	2	1	5.414	1.495	1.402	0.093	1
ENSG00000101162	TUBB1	24	1	1	2	1	4.356	1.488	1.346	0.142	1
ENSG00000185896	LAMP1	37	2	1	2	1	3.22	1.487	1.444	0.043	1
ENSG00000030066	NUP160	39	2	1	2	1	0.485	1.484	1.483	0	1
ENSG00000134759	ELP2	39	2	1	2	1	0.204	1.481	1.466	0.014	1
ENSG00000034533	ASTE1	38	2	1	2	1	5.253	1.48	1.418	0.062	1
ENSG00000148604	RGR	27	2	1	2	1	9.046	1.478	0.725	0.753	1
ENSG00000116678	LEPR	39	2	1	2	1	3.78	1.471	1.435	0.036	1
ENSG00000143653	SCCPDH	40	2	1	1	1	0.218	1.469	1.449	0.02	1
ENSG00000172497	ACOT12	37	2	1	2	1	6.574	1.465	1.403	0.062	1
ENSG00000008226	DLEC1	33	2	1	1	1	5.491	1.462	1.361	0.101	1
ENSG00000140320	BAHD1	36	2	1	2	1	0.225	1.461	1.429	0.032	1
ENSG00000106823	ECM2	40	2	1	1	1	3.282	1.458	1.17	0.287	0
ENSG00000108846	ABCC3	30	2	1	2	1	5.404	1.457	1.202	0.255	0
ENSG00000176834	VSIG10	38	2	1	2	1	3.096	1.457	1.428	0.029	1
ENSG00000147382	FAM58A	22	2	1	2	1	0.347	1.457	1.421	0.036	2
ENSG00000135587	SMPD2	38	2	1	2	1	1.022	1.456	0.983	0.473	1
ENSG00000141027	NCOR1	38	2	1	1	1	0.941	1.456	1.455	0.001	1
ENSG00000182810	DDX28	36	1	1	2	1	5.639	1.456	1.433	0.023	1
ENSG00000125844	RRBP1	37	2	1	2	1	3.474	1.451	1.418	0.033	1
ENSG00000225830	ERCC6	37	2	1	2	1	1.862	1.451	1.44	0.011	2
ENSG00000157131	C8A	37	2	1	2	1	5.762	1.45	1.377	0.073	1
ENSG00000135913	USP37	36	2	1	2	1	0.463	1.449	1.232	0.216	1
ENSG00000178904	DPY19L3	39	2	1	2	1	0.683	1.449	1.445	0.004	2
ENSG00000185420	SMYD3	35	1	1	2	1	4.924	1.446	1.37	0.075	1
ENSG00000168702	LRP1B	24	2	0	2	1	1.699	1.445	1.44	0.006	1
ENSG00000156313	RPGR	29	2	1	1	1	2.629	1.444	1.39	0.054	1
ENSG00000150510	FAM124A	33	2	1	2	1	4.561	1.443	1.293	0.15	1
ENSG00000010219	DYRK4	23	2	1	2	1	4.344	1.442	1.414	0.028	1
ENSG00000083457	ITGAE	32	2	1	2	1	6.374	1.44	1.336	0.104	0
ENSG00000101347	SAMHD1	37	1	1	2	1	15.162	1.437	1.337	0.1	1
ENSG00000091009	RBM27	40	2	1	2	1	1.806	1.436	1.436	0	2
ENSG00000172543	CTSW	28	2	1	2	1	4.376	1.435	1.352	0.084	1
ENSG00000121577	POPDC2	39	2	1	2	1	3.425	1.432	1.408	0.024	1
ENSG00000006744	ELAC2	39	2	1	2	1	3.272	1.431	1.281	0.149	1
ENSG00000124201	ZNFX1	40	2	1	2	1	2.409	1.424	1.122	0.301	1
ENSG00000198865	CCDC152	32	2	1	2	1	0.194	1.424	1.395	0.03	1
ENSG00000143375	CGN	36	2	1	2	1	2.638	1.423	1.42	0.003	1
ENSG00000136869	TLR4	37	2	1	2	1	5.66	1.421	1.17	0.251	0
ENSG00000163607	GTPBP8	36	2	1	2	1	1.914	1.421	1.373	0.048	1
ENSG00000038427	VCAN	37	2	1	2	1	16.924	1.416	1.24	0.176	0
ENSG00000125864	BFSP1	31	2	1	2	1	8.792	1.416	1.302	0.113	1
ENSG00000138039	LHCGR	31	2	1	2	1	1.225	1.416	1.367	0.048	1
ENSG00000114867	EIF4G1	40	2	1	2	1	4.867	1.411	1.33	0.081	1
ENSG00000167419	LPO	31	2	1	2	1	7.556	1.41	1.197	0.212	1
ENSG00000165650	PDZD8	38	2	1	2	1	1.674	1.41	1.407	0.004	2
ENSG00000109205	ODAM	28	1	1	2	1	12.826	1.407	1.134	0.273	0
ENSG00000104976	SNAPC2	36	1	1	2	1	4.224	1.406	0.996	0.409	1
ENSG00000110218	PANX1	35	2	1	2	1	1.709	1.406	1.383	0.022	1
ENSG00000163872	YEATS2	41	2	1	2	1	1.419	1.405	1.398	0.007	1
ENSG00000163673	DCLK3	34	2	1	2	1	3.311	1.402	1.23	0.173	0
ENSG00000104093	DMXL2	35	2	1	2	1	2.805	1.398	1.385	0.013	1
ENSG00000196549	MME	39	2	1	2	1	6.3	1.392	1.112	0.28	0
ENSG00000163935	SFMBT1	40	2	1	2	1	0.305	1.387	1.386	0	2
ENSG00000104904	OAZ1	31	1	1	1	1	0.048	1.384	1.374	0.01	1
ENSG00000164252	AGGF1	40	2	1	2	1	2.431	1.382	0.897	0.484	0
ENSG00000121940	CLCC1	38	2	1	2	1	5.208	1.377	1.31	0.067	1
ENSG00000081237	PTPRC	29	2	1	2	1	7.17	1.372	1.053	0.319	0
ENSG00000101751	POLI	35	2	1	2	1	8.787	1.368	1.32	0.047	1
ENSG00000156802	ATAD2	34	2	1	2	1	2.5	1.368	1.355	0.014	2
ENSG00000178950	GAK	36	2	1	2	1	1.225	1.368	1.36	0.007	2
ENSG00000183621	ZNF438	35	2	1	2	1	4.065	1.366	1.237	0.129	1
ENSG00000068654	POLR1A	37	2	1	2	1	3.299	1.364	1.309	0.055	1
ENSG00000188467	SLC24A5	37	2	1	2	1	1.066	1.363	1.359	0.004	2
ENSG00000106688	SLC1A1	36	2	1	2	1	1.372	1.36	1.067	0.293	1
ENSG00000166960	CCDC178	25	2	0	2	1	11.417	1.36	1.154	0.206	1
ENSG00000198799	LRIG2	38	2	1	2	1	1.093	1.36	1.291	0.069	1
ENSG00000164751	PEX2	38	1	1	2	1	3.373	1.359	1.355	0.004	1
ENSG00000178965	C1orf173	33	2	1	2	1	4.819	1.358	1.21	0.148	0
ENSG00000101955	SRPX	38	2	1	2	1	0.16	1.358	1.355	0.003	1
ENSG00000107175	CREB3	31	1	1	1	1	2.975	1.358	1.01	0.348	1
ENSG00000174197	MGA	35	2	0	2	1	2.38	1.355	1.299	0.056	1
ENSG00000184675	AMER1	32	2	1	2	1	5.656	1.355	1.328	0.027	1
ENSG00000197992	CLEC9A	29	2	1	2	1	5.833	1.355	1.211	0.143	1
ENSG00000169047	IRS1	33	1	1	2	1	4.868	1.353	1.29	0.063	1
ENSG00000100813	ACIN1	39	2	1	2	1	3.74	1.352	1.339	0.012	1
ENSG00000165973	NELL1	33	2	1	2	1	0.866	1.352	1.347	0.005	1
ENSG00000036828	CASR	34	2	1	2	1	2.771	1.349	1.345	0.004	1
ENSG00000143119	CD53	41	2	1	2	1	4.134	1.349	1.262	0.087	1
ENSG00000119684	MLH3	36	2	1	2	1	7.458	1.346	1.255	0.091	1
ENSG00000140835	CHST4	25	1	1	2	1	12.89	1.345	0.581	0.763	1
ENSG00000177728	KIAA0195	37	2	1	2	1	0.549	1.345	1.305	0.04	1
ENSG00000179455	MKRN3	24	2	1	2	1	7.247	1.345	1.118	0.227	1
ENSG00000136122	BORA	35	2	1	2	1	0.863	1.343	1.34	0.003	1
ENSG00000162664	ZNF326	40	2	1	2	1	0.239	1.343	0.934	0.409	1
ENSG00000119004	CYP20A1	41	2	1	2	1	1.309	1.342	1.341	0.001	1
ENSG00000138095	LRPPRC	39	2	1	2	1	6.474	1.337	1.173	0.164	0
ENSG00000136235	GPNMB	41	2	1	2	1	3.148	1.331	1.302	0.028	1
ENSG00000092978	GPATCH2	37	2	1	2	1	1.058	1.329	1.328	0.001	1
ENSG00000112276	BVES	39	2	1	2	1	0.31	1.328	1.32	0.008	1
ENSG00000120903	CHRNA2	26	1	1	2	1	3.318	1.328	1.304	0.024	1
ENSG00000198646	NCOA6	38	2	1	2	1	1.063	1.328	1.327	0.001	1
ENSG00000177575	CD163	28	2	1	2	1	1.326	1.326	0.809	0.517	1
ENSG00000135973	GPR45	25	2	1	2	1	1.796	1.324	1.3	0.024	2
ENSG00000089199	CHGB	38	2	1	2	1	7.146	1.323	1.25	0.073	0
ENSG00000160593	AMICA1	36	1	1	2	1	10.823	1.323	1.218	0.105	1
ENSG00000196867	ZFP28	23	1	1	2	1	5.979	1.323	1.271	0.052	1
ENSG00000101188	NTSR1	30	1	1	2	1	3.974	1.32	1.271	0.049	1
ENSG00000138592	USP8	39	1	1	2	1	4.864	1.319	1.262	0.057	1
ENSG00000197641	SERPINB13	22	2	1	2	1	1.801	1.319	1.113	0.205	1
ENSG00000002822	MAD1L1	34	1	1	2	1	2.692	1.318	1.293	0.025	1
ENSG00000086102	NFX1	39	2	1	2	1	1.71	1.318	1.312	0.006	1
ENSG00000142484	TM4SF5	26	1	1	2	1	9.612	1.318	0.406	0.913	1
ENSG00000168907	PLA2G4F	29	2	1	2	1	7.206	1.318	1.219	0.099	1
ENSG00000148396	SEC16A	34	2	1	2	1	8.119	1.313	1.03	0.283	0
ENSG00000115661	STK16	40	2	1	2	1	0.408	1.313	1.292	0.021	1
ENSG00000164323	KIAA1430	36	2	1	2	1	4.206	1.312	1.276	0.036	1
ENSG00000106066	CPVL	36	2	1	2	1	1.96	1.309	1.285	0.024	1
ENSG00000165632	TAF3	36	2	1	2	1	2.266	1.307	1.234	0.073	1
ENSG00000178053	MLF1	37	2	1	2	1	3.376	1.307	1.28	0.027	1
ENSG00000138231	DBR1	40	2	1	2	1	0.765	1.306	1.3	0.006	1
ENSG00000026508	CD44	39	2	1	2	1	5.472	1.305	0.967	0.338	1
ENSG00000140525	FANCI	34	2	1	2	1	2.955	1.305	1.26	0.046	1
ENSG00000120910	PPP3CC	34	2	1	2	1	0.014	1.303	1.297	0.005	1
ENSG00000179934	CCR8	24	1	1	2	1	8.474	1.303	1.125	0.178	1
ENSG00000130234	ACE2	34	2	1	2	1	10.951	1.302	1.041	0.261	0
ENSG00000096088	PGC	26	2	1	2	1	2.163	1.302	1.3	0.002	1
ENSG00000242802	AP5Z1	35	2	1	2	1	7.83	1.301	1.178	0.123	0
ENSG00000083097	DOPEY1	39	2	1	2	1	2.348	1.301	1.261	0.039	1
ENSG00000131944	C19orf40	32	2	1	2	1	2.712	1.299	1.275	0.023	1
ENSG00000021488	SLC7A9	34	2	1	2	1	0.798	1.298	1.283	0.015	1
ENSG00000169403	PTAFR	35	1	1	2	1	1.383	1.298	1.088	0.21	2
ENSG00000142731	PLK4	33	2	1	2	1	2.304	1.296	1.228	0.068	1
ENSG00000164344	KLKB1	32	2	1	2	1	3.583	1.296	1.239	0.057	1
ENSG00000176896	TCEANC	29	1	1	2	1	7.536	1.296	1.196	0.1	1
ENSG00000119242	CCDC92	36	2	1	2	1	2.144	1.295	1.094	0.201	1
ENSG00000157426	AASDH	40	2	1	2	1	3.209	1.295	1.108	0.186	1
ENSG00000110713	NUP98	39	2	1	2	1	0.411	1.294	1.292	0.002	1
ENSG00000133800	LYVE1	39	1	1	2	1	6.145	1.294	1.28	0.014	1
ENSG00000139144	PIK3C2G	26	2	1	2	1	5.545	1.294	1.219	0.075	1
ENSG00000163219	ARHGAP25	40	2	1	2	1	1.378	1.294	1.261	0.033	1
ENSG00000113073	SLC4A9	32	2	1	2	1	6.127	1.291	1.246	0.045	0
ENSG00000100403	ZC3H7B	36	2	1	2	1	0.199	1.29	1.285	0.005	1
ENSG00000100280	AP1B1	37	2	1	2	1	0.623	1.287	1.286	0.001	1
ENSG00000177084	POLE	30	2	1	2	1	0.955	1.287	1.283	0.004	1
ENSG00000070182	SPTB	33	2	1	2	1	10.882	1.285	1.161	0.124	0
ENSG00000116957	TBCE	39	2	1	2	1	0.906	1.285	1.262	0.023	1
ENSG00000187862	TTC24	26	1	1	2	1	5.015	1.28	1.266	0.013	1
ENSG00000117036	ETV3	36	1	1	2	1	3.033	1.279	1.253	0.026	1
ENSG00000152583	SPARCL1	37	1	1	2	1	16.393	1.278	1.172	0.106	1
ENSG00000164237	CMBL	38	1	1	2	1	4.302	1.278	1.248	0.03	1
ENSG00000162618	ELTD1	39	2	1	2	1	1.454	1.275	1.27	0.005	1
ENSG00000105246	EBI3	28	2	1	2	1	2.039	1.27	1.206	0.064	1
ENSG00000138193	PLCE1	37	2	1	2	1	1.358	1.267	1.254	0.013	1
ENSG00000198400	NTRK1	28	2	1	2	1	4.418	1.266	1.236	0.03	1
ENSG00000184445	KNTC1	31	2	1	2	1	5.54	1.263	0.956	0.307	1
ENSG00000167173	C15orf39	34	2	1	2	1	8.082	1.26	1.162	0.098	1
ENSG00000113504	SLC12A7	26	2	1	2	1	2.587	1.258	0.763	0.495	0
ENSG00000067064	IDI1	36	1	1	2	1	3.395	1.258	1.203	0.055	1
ENSG00000085840	ORC1	32	2	1	2	1	6.723	1.258	1.224	0.035	1
ENSG00000184378	ACTRT3	30	2	1	2	1	1.262	1.258	1.218	0.04	1
ENSG00000121289	CEP89	39	2	1	2	1	1.338	1.257	1.24	0.016	1
ENSG00000178522	AMBN	30	2	1	2	1	4.337	1.253	0.948	0.305	0
ENSG00000116005	PCYOX1	41	2	1	2	1	1.937	1.252	1.187	0.065	2
ENSG00000139044	B4GALNT3	33	2	1	2	1	2.851	1.25	1.231	0.019	1
ENSG00000109016	DHRS7B	38	2	1	2	1	3.567	1.249	1.219	0.03	0
ENSG00000161270	NPHS1	31	2	1	2	1	1.81	1.247	1.213	0.033	0
ENSG00000133742	CA1	22	2	1	2	1	6.968	1.242	1.228	0.014	1
ENSG00000031691	CENPQ	36	2	1	1	1	2.9	1.236	1.196	0.04	1
ENSG00000099219	ERMP1	39	2	1	2	1	2.096	1.236	1.206	0.03	1
ENSG00000164403	SHROOM1	34	2	1	2	1	8.906	1.233	0.939	0.294	1
ENSG00000169432	SCN9A	27	1	1	2	1	11.31	1.233	1.232	0.001	1
ENSG00000156966	B3GNT7	25	1	1	2	1	5.107	1.231	1.148	0.083	1
ENSG00000100731	PCNX	38	2	1	2	1	2.742	1.23	1.229	0.001	1
ENSG00000167703	SLC43A2	38	2	1	2	1	0.666	1.23	1.217	0.013	1
ENSG00000140022	STON2	37	2	1	2	1	1.403	1.229	1.207	0.022	1
ENSG00000058729	RIOK2	41	2	1	2	1	3.842	1.228	1.202	0.026	1
ENSG00000109424	UCP1	26	1	1	1	1	7.721	1.228	0.459	0.768	1
ENSG00000154734	ADAMTS1	38	1	1	2	1	1.84	1.228	1.228	0.001	1
ENSG00000116014	KISS1R	22	1	1	2	1	7.601	1.226	1.127	0.099	0
ENSG00000120210	INSL6	22	1	1	2	1	16.118	1.225	1.114	0.111	1
ENSG00000134853	PDGFRA	36	2	1	2	1	2.798	1.225	1.219	0.006	1
ENSG00000112293	GPLD1	37	2	1	2	1	4.075	1.224	1.066	0.158	1
ENSG00000158786	PLA2G2F	23	1	1	2	1	4.154	1.223	1.126	0.098	1
ENSG00000090565	RAB11FIP3	38	2	1	2	1	0.075	1.222	1.21	0.012	2
ENSG00000164061	BSN	31	2	1	2	1	2.312	1.22	1.194	0.025	1
ENSG00000169126	ARMC4	26	2	1	2	1	4.83	1.22	1.119	0.102	1
ENSG00000185278	ZBTB37	39	2	1	2	1	2.376	1.219	1.219	0	1
ENSG00000164023	SGMS2	35	2	1	2	1	0.001	1.218	1.16	0.058	1
ENSG00000196950	SLC39A10	38	1	1	2	1	4.365	1.218	1.206	0.013	1
ENSG00000170396	ZNF804A	34	2	1	2	1	2.933	1.217	1.137	0.08	1
ENSG00000124789	NUP153	38	2	1	2	1	2.031	1.216	1.206	0.01	1
ENSG00000167487	KLHL26	31	2	1	2	1	0.478	1.215	1.209	0.006	1
ENSG00000116171	SCP2	39	2	1	2	1	0.584	1.214	1.202	0.012	1
ENSG00000187955	COL14A1	34	2	1	2	1	5.276	1.213	1.166	0.046	0
ENSG00000107960	OBFC1	41	2	1	2	1	1.225	1.213	1.144	0.069	1
ENSG00000153292	GPR110	32	2	1	2	1	3.456	1.21	1.139	0.071	1
ENSG00000145194	ECE2	32	2	1	2	1	1.226	1.208	1.176	0.032	1
ENSG00000108557	RAI1	34	2	1	2	1	1.322	1.207	1.062	0.145	0
ENSG00000140451	PIF1	32	2	1	2	1	0.858	1.207	1.207	0.001	1
ENSG00000138823	MTTP	36	2	1	2	1	1.848	1.206	1.198	0.008	1
ENSG00000173698	GPR64	32	2	1	2	1	4.134	1.205	1.154	0.051	1
ENSG00000146856	AGBL3	27	2	1	2	1	0.192	1.203	1.2	0.003	1
ENSG00000140279	DUOX2	29	2	1	2	1	5.6	1.202	1.132	0.07	0
ENSG00000095066	HOOK2	38	2	1	2	1	3.585	1.201	1.197	0.004	1
ENSG00000177595	PIDD	21	2	1	1	1	3.596	1.199	0.793	0.407	1
ENSG00000185615	PDIA2	22	2	1	2	1	2.27	1.197	1.085	0.112	1
ENSG00000134256	CD101	29	2	1	2	1	10.838	1.196	1.054	0.142	0
ENSG00000154134	ROBO3	27	2	1	2	1	1.521	1.195	1.117	0.078	1
ENSG00000189058	APOD	40	2	1	2	1	0.042	1.195	1.126	0.069	1
ENSG00000029534	ANK1	32	2	1	2	1	4.488	1.194	1.188	0.006	1
ENSG00000177628	GBA	35	1	1	2	1	2.903	1.194	1.17	0.024	1
ENSG00000005700	IBTK	38	2	1	2	1	3.334	1.193	1.19	0.003	1
ENSG00000113600	C9	35	2	1	2	1	2.428	1.193	1.16	0.033	1
ENSG00000182118	FAM89A	25	1	1	2	1	2.446	1.193	1.122	0.07	1
ENSG00000179119	SPTY2D1	38	2	1	2	1	0.808	1.192	1.179	0.013	1
ENSG00000155066	PROM2	32	2	1	2	1	4.712	1.19	1.144	0.046	1
ENSG00000100399	CHADL	26	1	1	2	1	4.918	1.189	1.119	0.07	1
ENSG00000140400	MAN2C1	33	2	1	2	1	1.751	1.189	1.181	0.007	1
ENSG00000145220	LYAR	36	1	1	2	1	3.763	1.189	0.659	0.53	1
ENSG00000174606	ANGEL2	39	2	1	2	1	3.617	1.188	1.105	0.083	1
ENSG00000109705	NKX3-2	22	2	1	2	1	0.212	1.187	1.181	0.006	1
ENSG00000113522	RAD50	40	2	1	2	1	0.211	1.187	1.164	0.023	2
ENSG00000166224	SGPL1	40	2	1	2	1	0.844	1.186	1.179	0.007	1
ENSG00000186810	CXCR3	22	1	1	2	1	1.598	1.186	1.177	0.009	1
ENSG00000196497	IPO4	38	2	1	2	1	4.061	1.186	1.167	0.019	1
ENSG00000119397	CNTRL	36	2	1	2	1	3.898	1.182	1.158	0.023	0
ENSG00000069702	TGFBR3	39	1	1	2	1	3.214	1.181	1.133	0.049	1
ENSG00000120725	SIL1	41	2	1	2	1	0.829	1.181	1.177	0.004	1
ENSG00000133657	ATP13A3	37	2	1	1	1	3.334	1.179	1.154	0.026	1
ENSG00000141736	ERBB2	36	2	1	2	1	2.161	1.179	1.142	0.037	1
ENSG00000198087	CD2AP	39	2	1	2	1	1.411	1.179	1.135	0.045	1
ENSG00000144115	THNSL2	40	1	1	2	1	5.624	1.178	1.117	0.061	1
ENSG00000136156	ITM2B	39	2	1	2	1	1.019	1.177	1.177	0	1
ENSG00000135945	REV1	40	2	1	2	1	2.218	1.177	1.138	0.039	2
ENSG00000092445	TYRO3	37	2	1	2	1	5.241	1.175	1.101	0.074	1
ENSG00000168619	ADAM18	29	2	1	2	1	2.159	1.173	1.122	0.051	1
ENSG00000127863	TNFRSF19	39	2	1	2	1	1.453	1.171	1.011	0.16	1
ENSG00000163530	DPPA2	18	2	1	1	1	1.107	1.17	0.702	0.468	1
ENSG00000178826	TMEM139	33	1	1	2	1	11.784	1.17	0.991	0.179	1
ENSG00000132259	CNGA4	27	2	1	2	1	0.724	1.167	1.162	0.006	1
ENSG00000170581	STAT2	35	2	1	2	1	4.732	1.167	1.089	0.078	1
ENSG00000239605	C2orf61	26	2	1	2	1	2.073	1.167	0.71	0.457	1
ENSG00000143512	HHIPL2	27	2	1	2	1	5.267	1.166	1.087	0.079	0
ENSG00000102316	MAGED2	35	2	1	2	1	0.828	1.165	1.137	0.028	1
ENSG00000160803	UBQLN4	35	2	1	2	1	1.216	1.165	1.066	0.099	1
ENSG00000121988	ZRANB3	35	2	1	2	1	4.908	1.162	0.949	0.212	0
ENSG00000144820	GPR128	25	2	1	1	1	6.714	1.162	0.883	0.278	0
ENSG00000125459	MSTO1	37	2	1	2	1	2.015	1.161	1.135	0.026	1
ENSG00000185467	KPNA7	23	2	1	2	1	5.387	1.16	1.123	0.037	1
ENSG00000100557	C14orf105	35	2	1	1	1	2.626	1.159	1.124	0.034	1
ENSG00000136492	BRIP1	30	2	1	1	1	2.121	1.158	0.911	0.247	1
ENSG00000130175	PRKCSH	36	2	1	2	1	2.208	1.157	0.748	0.409	1
ENSG00000165105	RASEF	36	2	1	2	1	1.453	1.157	1.151	0.005	1
ENSG00000005844	ITGAL	36	2	1	2	1	13.091	1.155	1.003	0.152	0
ENSG00000104957	CCDC130	36	2	1	2	1	1.838	1.154	1.15	0.003	1
ENSG00000144815	NXPE3	39	2	1	2	1	1.807	1.154	1.153	0.001	1
ENSG00000170820	FSHR	29	2	1	2	1	0.481	1.154	1.152	0.002	1
ENSG00000143228	NUF2	33	2	1	2	1	5.242	1.153	0.832	0.32	0
ENSG00000102531	FNDC3A	41	2	1	2	1	0.968	1.153	1.15	0.003	1
ENSG00000084093	REST	39	1	1	2	1	2.809	1.151	1.138	0.013	1
ENSG00000151500	THYN1	32	1	1	2	1	2.167	1.151	1.151	0.001	1
ENSG00000178038	ALS2CL	31	2	1	2	1	1.9	1.15	1.048	0.102	1
ENSG00000170890	PLA2G1B	31	2	1	2	1	6.145	1.148	1.062	0.087	1
ENSG00000006837	CDKL3	29	2	1	2	1	1.23	1.147	1.123	0.024	1
ENSG00000171681	ATF7IP	39	2	1	2	1	2.853	1.146	0.971	0.174	1
ENSG00000005884	ITGA3	36	2	1	2	1	5.657	1.145	1.134	0.011	0
ENSG00000204843	DCTN1	40	2	1	2	1	1.418	1.145	1.144	0.001	1
ENSG00000091536	MYO15A	26	2	1	2	1	3.681	1.14	1.068	0.072	1
ENSG00000135124	P2RX4	39	2	1	2	1	1.794	1.138	0.865	0.273	0
ENSG00000163625	WDFY3	37	2	1	2	1	1.696	1.138	1.136	0.003	1
ENSG00000164796	CSMD3	28	1	1	2	1	1.075	1.138	1.137	0.001	1
ENSG00000166140	ZFYVE19	36	2	1	2	1	2.56	1.134	1.125	0.01	0
ENSG00000080200	CRYBG3	36	2	1	2	1	1.61	1.133	1.13	0.003	1
ENSG00000160703	NLRX1	37	2	1	2	1	2.108	1.133	1.126	0.008	1
ENSG00000113302	IL12B	31	2	1	2	1	1.892	1.132	0.119	1.013	1
ENSG00000137478	FCHSD2	39	2	1	2	1	3.483	1.131	1.13	0.001	1
ENSG00000175707	C1orf172	35	2	1	1	1	0.15	1.131	1.084	0.047	1
ENSG00000033178	UBA6	37	2	1	2	1	2.513	1.129	1.127	0.002	1
ENSG00000121210	KIAA0922	37	2	1	2	1	5.52	1.128	1.024	0.104	0
ENSG00000163599	CTLA4	26	1	1	2	1	2.759	1.128	1.1	0.028	1
ENSG00000128829	EIF2AK4	38	2	1	2	1	0.356	1.127	1.125	0.002	1
ENSG00000111452	GPR133	30	2	1	2	1	3.532	1.126	0.973	0.153	1
ENSG00000156515	HK1	41	2	1	2	1	1.565	1.126	1.101	0.025	1
ENSG00000182271	TMIGD1	32	2	1	2	1	3.016	1.126	0.935	0.191	1
ENSG00000158079	PTPDC1	38	1	1	2	1	4.752	1.125	1.014	0.111	0
ENSG00000149573	MPZL2	38	2	1	2	1	1.786	1.125	1.118	0.007	1
ENSG00000128482	RNF112	29	2	1	2	1	9.481	1.124	1.046	0.078	0
ENSG00000142661	MYOM3	31	2	1	2	1	5.128	1.124	1.059	0.065	0
ENSG00000168096	ANKS3	36	1	1	2	1	3.425	1.123	1.121	0.003	1
ENSG00000171824	EXOSC10	41	2	1	2	1	2.773	1.123	1.115	0.008	1
ENSG00000164744	SUN3	30	2	1	2	1	0.364	1.122	1.116	0.006	1
ENSG00000197579	TOPORS	37	2	1	2	1	3.594	1.121	1.074	0.047	1
ENSG00000171659	GPR34	29	1	1	2	1	5.05	1.12	1.084	0.036	1
ENSG00000039600	SOX30	28	2	1	2	1	3.312	1.119	1.052	0.068	0
ENSG00000114439	BBX	41	2	1	2	1	0.934	1.119	1.084	0.035	1
ENSG00000156587	UBE2L6	38	2	1	2	1	7.143	1.118	0.891	0.227	0
ENSG00000102384	CENPI	29	2	1	2	1	3.884	1.118	1.08	0.038	1
ENSG00000103335	PIEZO1	35	2	1	2	1	2.411	1.118	0.589	0.53	1
ENSG00000152785	BMP3	36	1	1	2	1	3.992	1.118	1.104	0.015	1
ENSG00000044090	CUL7	28	2	1	2	1	6.582	1.117	1.082	0.035	1
ENSG00000198650	TAT	38	2	1	2	1	2.144	1.117	1.1	0.017	1
ENSG00000162040	HS3ST6	23	1	1	2	1	10.355	1.116	1.112	0.004	1
ENSG00000165115	KIF27	33	2	1	2	1	0.222	1.116	1.109	0.006	1
ENSG00000213614	HEXA	38	2	1	2	1	5.392	1.116	0.853	0.263	1
ENSG00000008311	AASS	40	2	1	2	1	2.864	1.114	1.1	0.014	1
ENSG00000153767	GTF2E1	41	2	1	2	1	0.417	1.114	0.384	0.73	1
ENSG00000109805	NCAPG	37	2	1	2	1	2.964	1.113	1.107	0.006	1
ENSG00000119812	FAM98A	37	1	1	2	1	2.332	1.113	1.113	0	1
ENSG00000169435	RASSF6	34	2	1	2	1	0.899	1.113	0.695	0.418	1
ENSG00000176879	OR51G1	18	1	1	2	1	0.2	1.113	1.111	0.001	1
ENSG00000129696	TTI2	40	2	1	2	1	5.565	1.111	1.069	0.041	1
ENSG00000168010	ATG16L2	38	2	1	2	1	1.939	1.111	0.893	0.218	1
ENSG00000081051	AFP	30	2	1	2	1	4.57	1.11	0.926	0.184	1
ENSG00000157450	RNF111	38	2	1	2	1	2.708	1.11	1.11	0	1
ENSG00000164542	KIAA0895	35	1	1	2	1	1.073	1.11	1.085	0.024	1
ENSG00000221829	FANCG	35	2	1	2	1	2.011	1.11	1.092	0.018	1
ENSG00000105613	MAST1	29	2	1	2	1	0.515	1.109	1.092	0.017	1
ENSG00000160049	DFFA	35	1	1	2	1	15.488	1.107	1.016	0.091	0
ENSG00000185033	SEMA4B	35	2	1	2	1	1.368	1.107	1.042	0.065	1
ENSG00000101654	RNMT	38	1	1	2	1	4.616	1.104	1.049	0.055	1
ENSG00000156925	ZIC3	24	1	1	2	1	1.024	1.103	1.103	0	1
ENSG00000159256	MORC3	39	2	1	2	1	2.913	1.103	1.101	0.001	1
ENSG00000165621	OXGR1	35	2	1	2	1	2.028	1.103	1.088	0.015	1
ENSG00000135407	AVIL	26	2	1	2	1	3.868	1.102	1.09	0.012	1
ENSG00000071073	MGAT4A	32	2	1	2	1	1.315	1.101	1.101	0	1
ENSG00000010322	NISCH	33	2	1	2	1	1.377	1.099	1.086	0.013	1
ENSG00000093010	COMT	36	1	1	2	1	5.391	1.099	1.053	0.046	1
ENSG00000179776	CDH5	38	2	1	2	1	4.424	1.099	1.027	0.071	1
ENSG00000140691	ARMC5	31	2	1	2	1	3.568	1.097	1.093	0.004	1
ENSG00000151917	BEND6	35	1	1	2	1	0.827	1.097	1.092	0.005	1
ENSG00000174206	C12orf66	33	2	1	1	1	0.46	1.097	1.097	0	1
ENSG00000101407	TTI1	40	2	1	2	1	1.475	1.096	1.051	0.045	0
ENSG00000072364	AFF4	39	2	1	2	1	0.186	1.094	1.094	0	1
ENSG00000172936	MYD88	36	2	1	2	1	1.066	1.093	1.043	0.05	1
ENSG00000197208	SLC22A4	28	2	1	2	1	1.475	1.091	0.324	0.767	1
ENSG00000168310	IRF2	40	1	1	2	1	3.794	1.09	0.44	0.65	1
ENSG00000183091	NEB	29	2	1	1	1	2.321	1.09	1.077	0.013	1
ENSG00000080644	CHRNA3	29	1	1	2	1	3.325	1.089	1.05	0.039	1
ENSG00000109066	TMEM104	33	2	1	2	1	0.501	1.089	1.084	0.005	1
ENSG00000130254	SAFB2	35	2	1	2	1	3.304	1.089	1.056	0.033	1
ENSG00000137776	SLTM	40	2	1	2	1	2.266	1.089	1.079	0.01	1
ENSG00000163687	DNASE1L3	35	2	1	2	1	5.17	1.087	0.87	0.217	0
ENSG00000049759	NEDD4L	41	2	1	2	1	0.414	1.087	1.087	0	1
ENSG00000138449	SLC40A1	38	2	1	1	1	0.352	1.086	0.888	0.198	1
ENSG00000072310	SREBF1	34	2	1	2	1	1.004	1.085	1.063	0.022	1
ENSG00000166689	PLEKHA7	36	2	1	2	1	0.57	1.085	1.08	0.004	1
ENSG00000133812	SBF2	35	2	1	2	1	0.22	1.084	1.081	0.003	1
ENSG00000135925	WNT10A	26	2	1	2	1	0.042	1.081	1.079	0.002	1
ENSG00000178078	STAP2	33	2	1	2	1	6.18	1.08	1.05	0.031	0
ENSG00000196074	SYCP2	28	2	1	2	1	4.39	1.079	1.02	0.059	0
ENSG00000163312	HELQ	38	2	1	2	1	3.013	1.079	1.078	0.001	1
ENSG00000092439	TRPM7	36	2	1	2	1	2.614	1.078	1.06	0.018	1
ENSG00000156931	VPS8	37	2	1	2	1	0.849	1.078	0.968	0.111	1
ENSG00000156265	MAP3K7CL	29	1	1	2	1	0.298	1.077	1.075	0.001	1
ENSG00000188340	OR6N2	21	2	1	2	1	2.203	1.076	1.056	0.021	1
ENSG00000182631	RXFP3	25	1	1	2	1	3.96	1.075	0.911	0.164	1
ENSG00000162994	CLHC1	33	2	1	2	1	1.704	1.073	0.979	0.094	1
ENSG00000079335	CDC14A	38	2	1	2	1	0.386	1.072	1.07	0.002	1
ENSG00000104983	CCDC61	30	1	1	2	1	2.263	1.072	1.047	0.025	1
ENSG00000144554	FANCD2	37	2	1	2	1	6.037	1.071	0.913	0.158	0
ENSG00000146776	ATXN7L1	34	2	1	1	1	2.2	1.071	1.065	0.006	1
ENSG00000152229	PSTPIP2	39	2	1	2	1	2.346	1.07	1.046	0.023	0
ENSG00000140600	SH3GL3	31	1	1	2	1	2.538	1.07	1.069	0.001	1
ENSG00000136715	SAP130	37	2	1	1	1	1.365	1.069	1.068	0.001	1
ENSG00000110025	SNX15	37	1	1	2	1	3.196	1.067	1.066	0.001	1
ENSG00000118193	KIF14	29	2	1	2	1	3.382	1.067	1.027	0.04	1
ENSG00000163877	SNIP1	33	2	1	1	1	0.23	1.067	1.067	0	2
ENSG00000135773	CAPN9	29	2	1	2	1	1.271	1.066	1.02	0.045	0
ENSG00000119777	TMEM214	39	2	1	2	1	1.056	1.065	1.041	0.025	1
ENSG00000181704	YIPF6	40	2	1	2	1	0.059	1.065	1.065	0	1
ENSG00000160746	ANO10	41	2	1	2	1	0.839	1.064	1.029	0.034	1
ENSG00000006071	ABCC8	35	2	1	2	1	0.541	1.062	1.055	0.007	1
ENSG00000091651	ORC6	39	2	1	2	1	0.978	1.062	1.06	0.001	1
ENSG00000096654	ZNF184	23	1	0	1	1	4.022	1.062	0.648	0.414	1
ENSG00000099957	P2RX6	27	2	1	2	1	2.349	1.062	0.888	0.174	1
ENSG00000106785	TRIM14	35	2	1	2	1	0.66	1.062	1.052	0.011	1
ENSG00000178202	KDELC2	37	2	1	2	1	0.559	1.062	1.054	0.008	1
ENSG00000198265	HELZ	37	2	1	2	1	1.407	1.062	1.039	0.023	1
ENSG00000182851	GPIHBP1	29	2	1	2	1	7.907	1.061	0.432	0.629	1
ENSG00000134987	WDR36	37	2	1	2	1	1.424	1.06	1.055	0.005	1
ENSG00000140386	SCAPER	37	2	1	2	1	2.876	1.06	1.058	0.001	1
ENSG00000169964	TMEM42	37	2	1	2	1	2.647	1.06	1.06	0	1
ENSG00000104325	DECR1	40	2	1	2	1	1.936	1.059	1.038	0.021	1
ENSG00000139734	DIAPH3	30	2	1	2	1	0.59	1.059	1.054	0.005	1
ENSG00000147548	WHSC1L1	38	2	1	2	1	3.372	1.059	1.057	0.002	1
ENSG00000110090	CPT1A	33	2	1	2	1	4.196	1.058	0.945	0.113	1
ENSG00000156273	BACH1	38	2	1	2	1	2.079	1.058	0.993	0.065	1
ENSG00000187475	HIST1H1T	19	2	1	1	1	0.974	1.058	1.049	0.009	1
ENSG00000204138	PHACTR4	40	2	1	2	1	2.843	1.058	1.051	0.007	1
ENSG00000138834	MAPK8IP3	31	2	1	2	1	3.568	1.057	1.034	0.023	1
ENSG00000149809	TM7SF2	36	2	1	2	1	0.432	1.057	0.959	0.099	1
ENSG00000127329	PTPRB	37	2	1	2	1	2.833	1.056	1.039	0.017	1
ENSG00000143499	SMYD2	39	2	1	2	1	0.869	1.056	1.041	0.015	1
ENSG00000198626	RYR2	33	2	1	2	1	0.074	1.056	1.047	0.008	1
ENSG00000006747	SCIN	36	2	1	2	1	2.208	1.055	1.054	0	1
ENSG00000147601	TERF1	34	2	1	2	1	1.966	1.055	1.046	0.009	1
ENSG00000157191	NECAP2	37	2	1	2	1	1.885	1.055	1.055	0	1
ENSG00000175018	TEX36	24	1	1	2	1	1.078	1.055	1.044	0.011	1
ENSG00000145087	STXBP5L	29	2	1	2	1	0.25	1.054	0.875	0.18	1
ENSG00000164306	PRIMPOL	36	2	1	2	1	1.597	1.054	0.974	0.08	1
ENSG00000162944	RFTN2	41	2	1	2	1	1.665	1.052	1.051	0.001	1
ENSG00000085760	MTIF2	39	2	1	2	1	3.623	1.05	0.821	0.229	0
ENSG00000070159	PTPN3	38	2	1	2	1	2.279	1.05	1.042	0.008	1
ENSG00000131069	ACSS2	41	2	1	2	1	0.123	1.05	1.025	0.024	1
ENSG00000125648	SLC25A23	36	2	1	2	1	0.21	1.048	1.047	0.001	1
ENSG00000174173	TRMT10C	38	2	1	2	1	2.12	1.048	0.153	0.895	1
ENSG00000164124	TMEM144	37	2	1	2	1	1.19	1.047	1.042	0.005	1
ENSG00000069943	PIGB	39	2	1	2	1	1.837	1.046	1.025	0.021	1
ENSG00000118496	FBXO30	37	2	1	2	1	1.119	1.046	1.045	0.001	1
ENSG00000134627	PIWIL4	28	1	1	2	1	6.247	1.046	0.981	0.065	1
ENSG00000153233	PTPRR	38	2	1	2	1	0.301	1.046	1.031	0.015	1
ENSG00000164062	APEH	39	2	1	2	1	2.755	1.046	1.04	0.006	1
ENSG00000097046	CDC7	39	2	1	2	1	1.277	1.045	1.031	0.014	1
ENSG00000136542	GALNT5	27	2	1	2	1	4.418	1.045	1.025	0.02	1
ENSG00000149182	ARFGAP2	41	2	1	2	1	0.233	1.045	1.043	0.003	1
ENSG00000179958	DCTPP1	35	1	1	2	1	4.72	1.044	1.039	0.005	1
ENSG00000170266	GLB1	37	2	1	2	1	1.244	1.043	0.991	0.052	1
ENSG00000173531	MST1	36	2	1	2	1	1.087	1.043	1.026	0.016	1
ENSG00000134900	TPP2	39	2	1	2	1	5.182	1.042	1.042	0	1
ENSG00000147650	LRP12	39	2	1	2	1	0.74	1.042	0.142	0.9	1
ENSG00000103356	EARS2	36	2	1	1	1	2.923	1.041	1.036	0.005	1
ENSG00000163145	C1QTNF7	35	1	1	2	1	0.303	1.041	1.04	0.001	1
ENSG00000163636	PSMD6	40	2	1	2	1	0.048	1.041	1.041	0	1
ENSG00000132915	PDE6A	30	2	1	2	1	2.186	1.04	0.916	0.123	1
ENSG00000163697	APBB2	40	2	1	2	1	0.77	1.04	1.014	0.026	1
ENSG00000103494	RPGRIP1L	37	2	1	2	1	1.798	1.039	1.029	0.01	1
ENSG00000175137	SH3BP5L	35	1	1	2	1	1.216	1.039	1.036	0.002	1
ENSG00000135525	MAP7	39	2	1	2	1	1.503	1.038	0.715	0.322	0
ENSG00000013441	CLK1	38	2	1	2	1	1.027	1.038	1.037	0	1
ENSG00000091073	DTX2	34	1	1	2	1	3.153	1.038	1.037	0	1
ENSG00000100170	SLC5A1	34	2	1	2	1	2.55	1.038	1.034	0.004	1
ENSG00000206557	TRIM71	27	1	1	2	1	0.199	1.038	1.038	0	1
ENSG00000132024	CC2D1A	36	2	1	2	1	0.472	1.036	1.019	0.017	1
ENSG00000137720	C11orf1	33	1	1	2	1	2.844	1.036	1.014	0.021	1
ENSG00000184113	CLDN5	24	1	1	2	1	1.337	1.036	1.033	0.003	1
ENSG00000198931	APRT	35	2	1	2	1	0.718	1.035	1.033	0.002	1
ENSG00000239388	ASB14	38	2	1	2	1	1.821	1.035	1.028	0.006	1
ENSG00000010319	SEMA3G	32	2	1	2	1	2.442	1.032	1.017	0.015	1
ENSG00000066455	GOLGA5	41	2	1	2	1	2.548	1.032	0.995	0.037	1
ENSG00000101544	ADNP2	36	2	1	2	1	5.75	1.032	1.019	0.013	1
ENSG00000166349	RAG1	25	2	1	2	1	2.822	1.032	1.028	0.004	1
ENSG00000169857	AVEN	36	2	1	2	1	1.2	1.031	0.996	0.035	1
ENSG00000107862	GBF1	41	2	1	2	1	0.179	1.03	1.001	0.029	1
ENSG00000066405	CLDN18	33	2	1	2	1	0.355	1.029	1.005	0.024	1
ENSG00000185518	SV2B	36	2	1	2	1	1.519	1.028	1.009	0.019	1
ENSG00000198520	C1orf228	37	2	1	2	1	0.727	1.028	0.563	0.465	1
ENSG00000065243	PKN2	37	2	1	2	1	2.219	1.027	1.026	0	1
ENSG00000196535	MYO18A	40	2	1	2	1	0.173	1.027	1.027	0	1
ENSG00000135378	PRRG4	35	2	1	2	1	0.982	1.026	1.003	0.023	0
ENSG00000123358	NR4A1	36	2	1	2	1	0.27	1.026	1.02	0.006	1
ENSG00000047662	FAM184B	29	2	1	2	1	7.308	1.025	0.985	0.04	0
ENSG00000170037	CNTROB	37	1	1	2	1	4.578	1.025	1.021	0.004	1
ENSG00000157168	NRG1	34	1	1	2	1	1.001	1.024	1.023	0.001	1
ENSG00000166828	SCNN1G	35	2	1	2	1	1.495	1.024	1.02	0.004	1
ENSG00000167077	MEI1	30	2	1	2	1	2.98	1.023	0.957	0.066	0
ENSG00000077943	ITGA8	34	2	1	2	1	2.186	1.023	1.008	0.015	1
ENSG00000164649	CDCA7L	39	2	1	1	1	1.27	1.023	1.02	0.002	1
ENSG00000185880	TRIM69	27	2	1	2	1	2.571	1.023	1.022	0.002	1
ENSG00000138768	USO1	40	2	1	2	1	1.064	1.022	1.007	0.014	1
ENSG00000135049	AGTPBP1	36	2	1	2	1	2.451	1.021	1.021	0	1
ENSG00000047457	CP	40	2	1	2	1	11.43	1.02	0.84	0.179	0
ENSG00000137975	CLCA2	30	2	1	2	1	2.762	1.02	0.957	0.063	1
ENSG00000101850	GPR143	26	2	1	2	1	3.03	1.019	0.982	0.037	1
ENSG00000137492	PRKRIR	30	1	1	2	1	0.001	1.018	1.018	0	1
ENSG00000168758	SEMA4C	36	2	1	2	1	1.702	1.018	1.017	0.001	1
ENSG00000178235	SLITRK1	34	1	1	2	1	0.069	1.018	1.018	0	1
ENSG00000079462	PAFAH1B3	37	2	1	2	1	0.133	1.017	1.017	0	1
ENSG00000153113	CAST	39	2	1	2	1	3.37	1.017	0.955	0.062	1
ENSG00000164011	ZNF691	33	1	1	2	1	1.313	1.017	1.009	0.007	1
ENSG00000171174	RBKS	41	2	1	2	1	2.243	1.017	1.015	0.002	1
ENSG00000171867	PRNP	36	1	1	2	1	1.644	1.016	1.011	0.005	1
ENSG00000118257	NRP2	37	2	1	2	1	0.049	1.015	0.917	0.098	1
ENSG00000154920	EME1	31	2	1	2	1	1.281	1.015	0.996	0.02	1
ENSG00000161381	PLXDC1	34	2	1	2	1	2.395	1.015	1.015	0	1
ENSG00000169083	AR	32	2	1	2	1	0.346	1.014	1.014	0	1
ENSG00000166220	TBATA	27	2	1	2	1	4.617	1.013	0.953	0.06	1
ENSG00000171316	CHD7	35	2	1	2	1	3.092	1.013	0.997	0.017	1
ENSG00000188659	FAM154B	31	1	1	2	1	9.585	1.013	0.518	0.495	1
ENSG00000132031	MATN3	27	2	1	2	1	1.523	1.012	1.004	0.008	1
ENSG00000162714	ZNF496	32	2	1	2	1	2.939	1.012	0.986	0.026	1
ENSG00000165480	SKA3	32	2	1	2	1	3.501	1.012	0.344	0.669	1
ENSG00000196116	TDRD7	38	2	1	2	1	1.732	1.012	1.01	0.002	1
ENSG00000003436	TFPI	38	2	0	2	1	1.193	1.011	0.94	0.071	1
ENSG00000100376	FAM118A	37	1	1	2	1	1.021	1.011	0.938	0.072	1
ENSG00000129493	HEATR5A	31	2	1	2	1	0.365	1.011	0.981	0.03	1
ENSG00000152315	KCNK13	30	2	1	2	1	0.966	1.011	1.005	0.006	1
ENSG00000136160	EDNRB	40	2	1	2	1	0.132	1.009	1.004	0.005	1
ENSG00000136603	SKIL	35	1	1	2	1	5.596	1.009	1.008	0.001	1
ENSG00000074319	TSG101	40	2	1	2	1	0.083	1.008	1.008	0	1
ENSG00000117594	HSD11B1	33	1	1	1	1	7.452	1.008	1.007	0.001	1
ENSG00000162616	DNAJB4	39	2	1	2	1	0.002	1.008	1.008	0.001	1
ENSG00000083544	TDRD3	40	2	1	2	1	1.094	1.007	1.007	0	1
ENSG00000118520	ARG1	35	1	1	2	1	1.007	1.006	0.856	0.15	1
ENSG00000138434	SSFA2	40	2	1	2	1	0.879	1.006	0.991	0.015	1
ENSG00000153774	CFDP1	38	2	1	2	1	0.197	1.006	1.005	0.001	1
ENSG00000170293	CMTM8	40	2	1	2	1	0.052	1.006	1.006	0	1
ENSG00000126010	GRPR	32	2	1	2	1	0.226	1.005	1.003	0.002	1
ENSG00000132128	LRRC41	38	2	1	2	1	0.066	1.005	1.005	0	1
ENSG00000136982	DSCC1	37	1	1	2	1	1.963	1.005	1.004	0.001	1
ENSG00000137996	RTCA	39	2	1	2	1	0.031	1.005	1.005	0	1
ENSG00000158683	PKD1L1	25	2	1	2	1	6.895	1.004	0.631	0.373	0
ENSG00000159596	TMEM69	39	2	1	2	1	0.29	1.004	0.997	0.007	1
ENSG00000162139	NEU3	34	2	1	2	1	3.202	1.004	0.949	0.055	1
ENSG00000068097	HEATR6	35	2	1	2	1	3.155	1.003	0.986	0.017	1
ENSG00000099341	PSMD8	37	2	1	1	1	0.159	1.003	1.002	0	1
ENSG00000168955	TM4SF20	35	2	1	2	1	3.237	1.003	0.93	0.073	1
ENSG00000176390	CRLF3	37	1	0	2	1	0.016	1.003	1.003	0	1
ENSG00000198722	UNC13B	36	2	1	2	1	0.177	1.003	1.002	0	1
ENSG00000130948	HSD17B3	27	1	1	2	1	6.166	1.001	0.737	0.264	0
ENSG00000106366	SERPINE1	32	2	1	2	1	3.068	1.001	0.866	0.135	1
ENSG00000165995	CACNB2	37	2	1	2	1	0.307	1.001	0.99	0.01	1
ENSG00000174788	PCP2	33	2	1	2	1	0.37	1.001	0.989	0.012	1
ENSG00000176974	SHMT1	36	2	1	2	1	0.958	1.001	0.98	0.021	1
ENSG00000254087	LYN	36	1	1	2	1	0.098	1.001	1.001	0	1
ENSG00000101076	HNF4A	35	2	1	2	1	0.049	1	1	0	1
ENSG00000103363	TCEB2	30	1	1	1	1	2	1	1	0	1
ENSG00000104450	SPAG1	34	2	1	2	1	1.375	1	0.995	0.005	1
ENSG00000108799	EZH1	40	2	1	2	1	0	1	1	0	1
ENSG00000112079	STK38	37	2	1	2	1	0	1	1	0	1
ENSG00000118946	PCDH17	34	1	1	2	1	0	1	1	0	1
ENSG00000128739	SNRPN	28	2	1	2	1	0	1	1	0	1
ENSG00000131171	SH3BGRL	37	1	1	2	1	0	1	1	0	1
ENSG00000134375	TIMM17A	36	2	1	1	1	0	1	1	0	1
ENSG00000134996	OSTF1	41	2	1	2	1	0	1	1	0	1
ENSG00000139890	REM2	30	2	1	2	1	0.091	1	0.996	0.004	1
ENSG00000149196	C11orf73	39	2	1	2	1	0	1	1	0	1
ENSG00000166471	TMEM41B	40	1	1	2	1	0.074	1	1	0	1
ENSG00000170091	NSG2	34	2	1	2	1	0	1	1	0	1
ENSG00000177479	ARIH2	40	2	1	2	1	0	1	1	0	1
ENSG00000179933	C14orf119	36	1	1	2	1	1	1	1	0	1

## Sheet: Table_S26D
Table S26
Summed posterior probabilities of convergent and divergent substitutions among pairs of non-subterranean taxa. Abbreviations: PP – posterior probability.
(D) Guinea pig and mouse + rat
Ensembl gene code	Gene name	#taxa	#Afrotheria (2)	#Guinea pig (1)	#Muridae (2)	#Common shrew (1)	Total PP divergence	Total PP convergence	Total PP parallel	Total PP strict convergence	#Sites PP > 0.5
ENSG00000067225	PKM	34	2	1	1	1	0.262	21.615	20.984	0.631	22
ENSG00000151914	DST	36	2	1	2	1	36.115	20.05	18.588	1.463	19
ENSG00000139618	BRCA2	35	2	1	2	1	68.074	17.136	14.568	2.568	14
ENSG00000164199	GPR98	28	2	1	1	1	91.817	16.672	14.853	1.819	16
ENSG00000084674	APOB	34	2	1	2	1	77.504	16.081	15.333	0.748	14
ENSG00000134588	USP26	19	1	1	2	1	82.977	15.094	11.641	3.453	13
ENSG00000038427	VCAN	37	2	1	2	1	88.511	14.454	11.174	3.28	12
ENSG00000173230	GOLGB1	39	2	1	2	1	40.683	14.39	14.118	0.273	12
ENSG00000081479	LRP2	35	2	1	2	1	36.939	13.961	12.786	1.175	13
ENSG00000164151	KIAA0947	31	1	1	2	0	97.457	13.483	10.015	3.469	10
ENSG00000103995	CEP152	37	2	1	2	1	38.004	12.407	10.207	2.2	10
ENSG00000054654	SYNE2	31	2	1	1	1	96.088	12.362	10.891	1.471	10
ENSG00000110723	EXPH5	36	2	1	2	1	32.877	10.117	8.09	2.027	10
ENSG00000175899	A2M	34	2	1	1	1	42.842	9.961	8.453	1.507	9
ENSG00000205038	PKHD1L1	34	2	1	2	1	34.179	9.918	9.389	0.529	10
ENSG00000151503	NCAPD3	36	2	1	2	1	24.188	9.748	9.155	0.593	9
ENSG00000101680	LAMA1	26	2	1	2	1	40.978	9.722	8.5	1.223	5
ENSG00000102921	N4BP1	40	2	1	2	1	13.139	9.716	8.63	1.086	11
ENSG00000042832	TG	25	2	1	1	1	46.349	9.673	8.961	0.713	9
ENSG00000122376	FAM35A	33	1	1	2	0	25.456	9.081	7.236	1.845	9
ENSG00000124003	MOGAT1	29	1	1	2	1	13.691	9.067	9.008	0.059	9
ENSG00000108021	FAM208B	39	2	1	2	1	47.157	9.033	7.255	1.778	7
ENSG00000174038	C9orf131	24	2	1	2	1	35.704	8.971	8.325	0.646	8
ENSG00000133863	TEX15	28	2	1	2	1	47.342	8.926	6.889	2.037	8
ENSG00000139971	C14orf37	37	2	1	2	1	29.302	8.855	6.535	2.32	10
ENSG00000023839	ABCC2	37	2	1	2	1	13.57	8.732	8.153	0.579	9
ENSG00000143971	ETAA1	37	2	1	1	1	28.513	8.699	7.366	1.333	9
ENSG00000132382	MYBBP1A	39	2	1	2	1	15.894	8.281	7.818	0.463	9
ENSG00000133640	LRRIQ1	29	2	1	2	0	27.345	8.253	6.769	1.484	9
ENSG00000198690	FAN1	35	2	1	2	1	19.222	8.103	7.574	0.529	8
ENSG00000164946	FREM1	33	1	1	2	0	16.495	8.093	7.678	0.415	7
ENSG00000206384	COL6A6	25	2	1	2	1	27.763	7.954	7.527	0.427	6
ENSG00000104133	SPG11	40	2	1	2	1	29.975	7.946	7.772	0.174	7
ENSG00000076770	MBNL3	30	2	1	2	1	2.637	7.878	7.827	0.051	8
ENSG00000163092	XIRP2	33	2	1	2	1	29.346	7.875	7.229	0.646	7
ENSG00000118307	CASC1	36	2	1	2	1	7.338	7.853	6.269	1.584	9
ENSG00000164053	ATRIP	39	2	1	1	1	21.234	7.851	7.161	0.691	9
ENSG00000118482	PHF3	38	2	1	2	1	20.681	7.791	7.291	0.5	6
ENSG00000048707	VPS13D	36	2	1	2	1	3.846	7.679	7.448	0.231	8
ENSG00000137871	ZNF280D	37	2	1	2	1	15.197	7.66	7.149	0.511	8
ENSG00000127329	PTPRB	37	2	1	2	1	16.032	7.639	7.309	0.329	7
ENSG00000187790	FANCM	30	2	1	1	1	25.186	7.527	7.267	0.26	5
ENSG00000134962	KLB	32	2	1	2	1	13.601	7.407	6.965	0.442	9
ENSG00000236320	SLFN14	21	1	1	1	1	34.017	7.383	6.963	0.42	6
ENSG00000134256	CD101	29	2	1	2	1	13.128	7.272	6.986	0.287	9
ENSG00000158486	DNAH3	27	1	1	1	1	23.166	7.271	7.145	0.126	6
ENSG00000138336	TET1	28	2	1	2	1	40.151	7.257	5.273	1.985	7
ENSG00000104714	ERICH1	35	2	1	2	1	15.795	7.218	5.773	1.445	7
ENSG00000115850	LCT	29	2	1	2	1	15.555	7.183	6.438	0.746	2
ENSG00000173769	TOPAZ1	23	2	1	2	1	66.743	7.18	6.661	0.519	0
ENSG00000153207	AHCTF1	37	2	1	2	1	30.127	7.16	5.307	1.853	7
ENSG00000116678	LEPR	39	2	1	2	1	11.778	7.125	6.88	0.245	8
ENSG00000176208	ATAD5	30	2	1	2	1	19.2	7.124	6.886	0.238	8
ENSG00000198000	NOL8	34	2	1	1	0	19.829	7.095	6.326	0.769	7
ENSG00000081148	IMPG2	29	2	1	2	1	19.214	7.069	6.954	0.115	7
ENSG00000150893	FREM2	30	2	1	2	1	15.206	7.033	6.923	0.11	8
ENSG00000107290	SETX	39	2	1	2	1	15.157	6.93	6.76	0.171	6
ENSG00000158516	CPA2	25	2	1	2	1	5.698	6.824	6.815	0.009	7
ENSG00000130943	PKDREJ	23	1	1	2	1	64.56	6.81	4.585	2.225	1
ENSG00000001626	CFTR	27	2	1	2	1	18.546	6.81	6.789	0.021	7
ENSG00000112159	MDN1	33	2	1	1	1	38.319	6.808	6.689	0.119	7
ENSG00000147874	HAUS6	37	2	1	2	0	16.505	6.768	6.537	0.231	6
ENSG00000158683	PKD1L1	25	2	1	2	1	49.995	6.739	4.98	1.76	3
ENSG00000132952	USPL1	38	1	1	2	1	41.692	6.726	6.184	0.542	3
ENSG00000196569	LAMA2	36	2	1	2	1	16.719	6.597	6.329	0.268	8
ENSG00000164509	IL31RA	26	2	1	2	1	19.004	6.593	5.783	0.81	7
ENSG00000120451	SNX19	40	2	1	2	1	7.699	6.589	5.888	0.701	7
ENSG00000032219	ARID4A	40	2	1	2	1	32.995	6.541	5.574	0.967	5
ENSG00000163946	FAM208A	40	2	1	2	1	4.263	6.479	6.421	0.058	6
ENSG00000152580	IGSF10	31	2	1	2	1	26.212	6.477	5.443	1.034	5
ENSG00000050405	LIMA1	39	2	1	2	1	12.242	6.446	5.109	1.337	7
ENSG00000154415	PPP1R3A	35	2	1	2	1	28.392	6.413	5.793	0.62	5
ENSG00000160161	CILP2	25	2	1	2	1	24.117	6.36	6.144	0.216	6
ENSG00000046604	DSG2	35	2	1	2	1	8.978	6.355	5.62	0.735	5
ENSG00000105877	DNAH11	30	2	1	2	1	14.854	6.338	6.07	0.268	5
ENSG00000120800	UTP20	37	2	1	2	1	18.706	6.331	5.56	0.771	6
ENSG00000067704	IARS2	41	2	1	2	1	10.069	6.294	5.88	0.414	7
ENSG00000100503	NIN	30	2	1	1	1	43.892	6.267	5.94	0.327	5
ENSG00000145703	IQGAP2	35	2	1	2	1	9.027	6.257	6.227	0.03	6
ENSG00000163629	PTPN13	33	2	1	2	0	34.012	6.173	5.949	0.225	5
ENSG00000204007	GLT6D1	34	2	1	2	1	27.895	6.113	5.748	0.366	6
ENSG00000133318	RTN3	38	2	1	2	1	17.588	6.095	4.912	1.183	7
ENSG00000136542	GALNT5	27	2	1	2	1	15.724	6.089	5.599	0.49	6
ENSG00000170396	ZNF804A	34	2	1	2	1	20.917	6.075	4.654	1.421	6
ENSG00000172167	MTBP	34	2	1	2	1	13.255	6.05	5.539	0.511	7
ENSG00000100629	CEP128	30	2	1	1	1	16.017	6.015	5.591	0.424	5
ENSG00000075826	SEC31B	29	2	1	2	1	12.097	6.006	5.742	0.264	6
ENSG00000188039	NWD1	25	2	1	2	1	15.729	6.006	4.256	1.75	7
ENSG00000254656	RTL1	19	1	1	2	0	39.856	6.004	5.037	0.967	2
ENSG00000044459	CNTLN	38	2	1	1	1	19.2	5.998	5.144	0.854	6
ENSG00000153002	CPB1	27	1	1	2	1	10.534	5.991	5.947	0.044	6
ENSG00000016490	CLCA1	30	2	1	2	1	17.255	5.982	4.799	1.183	5
ENSG00000137776	SLTM	40	2	1	2	1	4.611	5.929	5.75	0.18	6
ENSG00000137497	NUMA1	38	2	1	2	1	10.41	5.922	4.797	1.125	6
ENSG00000152583	SPARCL1	37	1	1	2	1	12.21	5.905	5.508	0.397	5
ENSG00000172139	SLC9C1	30	2	1	2	1	21.109	5.882	5.399	0.483	6
ENSG00000102763	VWA8	37	2	1	2	1	4.225	5.882	5.875	0.007	7
ENSG00000104356	POP1	38	2	1	2	1	8.654	5.873	5.507	0.366	6
ENSG00000163625	WDFY3	37	2	1	2	1	3.11	5.864	5.827	0.037	5
ENSG00000053747	LAMA3	30	2	1	2	1	46.155	5.847	4.214	1.634	3
ENSG00000136546	SCN7A	25	2	1	2	1	55.406	5.84	5.294	0.546	1
ENSG00000135968	GCC2	39	2	1	2	1	12.528	5.826	5.69	0.136	5
ENSG00000155640	C10orf12	30	2	1	1	1	33.841	5.815	5.346	0.469	5
ENSG00000152818	UTRN	36	2	1	1	1	21.37	5.811	5.565	0.247	6
ENSG00000122482	ZNF644	39	2	1	2	1	5.39	5.798	5.115	0.683	6
ENSG00000178971	CTC1	36	2	1	2	1	19.741	5.737	5.228	0.509	6
ENSG00000126883	NUP214	36	2	1	2	1	14.437	5.688	5.655	0.033	6
ENSG00000118690	ARMC2	33	2	1	1	1	15.096	5.666	5.517	0.148	6
ENSG00000148843	PDCD11	39	2	1	2	1	20.04	5.658	5.596	0.062	5
ENSG00000135837	CEP350	37	2	1	2	1	12.531	5.652	5.491	0.161	7
ENSG00000132849	INADL	38	2	1	2	1	24.592	5.647	4.237	1.41	6
ENSG00000168491	CCDC110	27	2	1	1	1	19.696	5.638	5.292	0.346	5
ENSG00000069712	KIAA1107	37	2	1	2	1	33.038	5.621	4.957	0.664	5
ENSG00000127603	MACF1	35	2	1	2	1	13.117	5.616	5.328	0.289	5
ENSG00000154258	ABCA9	20	1	1	2	1	25.49	5.597	5.402	0.196	5
ENSG00000115020	PIKFYVE	33	2	1	2	1	2.205	5.596	5.555	0.041	6
ENSG00000138182	KIF20B	34	2	1	2	1	18.735	5.564	5.159	0.405	5
ENSG00000082438	COBLL1	39	2	1	2	1	16.7	5.562	5.481	0.081	6
ENSG00000138592	USP8	39	1	1	2	1	9.034	5.552	4.782	0.77	5
ENSG00000050030	KIAA2022	30	2	1	2	1	8.632	5.528	5.368	0.16	5
ENSG00000156535	CD109	35	2	1	2	1	19.677	5.518	4.947	0.571	5
ENSG00000039319	ZFYVE16	34	2	1	2	1	19.915	5.503	4.303	1.2	5
ENSG00000103671	TRIP4	41	2	1	2	1	1.574	5.472	5.47	0.002	6
ENSG00000124789	NUP153	38	2	1	2	1	5.994	5.459	4.649	0.81	6
ENSG00000165899	OTOGL	17	1	1	2	0	16.162	5.457	5.385	0.072	5
ENSG00000109943	CRTAM	31	2	1	2	0	10.028	5.428	4.922	0.506	5
ENSG00000066933	MYO9A	34	2	1	2	1	10.109	5.406	5.131	0.274	5
ENSG00000118246	FASTKD2	40	2	1	2	1	17.664	5.39	4.308	1.081	6
ENSG00000180347	CCDC129	32	1	1	2	1	32.894	5.371	4.86	0.511	4
ENSG00000165757	KIAA1462	36	2	1	2	1	21.653	5.33	4.1	1.23	4
ENSG00000168411	RFWD3	38	2	1	1	1	15.636	5.301	5.059	0.241	5
ENSG00000188162	OTOG	27	2	1	2	0	13.402	5.297	5.267	0.03	6
ENSG00000169550	MUC15	27	2	1	2	1	23.576	5.286	4.691	0.595	4
ENSG00000108846	ABCC3	30	2	1	2	1	10.175	5.257	4.555	0.702	6
ENSG00000151838	CCDC175	30	2	1	2	1	47.557	5.256	3.89	1.366	2
ENSG00000104755	ADAM2	28	2	1	2	1	23.693	5.256	4.706	0.549	5
ENSG00000156858	PRR14	37	2	1	2	1	4.334	5.256	4.085	1.171	5
ENSG00000158077	NLRP14	24	1	1	2	1	39.269	5.249	4.566	0.683	3
ENSG00000134250	NOTCH2	34	2	1	2	1	3.299	5.245	5.242	0.004	5
ENSG00000107960	OBFC1	41	2	1	2	1	3.692	5.245	5.206	0.039	6
ENSG00000121210	KIAA0922	37	2	1	2	1	8.828	5.239	4.504	0.735	5
ENSG00000114956	DGUOK	39	1	1	2	1	12.515	5.222	4.817	0.405	4
ENSG00000143278	F13B	35	2	1	2	1	9.142	5.216	4.447	0.769	6
ENSG00000182898	TCHHL1	23	1	1	2	1	39.678	5.204	4.274	0.93	2
ENSG00000087008	ACOX3	32	2	1	2	0	6.829	5.144	5.104	0.04	6
ENSG00000006634	DBF4	36	2	1	1	1	11.924	5.126	3.773	1.353	5
ENSG00000184445	KNTC1	31	2	1	2	1	18.286	5.104	4.563	0.541	5
ENSG00000081051	AFP	30	2	1	2	1	15.173	5.101	4.927	0.173	4
ENSG00000170379	FAM115C	23	2	1	1	1	23.151	5.1	4.446	0.654	6
ENSG00000065060	UHRF1BP1	32	2	1	2	1	16.721	5.074	4.998	0.076	4
ENSG00000106070	GRB10	32	2	1	2	1	6.24	5.057	4.543	0.514	5
ENSG00000101745	ANKRD12	38	1	1	1	1	7.837	5.042	5.026	0.017	5
ENSG00000165164	CXorf22	27	2	1	2	1	18.551	5.01	4.221	0.789	5
ENSG00000147679	UTP23	38	2	1	2	1	5.058	4.99	4.99	0	5
ENSG00000166035	LIPC	36	2	1	2	1	13.064	4.959	4.391	0.568	5
ENSG00000092853	CLSPN	34	2	1	1	1	20.576	4.942	4.129	0.813	5
ENSG00000197969	VPS13A	36	2	1	2	1	17.77	4.935	4.848	0.087	5
ENSG00000164342	TLR3	39	2	1	2	1	5.409	4.916	4.158	0.758	4
ENSG00000114933	INO80D	37	2	1	2	1	1.774	4.913	4.831	0.082	5
ENSG00000101574	METTL4	38	2	1	2	1	15.082	4.904	3.827	1.077	4
ENSG00000198589	LRBA	32	2	1	1	1	16.735	4.901	4.405	0.495	5
ENSG00000008294	SPAG9	39	2	1	2	1	0.274	4.9	4.883	0.018	5
ENSG00000109794	FAM149A	37	1	1	2	1	3.686	4.862	4.791	0.071	5
ENSG00000172901	AQPEP	29	2	1	2	1	27.296	4.831	4.734	0.097	3
ENSG00000082269	FAM135A	38	2	1	2	1	14.099	4.822	4.206	0.616	5
ENSG00000182179	UBA7	33	2	1	2	1	11.889	4.818	4.445	0.374	5
ENSG00000167657	DAPK3	35	2	1	2	1	1.681	4.816	4.769	0.047	5
ENSG00000118873	RAB3GAP2	39	2	1	2	1	7.144	4.815	3.439	1.377	5
ENSG00000048649	RSF1	40	1	1	2	1	8.76	4.809	4.798	0.011	5
ENSG00000163521	GLB1L	40	2	1	2	1	8.789	4.806	4.683	0.123	5
ENSG00000140534	TICRR	29	2	1	2	1	15.053	4.786	4.634	0.152	5
ENSG00000143537	ADAM15	37	2	1	2	1	3.295	4.766	4.443	0.322	5
ENSG00000127951	FGL2	40	2	1	2	1	8.631	4.74	4.079	0.661	3
ENSG00000083857	FAT1	34	2	1	2	1	7.438	4.733	4.526	0.207	4
ENSG00000004846	ABCB5	26	2	1	2	1	16.811	4.728	4.659	0.069	3
ENSG00000130234	ACE2	34	2	1	2	1	12.953	4.728	4.478	0.25	4
ENSG00000107186	MPDZ	40	2	1	2	1	15.492	4.725	4.653	0.072	4
ENSG00000135953	MFSD9	34	2	1	2	1	3.722	4.708	4.483	0.225	5
ENSG00000167395	ZNF646	33	2	1	2	1	23.843	4.705	4.302	0.403	2
ENSG00000152582	SPEF2	31	2	1	2	1	16.084	4.683	4.026	0.658	1
ENSG00000158816	VWA5B1	30	2	1	2	1	7.968	4.671	4.282	0.39	6
ENSG00000131747	TOP2A	30	2	1	2	1	9.787	4.66	4.597	0.063	5
ENSG00000075151	EIF4G3	39	2	1	2	1	5.808	4.646	3.882	0.763	5
ENSG00000214944	ARHGEF28	28	1	1	2	1	7.047	4.618	4.201	0.418	5
ENSG00000178295	GEN1	38	2	1	2	1	26.458	4.616	4.192	0.423	3
ENSG00000185156	MFSD6L	28	1	1	2	1	3.729	4.613	4.574	0.039	5
ENSG00000144820	GPR128	25	2	1	1	1	28.585	4.601	4.353	0.248	3
ENSG00000134313	KIDINS220	39	2	1	2	1	2.883	4.588	4.555	0.033	4
ENSG00000008226	DLEC1	33	2	1	1	1	15.961	4.587	3.88	0.707	5
ENSG00000107771	CCSER2	41	2	1	2	1	11.446	4.584	4.561	0.023	4
ENSG00000181555	SETD2	39	2	1	2	1	9.548	4.582	4.522	0.059	4
ENSG00000078018	MAP2	38	2	1	2	0	18.692	4.58	3.731	0.849	5
ENSG00000075292	ZNF638	38	2	1	2	1	19.081	4.563	4.298	0.265	4
ENSG00000126822	PLEKHG3	34	2	1	2	1	4.439	4.555	4.285	0.27	5
ENSG00000163512	AZI2	38	2	1	2	1	1.258	4.516	4.512	0.005	5
ENSG00000140525	FANCI	34	2	1	2	1	6.186	4.497	4.122	0.374	5
ENSG00000119684	MLH3	36	2	1	2	1	16.703	4.478	3.552	0.925	3
ENSG00000088035	ALG6	36	2	1	2	1	3.25	4.437	3.851	0.587	3
ENSG00000122863	CHST3	30	2	1	2	1	2.233	4.423	4.144	0.279	5
ENSG00000183856	IQGAP3	28	2	1	2	1	7.69	4.419	4.155	0.263	5
ENSG00000091106	NLRC4	21	0	1	2	1	12.556	4.413	4.196	0.217	5
ENSG00000121940	CLCC1	38	2	1	2	1	5.376	4.405	4.132	0.274	5
ENSG00000148795	CYP17A1	29	2	1	2	1	8.933	4.395	3.853	0.542	3
ENSG00000177409	SAMD9L	24	2	1	2	1	27.761	4.395	3.982	0.412	4
ENSG00000091138	SLC26A3	29	2	1	2	1	7.276	4.366	4.334	0.032	5
ENSG00000123485	HJURP	32	1	1	2	1	25.645	4.332	3.993	0.339	4
ENSG00000128536	CDHR3	33	2	1	2	1	31.863	4.331	3.577	0.754	4
ENSG00000169344	UMOD	35	2	1	2	1	19.082	4.322	4.262	0.06	4
ENSG00000106804	C5	35	2	1	2	1	12.764	4.319	4.213	0.107	4
ENSG00000120262	CCDC170	31	2	1	2	1	12.314	4.319	4.304	0.015	4
ENSG00000164078	MST1R	32	2	1	2	1	11.199	4.297	4.184	0.113	4
ENSG00000159256	MORC3	39	2	1	2	1	13.222	4.281	4.209	0.072	4
ENSG00000159459	UBR1	39	2	1	2	1	5.565	4.281	3.662	0.619	5
ENSG00000173269	MMRN2	38	2	1	2	0	15.958	4.274	4.013	0.261	4
ENSG00000188554	NBR1	38	1	1	2	1	11.676	4.272	4.124	0.148	4
ENSG00000099812	MISP	23	2	1	2	0	14.109	4.258	3.364	0.894	3
ENSG00000137251	TINAG	33	2	1	1	1	6.573	4.254	3.76	0.494	5
ENSG00000115423	DNAH6	25	2	1	2	1	9.574	4.226	4.178	0.049	3
ENSG00000151835	SACS	34	2	1	2	1	8.101	4.226	4.158	0.068	7
ENSG00000100578	KIAA0586	37	2	1	2	1	11.853	4.22	3.378	0.842	5
ENSG00000025293	PHF20	39	2	1	2	1	3.766	4.216	3.773	0.443	4
ENSG00000148396	SEC16A	34	2	1	2	1	10.549	4.213	3.64	0.574	4
ENSG00000128052	KDR	40	2	1	2	1	4.892	4.212	4.159	0.052	4
ENSG00000179841	AKAP5	34	1	1	2	1	5	4.205	3.392	0.813	4
ENSG00000138095	LRPPRC	39	2	1	2	1	10.436	4.193	3.849	0.344	3
ENSG00000165521	EML5	36	2	1	2	1	1.611	4.181	4.014	0.167	5
ENSG00000116791	CRYZ	37	2	1	2	1	1.65	4.17	4.127	0.043	4
ENSG00000181013	C17orf47	22	1	1	1	1	17.191	4.17	3.804	0.366	4
ENSG00000078070	MCCC1	41	2	1	2	1	5.354	4.165	3.54	0.625	5
ENSG00000145075	CCDC39	32	2	1	2	1	6.731	4.153	3.165	0.988	4
ENSG00000214013	GANC	37	2	1	2	1	5.68	4.153	4.133	0.02	4
ENSG00000165480	SKA3	32	2	1	2	1	8.342	4.145	3.88	0.265	4
ENSG00000121289	CEP89	39	2	1	2	1	12.459	4.134	3.47	0.664	4
ENSG00000151320	AKAP6	35	2	1	2	1	19.429	4.133	3.523	0.61	3
ENSG00000135828	RNASEL	30	1	1	2	1	16.134	4.132	3.48	0.652	3
ENSG00000141431	ASXL3	27	2	1	2	1	12.721	4.13	3.895	0.235	6
ENSG00000198089	SFI1	37	2	1	2	1	12.285	4.117	3.185	0.932	3
ENSG00000149311	ATM	39	2	1	2	1	14.722	4.113	3.837	0.276	5
ENSG00000173421	CCDC36	29	2	1	2	1	24.959	4.109	3.952	0.158	3
ENSG00000168806	LCMT2	30	1	1	2	1	10.906	4.102	3.547	0.555	4
ENSG00000011007	TCEB3	26	0	1	2	0	6.39	4.067	4.015	0.052	4
ENSG00000185313	SCN10A	26	2	1	2	1	21.675	4.061	3.993	0.068	4
ENSG00000112936	C7	37	1	1	2	1	10.366	4.061	3.59	0.47	5
ENSG00000197594	ENPP1	35	2	1	2	1	14.374	4.059	2.746	1.313	4
ENSG00000113522	RAD50	40	2	1	2	1	2.378	4.053	3.96	0.093	4
ENSG00000133706	LARS	41	2	1	2	1	3.294	4.051	3.527	0.524	5
ENSG00000106546	AHR	37	2	1	2	1	14.154	4.045	3.961	0.084	4
ENSG00000136436	CALCOCO2	38	2	1	2	1	34.243	4.044	3.209	0.835	1
ENSG00000174405	LIG4	34	1	1	2	1	3.995	4.043	4.032	0.012	4
ENSG00000150637	CD226	28	1	1	1	1	18.875	4.036	2.741	1.295	4
ENSG00000138347	MYPN	34	2	1	2	1	2.543	4.036	3.807	0.229	5
ENSG00000042317	SPATA7	35	2	1	2	1	18.056	4.028	3.99	0.038	4
ENSG00000153820	SPHKAP	38	2	1	2	1	21.306	4.022	3.471	0.551	3
ENSG00000135596	MICAL1	30	2	1	2	0	3.301	4.018	3.768	0.25	3
ENSG00000160208	RRP1B	39	2	1	2	1	7.555	4.018	2.467	1.551	4
ENSG00000091136	LAMB1	36	2	1	2	1	2.975	4.017	3.172	0.845	4
ENSG00000166401	SERPINB8	26	1	1	2	1	5.093	4.017	3.946	0.071	4
ENSG00000137831	UACA	39	2	1	2	1	10.602	4.016	3.409	0.607	3
ENSG00000173838	2010-03-01	27	2	1	2	1	29.512	3.991	3.859	0.132	2
ENSG00000164171	ITGA2	29	2	1	2	1	9.876	3.99	3.939	0.051	5
ENSG00000165355	FBXO33	40	2	1	2	1	0.001	3.981	3.981	0	4
ENSG00000100299	ARSA	37	2	1	2	1	0.117	3.979	3.974	0.005	4
ENSG00000204084	INPP5B	39	2	1	1	1	3.088	3.974	3.186	0.788	4
ENSG00000024526	DEPDC1	28	1	1	2	1	12.383	3.973	3.892	0.081	4
ENSG00000134489	HRH4	28	2	1	2	1	11.365	3.969	3.825	0.144	4
ENSG00000156787	TBC1D31	40	2	1	2	1	5.843	3.968	3.548	0.42	4
ENSG00000031691	CENPQ	36	2	1	1	1	3.769	3.962	3.421	0.541	4
ENSG00000113441	LNPEP	34	2	1	1	1	5.151	3.956	3.798	0.158	4
ENSG00000136636	KCTD3	40	2	1	2	1	5.803	3.955	3.448	0.508	4
ENSG00000159082	SYNJ1	35	2	1	2	1	4.502	3.954	3.946	0.008	4
ENSG00000168907	PLA2G4F	29	2	1	2	1	11.703	3.952	3.625	0.327	4
ENSG00000136449	MYCBPAP	33	2	1	2	1	10.379	3.939	3.048	0.891	3
ENSG00000173239	LIPM	29	2	1	2	1	0.976	3.922	3.576	0.345	4
ENSG00000171988	JMJD1C	40	2	1	2	1	13.225	3.914	3.877	0.037	3
ENSG00000129317	PUS7L	37	2	1	2	1	8.161	3.912	3.768	0.144	3
ENSG00000106302	HYAL4	28	2	1	2	1	6.231	3.899	3.852	0.047	5
ENSG00000123500	COL10A1	27	2	1	2	1	10.987	3.891	3.796	0.095	3
ENSG00000172037	LAMB2	34	2	1	2	1	3.725	3.888	3.054	0.834	4
ENSG00000118308	LRMP	34	2	1	2	1	5.348	3.874	3.204	0.67	4
ENSG00000119397	CNTRL	36	2	1	2	1	15.774	3.871	3.825	0.046	4
ENSG00000071794	HLTF	40	2	1	2	1	4.2	3.87	2.938	0.933	3
ENSG00000104267	CA2	36	1	1	2	1	6.956	3.87	2.727	1.143	4
ENSG00000165490	C11orf82	33	2	1	2	1	22.345	3.858	3.078	0.78	4
ENSG00000163576	EFHB	35	2	1	2	1	13.135	3.833	3.085	0.748	3
ENSG00000087301	TXNDC16	36	2	1	2	1	5.654	3.833	3.626	0.207	4
ENSG00000188306	LRRIQ4	32	2	1	2	1	14.935	3.825	2.847	0.977	3
ENSG00000090615	GOLGA3	38	2	1	2	1	8.609	3.816	3.134	0.682	4
ENSG00000198477	ZNF280B	23	1	1	1	1	10.581	3.812	3.314	0.498	4
ENSG00000171467	ZNF318	41	2	1	2	1	14.775	3.81	3.596	0.214	3
ENSG00000138593	SECISBP2L	41	2	1	2	1	12.322	3.808	3.085	0.723	4
ENSG00000140678	ITGAX	25	2	1	2	1	25.519	3.805	3.719	0.086	3
ENSG00000113555	PCDH12	33	2	1	2	1	6.878	3.805	3.772	0.033	4
ENSG00000109205	ODAM	28	1	1	2	1	13.038	3.801	3.372	0.429	4
ENSG00000111860	CEP85L	40	2	1	2	1	5.21	3.798	2.863	0.935	4
ENSG00000168502	SOGA2	28	1	1	2	0	9.365	3.795	2.993	0.802	2
ENSG00000130254	SAFB2	35	2	1	2	1	21.545	3.793	3.728	0.064	3
ENSG00000142166	IFNAR1	38	2	1	2	1	20.105	3.791	3.12	0.671	2
ENSG00000160049	DFFA	35	1	1	2	1	3.982	3.785	3.776	0.009	4
ENSG00000090534	THPO	32	1	1	1	0	6.255	3.774	3.759	0.014	4
ENSG00000145241	CENPC	36	2	1	2	1	23.356	3.772	3.141	0.631	4
ENSG00000076650	GPATCH1	40	2	1	2	1	8.208	3.771	3.652	0.12	3
ENSG00000166634	SERPINB12	25	2	1	2	1	11.577	3.762	3.733	0.029	4
ENSG00000185896	LAMP1	37	2	1	2	1	9.41	3.761	3.038	0.722	3
ENSG00000178171	AMER3	29	2	1	2	1	9.145	3.757	3.469	0.287	4
ENSG00000107165	TYRP1	31	2	1	2	1	4.031	3.745	3.562	0.183	3
ENSG00000171861	RNMTL1	38	2	1	2	1	1.434	3.737	3.659	0.079	4
ENSG00000143297	FCRL5	16	1	1	2	0	25.756	3.728	2.828	0.9	3
ENSG00000122008	POLK	39	2	1	2	1	18.709	3.724	3.624	0.101	4
ENSG00000197579	TOPORS	37	2	1	2	1	6.787	3.716	3.167	0.549	4
ENSG00000006459	KDM7A	37	2	1	2	1	0.311	3.712	3.698	0.013	4
ENSG00000173988	LRRC63	24	2	1	2	0	17.749	3.709	3.084	0.626	2
ENSG00000156970	BUB1B	31	2	1	2	1	11.189	3.707	3.683	0.023	3
ENSG00000125863	MKKS	41	2	1	2	1	6.723	3.702	2.69	1.012	4
ENSG00000112902	SEMA5A	36	1	1	2	1	0.735	3.7	3.567	0.134	4
ENSG00000172071	EIF2AK3	40	2	1	2	1	1.596	3.692	3.392	0.3	4
ENSG00000179776	CDH5	38	2	1	2	1	9.382	3.692	3.617	0.075	4
ENSG00000010292	NCAPD2	36	2	1	2	0	6.2	3.687	3.658	0.028	4
ENSG00000088926	F11	34	2	1	2	1	4.629	3.68	2.928	0.752	4
ENSG00000166130	IKBIP	38	2	1	2	1	8.658	3.679	3.655	0.024	3
ENSG00000085224	ATRX	24	1	1	2	1	30.121	3.67	3.579	0.091	2
ENSG00000041982	TNC	33	2	1	2	1	3.757	3.667	3.329	0.338	3
ENSG00000178974	FBXO34	31	1	1	2	1	16.269	3.663	3.391	0.272	3
ENSG00000142606	MMEL1	24	2	1	2	1	12.39	3.661	3.542	0.119	3
ENSG00000141736	ERBB2	36	2	1	2	1	7.762	3.656	2.913	0.743	4
ENSG00000176771	NCKAP5	30	2	1	2	0	24.752	3.65	3.174	0.476	3
ENSG00000129534	MIS18BP1	27	2	1	2	1	19.86	3.649	3.468	0.181	3
ENSG00000151575	TEX9	38	2	1	2	1	6.371	3.647	2.872	0.775	4
ENSG00000102384	CENPI	29	2	1	2	1	12.594	3.64	3.634	0.006	4
ENSG00000130164	LDLR	36	2	1	2	1	6.06	3.62	3.513	0.107	3
ENSG00000111077	TENC1	34	2	1	1	1	2.018	3.609	2.82	0.789	4
ENSG00000164403	SHROOM1	34	2	1	2	1	26.351	3.6	2.678	0.922	4
ENSG00000081026	MAGI3	39	2	1	2	1	5.747	3.578	3.342	0.236	4
ENSG00000136169	SETDB2	40	2	1	2	1	14.07	3.577	3.285	0.292	3
ENSG00000175267	VWA3A	29	2	1	2	1	12.555	3.573	3.179	0.394	4
ENSG00000007171	NOS2	29	2	1	1	1	9.57	3.567	3.348	0.219	4
ENSG00000165271	NOL6	36	2	1	1	1	9.546	3.566	3.555	0.011	4
ENSG00000180488	FAM73A	34	2	1	2	1	4.525	3.55	2.823	0.726	4
ENSG00000105792	C7orf63	37	2	1	2	1	5.775	3.546	3.513	0.033	3
ENSG00000064309	CDON	39	2	1	2	1	4.752	3.544	3.491	0.053	4
ENSG00000121410	A1BG	26	2	1	1	1	25.819	3.542	2.885	0.657	2
ENSG00000136010	ALDH1L2	31	2	1	2	1	2.377	3.541	3.295	0.246	4
ENSG00000181544	FANCB	30	2	1	2	1	21.278	3.537	2.379	1.158	2
ENSG00000138380	CARF	38	2	1	2	1	8.83	3.536	2.976	0.56	3
ENSG00000137338	PGBD1	31	2	1	1	1	21.337	3.529	3.33	0.199	2
ENSG00000169994	MYO7B	28	2	1	2	1	10.494	3.523	3.088	0.435	2
ENSG00000178921	PFAS	38	2	1	2	1	5.074	3.518	3.331	0.187	3
ENSG00000139218	SCAF11	37	2	1	2	1	4.776	3.515	3.269	0.246	4
ENSG00000171634	BPTF	34	2	1	1	1	8.084	3.508	3.468	0.039	3
ENSG00000167895	TMC8	28	2	1	2	0	5.749	3.503	3.227	0.276	3
ENSG00000140527	WDR93	28	2	1	2	1	15.87	3.503	3.409	0.094	4
ENSG00000179148	ALOXE3	28	2	1	2	1	1.831	3.502	3.281	0.221	4
ENSG00000124574	ABCC10	35	2	1	2	0	6.077	3.483	1.551	1.932	4
ENSG00000184675	AMER1	32	2	1	2	1	9.973	3.48	3.229	0.251	3
ENSG00000115594	IL1R1	39	2	1	2	1	18.688	3.476	3.179	0.296	3
ENSG00000033178	UBA6	37	2	1	2	1	6.183	3.468	3.46	0.007	3
ENSG00000135945	REV1	40	2	1	2	1	6.099	3.466	3.378	0.089	3
ENSG00000143514	TP53BP2	40	2	1	2	1	7.01	3.457	2.24	1.217	4
ENSG00000184507	NUTM1	24	2	1	2	1	19.516	3.443	3.18	0.263	3
ENSG00000145390	USP53	38	2	1	2	1	11.341	3.442	3.313	0.129	3
ENSG00000217555	CKLF	29	2	1	2	1	3.83	3.441	3.372	0.069	3
ENSG00000185477	GPRIN3	34	1	1	2	1	23.203	3.437	3.169	0.268	2
ENSG00000101353	MROH8	29	2	1	2	1	15.092	3.432	3.193	0.239	3
ENSG00000171202	TMEM126A	37	2	1	2	1	2.22	3.432	3.025	0.407	4
ENSG00000164393	GPR111	26	2	1	2	1	15.746	3.405	2.109	1.296	4
ENSG00000110060	PUS3	37	2	1	2	1	0.902	3.392	3.287	0.105	3
ENSG00000170289	CNGB3	24	2	1	2	1	13.844	3.383	3.268	0.115	2
ENSG00000145975	FAM217A	29	2	1	2	1	20.96	3.377	2.792	0.585	2
ENSG00000010327	STAB1	35	2	1	2	1	17.889	3.376	3.062	0.314	3
ENSG00000198838	RYR3	30	2	1	2	1	3.393	3.374	3.358	0.016	4
ENSG00000155090	KLF10	37	1	1	2	0	6.686	3.373	2.557	0.816	2
ENSG00000144649	FAM198A	27	1	1	2	1	9.249	3.363	2.899	0.464	3
ENSG00000187742	SECISBP2	40	2	1	2	1	7.975	3.362	2.743	0.619	3
ENSG00000173083	HPSE	35	2	1	2	1	4.867	3.359	2.102	1.258	3
ENSG00000091536	MYO15A	26	2	1	2	1	7.009	3.358	3.21	0.148	5
ENSG00000179046	TRIML2	24	2	1	2	1	19.709	3.355	3.26	0.095	3
ENSG00000107863	ARHGAP21	39	2	1	2	1	7.045	3.354	3.285	0.069	3
ENSG00000183530	PRR14L	34	2	1	2	1	13.905	3.353	3.074	0.279	2
ENSG00000110756	HPS5	39	2	1	2	1	4.461	3.35	3.332	0.017	3
ENSG00000213918	DNASE1	34	2	1	2	1	2.771	3.35	3.248	0.102	4
ENSG00000048028	USP28	39	2	1	2	1	6.847	3.348	3.313	0.035	4
ENSG00000179934	CCR8	24	1	1	2	1	14.32	3.341	2.873	0.468	4
ENSG00000175697	GPR156	30	2	1	2	1	10.464	3.333	2.519	0.815	2
ENSG00000121053	EPX	26	2	1	2	0	4.127	3.333	3.311	0.023	4
ENSG00000137968	SLC44A5	29	1	1	2	1	20.028	3.333	2.322	1.011	4
ENSG00000059588	TARBP1	36	2	1	1	1	19.736	3.332	2.779	0.552	3
ENSG00000152380	FAM151B	38	2	1	2	1	3.076	3.325	2.562	0.763	4
ENSG00000197056	ZMYM1	30	2	1	2	1	12.621	3.318	3.017	0.301	2
ENSG00000132549	VPS13B	34	2	1	2	1	4.325	3.317	2.682	0.635	3
ENSG00000162669	HFM1	27	2	1	2	1	3.26	3.309	3.015	0.294	4
ENSG00000152217	SETBP1	36	2	1	2	1	1.228	3.304	3.239	0.065	3
ENSG00000249115	HAUS5	35	2	1	2	1	10.195	3.304	2.663	0.641	3
ENSG00000005844	ITGAL	36	2	1	2	1	12.621	3.299	2.851	0.447	4
ENSG00000127980	PEX1	40	2	1	2	1	10.639	3.295	3.249	0.046	3
ENSG00000134909	ARHGAP32	35	2	1	2	1	6.099	3.291	3.124	0.168	3
ENSG00000133105	RXFP2	28	2	1	2	1	1.777	3.289	2.977	0.312	4
ENSG00000157426	AASDH	40	2	1	2	1	7.348	3.282	2.185	1.097	3
ENSG00000081014	AP4E1	39	2	1	2	1	10.809	3.28	2.831	0.448	4
ENSG00000115232	ITGA4	34	2	1	2	1	9.064	3.273	3.165	0.108	4
ENSG00000197632	SERPINB2	26	2	1	2	1	8.888	3.272	2.759	0.513	3
ENSG00000167173	C15orf39	34	2	1	2	1	6.481	3.268	3.004	0.264	2
ENSG00000186260	MKL2	40	2	1	2	1	5.686	3.267	2.816	0.451	4
ENSG00000162924	REL	31	2	1	2	1	4.17	3.259	2.697	0.561	4
ENSG00000151491	EPS8	41	2	1	2	1	2.146	3.248	3.238	0.01	3
ENSG00000182271	TMIGD1	32	2	1	2	1	5.476	3.241	2.974	0.267	4
ENSG00000105357	MYH14	22	2	1	2	0	6.616	3.239	3.141	0.098	3
ENSG00000115942	ORC2	40	2	1	2	1	5.953	3.23	3.036	0.194	3
ENSG00000024048	UBR2	40	2	1	2	1	8.43	3.227	3.217	0.01	3
ENSG00000047346	FAM214A	40	2	1	2	1	7.669	3.224	2.266	0.958	3
ENSG00000089682	RBM41	37	2	1	2	1	3.433	3.224	3.222	0.002	3
ENSG00000165124	SVEP1	34	2	1	2	1	14.368	3.218	2.706	0.512	2
ENSG00000143815	LBR	39	2	1	2	1	7.472	3.209	2.516	0.693	3
ENSG00000157450	RNF111	38	2	1	2	1	5.285	3.208	3.205	0.002	3
ENSG00000102901	CENPT	28	2	1	2	1	6.069	3.206	2.607	0.598	3
ENSG00000070019	GUCY2C	30	2	1	2	1	6.242	3.202	2.835	0.367	3
ENSG00000035928	RFC1	40	2	1	2	1	7.783	3.201	3.153	0.047	3
ENSG00000165392	WRN	37	2	1	2	1	17.12	3.201	3.159	0.043	3
ENSG00000117000	RLF	38	2	1	2	1	5.568	3.199	3.19	0.009	4
ENSG00000196091	MYBPC1	38	2	1	2	1	3.099	3.198	3.197	0	3
ENSG00000181847	TIGIT	26	2	1	2	1	4.819	3.193	2.746	0.447	3
ENSG00000138785	INTS12	39	2	1	2	1	1.238	3.18	3.164	0.017	3
ENSG00000171456	ASXL1	38	2	1	2	1	20.694	3.18	2.544	0.636	3
ENSG00000047457	CP	40	2	1	2	1	9.536	3.178	2.171	1.006	3
ENSG00000086288	NME8	27	2	1	2	1	14.55	3.178	2.955	0.223	3
ENSG00000088808	PPP1R13B	38	2	1	2	1	1.96	3.175	3.17	0.006	3
ENSG00000115365	LANCL1	40	2	1	2	1	1.954	3.175	3.175	0	3
ENSG00000071991	CDH19	28	2	1	2	1	12.109	3.172	2.676	0.496	2
ENSG00000137225	CAPN11	23	1	1	2	1	23.993	3.167	2.589	0.578	3
ENSG00000119392	GLE1	37	2	1	1	1	8.706	3.166	3.095	0.072	3
ENSG00000164061	BSN	31	2	1	2	1	3.31	3.164	3.037	0.128	3
ENSG00000146469	VIP	34	2	1	2	0	0.672	3.162	3.152	0.01	3
ENSG00000128655	PDE11A	31	2	1	2	1	0.359	3.16	3.101	0.058	4
ENSG00000171872	KLF17	24	2	1	2	1	23.603	3.153	2.97	0.182	2
ENSG00000134294	SLC38A2	39	2	1	2	1	2.817	3.146	3.048	0.098	3
ENSG00000172421	EFCAB3	27	2	1	2	1	7.363	3.145	2.92	0.225	3
ENSG00000185900	POMK	37	2	1	2	1	4.84	3.143	3.136	0.007	3
ENSG00000129646	QRICH2	23	1	1	2	0	3.758	3.142	2.91	0.232	2
ENSG00000111912	NCOA7	38	2	1	2	1	10.839	3.129	2.623	0.506	3
ENSG00000163611	SPICE1	39	2	1	2	1	10.872	3.129	3.062	0.066	3
ENSG00000102805	CLN5	41	2	1	2	1	2.001	3.127	3.098	0.029	3
ENSG00000119777	TMEM214	39	2	1	2	1	4.407	3.127	3.069	0.059	3
ENSG00000119608	PROX2	28	2	1	2	1	16.876	3.126	3.052	0.074	3
ENSG00000149305	HTR3B	29	2	1	2	1	11.068	3.125	2.816	0.309	3
ENSG00000187715	KBTBD12	36	1	1	2	1	2.476	3.123	3.123	0.001	3
ENSG00000173567	GPR113	25	2	1	2	1	22.943	3.12	2.313	0.808	2
ENSG00000064692	SNCAIP	36	2	1	2	1	3.98	3.119	2.925	0.194	4
ENSG00000125703	ATG4C	40	2	1	2	1	7.165	3.117	3.11	0.007	3
ENSG00000136153	LMO7	41	2	1	2	1	7.274	3.107	2.762	0.345	4
ENSG00000146477	SLC22A3	36	2	1	2	1	2.232	3.106	3.1	0.007	3
ENSG00000120256	LRP11	39	2	1	2	1	3.704	3.104	2.982	0.122	3
ENSG00000125630	POLR1B	39	2	1	2	1	0.03	3.103	2.868	0.235	3
ENSG00000164989	CCDC171	32	2	1	1	1	7.167	3.101	3.089	0.012	3
ENSG00000134627	PIWIL4	28	1	1	2	1	4.633	3.1	3.075	0.025	3
ENSG00000196074	SYCP2	28	2	1	2	1	25.673	3.097	2.98	0.117	2
ENSG00000205838	TTC23L	28	2	1	2	1	5.461	3.096	3	0.095	2
ENSG00000153201	RANBP2	36	2	1	2	1	4.658	3.095	2.817	0.278	2
ENSG00000165506	DNAAF2	34	2	1	2	1	6.947	3.085	3.014	0.071	3
ENSG00000112818	MEP1A	29	2	1	2	1	14.246	3.077	3.03	0.047	2
ENSG00000204138	PHACTR4	40	2	1	2	1	2.671	3.077	3.047	0.03	3
ENSG00000162946	DISC1	25	1	1	2	1	12.327	3.072	2.286	0.786	2
ENSG00000179119	SPTY2D1	38	2	1	2	1	4.234	3.072	2.544	0.528	3
ENSG00000143374	TARS2	35	2	1	2	1	2.793	3.07	2.962	0.108	3
ENSG00000151773	CCDC122	33	1	1	2	1	1.93	3.067	2.86	0.207	3
ENSG00000183111	ARHGEF37	37	2	1	2	1	6.202	3.067	3.041	0.026	3
ENSG00000164188	RANBP3L	34	2	1	1	1	12.592	3.062	3.035	0.027	3
ENSG00000136492	BRIP1	30	2	1	1	1	14.461	3.058	2.612	0.446	3
ENSG00000043143	JADE2	37	2	1	2	1	1.656	3.054	3.023	0.031	3
ENSG00000163626	COX18	38	2	1	2	1	2.294	3.053	3.046	0.006	3
ENSG00000187164	KIAA1598	39	2	1	2	1	2.543	3.05	3.041	0.009	3
ENSG00000165115	KIF27	33	2	1	2	1	13.705	3.049	2.945	0.103	2
ENSG00000162594	IL23R	29	2	1	2	1	32.979	3.046	2.724	0.322	2
ENSG00000077935	SMC1B	28	2	1	2	1	12.011	3.043	2.377	0.666	3
ENSG00000114480	GBE1	40	2	1	1	1	2.948	3.042	2.86	0.182	3
ENSG00000163938	GNL3	38	2	1	2	1	6.029	3.042	2.99	0.053	3
ENSG00000035681	NSMAF	41	2	1	2	1	4.676	3.041	3.039	0.003	3
ENSG00000169169	CPT1C	29	2	1	2	1	3.429	3.04	2.592	0.449	3
ENSG00000115263	GCG	27	2	1	2	1	0.153	3.039	3.035	0.004	3
ENSG00000166833	NAV2	35	2	1	2	1	0.384	3.039	3.027	0.011	3
ENSG00000106868	SUSD1	34	2	1	1	0	5.863	3.036	2.119	0.917	3
ENSG00000165525	NEMF	40	2	1	2	1	2.595	3.036	3.025	0.011	4
ENSG00000162852	CNST	37	2	1	1	1	12.54	3.034	2.397	0.638	3
ENSG00000134352	IL6ST	40	2	1	2	1	7.851	3.033	2.915	0.117	2
ENSG00000163131	CTSS	40	2	1	2	1	11.62	3.032	2.876	0.157	2
ENSG00000099331	MYO9B	33	2	1	2	0	8.727	3.026	2.995	0.03	3
ENSG00000102781	KATNAL1	31	2	1	1	1	0.609	3.026	3.026	0	3
ENSG00000138193	PLCE1	37	2	1	2	1	4.123	3.026	2.953	0.073	4
ENSG00000176155	CCDC57	31	2	1	2	1	5.393	3.025	1.904	1.122	4
ENSG00000163945	UVSSA	33	2	1	2	1	0.274	3.023	2.984	0.039	3
ENSG00000109674	NEIL3	30	2	1	2	1	7.118	3.022	2.823	0.199	3
ENSG00000075213	SEMA3A	32	2	1	2	1	0.046	3.018	3.01	0.008	3
ENSG00000106009	BRAT1	39	2	1	2	1	4.086	3.018	2.985	0.033	3
ENSG00000081985	IL12RB2	32	2	1	2	1	31.897	3.017	1.453	1.563	0
ENSG00000179409	GEMIN4	39	2	1	2	1	3.431	3.016	2.141	0.875	3
ENSG00000137760	ALKBH8	38	2	1	2	1	5.66	3.011	2.858	0.152	3
ENSG00000159111	MRPL10	40	2	1	2	1	5.248	3.008	2.991	0.017	4
ENSG00000116830	TTF2	33	1	1	2	1	16.994	3.007	2.559	0.448	3
ENSG00000105246	EBI3	28	2	1	2	1	6.442	3.006	2.902	0.104	3
ENSG00000169403	PTAFR	35	1	1	2	1	0.396	3.003	2.961	0.042	3
ENSG00000172361	CCDC11	37	2	1	2	1	8.01	3.001	2.261	0.74	2
ENSG00000221829	FANCG	35	2	1	2	1	5.98	3.001	2.796	0.205	4
ENSG00000102445	KIAA0226L	33	2	1	2	1	14.015	2.999	1.701	1.298	2
ENSG00000188177	ZC3H6	39	2	1	2	1	6.505	2.996	2.856	0.14	3
ENSG00000137962	ARHGAP29	39	2	1	2	1	6.817	2.993	2.981	0.012	3
ENSG00000156802	ATAD2	34	2	1	2	1	5.506	2.993	2.642	0.351	3
ENSG00000138642	HERC6	26	2	1	2	1	12.961	2.99	2.157	0.833	2
ENSG00000185339	TCN2	40	2	1	2	1	5.101	2.987	2.862	0.125	3
ENSG00000089199	CHGB	38	2	1	2	1	6.041	2.985	2.635	0.35	3
ENSG00000081181	ARG2	34	2	1	2	1	2.199	2.984	2.971	0.013	3
ENSG00000174606	ANGEL2	39	2	1	2	1	2.425	2.98	2.977	0.004	3
ENSG00000163378	EOGT	38	2	1	2	1	2.492	2.977	2.976	0.002	3
ENSG00000129422	MTUS1	39	2	1	2	1	15.705	2.973	2.268	0.705	0
ENSG00000027644	INSRR	28	2	1	2	1	9.065	2.969	2.949	0.021	3
ENSG00000141424	SLC39A6	40	2	1	2	1	3.106	2.968	2.922	0.046	3
ENSG00000204020	LIPN	28	2	1	2	1	5.085	2.963	2.743	0.22	2
ENSG00000069020	MAST4	34	2	1	1	1	8.988	2.963	2.832	0.131	3
ENSG00000164175	SLC45A2	31	2	1	2	1	10.293	2.963	2.91	0.053	3
ENSG00000131408	NR1H2	35	2	1	2	1	0.01	2.962	2.962	0	3
ENSG00000111713	GYS2	36	2	1	2	1	1.134	2.958	2.953	0.004	3
ENSG00000129219	PLD2	38	2	1	2	1	3.594	2.958	2.958	0.001	3
ENSG00000124201	ZNFX1	40	2	1	2	1	3.021	2.955	2.947	0.007	3
ENSG00000077063	CTTNBP2	35	2	1	2	1	5.774	2.954	2.493	0.46	3
ENSG00000012223	LTF	25	2	1	2	1	16.774	2.953	2.635	0.319	2
ENSG00000185101	ANO9	20	1	1	2	1	12.462	2.949	2.58	0.368	2
ENSG00000136040	PLXNC1	37	2	1	2	1	1.215	2.949	2.87	0.079	3
ENSG00000167566	NCKAP5L	30	1	1	2	0	3.266	2.947	2.901	0.046	4
ENSG00000143418	CERS2	39	2	1	2	1	0.095	2.945	2.945	0	3
ENSG00000196878	LAMB3	33	2	1	2	1	3.951	2.939	2.777	0.162	3
ENSG00000091317	CMTM6	37	2	1	2	1	0.968	2.937	2.933	0.004	3
ENSG00000099139	PCSK5	31	2	1	2	1	15.179	2.932	2.582	0.35	1
ENSG00000166669	ATF7IP2	33	2	1	2	1	7.466	2.929	2.742	0.187	2
ENSG00000010310	GIPR	24	2	1	2	1	1.881	2.928	2.812	0.116	3
ENSG00000101605	MYOM1	38	2	1	2	1	4.659	2.928	2.905	0.023	3
ENSG00000156398	SFXN2	33	2	1	1	1	2.182	2.928	2.898	0.03	3
ENSG00000168143	FAM83B	31	2	1	2	1	12.865	2.924	2.786	0.139	3
ENSG00000175520	UBQLN3	26	2	1	2	1	7.183	2.922	2.852	0.07	2
ENSG00000189127	ANKRD34B	31	2	1	2	1	5.134	2.922	1.609	1.313	3
ENSG00000167522	ANKRD11	38	2	1	2	1	3.968	2.919	2.699	0.22	2
ENSG00000122952	ZWINT	32	2	1	2	1	8.404	2.917	2.482	0.436	2
ENSG00000156869	FRRS1	33	2	1	2	1	7.707	2.916	2.913	0.003	3
ENSG00000108784	NAGLU	33	1	1	2	1	6.724	2.913	2.882	0.03	3
ENSG00000083093	PALB2	36	2	1	2	1	12.648	2.911	1.994	0.917	1
ENSG00000149308	NPAT	39	2	1	2	1	14.952	2.911	2.195	0.716	3
ENSG00000127362	TAS2R3	26	2	1	2	1	8.389	2.91	2.708	0.202	3
ENSG00000145681	HAPLN1	32	2	1	2	1	0	2.908	2.908	0	3
ENSG00000182973	CNOT10	41	2	1	2	1	0.057	2.907	2.907	0	3
ENSG00000197321	SVIL	40	2	1	2	1	8.189	2.907	2.45	0.457	3
ENSG00000117525	F3	39	1	1	2	1	13.559	2.901	1.84	1.061	2
ENSG00000108799	EZH1	40	2	1	2	1	0.003	2.901	2.581	0.32	3
ENSG00000169435	RASSF6	34	2	1	2	1	2.902	2.897	2.87	0.027	3
ENSG00000079616	KIF22	34	2	1	1	1	3.306	2.888	2.756	0.132	3
ENSG00000249961	CCDC79	27	2	1	1	1	11.64	2.886	2.876	0.009	3
ENSG00000187257	RSBN1L	39	2	1	2	1	7.193	2.884	2.463	0.421	3
ENSG00000133742	CA1	22	2	1	2	1	1.388	2.878	1.893	0.985	3
ENSG00000115902	SLC1A4	39	2	1	2	1	1.915	2.877	1.563	1.313	3
ENSG00000127527	EPS15L1	39	2	1	2	1	3.083	2.877	2.837	0.04	3
ENSG00000170011	MYRIP	30	2	1	2	1	6.038	2.873	2.65	0.224	2
ENSG00000136098	NEK3	32	2	1	2	1	8.06	2.87	1.963	0.907	3
ENSG00000139350	NEDD1	37	2	1	2	1	6.528	2.869	2.573	0.296	3
ENSG00000075702	WDR62	30	2	1	1	1	7.505	2.868	2.271	0.597	2
ENSG00000165650	PDZD8	38	2	1	2	1	3.732	2.868	2.812	0.056	2
ENSG00000117155	SSX2IP	38	2	1	2	1	2.11	2.863	2.86	0.003	3
ENSG00000078177	N4BP2	36	2	1	2	1	29.316	2.862	2.579	0.283	2
ENSG00000197991	PCDH20	30	2	1	2	1	2.595	2.855	2.851	0.004	3
ENSG00000150627	WDR17	35	2	1	2	1	3.965	2.852	2.714	0.137	2
ENSG00000136824	SMC2	35	2	1	2	1	2.163	2.852	2.851	0.001	3
ENSG00000120798	NR2C1	39	2	1	2	1	5.229	2.849	2.694	0.155	3
ENSG00000139531	SUOX	38	2	1	2	1	2.818	2.849	2.712	0.137	3
ENSG00000184677	ZBTB40	38	1	1	2	1	13.637	2.846	2.7	0.146	4
ENSG00000099282	TSPAN15	40	2	1	2	1	0.237	2.839	2.311	0.528	3
ENSG00000115211	EIF2B4	38	2	1	2	1	2.781	2.835	2.83	0.005	3
ENSG00000132518	GUCY2D	27	2	1	2	1	9.07	2.835	2.733	0.102	3
ENSG00000123146	CD97	36	2	1	2	1	11.051	2.833	2.479	0.354	3
ENSG00000073614	KDM5A	38	2	1	1	1	0.261	2.832	2.83	0.001	3
ENSG00000174080	CTSF	36	2	1	2	1	3.681	2.832	1.304	1.528	3
ENSG00000135476	ESPL1	33	2	1	2	1	11.644	2.83	2.137	0.694	2
ENSG00000185467	KPNA7	23	2	1	2	1	15.88	2.828	2.641	0.186	2
ENSG00000077943	ITGA8	34	2	1	2	1	1.798	2.828	2.824	0.004	3
ENSG00000135205	CCDC146	32	2	1	2	1	10.549	2.827	2.065	0.762	2
ENSG00000070061	IKBKAP	35	2	1	2	1	8.693	2.822	2.069	0.753	3
ENSG00000132694	ARHGEF11	37	2	1	2	1	1.61	2.822	2.521	0.3	3
ENSG00000184584	TMEM173	36	2	1	2	1	5.136	2.812	2.491	0.32	2
ENSG00000081237	PTPRC	29	2	1	2	1	13.002	2.811	2.411	0.4	2
ENSG00000138160	KIF11	28	2	1	2	1	8.037	2.811	1.848	0.963	2
ENSG00000140506	LMAN1L	27	2	1	2	1	6.634	2.811	2.127	0.683	3
ENSG00000182752	PAPPA	32	2	1	2	1	2.362	2.81	2.739	0.072	4
ENSG00000182333	LIPF	22	2	1	2	1	5.673	2.809	2.513	0.296	3
ENSG00000167741	GGT6	29	1	1	2	1	6.535	2.805	2.632	0.173	2
ENSG00000106328	FSCN3	30	2	1	2	1	1.547	2.805	2.801	0.004	3
ENSG00000186628	FSD2	35	2	1	2	1	2.082	2.805	2.781	0.025	3
ENSG00000132530	XAF1	35	2	1	2	1	12.128	2.8	2.503	0.298	2
ENSG00000172673	THEMIS	30	2	1	2	1	5.812	2.798	2.652	0.145	2
ENSG00000083223	ZCCHC6	39	2	1	2	1	7.459	2.793	2.788	0.005	3
ENSG00000100170	SLC5A1	34	2	1	2	1	4.001	2.793	2.784	0.009	3
ENSG00000133812	SBF2	35	2	1	2	1	3.996	2.792	2.469	0.323	3
ENSG00000153575	TUBGCP5	39	2	1	2	1	8.449	2.775	2.221	0.553	3
ENSG00000115705	TPO	25	2	1	2	1	16.367	2.768	2.421	0.347	2
ENSG00000139144	PIK3C2G	26	2	1	2	1	23.076	2.767	2.113	0.654	2
ENSG00000131373	HACL1	40	2	1	2	1	1.054	2.767	2.233	0.534	3
ENSG00000142687	KIAA0319L	41	2	1	2	1	5.705	2.764	2.659	0.106	2
ENSG00000121931	LRIF1	32	1	1	2	1	18.079	2.758	2.624	0.134	2
ENSG00000163071	SPATA18	35	2	1	2	1	8.276	2.755	2.637	0.119	2
ENSG00000156876	SASS6	35	2	1	1	1	2.098	2.755	2.751	0.004	3
ENSG00000171811	TTC40	18	2	1	2	0	22.524	2.753	2.41	0.343	1
ENSG00000135749	PCNXL2	32	2	1	2	1	3.861	2.751	2.389	0.363	2
ENSG00000152492	CCDC50	41	2	1	2	1	4.592	2.751	2.234	0.518	2
ENSG00000111834	RSPH4A	34	2	1	1	1	7.841	2.746	2.598	0.148	2
ENSG00000112739	PRPF4B	36	2	1	2	1	1.034	2.745	2.688	0.057	3
ENSG00000158301	GPRASP2	32	1	1	2	1	10.068	2.738	1.677	1.062	3
ENSG00000125686	MED1	39	2	1	2	1	0.74	2.732	2.679	0.053	3
ENSG00000125319	C17orf53	29	2	1	2	0	12.544	2.729	2.233	0.495	1
ENSG00000141446	ESCO1	40	2	1	2	1	3.546	2.727	2.169	0.558	3
ENSG00000116062	MSH6	39	2	1	2	1	4.43	2.724	1.963	0.761	2
ENSG00000198440	ZNF583	23	2	1	2	1	5.588	2.722	2.462	0.26	3
ENSG00000173905	GOLIM4	40	2	1	2	1	5.353	2.721	2.719	0.003	3
ENSG00000058729	RIOK2	41	2	1	2	1	6.951	2.72	2.199	0.521	3
ENSG00000138231	DBR1	40	2	1	2	1	3.173	2.719	2.707	0.013	2
ENSG00000130589	HELZ2	28	2	1	2	1	17.098	2.717	1.795	0.922	2
ENSG00000148735	PLEKHS1	28	2	1	2	1	5.757	2.712	2.611	0.101	3
ENSG00000076356	PLXNA2	33	2	1	2	1	1.028	2.707	2.707	0.001	3
ENSG00000124151	NCOA3	38	2	1	2	1	6.911	2.703	2.695	0.008	3
ENSG00000187391	MAGI2	34	2	1	2	1	0.095	2.695	2.695	0	3
ENSG00000084676	NCOA1	40	2	1	2	1	2.765	2.693	2.16	0.533	3
ENSG00000138496	PARP9	35	1	1	2	1	27.096	2.683	2.182	0.501	1
ENSG00000069122	GPR116	40	1	1	2	1	9.738	2.682	2.331	0.35	3
ENSG00000148356	LRSAM1	38	2	1	2	1	1.201	2.679	2.526	0.153	3
ENSG00000162396	PARS2	33	2	1	2	1	2.754	2.673	2.659	0.014	3
ENSG00000125730	C3	37	2	1	2	1	8.66	2.672	2.545	0.127	1
ENSG00000091490	SEL1L3	40	2	1	2	1	4.182	2.668	1.363	1.305	3
ENSG00000215421	ZNF407	38	2	1	2	0	13.773	2.66	2.632	0.028	3
ENSG00000103540	CCP110	39	2	1	2	1	12.531	2.658	2.526	0.132	2
ENSG00000135409	AMHR2	28	2	1	2	1	1.604	2.652	2.639	0.013	3
ENSG00000107554	DNMBP	36	2	1	2	0	16.844	2.651	2.511	0.14	2
ENSG00000166866	MYO1A	28	2	1	2	1	2.692	2.651	2.65	0.001	3
ENSG00000187955	COL14A1	34	2	1	2	1	4.139	2.65	2.523	0.127	2
ENSG00000094804	CDC6	33	2	1	2	1	7.736	2.649	1.973	0.676	2
ENSG00000120729	MYOT	32	2	1	1	1	4.525	2.643	2.643	0	3
ENSG00000163808	KIF15	29	2	1	2	1	6.406	2.638	2.598	0.04	2
ENSG00000196730	DAPK1	39	2	1	2	1	1.201	2.63	2.629	0	3
ENSG00000138594	TMOD3	33	2	1	2	1	1.782	2.628	2.569	0.059	3
ENSG00000150961	SEC24D	34	2	1	2	1	5.425	2.627	2.417	0.21	2
ENSG00000136897	MRPL50	41	2	1	2	1	1.311	2.625	2.365	0.26	3
ENSG00000158055	GRHL3	28	2	1	2	1	2.232	2.625	2.616	0.009	3
ENSG00000133657	ATP13A3	37	2	1	1	1	5.957	2.624	1.898	0.726	2
ENSG00000112379	KIAA1244	35	2	1	2	1	3.696	2.619	2.614	0.006	3
ENSG00000104450	SPAG1	34	2	1	2	1	11.601	2.607	2.534	0.073	3
ENSG00000118193	KIF14	29	2	1	2	1	19.003	2.604	2.378	0.226	2
ENSG00000198246	SLC29A3	37	2	1	2	1	4.175	2.601	1.864	0.737	3
ENSG00000150477	KIAA1328	34	2	1	2	1	4.905	2.6	2.566	0.034	2
ENSG00000116539	ASH1L	38	2	1	2	1	3.316	2.599	2.597	0.002	3
ENSG00000163006	CCDC138	38	2	1	2	1	4.904	2.598	2.521	0.076	2
ENSG00000188827	SLX4	30	2	1	2	0	16.252	2.589	2.347	0.242	2
ENSG00000172403	SYNPO2	38	1	1	2	1	6.032	2.585	2.268	0.316	2
ENSG00000122912	SLC25A16	39	2	1	2	1	0.382	2.583	2.583	0.001	3
ENSG00000111785	RIC8B	38	2	1	2	1	0.007	2.582	2.582	0	3
ENSG00000135541	AHI1	40	2	1	2	1	10.005	2.581	2.062	0.519	2
ENSG00000132938	MTUS2	34	2	1	2	1	11.715	2.578	2.404	0.174	2
ENSG00000064225	ST3GAL6	39	2	1	2	1	4.774	2.577	2.49	0.087	3
ENSG00000162618	ELTD1	39	2	1	2	1	7.19	2.569	2.276	0.293	3
ENSG00000127311	HELB	33	2	1	2	1	18.078	2.566	1.981	0.585	2
ENSG00000137073	UBAP2	38	2	1	2	1	6.477	2.564	2.441	0.123	2
ENSG00000184378	ACTRT3	30	2	1	2	1	9.331	2.562	2.275	0.287	3
ENSG00000107738	C10orf54	38	2	1	2	1	5.895	2.553	2.242	0.311	2
ENSG00000138400	MDH1B	34	2	1	2	1	9.889	2.548	2.253	0.295	2
ENSG00000119685	TTLL5	39	2	1	1	1	0.173	2.545	2.462	0.083	3
ENSG00000148840	PPRC1	37	2	1	2	1	8.966	2.544	2.254	0.29	2
ENSG00000127666	TICAM1	26	2	1	1	1	25.581	2.542	1.412	1.13	3
ENSG00000022277	RTFDC1	40	2	1	2	0	1.689	2.539	2.121	0.418	3
ENSG00000136114	THSD1	30	1	1	2	1	4.363	2.537	2.355	0.182	3
ENSG00000187492	CDHR4	24	1	1	1	1	4.004	2.537	1.36	1.177	3
ENSG00000164114	MAP9	39	2	1	2	1	12.456	2.534	1.686	0.848	2
ENSG00000143512	HHIPL2	27	2	1	2	1	6.972	2.533	2.515	0.018	2
ENSG00000105135	ILVBL	37	2	1	2	1	1.267	2.533	2.527	0.006	3
ENSG00000135451	TROAP	28	2	1	2	1	9.248	2.532	2.44	0.092	2
ENSG00000049249	TNFRSF9	28	2	1	2	1	7.939	2.53	1.917	0.613	2
ENSG00000046651	OFD1	38	2	1	2	1	11.756	2.526	2.261	0.265	1
ENSG00000084754	HADHA	39	2	1	2	1	2.399	2.524	2.522	0.003	2
ENSG00000106823	ECM2	40	2	1	1	1	4.07	2.524	2.508	0.016	3
ENSG00000163833	FBXO40	35	1	1	2	1	5.67	2.52	2.446	0.073	3
ENSG00000113594	LIFR	37	2	1	2	1	8.905	2.51	2.342	0.168	3
ENSG00000141027	NCOR1	38	2	1	1	1	1.199	2.51	2.498	0.012	3
ENSG00000144824	PHLDB2	40	2	1	2	1	1.245	2.51	2.506	0.004	3
ENSG00000163312	HELQ	38	2	1	2	1	6.658	2.508	1.645	0.863	2
ENSG00000152910	CNTNAP4	31	2	1	2	1	4.906	2.506	2.121	0.385	2
ENSG00000172375	C2CD2L	40	2	1	2	1	1.626	2.506	2.471	0.035	2
ENSG00000121988	ZRANB3	35	2	1	2	1	5.733	2.505	2.143	0.361	2
ENSG00000079246	XRCC5	40	2	1	2	1	4.848	2.503	2.491	0.011	3
ENSG00000166263	STXBP4	38	2	1	2	1	9.811	2.501	2.053	0.448	2
ENSG00000115310	RTN4	39	2	1	2	1	2.809	2.5	2.464	0.036	2
ENSG00000198315	ZKSCAN8	31	2	1	2	1	2.47	2.496	2.492	0.004	2
ENSG00000131471	AOC3	30	2	1	2	1	7.193	2.494	1.986	0.508	2
ENSG00000138658	C4orf21	30	2	1	2	1	13.232	2.491	1.625	0.866	2
ENSG00000090661	CERS4	29	1	1	2	1	9.995	2.489	1.493	0.996	2
ENSG00000104067	TJP1	38	2	1	2	1	3.87	2.487	2.487	0.001	2
ENSG00000135052	GOLM1	37	2	1	2	1	4.462	2.487	2.355	0.131	3
ENSG00000158113	LRRC43	24	2	1	2	1	9.042	2.485	2.367	0.118	2
ENSG00000167525	PROCA1	31	2	1	2	1	6.811	2.483	2.201	0.282	1
ENSG00000130935	NOL11	39	2	1	2	1	4.644	2.482	2.237	0.245	3
ENSG00000123600	METTL8	32	2	1	2	1	3.752	2.48	2.431	0.049	3
ENSG00000075239	ACAT1	41	2	1	2	1	3.004	2.475	1.829	0.646	2
ENSG00000133835	HSD17B4	41	2	1	2	1	2.653	2.467	2.414	0.054	3
ENSG00000000460	C1orf112	34	2	1	2	0	8.507	2.466	2.338	0.128	2
ENSG00000135249	RINT1	40	2	1	2	1	2.903	2.459	2.441	0.019	2
ENSG00000165671	NSD1	39	2	1	2	1	6.309	2.459	1.882	0.578	2
ENSG00000198003	CCDC151	34	2	1	2	1	7.107	2.458	2.428	0.03	2
ENSG00000185915	KLHL34	24	1	1	2	1	5.038	2.458	2.35	0.108	3
ENSG00000114487	MORC1	28	2	1	2	1	26.526	2.456	2.358	0.098	2
ENSG00000115183	TANC1	37	2	1	2	1	4.944	2.455	2.139	0.316	3
ENSG00000196943	NOP9	41	2	1	2	1	2.938	2.454	2.229	0.225	3
ENSG00000113810	SMC4	37	2	1	2	1	6.1	2.453	2.35	0.103	2
ENSG00000132688	NES	30	2	1	1	1	7.397	2.453	2.288	0.164	2
ENSG00000203965	EFCAB7	39	2	1	2	1	6.449	2.452	2.445	0.007	2
ENSG00000169519	METTL15	40	2	1	2	1	7.701	2.446	2.148	0.298	2
ENSG00000110911	SLC11A2	38	2	1	2	1	0.028	2.436	2.435	0	2
ENSG00000140563	MCTP2	31	2	1	2	1	5.316	2.424	2.416	0.008	3
ENSG00000125780	TGM3	26	2	1	2	1	7.012	2.42	2.376	0.044	3
ENSG00000185418	TARSL2	30	2	1	2	1	2.846	2.418	2.407	0.011	3
ENSG00000167858	TEKT1	35	2	1	2	1	4.507	2.414	2.174	0.24	2
ENSG00000177414	UBE2U	25	2	1	2	1	10.429	2.413	2.202	0.211	1
ENSG00000101000	PROCR	31	2	1	2	1	5.716	2.406	1.855	0.55	2
ENSG00000121058	COIL	41	2	1	2	1	19.057	2.405	1.863	0.542	3
ENSG00000112053	SLC26A8	32	2	1	2	1	17.994	2.404	1.553	0.851	1
ENSG00000184459	BPIFC	32	2	1	2	1	3.447	2.404	2.322	0.082	2
ENSG00000112685	EXOC2	39	2	1	1	1	2.075	2.4	1.702	0.698	3
ENSG00000147526	TACC1	39	2	1	2	1	8.08	2.398	2.29	0.108	2
ENSG00000198677	TTC37	36	2	1	2	1	8.75	2.395	2.215	0.18	2
ENSG00000075568	TMEM131	37	2	1	2	1	3.471	2.395	2.373	0.022	3
ENSG00000177575	CD163	28	2	1	2	1	11.901	2.392	1.915	0.477	3
ENSG00000122861	PLAU	39	2	1	2	1	10.115	2.388	2.249	0.139	2
ENSG00000168329	CX3CR1	33	1	1	2	1	2.578	2.388	2.013	0.376	2
ENSG00000069206	ADAM7	30	2	1	2	1	13.626	2.386	2.255	0.131	2
ENSG00000120802	TMPO	35	2	1	1	1	6.686	2.386	0.934	1.452	2
ENSG00000150967	ABCB9	32	2	1	2	1	0.044	2.385	1.845	0.539	2
ENSG00000133131	MORC4	31	2	1	1	1	4.012	2.384	2.299	0.085	3
ENSG00000165694	FRMD7	29	2	1	2	1	5.136	2.383	2.25	0.134	2
ENSG00000070269	TMEM260	40	2	1	2	1	4.758	2.381	2.36	0.021	2
ENSG00000187862	TTC24	26	1	1	2	1	7.453	2.379	2.312	0.067	2
ENSG00000166947	EPB42	29	2	1	2	1	7.785	2.377	2.34	0.037	3
ENSG00000163472	TMEM79	29	2	1	2	1	4.54	2.376	2.314	0.062	2
ENSG00000168014	C2CD3	36	2	1	2	1	10.163	2.371	1.976	0.394	1
ENSG00000153294	GPR115	27	2	1	2	1	20.437	2.371	1.647	0.724	2
ENSG00000188452	CERKL	33	2	1	1	1	6.534	2.367	2.317	0.05	2
ENSG00000100987	VSX1	25	1	1	2	1	10.375	2.361	1.515	0.846	2
ENSG00000087303	NID2	36	2	1	2	1	8.054	2.36	1.838	0.522	2
ENSG00000132423	COQ3	37	2	1	2	1	4.946	2.358	1.863	0.494	2
ENSG00000139597	N4BP2L1	33	2	1	2	1	0.656	2.358	2.356	0.001	2
ENSG00000108576	SLC6A4	34	2	1	2	1	2.627	2.354	2.187	0.167	2
ENSG00000166716	ZNF592	36	2	1	2	1	5.938	2.354	2.064	0.29	2
ENSG00000160593	AMICA1	36	1	1	2	1	8.509	2.348	2.023	0.325	2
ENSG00000064933	PMS1	32	2	1	2	1	5.537	2.346	2.22	0.125	2
ENSG00000136205	TNS3	36	2	1	2	1	9.02	2.344	2.211	0.133	2
ENSG00000130816	DNMT1	38	2	1	2	1	6.355	2.343	1.916	0.428	2
ENSG00000186417	GLDN	36	2	1	2	1	3.437	2.343	2.233	0.111	2
ENSG00000081800	SLC13A1	34	2	1	2	1	5.948	2.342	2.144	0.198	2
ENSG00000128915	NARG2	41	2	1	2	1	9.069	2.341	1.471	0.87	2
ENSG00000078098	FAP	30	2	1	2	1	7.902	2.338	2.288	0.049	3
ENSG00000158220	ESYT3	27	2	1	2	1	3.341	2.336	2.306	0.03	3
ENSG00000005884	ITGA3	36	2	1	2	1	3.705	2.333	1.759	0.573	2
ENSG00000163322	FAM175A	36	2	1	2	1	11.522	2.333	1.728	0.604	3
ENSG00000031081	ARHGAP31	40	2	1	2	1	6.35	2.329	2.202	0.127	2
ENSG00000168685	IL7R	34	2	1	2	1	5.931	2.329	2.03	0.298	3
ENSG00000110244	APOA4	35	1	1	2	1	7.845	2.326	2.275	0.052	2
ENSG00000168778	TCTN2	39	2	1	1	1	11.006	2.325	1.187	1.138	2
ENSG00000064012	CASP8	39	2	1	2	1	13.608	2.324	1.909	0.415	2
ENSG00000178802	MPI	39	2	1	2	1	1.281	2.323	2.322	0.001	3
ENSG00000091986	CCDC80	40	2	1	2	1	3.139	2.321	2.222	0.098	3
ENSG00000136960	ENPP2	39	2	1	2	1	1.782	2.32	2.317	0.003	2
ENSG00000179455	MKRN3	24	2	1	2	1	5.807	2.32	1.814	0.506	3
ENSG00000138449	SLC40A1	38	2	1	1	1	11.319	2.319	1.61	0.709	2
ENSG00000182173	TSEN54	38	2	1	2	0	2.618	2.318	1.868	0.45	3
ENSG00000100815	TRIP11	38	2	1	2	1	15.04	2.317	1.461	0.856	3
ENSG00000147488	ST18	33	2	1	2	1	5.163	2.316	2.278	0.037	2
ENSG00000156509	FBXO43	25	1	1	2	1	12.48	2.309	2.145	0.164	3
ENSG00000168497	SDPR	39	2	1	2	1	3.98	2.306	2.119	0.187	2
ENSG00000143797	MBOAT2	37	2	1	2	1	2.233	2.304	2.248	0.055	2
ENSG00000113302	IL12B	31	2	1	2	1	15.106	2.303	2.29	0.012	3
ENSG00000170571	EMB	37	2	1	2	1	8.882	2.296	1.8	0.496	3
ENSG00000092200	RPGRIP1	28	2	1	1	1	16.063	2.295	2.083	0.213	1
ENSG00000065615	CYB5R4	41	2	1	2	1	2.233	2.295	2.29	0.005	2
ENSG00000066651	TRMT11	39	2	1	2	1	0.1	2.292	2.147	0.144	3
ENSG00000149177	PTPRJ	38	2	1	2	1	18.466	2.286	2.114	0.172	2
ENSG00000134755	DSC2	36	1	1	2	1	5.755	2.283	2.082	0.2	2
ENSG00000166037	CEP57	37	2	1	2	1	1.547	2.28	2.275	0.004	2
ENSG00000127947	PTPN12	39	2	1	1	1	11.48	2.279	2.23	0.05	2
ENSG00000177830	CHID1	36	2	1	1	1	0.656	2.277	2.276	0	2
ENSG00000108561	C1QBP	40	2	1	2	1	0.052	2.274	2.127	0.148	2
ENSG00000143669	LYST	36	2	1	2	1	6.095	2.268	2.199	0.069	0
ENSG00000198400	NTRK1	28	2	1	2	1	2.621	2.268	2.145	0.123	3
ENSG00000135378	PRRG4	35	2	1	2	1	1.548	2.266	2.231	0.035	2
ENSG00000118507	AKAP7	37	2	1	2	0	4.899	2.265	2.063	0.203	2
ENSG00000075643	MOCOS	38	2	1	2	1	13.996	2.263	1.853	0.41	2
ENSG00000042445	RETSAT	39	2	1	2	1	6.136	2.26	2.237	0.023	2
ENSG00000005700	IBTK	38	2	1	2	1	4.773	2.259	1.769	0.49	2
ENSG00000204131	NHSL2	33	1	1	2	1	6.36	2.255	2.243	0.012	2
ENSG00000168404	MLKL	22	0	1	2	1	15.555	2.247	2.093	0.153	2
ENSG00000166118	SPATA19	24	1	1	1	1	5.404	2.246	2.059	0.187	2
ENSG00000188316	ENO4	37	2	1	2	1	3.689	2.246	2.097	0.15	2
ENSG00000198646	NCOA6	38	2	1	2	1	1.292	2.242	2.238	0.004	2
ENSG00000109861	CTSC	38	2	1	2	1	7.358	2.241	1.531	0.71	3
ENSG00000047662	FAM184B	29	2	1	2	1	3.489	2.239	2.131	0.108	2
ENSG00000112039	FANCE	36	2	1	2	0	7.879	2.237	2.156	0.081	3
ENSG00000180263	FGD6	38	2	1	2	1	23.18	2.236	1.82	0.417	1
ENSG00000123561	SERPINA7	29	2	1	2	1	4.907	2.236	1.873	0.362	3
ENSG00000133121	STARD13	34	2	1	2	1	1.52	2.232	2.215	0.017	2
ENSG00000169116	PARM1	37	1	1	2	1	10.007	2.231	1.616	0.615	1
ENSG00000147596	PRDM14	29	2	1	2	1	14.041	2.231	2.189	0.042	2
ENSG00000125812	GZF1	34	2	1	2	1	2.261	2.231	2.182	0.049	3
ENSG00000006638	TBXA2R	26	2	1	2	1	2.536	2.228	2.202	0.026	2
ENSG00000167740	CYB5D2	36	2	1	2	1	3.469	2.227	2.131	0.096	2
ENSG00000058063	ATP11B	37	2	1	2	1	3.44	2.227	2.16	0.067	3
ENSG00000189320	FAM180A	37	2	1	2	1	0.038	2.226	2.224	0.002	2
ENSG00000205129	C4orf47	38	2	1	2	1	4.876	2.226	2.195	0.031	2
ENSG00000198924	DCLRE1A	40	2	1	2	1	23.038	2.224	1.858	0.366	0
ENSG00000124177	CHD6	36	2	1	2	1	3.588	2.222	2.211	0.011	2
ENSG00000135148	TRAFD1	40	2	1	2	1	7.43	2.222	1.911	0.311	2
ENSG00000143772	ITPKB	35	2	1	2	0	5.467	2.222	1.36	0.862	2
ENSG00000125999	BPIFB1	30	2	1	2	1	11.582	2.221	1.844	0.377	2
ENSG00000198604	BAZ1A	39	2	1	2	1	3.264	2.221	1.492	0.729	2
ENSG00000011376	LARS2	40	2	1	2	1	3.764	2.221	1.54	0.681	3
ENSG00000182521	TBPL2	27	2	1	2	1	3.761	2.22	2.165	0.054	2
ENSG00000161381	PLXDC1	34	2	1	2	1	0.474	2.218	2.199	0.02	2
ENSG00000173040	EVC2	29	2	1	2	1	2.595	2.217	1.503	0.714	2
ENSG00000112337	SLC17A2	31	2	1	2	1	2.121	2.215	2.124	0.092	2
ENSG00000187553	CYP26C1	26	2	1	2	1	5.572	2.204	2.082	0.122	2
ENSG00000113971	NPHP3	35	2	1	2	1	2.218	2.2	2.192	0.008	2
ENSG00000141295	SCRN2	36	2	1	2	1	2.813	2.196	2.176	0.02	2
ENSG00000060237	WNK1	41	2	1	2	1	5.001	2.19	1.626	0.564	2
ENSG00000115267	IFIH1	37	2	1	2	1	8.491	2.19	1.144	1.045	2
ENSG00000164935	DCSTAMP	29	2	1	2	1	3.14	2.187	1.453	0.734	2
ENSG00000140505	CYP1A2	31	2	1	2	1	5.216	2.186	2.095	0.09	2
ENSG00000204104	TRAF3IP1	31	1	1	2	0	1.871	2.186	2.024	0.162	2
ENSG00000110169	HPX	36	2	1	2	1	6.243	2.184	2.181	0.003	3
ENSG00000112144	ICK	40	2	1	2	1	1.067	2.181	1.654	0.528	2
ENSG00000115750	TAF1B	39	2	1	2	1	8.154	2.181	1.957	0.225	2
ENSG00000196116	TDRD7	38	2	1	2	1	2.179	2.177	2.175	0.001	2
ENSG00000106366	SERPINE1	32	2	1	2	1	3.603	2.172	1.638	0.534	2
ENSG00000162643	WDR63	36	2	1	2	1	1.413	2.172	2.125	0.047	2
ENSG00000197822	OCLN	38	2	1	2	1	0.42	2.171	1.159	1.012	2
ENSG00000139973	SYT16	36	2	1	2	1	12.152	2.17	1.984	0.186	1
ENSG00000168916	ZNF608	37	2	1	2	1	4.383	2.169	2.158	0.011	2
ENSG00000150457	LATS2	37	2	1	2	1	3.91	2.164	2.122	0.042	2
ENSG00000125998	FAM83C	26	2	1	2	1	4.646	2.163	2.145	0.018	2
ENSG00000165323	FAT3	28	2	1	2	1	3.181	2.157	2.095	0.062	1
ENSG00000100731	PCNX	38	2	1	2	1	7.788	2.156	2.034	0.123	2
ENSG00000182504	CEP97	37	2	1	2	1	9.015	2.155	2.141	0.014	2
ENSG00000110031	LPXN	31	2	1	2	1	1.849	2.154	2.105	0.049	2
ENSG00000104324	CPQ	41	2	1	2	1	3.564	2.153	2.147	0.006	2
ENSG00000188352	FOCAD	38	2	1	2	1	5.676	2.153	1.948	0.205	2
ENSG00000104907	TRMT1	37	2	1	2	1	4.023	2.15	1.93	0.219	3
ENSG00000088727	KIF9	35	2	1	2	1	0.399	2.148	2.147	0.001	2
ENSG00000148600	CDHR1	32	2	1	2	1	3.23	2.147	2.099	0.048	2
ENSG00000169718	DUS1L	36	1	1	2	0	0.047	2.144	1.921	0.223	2
ENSG00000128694	OSGEPL1	39	2	1	2	1	3.099	2.143	2.053	0.09	2
ENSG00000145220	LYAR	36	1	1	2	1	0.873	2.141	2.125	0.016	2
ENSG00000184384	MAML2	31	2	1	1	1	3.836	2.141	2.122	0.019	2
ENSG00000153208	MERTK	39	2	1	2	1	2.797	2.14	2.131	0.01	2
ENSG00000113716	HMGXB3	38	2	1	2	1	1.069	2.139	2.03	0.108	2
ENSG00000090054	SPTLC1	40	2	1	2	1	0.982	2.138	2.137	0.001	2
ENSG00000091073	DTX2	34	1	1	2	1	2.101	2.135	1.536	0.599	2
ENSG00000102755	FLT1	38	2	1	2	1	13.635	2.134	2.078	0.056	2
ENSG00000115556	PLCD4	35	2	1	2	1	10.779	2.134	1.807	0.327	2
ENSG00000178764	ZHX2	33	1	1	2	1	7.768	2.131	2.12	0.011	2
ENSG00000126787	DLGAP5	29	2	1	2	1	25.422	2.13	1.942	0.187	1
ENSG00000135315	KIAA1009	35	2	1	2	1	14.321	2.13	2.053	0.078	1
ENSG00000114948	ADAM23	36	2	1	2	1	0.81	2.129	2.128	0.001	2
ENSG00000242802	AP5Z1	35	2	1	2	1	4.821	2.129	1.702	0.428	2
ENSG00000138411	HECW2	36	2	1	2	0	2.773	2.128	2.121	0.007	2
ENSG00000066557	LRRC40	40	2	1	2	1	4.042	2.128	2.099	0.028	3
ENSG00000144554	FANCD2	37	2	1	2	1	12.184	2.126	2.043	0.083	2
ENSG00000132437	DDC	39	2	1	2	1	2.246	2.125	1.97	0.155	2
ENSG00000123473	STIL	31	2	1	2	1	7.673	2.124	1.898	0.226	1
ENSG00000170776	AKAP13	38	2	1	2	1	10.792	2.124	1.979	0.145	1
ENSG00000134686	PHC2	41	2	1	2	1	1.643	2.124	2.122	0.002	2
ENSG00000188991	SLC15A5	29	2	1	2	1	19.749	2.121	2.097	0.024	2
ENSG00000058804	NDC1	41	2	1	2	1	1.167	2.119	2.114	0.004	2
ENSG00000109066	TMEM104	33	2	1	2	1	1.154	2.119	1.596	0.523	2
ENSG00000114200	BCHE	36	1	1	2	1	5.667	2.119	1.931	0.188	2
ENSG00000142182	DNMT3L	22	2	1	2	1	15.664	2.118	1.782	0.336	1
ENSG00000155393	HEATR3	37	2	1	2	1	2.188	2.118	2.117	0.001	2
ENSG00000163631	ALB	38	2	1	2	1	9.493	2.118	1.909	0.209	2
ENSG00000173517	PEAK1	35	2	1	2	0	2.992	2.117	2.095	0.022	2
ENSG00000173588	CCDC41	40	2	1	1	1	4.365	2.114	2.107	0.006	2
ENSG00000213901	SLC23A3	35	2	1	2	1	3.271	2.114	2.059	0.055	2
ENSG00000147601	TERF1	34	2	1	2	1	9.129	2.111	2.069	0.042	2
ENSG00000198130	HIBCH	40	2	1	2	1	2.601	2.106	2.082	0.025	2
ENSG00000196678	ERI2	37	2	1	2	1	13.769	2.105	1.56	0.545	2
ENSG00000184500	PROS1	36	1	1	2	1	5.849	2.104	2.098	0.006	2
ENSG00000182923	CEP63	40	2	1	2	1	2.975	2.103	1.748	0.355	1
ENSG00000144369	FAM171B	38	2	1	2	1	3.563	2.102	2.026	0.076	2
ENSG00000101347	SAMHD1	37	1	1	2	1	9.991	2.1	1.623	0.477	2
ENSG00000172732	MUS81	35	2	1	2	1	2.308	2.097	2.094	0.003	2
ENSG00000048342	CC2D2A	37	2	1	2	0	7.376	2.096	2.044	0.052	2
ENSG00000151726	ACSL1	38	2	1	2	1	0.727	2.095	2.092	0.003	2
ENSG00000160796	NBEAL2	33	2	1	2	1	6.589	2.094	1.593	0.501	2
ENSG00000066923	STAG3	28	2	1	2	1	15.214	2.092	2.058	0.034	2
ENSG00000106772	PRUNE2	31	2	1	1	1	11.037	2.09	2.064	0.025	2
ENSG00000165501	LRR1	33	1	1	2	1	5.382	2.09	2.075	0.015	2
ENSG00000198643	FAM3D	30	2	1	2	1	2.806	2.089	1.952	0.137	2
ENSG00000205403	CFI	40	2	1	2	1	7.909	2.089	1.867	0.222	3
ENSG00000105127	AKAP8	34	2	1	2	1	3.456	2.088	2.08	0.008	2
ENSG00000166477	LEO1	38	1	1	2	1	0.242	2.088	1.065	1.023	2
ENSG00000167716	WDR81	34	2	1	2	1	0.858	2.088	2.085	0.003	2
ENSG00000145194	ECE2	32	2	1	2	1	2.898	2.086	2.082	0.004	2
ENSG00000143970	ASXL2	38	2	1	2	1	5.705	2.085	2.068	0.017	2
ENSG00000133067	LGR6	28	2	1	2	1	1.546	2.083	2.032	0.05	3
ENSG00000105146	AURKC	28	2	1	2	1	6.458	2.082	2.005	0.077	2
ENSG00000178904	DPY19L3	39	2	1	2	1	1.945	2.081	2.025	0.056	2
ENSG00000164251	F2RL1	35	2	1	2	1	1.66	2.079	2.05	0.03	2
ENSG00000111752	PHC1	36	2	1	2	0	1.301	2.078	2.052	0.025	2
ENSG00000132970	WASF3	40	2	1	2	1	0.009	2.078	2.077	0.001	2
ENSG00000133103	COG6	40	2	1	2	1	0.011	2.077	2.077	0	2
ENSG00000119977	TCTN3	39	2	1	1	1	11.932	2.076	1.984	0.092	2
ENSG00000114520	SNX4	40	2	1	2	1	1.008	2.075	2.071	0.004	2
ENSG00000088367	EPB41L1	31	1	1	2	1	0.024	2.075	2.075	0	3
ENSG00000196189	SEMA4A	36	2	1	2	1	2.185	2.074	1.964	0.111	1
ENSG00000107862	GBF1	41	2	1	2	1	3.151	2.074	2.07	0.003	2
ENSG00000176422	SPRYD4	38	2	1	2	1	0.037	2.074	1.974	0.1	2
ENSG00000144468	RHBDD1	40	2	1	2	1	2.895	2.073	2.018	0.055	2
ENSG00000151849	CENPJ	39	2	1	2	1	9.029	2.069	1.324	0.745	2
ENSG00000110427	KIAA1549L	36	2	1	2	1	2.273	2.064	2.054	0.01	2
ENSG00000122299	ZC3H7A	40	2	1	2	1	10.424	2.064	2.055	0.009	2
ENSG00000168619	ADAM18	29	2	1	2	1	37.309	2.063	1.917	0.146	1
ENSG00000100092	SH3BP1	32	2	1	2	1	0.321	2.061	2.057	0.004	2
ENSG00000092871	RFFL	39	2	1	2	1	1.982	2.059	2.059	0	2
ENSG00000127831	VIL1	33	2	1	2	1	0.408	2.059	2.053	0.006	2
ENSG00000137944	CCBL2	40	2	1	2	1	3.184	2.059	2.057	0.002	2
ENSG00000092978	GPATCH2	37	2	1	2	1	2.743	2.057	1.971	0.086	2
ENSG00000006837	CDKL3	29	2	1	2	1	4.579	2.055	1.818	0.237	2
ENSG00000108582	CPD	38	2	1	2	1	3.209	2.055	2.054	0.001	2
ENSG00000136560	TANK	40	2	1	2	1	3.428	2.054	2.051	0.004	2
ENSG00000140263	SORD	38	1	1	1	1	1.746	2.053	2.032	0.021	2
ENSG00000163126	ANKRD23	35	2	1	2	1	0.455	2.053	2.048	0.005	2
ENSG00000138468	SENP7	36	2	1	2	1	14.615	2.052	2.022	0.03	1
ENSG00000085788	DDHD2	35	2	1	2	1	6.44	2.052	2.031	0.021	2
ENSG00000130175	PRKCSH	36	2	1	2	1	0.843	2.05	2.049	0.001	2
ENSG00000244588	RAD21L1	23	1	1	2	1	15.169	2.049	1.983	0.066	0
ENSG00000134690	CDCA8	33	2	1	2	1	0.455	2.047	2.02	0.027	2
ENSG00000162601	MYSM1	39	2	1	2	1	6.098	2.045	1.983	0.062	2
ENSG00000163138	PACRGL	38	2	1	2	1	2.019	2.044	2.04	0.004	2
ENSG00000122882	ECD	39	2	1	2	1	3.792	2.042	2.018	0.024	2
ENSG00000141971	MVB12A	36	2	1	2	1	0.642	2.042	1.975	0.067	2
ENSG00000168843	FSTL5	35	2	1	1	1	2.924	2.042	1.892	0.15	2
ENSG00000178522	AMBN	30	2	1	2	1	6.962	2.041	1.895	0.145	2
ENSG00000054282	SDCCAG8	37	2	1	2	1	1.333	2.04	2.013	0.028	2
ENSG00000130803	ZNF317	29	1	1	2	1	4.88	2.04	1.703	0.337	2
ENSG00000135905	DOCK10	33	2	1	2	1	1.604	2.04	2.039	0.001	2
ENSG00000149289	ZC3H12C	36	2	1	2	1	0.298	2.04	2.039	0.001	2
ENSG00000173145	NOC3L	39	2	1	2	1	1.936	2.04	1.988	0.052	2
ENSG00000096088	PGC	26	2	1	2	1	6.947	2.039	1.558	0.481	1
ENSG00000134516	DOCK2	28	2	1	2	1	1.528	2.039	2.038	0.002	2
ENSG00000154309	DISP1	37	2	1	2	1	10.27	2.038	1.829	0.209	1
ENSG00000011198	ABHD5	39	2	1	2	1	0.969	2.037	1.031	1.005	2
ENSG00000112851	ERBB2IP	39	2	1	2	1	6.568	2.037	2.028	0.009	2
ENSG00000109182	CWH43	28	2	1	2	0	4.897	2.035	1.851	0.184	2
ENSG00000136715	SAP130	37	2	1	1	1	1.203	2.032	2.031	0.001	2
ENSG00000100979	PLTP	37	2	1	2	1	5.586	2.03	1.996	0.035	2
ENSG00000092140	G2E3	36	2	1	2	1	6.249	2.029	2.022	0.007	2
ENSG00000163811	WDR43	41	2	1	2	1	2.68	2.028	2.027	0.001	2
ENSG00000145779	TNFAIP8	36	1	1	2	1	0.004	2.027	2.027	0	2
ENSG00000095485	CWF19L1	39	2	1	2	1	3.669	2.026	2.013	0.013	2
ENSG00000175189	INHBC	33	2	1	2	1	4.237	2.026	2.004	0.022	2
ENSG00000141458	NPC1	38	2	1	2	1	5.46	2.024	1.198	0.826	1
ENSG00000005175	RPAP3	38	2	1	2	1	4.313	2.024	2.021	0.003	2
ENSG00000113273	ARSB	38	2	1	2	1	3.637	2.024	1.959	0.065	3
ENSG00000138641	HERC3	34	2	1	2	1	0.105	2.023	2.023	0	2
ENSG00000196865	NHLRC2	39	2	1	2	1	6.448	2.022	2.021	0.001	2
ENSG00000141349	G6PC3	38	1	1	2	1	1.274	2.021	1.944	0.077	2
ENSG00000105227	PRX	30	2	1	2	1	3.958	2.02	1.79	0.23	1
ENSG00000104365	IKBKB	39	2	1	2	1	2.605	2.02	1.969	0.052	2
ENSG00000172795	DCP2	36	2	1	1	1	1.001	2.02	2.019	0.001	2
ENSG00000116957	TBCE	39	2	1	2	1	4.047	2.018	2.008	0.01	2
ENSG00000157895	C12orf43	35	2	1	1	1	3.242	2.018	1.738	0.28	2
ENSG00000119723	COQ6	40	2	1	2	1	1.028	2.015	2.013	0.002	2
ENSG00000143373	ZNF687	36	2	1	2	1	3.976	2.014	1.994	0.02	2
ENSG00000073849	ST6GAL1	40	2	1	2	1	2.759	2.013	2.01	0.004	2
ENSG00000145781	COMMD10	40	2	1	2	1	1.24	2.012	2.002	0.01	2
ENSG00000149212	SESN3	35	2	1	2	1	0.034	2.012	2.012	0	2
ENSG00000182150	ERCC6L2	36	2	1	2	1	1.193	2.012	2.006	0.007	2
ENSG00000111879	FAM184A	38	2	1	2	1	2.889	2.011	2.001	0.01	2
ENSG00000164011	ZNF691	33	1	1	2	1	0.405	2.011	2.009	0.002	2
ENSG00000187475	HIST1H1T	19	2	1	1	1	14.191	2.011	1.977	0.034	2
ENSG00000125637	PSD4	33	2	1	2	1	8.717	2.01	1.898	0.111	2
ENSG00000165678	GHITM	38	2	1	2	1	1.232	2.009	1.962	0.047	2
ENSG00000100726	TELO2	33	2	1	2	1	2.926	2.008	1.983	0.025	2
ENSG00000156574	NODAL	31	2	1	2	1	4.876	2.008	2.006	0.003	2
ENSG00000051009	FAM160A2	38	2	1	2	1	0.016	2.007	2.005	0.001	2
ENSG00000099260	PALMD	41	2	1	2	1	2.785	2.007	1.037	0.97	2
ENSG00000159184	HOXB13	28	2	1	2	1	0.021	2.005	1.989	0.016	2
ENSG00000109805	NCAPG	37	2	1	2	1	6.479	2.004	1.781	0.223	0
ENSG00000137462	TLR2	33	1	1	2	1	26.562	2.004	1.319	0.684	2
ENSG00000169330	KIAA1024	29	2	1	2	0	2.791	2.004	1.983	0.02	2
ENSG00000196535	MYO18A	40	2	1	2	1	2.86	2.004	2.004	0	2
ENSG00000186532	SMYD4	36	2	1	2	1	6.544	2.003	1.94	0.063	2
ENSG00000106819	ASPN	35	2	1	1	1	0.042	2.002	2.001	0.001	2
ENSG00000108510	MED13	39	2	1	2	1	1.514	2.002	2.001	0.001	2
ENSG00000114023	FAM162A	38	2	1	1	1	1.147	2.002	1.976	0.027	2
ENSG00000143375	CGN	36	2	1	2	1	2.524	2.002	1.996	0.005	2
ENSG00000156860	FBRS	36	2	1	2	1	0.002	2	2	0	2
ENSG00000164951	PDP1	39	2	1	2	1	0	2	2	0	2
ENSG00000166073	GPR176	38	2	1	2	1	2.243	2	1.995	0.005	2
ENSG00000174744	BRMS1	26	2	1	1	1	0	2	2	0	2
ENSG00000198722	UNC13B	36	2	1	2	1	1.653	1.999	1.999	0	2
ENSG00000119185	ITGB1BP1	39	2	1	2	1	1	1.998	1.995	0.003	2
ENSG00000154144	TBRG1	37	2	1	1	1	3.935	1.998	1.992	0.006	2
ENSG00000164051	CCDC51	38	2	1	2	1	4.468	1.998	1.939	0.058	2
ENSG00000187231	SESTD1	41	2	1	2	1	0	1.998	1.998	0	2
ENSG00000163492	CCDC141	33	2	1	2	1	22.167	1.997	1.852	0.145	1
ENSG00000112078	KCTD20	39	2	1	2	1	1.83	1.997	1.995	0.003	2
ENSG00000145423	SFRP2	35	2	1	2	1	0	1.997	1.997	0	2
ENSG00000169554	ZEB2	39	2	1	2	1	0	1.997	1.997	0	2
ENSG00000197555	SIPA1L1	37	2	1	1	1	0	1.997	1.997	0	2
ENSG00000162616	DNAJB4	39	2	1	2	1	0.007	1.996	1.996	0	2
ENSG00000170579	DLGAP1	37	2	1	2	1	0.07	1.996	1.996	0	2
ENSG00000186130	ZBTB6	36	1	1	2	1	1.711	1.996	1.996	0	2
ENSG00000179094	PER1	38	2	1	2	1	1.093	1.995	1.994	0	2
ENSG00000197535	MYO5A	37	2	1	1	1	1.223	1.995	1.973	0.023	2
ENSG00000140367	UBE2Q2	36	1	1	1	1	1.023	1.994	1.994	0	2
ENSG00000100296	THOC5	41	2	1	2	1	0.025	1.993	1.992	0.001	2
ENSG00000160396	HIPK4	28	2	1	2	1	0.023	1.993	1.952	0.041	2
ENSG00000163898	LIPH	32	2	1	1	1	9.017	1.993	1.88	0.113	2
ENSG00000107968	MAP3K8	38	2	1	2	1	1.013	1.992	1.991	0	2
ENSG00000001497	LAS1L	35	2	1	2	1	7.781	1.99	1.72	0.27	2
ENSG00000113838	TBCCD1	39	2	1	2	1	4.278	1.99	1.923	0.067	2
ENSG00000126106	TMEM53	38	2	1	2	1	4.012	1.989	1.61	0.379	2
ENSG00000175309	PHYKPL	34	2	1	1	1	1.947	1.989	1.986	0.003	2
ENSG00000110063	DCPS	40	2	1	2	1	1.299	1.988	1.973	0.015	2
ENSG00000144320	KIAA1715	39	2	1	2	1	0.955	1.987	1.978	0.009	2
ENSG00000145191	EIF2B5	40	2	1	2	1	1.344	1.987	1.983	0.004	2
ENSG00000152952	PLOD2	34	2	1	2	1	2.268	1.987	1.984	0.003	2
ENSG00000064703	DDX20	37	1	1	2	1	0.33	1.986	1.97	0.016	2
ENSG00000114982	KANSL3	40	2	1	2	1	4.588	1.986	1.983	0.003	2
ENSG00000147912	FBXO10	37	2	1	2	1	0.019	1.986	1.986	0	2
ENSG00000140400	MAN2C1	33	2	1	2	1	2.175	1.985	1.97	0.015	2
ENSG00000160445	ZER1	39	2	1	2	1	0.007	1.984	1.983	0	2
ENSG00000020922	MRE11A	38	2	1	2	1	2.016	1.983	1.949	0.035	2
ENSG00000099889	ARVCF	33	2	1	2	1	2.012	1.983	1.982	0.001	2
ENSG00000132780	NASP	37	2	1	2	1	0.61	1.983	1.962	0.021	2
ENSG00000090376	IRAK3	37	2	1	2	1	5.255	1.982	1.864	0.118	2
ENSG00000126756	UXT	38	2	1	2	1	0.001	1.982	1.981	0.001	2
ENSG00000198752	CDC42BPB	35	2	1	2	1	0.202	1.982	1.982	0.001	2
ENSG00000134508	CABLES1	37	2	1	2	1	0.187	1.981	1.979	0.003	2
ENSG00000135914	HTR2B	29	2	1	2	1	5.044	1.981	1.975	0.006	2
ENSG00000126705	AHDC1	31	1	1	2	1	0.016	1.98	1.979	0.001	2
ENSG00000184060	ADAP2	34	1	1	2	1	1.144	1.98	1.976	0.003	2
ENSG00000126259	KIRREL2	26	2	1	2	0	2.534	1.98	1.934	0.045	3
ENSG00000048405	ZNF800	39	2	1	2	1	1.03	1.979	1.978	0.001	2
ENSG00000145332	KLHL8	39	2	1	2	1	0.488	1.979	1.977	0.001	2
ENSG00000087206	UIMC1	39	2	1	2	1	2.201	1.978	1.966	0.013	2
ENSG00000109911	ELP4	38	2	1	1	1	6.946	1.978	1.772	0.206	2
ENSG00000122970	IFT81	38	2	1	2	1	1.001	1.978	1.976	0.001	2
ENSG00000156958	GALK2	40	2	1	2	1	1.586	1.978	1.965	0.013	2
ENSG00000131725	WDR44	39	2	1	2	1	2.235	1.977	1.93	0.047	2
ENSG00000181827	RFX7	40	2	1	2	1	1.924	1.975	1.973	0.001	2
ENSG00000163596	ICA1L	33	2	1	2	1	6.685	1.974	1.108	0.865	2
ENSG00000165105	RASEF	36	2	1	2	1	6.154	1.972	1.845	0.127	1
ENSG00000065989	PDE4A	33	2	1	2	1	0.022	1.972	1.972	0	2
ENSG00000011405	PIK3C2A	39	2	1	2	1	3.081	1.971	1.965	0.006	2
ENSG00000121621	KIF18A	33	2	1	2	1	10.651	1.969	1.878	0.091	2
ENSG00000167014	C15orf43	25	2	1	2	1	3.931	1.969	1.964	0.005	2
ENSG00000179846	NKPD1	24	2	1	2	1	2.872	1.969	1.864	0.105	3
ENSG00000179152	TCAIM	40	2	1	2	1	5.026	1.966	1.958	0.008	2
ENSG00000171853	TRAPPC12	38	2	1	2	1	3.136	1.965	1.964	0.001	2
ENSG00000149743	TRPT1	35	2	1	2	1	1.752	1.964	1.855	0.109	2
ENSG00000159495	TGM7	28	2	1	2	1	3.865	1.963	1.766	0.197	1
ENSG00000187244	BCAM	34	2	1	2	1	4.828	1.963	1.337	0.626	2
ENSG00000112118	MCM3	38	2	1	2	1	1.282	1.962	1.332	0.63	2
ENSG00000125459	MSTO1	37	2	1	2	1	2.252	1.962	1.957	0.005	2
ENSG00000162819	BROX	41	2	1	2	1	0.085	1.961	1.394	0.568	2
ENSG00000179041	RRS1	33	2	1	2	1	1.221	1.961	0.966	0.995	2
ENSG00000138735	PDE5A	39	2	1	2	1	1.365	1.96	1.955	0.005	2
ENSG00000166860	ZBTB39	32	1	1	2	1	2.095	1.958	1.958	0	2
ENSG00000113161	HMGCR	40	2	1	2	1	0.017	1.957	1.957	0	2
ENSG00000170310	STX8	40	2	1	2	1	0	1.956	1.956	0.001	2
ENSG00000142945	KIF2C	25	2	1	2	1	2.626	1.955	1.714	0.241	1
ENSG00000119285	HEATR1	36	2	1	1	1	10.041	1.955	1.943	0.011	2
ENSG00000115380	EFEMP1	41	2	1	2	1	0.077	1.953	1.953	0.001	2
ENSG00000205220	PSMB10	33	2	1	2	1	1.849	1.953	1.928	0.025	2
ENSG00000139372	TDG	37	2	1	1	1	5.391	1.947	1.861	0.086	2
ENSG00000165731	RET	34	2	1	2	1	1.875	1.946	1.932	0.014	2
ENSG00000185674	LYG2	28	2	1	1	1	5.695	1.946	1.936	0.01	2
ENSG00000185238	PRMT3	38	2	1	2	1	2.025	1.945	1.939	0.006	2
ENSG00000173085	COQ2	40	2	1	2	1	1.031	1.944	1.943	0.001	2
ENSG00000040933	INPP4A	39	2	1	2	1	1.978	1.942	1.942	0	2
ENSG00000110851	PRDM4	38	2	1	2	1	0.078	1.942	1.126	0.816	2
ENSG00000162869	PPP1R21	41	2	1	2	1	1.774	1.942	1.938	0.004	2
ENSG00000164062	APEH	39	2	1	2	1	1.733	1.942	1.941	0.001	2
ENSG00000122188	LAX1	31	2	1	2	1	4.117	1.941	1.708	0.233	2
ENSG00000196497	IPO4	38	2	1	2	1	9.92	1.941	1.785	0.156	2
ENSG00000113407	TARS	36	2	1	2	1	0.043	1.94	1.621	0.319	2
ENSG00000146282	RARS2	41	2	1	2	1	1.211	1.94	1.878	0.062	2
ENSG00000166444	ST5	35	2	1	2	1	1.133	1.937	1.935	0.003	2
ENSG00000137709	POU2F3	27	2	1	2	1	0.042	1.936	1.935	0	2
ENSG00000163026	C2orf44	28	1	1	2	0	9.521	1.935	1.253	0.681	2
ENSG00000163491	NEK10	34	2	1	2	1	0.283	1.935	1.423	0.512	2
ENSG00000137807	KIF23	34	2	1	2	1	1.856	1.934	1.906	0.028	2
ENSG00000070404	FSTL3	27	2	1	2	1	1.995	1.933	0.97	0.963	2
ENSG00000105376	ICAM5	30	2	1	2	1	5.73	1.933	1.892	0.041	2
ENSG00000111641	NOP2	38	2	1	2	1	8.406	1.933	1.725	0.209	2
ENSG00000168826	ZBTB49	33	1	1	2	1	11.78	1.931	1.553	0.378	1
ENSG00000141384	TAF4B	29	2	1	2	1	4.964	1.929	1.78	0.149	2
ENSG00000146350	TBC1D32	35	2	1	2	1	5.039	1.928	1.645	0.282	1
ENSG00000070669	ASNS	35	1	1	2	1	1.905	1.928	1.92	0.008	2
ENSG00000163344	PMVK	39	2	1	2	1	0.025	1.926	1.844	0.083	2
ENSG00000176571	CNBD1	20	2	1	1	1	13.473	1.925	1.877	0.048	0
ENSG00000031003	FAM13B	41	2	1	2	1	1.827	1.923	1.058	0.866	2
ENSG00000090266	NDUFB2	38	2	1	2	1	0.246	1.923	1.919	0.004	2
ENSG00000120217	CD274	37	2	1	2	1	3.94	1.921	1.45	0.471	2
ENSG00000169220	RGS14	31	2	1	2	1	2.169	1.921	1.919	0.002	2
ENSG00000089916	GPATCH2L	39	2	1	2	1	2.224	1.92	1.879	0.041	2
ENSG00000149418	ST14	32	1	1	2	0	5.13	1.92	1.469	0.451	2
ENSG00000151151	IPMK	38	2	1	2	1	0.02	1.92	1.919	0.001	2
ENSG00000161905	ALOX15	21	1	1	2	1	18.5	1.919	1.867	0.052	2
ENSG00000145192	AHSG	40	2	1	2	1	3.822	1.918	1.442	0.476	2
ENSG00000185880	TRIM69	27	2	1	2	1	7.557	1.918	1.804	0.114	2
ENSG00000164197	RNF180	39	2	1	2	1	2.896	1.917	1.885	0.033	2
ENSG00000166856	GPR182	34	1	1	2	1	1.541	1.917	1.913	0.004	2
ENSG00000100034	PPM1F	33	2	1	2	1	4.298	1.916	1.898	0.018	2
ENSG00000138769	CDKL2	35	2	1	2	1	0.234	1.916	1.88	0.035	2
ENSG00000144840	RABL3	36	1	1	2	1	1.005	1.916	1.905	0.011	2
ENSG00000104112	SCG3	40	2	1	2	1	3.156	1.915	1.752	0.163	2
ENSG00000125864	BFSP1	31	2	1	2	1	5.626	1.915	1.747	0.168	2
ENSG00000180871	CXCR2	22	2	1	2	1	6.022	1.914	1.492	0.422	1
ENSG00000091656	ZFHX4	34	2	1	2	1	6.853	1.911	1.812	0.099	2
ENSG00000183337	BCOR	38	2	1	2	1	2.405	1.909	1.909	0.001	2
ENSG00000003989	SLC7A2	38	2	1	2	1	0.049	1.908	1.905	0.002	2
ENSG00000143776	CDC42BPA	32	2	1	2	1	1.3	1.908	1.908	0	2
ENSG00000123612	ACVR1C	30	2	1	2	1	1.016	1.907	1.906	0	2
ENSG00000136243	NUPL2	40	2	1	2	1	4.796	1.907	1.878	0.029	2
ENSG00000164941	INTS8	41	2	1	2	1	1.126	1.907	1.907	0	2
ENSG00000154734	ADAMTS1	38	1	1	2	1	3.559	1.906	1.898	0.008	2
ENSG00000119321	FKBP15	40	2	1	2	1	3.487	1.904	1.234	0.67	2
ENSG00000133808	MICALCL	28	2	1	2	1	4.55	1.903	1.686	0.217	2
ENSG00000169105	CHST14	29	2	1	2	1	0.142	1.903	1.897	0.006	2
ENSG00000173212	MAB21L3	38	2	1	2	1	4.684	1.902	1.868	0.034	2
ENSG00000006747	SCIN	36	2	1	2	1	2.981	1.901	1.893	0.008	1
ENSG00000164751	PEX2	38	1	1	2	1	1.008	1.898	1.898	0.001	2
ENSG00000170703	TTLL6	27	2	1	2	1	5.844	1.898	1.755	0.142	2
ENSG00000157131	C8A	37	2	1	2	1	5.111	1.895	1.488	0.407	1
ENSG00000121797	CCRL2	29	1	1	2	1	13.645	1.893	1.326	0.567	1
ENSG00000168389	MFSD2A	39	2	1	2	1	1.765	1.893	1.892	0.001	2
ENSG00000164299	SPZ1	24	2	1	2	1	25.901	1.89	1.305	0.585	0
ENSG00000170145	SIK2	39	2	1	2	1	4.299	1.89	1.884	0.006	1
ENSG00000043514	TRIT1	35	2	1	2	1	3	1.89	1.668	0.222	2
ENSG00000159140	SON	35	2	1	2	1	6.219	1.886	1.793	0.093	1
ENSG00000163872	YEATS2	41	2	1	2	1	8.675	1.884	1.845	0.039	2
ENSG00000143552	NUP210L	32	2	1	2	1	14.293	1.883	1.707	0.176	0
ENSG00000170185	USP38	39	2	1	2	1	5.072	1.883	1.658	0.225	2
ENSG00000143951	WDPCP	36	1	1	2	1	1.247	1.882	1.881	0.001	2
ENSG00000011426	ANLN	32	2	1	1	1	7.466	1.881	1.866	0.015	2
ENSG00000140443	IGF1R	40	2	1	2	1	0.007	1.88	1.018	0.862	2
ENSG00000170448	NFXL1	40	2	1	2	1	1.438	1.877	1.876	0.001	2
ENSG00000116824	CD2	32	2	1	2	1	13.082	1.876	1.353	0.523	2
ENSG00000158315	RHBDL2	32	2	1	2	1	0.942	1.874	1.869	0.005	2
ENSG00000134247	PTGFRN	36	2	1	2	1	3.318	1.873	1.832	0.041	2
ENSG00000112312	GMNN	36	2	1	2	1	0.296	1.868	1.866	0.002	2
ENSG00000165309	ARMC3	35	2	1	2	1	6.312	1.866	1.847	0.018	2
ENSG00000114735	HEMK1	39	2	1	2	1	1.679	1.863	1.839	0.023	2
ENSG00000006114	SYNRG	41	2	1	2	1	4.454	1.862	1.419	0.443	1
ENSG00000137275	RIPK1	39	2	1	2	1	9.875	1.862	1.75	0.111	1
ENSG00000150510	FAM124A	33	2	1	2	1	4.788	1.862	1.796	0.067	2
ENSG00000089558	KCNH4	28	2	1	2	1	3.105	1.861	1.563	0.298	2
ENSG00000164270	HTR4	33	1	1	2	1	1.567	1.861	1.852	0.008	2
ENSG00000129355	CDKN2D	35	2	1	1	1	0.416	1.86	1.851	0.009	2
ENSG00000146463	ZMYM4	38	2	1	2	1	1.362	1.859	1.857	0.002	2
ENSG00000164904	ALDH7A1	39	2	1	2	1	4.502	1.855	1.855	0	2
ENSG00000241839	PLEKHO2	31	2	1	2	1	6.44	1.854	1.485	0.369	1
ENSG00000156711	MAPK13	29	2	1	2	1	0.134	1.853	1.852	0.001	2
ENSG00000158786	PLA2G2F	23	1	1	2	1	2.371	1.853	1.81	0.044	2
ENSG00000101292	PROKR2	29	1	1	2	1	0.682	1.852	1.846	0.006	2
ENSG00000156502	SUPV3L1	38	2	1	2	1	2.697	1.849	1.822	0.028	2
ENSG00000076706	MCAM	37	2	1	2	1	3.915	1.848	1.782	0.066	2
ENSG00000105928	DFNA5	38	2	1	2	1	8.673	1.848	1.823	0.025	2
ENSG00000186847	KRT14	21	2	1	2	0	2.401	1.847	1.828	0.019	2
ENSG00000038295	TLL1	28	2	1	2	1	0.432	1.846	1.842	0.003	2
ENSG00000155875	FAM154A	28	2	1	1	1	16.682	1.844	1.814	0.029	2
ENSG00000118514	ALDH8A1	39	2	1	2	1	2.12	1.844	1.397	0.447	3
ENSG00000148337	CIZ1	32	2	1	2	0	7.544	1.843	1.148	0.695	1
ENSG00000142197	DOPEY2	34	2	1	1	1	19.097	1.843	0.87	0.972	2
ENSG00000198952	SMG5	39	2	1	2	1	0.971	1.838	1.838	0	2
ENSG00000027697	IFNGR1	40	2	1	2	1	8.946	1.837	1.494	0.343	0
ENSG00000128606	LRRC17	34	2	1	2	1	1.724	1.837	1.628	0.209	2
ENSG00000042088	TDP1	38	2	1	2	1	5.726	1.836	1.676	0.16	1
ENSG00000152223	EPG5	37	2	1	2	1	9.42	1.836	1.696	0.14	1
ENSG00000198483	ANKRD35	31	2	1	2	1	7.227	1.836	1.792	0.044	1
ENSG00000104643	MTMR9	39	2	1	2	1	0.078	1.835	1.834	0.002	2
ENSG00000140465	CYP1A1	25	1	1	2	0	2.788	1.831	1.813	0.018	2
ENSG00000165972	CCDC38	30	2	1	2	1	6.904	1.826	1.813	0.013	2
ENSG00000204764	RANBP17	28	2	1	2	1	0.312	1.825	1.385	0.441	2
ENSG00000087274	ADD1	38	2	1	2	1	0.046	1.824	1.788	0.037	1
ENSG00000103023	PRSS54	32	2	1	2	1	2.171	1.824	1.369	0.455	1
ENSG00000005483	KMT2E	40	2	1	1	1	1.964	1.822	1.821	0.001	2
ENSG00000107262	BAG1	38	2	1	2	1	1.753	1.822	1.784	0.038	2
ENSG00000127124	HIVEP3	31	2	1	2	1	3.382	1.821	1.623	0.199	2
ENSG00000095066	HOOK2	38	2	1	2	1	3.104	1.816	1.544	0.272	2
ENSG00000180481	GLIPR1L2	27	2	1	2	0	10.934	1.814	1.172	0.642	2
ENSG00000182771	GRID1	33	2	1	2	1	0	1.81	1.81	0	2
ENSG00000198561	CTNND1	39	2	1	2	1	0.04	1.81	1.809	0.002	2
ENSG00000164303	ENPP6	34	2	1	2	1	1.172	1.807	1.806	0	2
ENSG00000136378	ADAMTS7	22	1	1	2	1	9.362	1.806	1.502	0.304	1
ENSG00000100209	HSCB	37	2	1	2	1	2.367	1.805	1.772	0.033	2
ENSG00000198554	WDHD1	32	2	1	2	1	2.362	1.804	1.614	0.191	1
ENSG00000112200	ZNF451	38	1	1	2	1	8.679	1.804	1.768	0.035	2
ENSG00000037474	NSUN2	38	2	1	2	0	0.151	1.802	1.485	0.317	1
ENSG00000165733	BMS1	37	2	1	2	1	4.239	1.801	1.796	0.005	2
ENSG00000048462	TNFRSF17	34	2	1	2	1	3.908	1.797	1.777	0.02	2
ENSG00000105281	SLC1A5	34	2	1	2	1	3.539	1.794	1.739	0.055	2
ENSG00000065325	GLP2R	29	2	1	2	1	8.42	1.791	1.727	0.064	2
ENSG00000001036	FUCA2	37	1	1	2	1	0.542	1.79	1.715	0.075	2
ENSG00000107036	KIAA1432	39	2	1	2	1	1.327	1.789	1.704	0.085	2
ENSG00000125845	BMP2	34	2	1	2	1	0.001	1.789	0.986	0.802	2
ENSG00000186862	PDZD7	31	2	1	2	1	2.442	1.789	1.762	0.027	2
ENSG00000166710	B2M	39	2	1	2	1	4.428	1.788	0.779	1.009	2
ENSG00000121057	AKAP1	39	2	1	2	1	13.75	1.787	0.862	0.925	0
ENSG00000116885	OSCP1	39	2	1	2	1	2.038	1.786	1.782	0.004	2
ENSG00000163975	MFI2	29	2	1	2	1	4.494	1.786	0.992	0.794	3
ENSG00000162971	TYW5	39	2	1	2	1	1.202	1.785	1.782	0.003	2
ENSG00000064607	SUGP2	37	2	1	2	1	5.051	1.783	1.648	0.135	1
ENSG00000091129	NRCAM	40	2	1	2	1	1.86	1.78	1.65	0.13	2
ENSG00000129451	KLK10	30	2	1	2	1	5.887	1.779	1.636	0.143	1
ENSG00000166220	TBATA	27	2	1	2	1	7.292	1.777	1.655	0.123	1
ENSG00000152404	CWF19L2	41	2	1	2	1	6.84	1.776	1.351	0.425	1
ENSG00000197565	COL4A6	24	2	1	2	1	18.219	1.776	1.733	0.043	2
ENSG00000169618	PROKR1	25	2	1	2	1	2.273	1.774	1.447	0.327	1
ENSG00000114650	SCAP	38	2	1	2	1	1.565	1.774	1.05	0.723	2
ENSG00000186566	GPATCH8	37	2	1	2	1	5.153	1.773	0.626	1.147	1
ENSG00000165626	BEND7	39	2	1	2	1	1.486	1.773	1.757	0.016	2
ENSG00000135723	FHOD1	38	2	1	2	1	0.559	1.771	1.747	0.025	1
ENSG00000085840	ORC1	32	2	1	2	1	7.877	1.771	1.595	0.176	2
ENSG00000172869	DMXL1	37	2	1	2	1	5.418	1.768	1.632	0.136	1
ENSG00000092009	CMA1	25	2	1	2	1	2.947	1.767	1.668	0.1	2
ENSG00000009724	MASP2	34	2	1	2	0	5.416	1.759	1.401	0.358	2
ENSG00000183346	C10orf107	40	2	1	2	1	2.472	1.758	1.564	0.194	2
ENSG00000198920	KIAA0753	35	2	1	2	1	2.439	1.758	1.73	0.027	2
ENSG00000121152	NCAPH	31	2	1	2	1	7.124	1.756	1.635	0.121	2
ENSG00000145708	CRHBP	33	2	1	2	1	3.288	1.755	1.102	0.654	2
ENSG00000069943	PIGB	39	2	1	2	1	5.798	1.754	1.012	0.742	1
ENSG00000166963	MAP1A	36	2	1	2	1	11.692	1.754	1.698	0.056	1
ENSG00000225830	ERCC6	37	2	1	2	1	2.933	1.752	1.461	0.291	2
ENSG00000115993	TRAK2	39	2	1	2	1	5.912	1.749	1.729	0.02	2
ENSG00000137270	GCM1	32	2	1	2	1	2.944	1.749	1.224	0.524	2
ENSG00000170615	SLC26A5	29	2	1	2	1	0.59	1.749	1.732	0.017	2
ENSG00000188994	ZNF292	35	2	1	2	1	7.266	1.749	1.728	0.021	2
ENSG00000116641	DOCK7	35	2	1	2	1	0.327	1.748	1.748	0	2
ENSG00000137364	TPMT	41	2	1	2	1	1.625	1.747	1.229	0.518	2
ENSG00000081177	EXD2	39	2	1	2	1	1.248	1.746	1.745	0.001	2
ENSG00000108296	CWC25	38	2	1	2	1	3.06	1.746	1.019	0.727	2
ENSG00000213983	AP1G2	28	2	1	2	1	5.166	1.746	1.739	0.007	2
ENSG00000004700	RECQL	40	2	1	2	1	1.473	1.745	1.74	0.004	2
ENSG00000076555	ACACB	32	2	1	2	1	13.299	1.744	1.6	0.144	1
ENSG00000151612	ZNF827	36	2	1	2	1	0.715	1.739	1.374	0.365	2
ENSG00000197893	NRAP	36	2	1	2	1	8.236	1.739	0.698	1.041	2
ENSG00000123066	MED13L	37	2	1	2	1	2.808	1.737	1.736	0	2
ENSG00000128815	WDFY4	28	2	1	2	1	5.091	1.734	1.645	0.089	1
ENSG00000105856	HBP1	39	2	1	2	1	0.001	1.734	1.734	0	2
ENSG00000176834	VSIG10	38	2	1	2	1	5.79	1.733	1.15	0.584	2
ENSG00000089597	GANAB	40	2	1	2	1	4.395	1.731	1.18	0.551	2
ENSG00000141873	SLC39A3	33	2	1	2	1	0.511	1.731	1.717	0.014	2
ENSG00000176896	TCEANC	29	1	1	2	1	9.243	1.73	1.38	0.35	1
ENSG00000164118	CEP44	39	2	1	2	1	9.727	1.729	1.681	0.048	2
ENSG00000155367	PPM1J	32	2	1	2	1	0.128	1.728	1.721	0.006	2
ENSG00000155629	PIK3AP1	36	2	1	2	1	2.044	1.728	1.722	0.006	2
ENSG00000157510	AFAP1L1	37	2	1	2	1	0.762	1.728	1.726	0.002	2
ENSG00000165120	SSMEM1	30	2	1	2	1	5.787	1.724	1.377	0.347	1
ENSG00000146399	TAAR1	27	1	1	2	1	7.72	1.722	1.115	0.607	1
ENSG00000159147	DONSON	38	2	1	2	1	5.352	1.722	1.689	0.033	2
ENSG00000164169	PRMT10	41	2	1	2	1	7.393	1.721	1.501	0.22	1
ENSG00000196547	MAN2A2	35	2	1	2	1	4.294	1.721	1.708	0.014	2
ENSG00000100557	C14orf105	35	2	1	1	1	8.603	1.72	1.451	0.269	1
ENSG00000161638	ITGA5	36	2	1	2	1	2.953	1.719	1.701	0.018	2
ENSG00000161298	ZNF382	28	2	1	2	1	7.085	1.718	1.645	0.072	1
ENSG00000171509	RXFP1	32	2	1	2	1	2.094	1.717	1.703	0.014	2
ENSG00000144648	ACKR2	31	2	1	2	1	3.852	1.714	1.618	0.096	1
ENSG00000162877	PM20D1	40	2	1	2	1	5.151	1.713	1.688	0.026	1
ENSG00000117597	DIEXF	40	2	1	2	1	3.162	1.712	1.603	0.108	2
ENSG00000122126	OCRL	36	2	1	2	1	1.115	1.711	1.709	0.002	2
ENSG00000122025	FLT3	33	2	1	2	1	1.788	1.71	1.701	0.009	2
ENSG00000172936	MYD88	36	2	1	2	1	4.822	1.706	0.968	0.738	2
ENSG00000166311	SMPD1	38	1	1	2	1	2.502	1.705	1.207	0.498	2
ENSG00000080200	CRYBG3	36	2	1	2	1	6.758	1.704	1.627	0.077	1
ENSG00000137076	TLN1	40	2	1	2	1	0	1.702	1.702	0	2
ENSG00000167595	C19orf55	32	2	1	2	0	3.213	1.702	1.634	0.068	2
ENSG00000152779	SLC16A12	34	2	1	2	1	1.171	1.701	1.65	0.051	2
ENSG00000185002	RFX6	30	2	1	2	1	7.617	1.701	1.537	0.164	2
ENSG00000146192	FGD2	28	2	1	2	0	5.454	1.7	1.372	0.328	1
ENSG00000169621	APLF	37	2	1	2	1	11.089	1.699	1.191	0.508	1
ENSG00000099968	BCL2L13	35	2	1	1	1	3.87	1.698	1.485	0.213	2
ENSG00000161270	NPHS1	31	2	1	2	1	4.083	1.697	1.603	0.094	1
ENSG00000145283	SLC10A6	34	2	1	2	1	6.111	1.697	1.228	0.469	2
ENSG00000160285	LSS	38	2	1	2	1	3.344	1.697	1.687	0.01	2
ENSG00000117400	MPL	28	2	1	2	1	3.426	1.694	1.288	0.406	2
ENSG00000095587	TLL2	28	2	1	2	1	1.073	1.693	1.677	0.017	2
ENSG00000143751	SDE2	41	2	1	2	1	5.963	1.692	1.478	0.214	2
ENSG00000026508	CD44	39	2	1	2	1	7.186	1.689	1.566	0.123	1
ENSG00000205978	NYNRIN	28	1	1	2	0	24.709	1.689	1.532	0.157	1
ENSG00000132466	ANKRD17	37	2	1	2	1	3.858	1.689	1.566	0.124	2
ENSG00000187689	AMTN	27	2	1	2	1	11.963	1.688	1.422	0.266	0
ENSG00000172765	TMCC1	37	2	1	2	1	0.03	1.688	1.686	0.002	2
ENSG00000154721	JAM2	40	2	1	2	1	7.294	1.686	1.645	0.041	1
ENSG00000125409	TEKT3	29	1	1	2	1	2.857	1.685	1.625	0.06	1
ENSG00000139517	LNX2	39	2	1	2	1	1.16	1.684	1.682	0.002	2
ENSG00000138434	SSFA2	40	2	1	2	1	7.816	1.683	1.039	0.645	2
ENSG00000133872	TMEM66	39	2	1	2	1	7.854	1.682	1.336	0.346	2
ENSG00000180376	CCDC66	39	2	1	2	1	15.401	1.679	1.472	0.208	1
ENSG00000163156	SCNM1	41	2	1	2	1	2.888	1.678	1.656	0.023	2
ENSG00000170088	TMEM192	40	2	1	2	1	5.228	1.676	1.614	0.062	2
ENSG00000114346	ECT2	37	2	1	2	1	3.234	1.675	1.667	0.008	2
ENSG00000009413	REV3L	39	2	1	2	1	9.606	1.674	1.644	0.03	0
ENSG00000139974	SLC38A6	35	2	1	2	1	0.302	1.673	1.657	0.017	1
ENSG00000083097	DOPEY1	39	2	1	2	1	3.537	1.673	1.665	0.008	2
ENSG00000176399	DMRTA1	35	2	1	2	1	9.766	1.672	1.576	0.096	1
ENSG00000118557	PMFBP1	25	2	1	2	0	10.921	1.67	1.595	0.075	2
ENSG00000101391	CDK5RAP1	41	2	1	2	1	2.391	1.669	1.668	0.002	2
ENSG00000185862	EVI2B	33	1	1	2	1	6.145	1.666	1.627	0.04	1
ENSG00000174004	NRROS	39	2	1	2	1	3.109	1.665	1.628	0.037	2
ENSG00000115339	GALNT3	31	2	1	2	1	1.461	1.664	1.604	0.06	2
ENSG00000158062	UBXN11	34	2	1	2	1	1.008	1.664	1.662	0.002	2
ENSG00000175054	ATR	37	2	1	2	1	3.994	1.66	1.582	0.078	1
ENSG00000121895	TMEM156	30	2	1	2	1	8.223	1.66	1.606	0.054	2
ENSG00000076201	PTPN23	36	2	1	2	0	2.614	1.659	1.615	0.044	2
ENSG00000146233	CYP39A1	38	2	1	2	1	5.226	1.659	1.65	0.008	2
ENSG00000184277	TM2D3	40	2	1	2	1	1.916	1.657	0.835	0.822	2
ENSG00000112812	PRSS16	27	2	1	2	1	13.783	1.654	1.294	0.36	2
ENSG00000132600	PRMT7	41	2	1	2	1	3.871	1.653	1.65	0.003	2
ENSG00000146021	KLHL3	30	2	1	2	1	0.98	1.653	1.653	0	2
ENSG00000078674	PCM1	36	2	1	2	1	2.627	1.652	1.578	0.074	2
ENSG00000127415	IDUA	24	2	1	2	1	2.475	1.65	1.402	0.248	1
ENSG00000168427	KLHL30	29	2	1	2	1	1.677	1.65	1.629	0.02	2
ENSG00000134597	RBMX2	34	2	1	2	1	1.792	1.648	1.594	0.054	1
ENSG00000103089	FA2H	33	2	1	2	0	1.144	1.646	1.643	0.003	2
ENSG00000188811	NHLRC3	37	2	1	2	1	2.93	1.646	1.184	0.462	2
ENSG00000167601	AXL	36	2	1	2	1	0.876	1.643	1.641	0.002	2
ENSG00000181690	PLAG1	34	2	1	2	1	0.001	1.643	1.59	0.054	2
ENSG00000162139	NEU3	34	2	1	2	1	5.301	1.642	1.499	0.143	1
ENSG00000110074	FOXRED1	39	2	1	2	1	3.638	1.64	1.555	0.085	1
ENSG00000134160	TRPM1	28	2	1	2	1	4.036	1.64	1.629	0.011	2
ENSG00000169239	CA5B	33	2	1	2	1	0.271	1.64	1.197	0.443	2
ENSG00000197417	SHPK	39	2	1	2	1	1.133	1.639	1.254	0.385	2
ENSG00000072041	SLC6A15	32	2	1	2	1	0.016	1.638	1.638	0	1
ENSG00000123191	ATP7B	35	2	1	2	1	6.607	1.635	1.632	0.003	1
ENSG00000139508	SLC46A3	38	2	1	2	1	7.089	1.635	1.328	0.307	1
ENSG00000167419	LPO	31	2	1	2	1	5.868	1.633	1.485	0.148	1
ENSG00000116761	CTH	35	2	1	2	1	6.161	1.633	1.478	0.155	2
ENSG00000176732	PFN4	34	2	1	2	1	0.036	1.633	1.632	0.001	2
ENSG00000143442	POGZ	39	2	1	2	1	2.835	1.628	1.626	0.002	2
ENSG00000196396	PTPN1	32	2	1	2	1	2.603	1.628	0.965	0.663	2
ENSG00000185278	ZBTB37	39	2	1	2	1	1.199	1.627	1.627	0	2
ENSG00000136628	EPRS	39	2	1	2	1	5.554	1.624	1.474	0.15	1
ENSG00000140545	MFGE8	37	2	1	2	1	4.175	1.623	0.778	0.846	2
ENSG00000163935	SFMBT1	40	2	1	2	1	5.827	1.622	1.618	0.004	2
ENSG00000187994	RINL	34	2	1	2	1	6.167	1.622	1.602	0.02	2
ENSG00000155463	OXA1L	41	2	1	2	1	7.53	1.62	1.553	0.067	2
ENSG00000109920	FNBP4	37	2	1	2	1	3.844	1.617	1.388	0.229	1
ENSG00000136869	TLR4	37	2	1	2	1	20.011	1.617	1.451	0.167	1
ENSG00000144962	SPATA16	29	2	1	2	1	6.367	1.616	1.568	0.048	2
ENSG00000170049	KCNAB3	32	2	1	2	1	0.002	1.613	1.535	0.078	2
ENSG00000189362	TMEM194B	27	2	1	2	0	3.394	1.613	1.515	0.098	2
ENSG00000166825	ANPEP	39	2	1	2	1	8.482	1.612	1.455	0.157	0
ENSG00000028203	VEZT	40	2	1	2	1	6.37	1.61	1.488	0.122	0
ENSG00000128487	SPECC1	37	1	1	2	1	3.289	1.607	1.604	0.004	2
ENSG00000203734	ECT2L	30	2	1	2	0	15.261	1.605	1.402	0.203	1
ENSG00000166986	MARS	39	2	1	2	1	1.509	1.604	1.603	0.001	2
ENSG00000198001	IRAK4	40	2	1	2	1	3.581	1.602	1.597	0.005	2
ENSG00000189221	MAOA	37	2	1	2	1	3.568	1.601	1.582	0.019	2
ENSG00000122512	PMS2	37	2	1	2	1	5.184	1.599	1.581	0.017	1
ENSG00000088888	MAVS	33	1	1	2	0	8.536	1.599	1.11	0.488	2
ENSG00000196700	ZNF512B	36	2	1	2	0	1.26	1.599	1.596	0.003	2
ENSG00000072609	CHFR	40	2	1	2	1	6.407	1.597	1.594	0.003	2
ENSG00000081320	STK17B	39	2	1	2	1	0.307	1.597	1.596	0.002	2
ENSG00000169432	SCN9A	27	1	1	2	1	1.553	1.597	1.59	0.007	2
ENSG00000158125	XDH	36	2	1	2	1	4.84	1.596	1.581	0.015	1
ENSG00000177192	PUS1	36	2	1	2	1	0.075	1.596	1.592	0.005	2
ENSG00000162039	MEIOB	31	2	1	2	1	0.633	1.595	1.558	0.037	2
ENSG00000171163	ZNF692	38	2	1	2	0	4.028	1.595	1.408	0.187	2
ENSG00000060140	STYK1	30	2	1	2	1	2.531	1.593	1.515	0.078	2
ENSG00000154845	PPP4R1	38	2	1	2	1	2.367	1.59	1.106	0.484	2
ENSG00000127083	OMD	29	2	1	1	1	2.927	1.589	1.491	0.097	2
ENSG00000052795	FNIP2	28	1	1	2	1	15.353	1.587	1.311	0.276	1
ENSG00000082074	FYB	34	2	1	2	1	8.616	1.587	1.566	0.021	2
ENSG00000203972	GLYATL3	30	2	1	2	1	3.41	1.585	1.058	0.527	2
ENSG00000111602	TIMELESS	32	2	1	2	1	3.924	1.584	1.536	0.048	1
ENSG00000110318	KIAA1377	35	2	1	2	0	9.701	1.582	1.537	0.044	1
ENSG00000116171	SCP2	39	2	1	2	1	1.968	1.58	1.574	0.006	2
ENSG00000131969	ABHD12B	31	2	1	2	1	6.865	1.578	1.522	0.055	1
ENSG00000104957	CCDC130	36	2	1	2	1	2.388	1.578	1.481	0.098	2
ENSG00000106392	C1GALT1	33	2	1	2	1	1.797	1.577	1.575	0.001	1
ENSG00000108839	ALOX12	30	2	1	2	1	7.783	1.577	1.576	0.002	1
ENSG00000130203	APOE	33	1	1	2	1	5.744	1.577	1.241	0.336	1
ENSG00000106991	ENG	37	1	1	2	1	10.592	1.575	0.44	1.135	1
ENSG00000110090	CPT1A	33	2	1	2	1	2.508	1.575	1.123	0.452	2
ENSG00000167548	KMT2D	33	2	1	2	0	5.686	1.574	1.551	0.024	1
ENSG00000128596	CCDC136	35	2	1	2	1	10.466	1.572	1.409	0.163	1
ENSG00000013725	CD6	27	2	1	1	0	10.583	1.571	0.825	0.746	2
ENSG00000171772	SYCE1	29	2	1	2	1	3.566	1.57	1.38	0.19	1
ENSG00000114857	NKTR	40	2	1	2	1	16.743	1.569	1.168	0.401	0
ENSG00000176148	TCP11L1	39	2	1	2	1	0.606	1.569	1.541	0.028	0
ENSG00000145431	PDGFC	38	2	1	2	1	4.056	1.569	1.531	0.039	1
ENSG00000132122	SPATA6	40	2	1	2	1	3.65	1.569	1.528	0.041	2
ENSG00000132000	PODNL1	22	2	1	2	1	6.476	1.568	1.25	0.319	1
ENSG00000086696	HSD17B2	32	2	1	2	1	8.908	1.566	1.289	0.277	1
ENSG00000096093	EFHC1	37	2	1	2	1	5.427	1.566	1.555	0.011	1
ENSG00000117174	ZNHIT6	38	2	1	2	1	3.31	1.566	1.546	0.02	1
ENSG00000196208	GREB1	30	2	1	2	1	4.79	1.564	1.432	0.132	1
ENSG00000073146	MOV10L1	27	2	1	2	1	7.79	1.564	1.536	0.028	2
ENSG00000159873	CCDC117	40	2	1	2	1	2.833	1.564	1.29	0.274	2
ENSG00000104093	DMXL2	35	2	1	2	1	8.14	1.563	1.553	0.01	2
ENSG00000167769	ACER1	26	1	1	2	1	4.182	1.562	1.289	0.273	1
ENSG00000067900	ROCK1	36	2	1	2	1	0.011	1.562	1.562	0.001	2
ENSG00000115598	IL1RL2	27	2	1	2	1	11.987	1.559	0.836	0.723	1
ENSG00000147471	PROSC	39	2	1	2	1	1.976	1.558	1.332	0.226	2
ENSG00000180758	GPR157	33	2	1	2	1	1.725	1.558	1.433	0.126	2
ENSG00000163219	ARHGAP25	40	2	1	2	1	0.32	1.557	1.194	0.363	2
ENSG00000125844	RRBP1	37	2	1	2	1	3.326	1.554	1.539	0.016	1
ENSG00000083457	ITGAE	32	2	1	2	1	10.366	1.553	1.299	0.254	0
ENSG00000143303	RRNAD1	38	1	1	2	1	0.22	1.551	1.542	0.009	2
ENSG00000164252	AGGF1	40	2	1	2	1	13.842	1.55	1.4	0.15	1
ENSG00000170581	STAT2	35	2	1	2	1	4.004	1.549	1.476	0.073	1
ENSG00000135569	TAAR5	22	2	1	2	1	3.363	1.549	1.533	0.017	2
ENSG00000120860	CCDC53	39	2	1	2	1	1.787	1.547	1.538	0.009	2
ENSG00000165792	METTL17	39	2	1	2	1	2.77	1.545	1.018	0.527	2
ENSG00000177303	CASKIN2	36	2	1	2	1	2.423	1.543	1.515	0.028	2
ENSG00000083544	TDRD3	40	2	1	2	1	6.034	1.539	1.531	0.008	1
ENSG00000134775	FHOD3	37	2	1	2	0	3.347	1.539	1.511	0.028	1
ENSG00000143107	FNDC7	31	2	1	2	1	2.784	1.538	1.513	0.025	2
ENSG00000138376	BARD1	35	2	1	2	1	15.419	1.537	0.72	0.817	1
ENSG00000137177	KIF13A	35	2	1	2	1	1.243	1.535	1.501	0.034	1
ENSG00000178175	ZNF366	38	2	1	2	1	3.168	1.535	1.498	0.038	2
ENSG00000118156	ZNF541	27	2	1	2	1	13.466	1.533	1.426	0.108	0
ENSG00000172349	IL16	31	2	1	2	0	8.008	1.533	1.512	0.022	1
ENSG00000096996	IL12RB1	25	2	1	2	1	25.332	1.532	1.026	0.505	0
ENSG00000142661	MYOM3	31	2	1	2	1	3.377	1.53	1.525	0.005	2
ENSG00000060749	QSER1	37	2	1	2	1	10.532	1.529	1.096	0.434	1
ENSG00000065268	WDR18	32	2	1	2	0	3.243	1.529	1.518	0.011	1
ENSG00000166851	PLK1	32	1	1	2	1	1.089	1.529	1.528	0.001	1
ENSG00000133110	POSTN	40	2	1	2	1	0.079	1.529	1.106	0.423	2
ENSG00000162944	RFTN2	41	2	1	2	1	6.702	1.523	0.861	0.661	1
ENSG00000178038	ALS2CL	31	2	1	2	1	12.231	1.523	1.368	0.156	1
ENSG00000115919	KYNU	37	2	1	2	1	3.487	1.522	1.367	0.155	1
ENSG00000176894	PXMP2	25	1	1	2	1	0.861	1.522	1.5	0.022	1
ENSG00000177663	IL17RA	35	2	1	2	1	7.841	1.522	1.144	0.378	1
ENSG00000120685	PROSER1	37	2	1	2	1	2.595	1.522	1.374	0.148	2
ENSG00000106524	ANKMY2	41	2	1	2	1	1.18	1.521	1.101	0.42	1
ENSG00000151092	NGLY1	40	2	1	2	1	5.051	1.521	1.454	0.067	1
ENSG00000078403	MLLT10	39	2	1	2	1	0.311	1.521	1.515	0.006	2
ENSG00000122121	XPNPEP2	35	2	1	2	1	5.249	1.52	0.824	0.696	1
ENSG00000162994	CLHC1	33	2	1	2	1	5.844	1.519	1.492	0.027	1
ENSG00000011523	CEP68	40	2	1	2	1	12.232	1.517	1.442	0.075	1
ENSG00000101251	SEL1L2	28	2	1	2	1	4.484	1.514	1.463	0.051	1
ENSG00000205784	ARRDC5	22	1	1	2	1	11.69	1.513	1.361	0.152	1
ENSG00000171517	LPAR3	31	2	1	2	1	0.099	1.512	1.492	0.021	2
ENSG00000197746	PSAP	36	2	1	2	1	7.297	1.511	0.976	0.535	0
ENSG00000147905	ZCCHC7	35	2	1	2	1	9.724	1.511	1.459	0.052	1
ENSG00000189325	C6orf222	26	2	1	2	0	6.148	1.509	1.199	0.309	0
ENSG00000072682	P4HA2	39	2	1	2	1	1.109	1.509	1.222	0.287	1
ENSG00000177291	GJD4	25	2	1	2	1	16.515	1.509	1.479	0.03	1
ENSG00000164440	TXLNB	36	2	1	2	1	11.575	1.508	1.329	0.179	1
ENSG00000184210	DGAT2L6	24	1	1	2	0	5.562	1.508	1.48	0.028	1
ENSG00000168350	DEGS2	27	2	1	2	1	1.654	1.507	1.454	0.053	1
ENSG00000174327	SLC16A13	38	2	1	2	1	0.237	1.506	1.506	0	1
ENSG00000196305	IARS	40	2	1	2	1	7.739	1.505	1.143	0.362	2
ENSG00000153292	GPR110	32	2	1	2	1	16.93	1.504	1.235	0.27	1
ENSG00000179630	LACC1	38	1	1	2	1	7.415	1.504	1.469	0.035	1
ENSG00000165669	FAM204A	38	2	1	2	1	3.941	1.504	1.32	0.184	2
ENSG00000089847	ANKRD24	25	2	1	1	1	5.011	1.502	1.445	0.056	1
ENSG00000152894	PTPRK	38	2	1	1	1	0.009	1.5	1.5	0	2
ENSG00000183751	TBL3	37	2	1	2	1	0.278	1.499	1.303	0.196	1
ENSG00000130695	CEP85	37	2	1	2	1	2.198	1.499	1.489	0.01	2
ENSG00000097046	CDC7	39	2	1	2	1	7.32	1.497	1.136	0.361	2
ENSG00000164306	PRIMPOL	36	2	1	2	1	5.529	1.495	1.467	0.028	1
ENSG00000117481	NSUN4	39	2	1	1	1	1.977	1.493	1.492	0.001	1
ENSG00000147251	DOCK11	31	2	1	2	1	0.149	1.493	1.493	0	2
ENSG00000132357	CARD6	29	1	1	2	1	10.842	1.492	1.411	0.081	1
ENSG00000138180	CEP55	32	2	1	2	1	4.091	1.491	1.253	0.238	1
ENSG00000153802	TMPRSS11D	29	2	1	2	1	9.037	1.49	1.39	0.1	1
ENSG00000088756	ARHGAP28	33	2	1	2	1	3.808	1.49	1.479	0.011	2
ENSG00000188976	NOC2L	37	2	1	2	1	2.655	1.49	0.907	0.583	2
ENSG00000115109	EPB41L5	39	2	1	2	1	7.504	1.488	0.873	0.615	1
ENSG00000139155	SLCO1C1	32	2	1	2	1	3.978	1.487	1.475	0.012	2
ENSG00000159588	CCDC17	34	2	1	2	1	3.809	1.487	1.408	0.079	2
ENSG00000058272	PPP1R12A	41	2	1	2	1	0.248	1.486	1.486	0	1
ENSG00000185615	PDIA2	22	2	1	2	1	1.481	1.486	1.427	0.059	1
ENSG00000185344	ATP6V0A2	35	2	1	2	1	1.716	1.484	1.394	0.09	1
ENSG00000095627	TDRD1	29	2	1	2	1	12.737	1.484	1.278	0.206	2
ENSG00000162600	OMA1	40	2	1	2	1	4.575	1.483	1.413	0.07	1
ENSG00000186281	GPAT2	26	2	1	2	1	1.375	1.481	1.472	0.009	1
ENSG00000130749	ZC3H4	34	2	1	2	1	0.219	1.478	1.312	0.166	2
ENSG00000135775	COG2	39	2	1	2	1	2.477	1.477	1.472	0.005	2
ENSG00000146414	SHPRH	38	2	1	2	1	5.171	1.476	1.245	0.23	1
ENSG00000109686	SH3D19	40	2	1	2	1	8.023	1.474	1.452	0.023	1
ENSG00000104518	GSDMD	34	2	1	2	1	12.518	1.472	1.403	0.07	1
ENSG00000113643	RARS	39	2	1	2	1	1.102	1.472	1.472	0.001	1
ENSG00000183597	TANGO2	35	1	1	2	1	0.042	1.47	1.47	0	2
ENSG00000050820	BCAR1	35	2	1	2	1	0.687	1.467	1.466	0.001	1
ENSG00000112186	CAP2	39	2	1	2	1	0.11	1.466	1.466	0	1
ENSG00000153922	CHD1	34	2	1	2	1	1.141	1.464	1.444	0.02	2
ENSG00000171262	FAM98B	40	2	1	2	1	0.159	1.463	1.442	0.021	1
ENSG00000106608	URGCP	36	2	1	2	1	2.041	1.462	1.461	0.002	1
ENSG00000169064	ZBBX	24	2	1	2	0	6.439	1.461	1.224	0.237	1
ENSG00000142632	ARHGEF19	26	2	1	1	1	1.75	1.46	1.391	0.069	1
ENSG00000179941	BBS10	35	2	1	2	1	10.683	1.46	1.193	0.268	1
ENSG00000130158	DOCK6	28	2	1	2	1	3.471	1.458	1.41	0.048	1
ENSG00000101868	POLA1	34	2	1	2	1	2.614	1.457	1.449	0.008	1
ENSG00000136045	PWP1	41	2	1	2	1	1.141	1.457	0.992	0.465	1
ENSG00000139826	ABHD13	35	1	1	2	1	0.036	1.457	1.456	0.001	1
ENSG00000118495	PLAGL1	36	2	1	2	1	5.923	1.455	0.669	0.786	1
ENSG00000160051	IQCC	27	2	1	2	1	11.478	1.453	1.254	0.199	0
ENSG00000124496	TRERF1	35	2	1	2	1	2.269	1.45	1.413	0.036	1
ENSG00000108239	TBC1D12	33	2	1	2	1	4.616	1.449	1.439	0.009	1
ENSG00000166888	STAT6	37	2	1	2	0	6.504	1.448	1.442	0.006	1
ENSG00000148175	STOM	39	2	1	2	1	5.658	1.447	1.352	0.095	1
ENSG00000138674	SEC31A	40	2	1	2	1	5.348	1.446	1.443	0.004	1
ENSG00000136319	TTC5	38	1	1	2	1	3.233	1.445	1.026	0.419	1
ENSG00000134759	ELP2	39	2	1	2	1	3.184	1.444	1.408	0.036	1
ENSG00000183495	EP400	32	2	1	2	1	1.568	1.444	0.554	0.89	1
ENSG00000149476	DAK	39	2	1	2	1	2.414	1.439	1.431	0.008	1
ENSG00000138185	ENTPD1	33	2	1	1	1	11.2	1.436	1.081	0.355	1
ENSG00000126814	TRMT5	37	2	1	2	1	5.205	1.434	1.393	0.041	1
ENSG00000197324	LRP10	39	2	1	2	1	3.849	1.431	0.909	0.522	1
ENSG00000160957	RECQL4	28	2	1	2	1	8.679	1.427	1.352	0.075	2
ENSG00000134987	WDR36	37	2	1	2	1	5.338	1.424	1.197	0.227	1
ENSG00000072274	TFRC	37	2	1	2	1	8.308	1.422	1.276	0.146	1
ENSG00000164292	RHOBTB3	41	2	1	2	1	0.325	1.421	1.387	0.034	1
ENSG00000067798	NAV3	34	2	1	2	1	5.547	1.419	1.378	0.041	1
ENSG00000126653	NSRP1	38	2	1	2	1	3.361	1.418	1.412	0.006	1
ENSG00000149639	SOGA1	35	2	1	2	1	0.836	1.417	1.223	0.194	1
ENSG00000175311	ANKS4B	39	2	1	2	1	3.444	1.417	1.4	0.017	1
ENSG00000111339	ART4	36	2	1	2	1	8.994	1.415	1.339	0.076	1
ENSG00000127511	SIN3B	34	2	1	2	1	0.134	1.415	1.412	0.003	1
ENSG00000007545	CRAMP1L	33	2	1	2	0	0.214	1.415	1.413	0.002	2
ENSG00000169154	GOT1L1	21	2	1	2	1	22.022	1.414	1.356	0.058	0
ENSG00000122417	ODF2L	37	2	1	2	1	4.826	1.41	1.333	0.078	1
ENSG00000164099	PRSS12	31	2	1	2	1	5.423	1.408	1.367	0.041	1
ENSG00000129460	NGDN	41	2	1	2	1	1.73	1.398	1.394	0.004	2
ENSG00000138621	PPCDC	38	2	1	2	1	1.008	1.395	1.393	0.001	1
ENSG00000166224	SGPL1	40	2	1	2	1	3.645	1.395	1.244	0.151	1
ENSG00000052749	RRP12	38	2	1	2	1	2.962	1.394	1.241	0.153	1
ENSG00000064545	TMEM161A	33	2	1	2	1	4.334	1.393	1.327	0.066	1
ENSG00000131055	COX4I2	35	2	1	2	1	2.384	1.393	0.838	0.555	2
ENSG00000099998	GGT5	33	2	1	1	1	4.118	1.392	1.366	0.025	1
ENSG00000139330	KERA	31	2	1	2	1	1.923	1.392	1.27	0.122	2
ENSG00000126467	TSKS	31	2	1	2	1	1.048	1.39	1.169	0.221	0
ENSG00000171984	C20orf196	35	1	1	2	1	2.839	1.389	1.297	0.092	1
ENSG00000179761	PIPOX	39	2	1	2	1	4.18	1.384	1.38	0.005	1
ENSG00000163530	DPPA2	18	2	1	1	1	17.705	1.382	1.148	0.235	1
ENSG00000213949	ITGA1	38	2	1	2	1	4.17	1.382	1.367	0.015	1
ENSG00000166436	TRIM66	32	2	1	2	1	0.718	1.38	1.278	0.102	0
ENSG00000130775	THEMIS2	33	2	1	2	1	3.373	1.379	1.24	0.139	1
ENSG00000131951	LRRC9	30	2	1	2	1	4.418	1.374	1.208	0.166	1
ENSG00000138792	ENPEP	36	2	1	2	1	16.955	1.372	0.926	0.446	0
ENSG00000135744	AGT	36	2	1	2	1	4.177	1.372	1.254	0.118	1
ENSG00000129347	KRI1	36	2	1	2	1	3.775	1.371	1.299	0.072	1
ENSG00000172244	C5orf34	33	1	1	2	0	7.203	1.371	1.351	0.019	1
ENSG00000197506	SLC28A3	28	2	1	2	1	4.94	1.368	1.271	0.097	1
ENSG00000167098	SUN5	29	2	1	2	1	0.576	1.363	1.361	0.002	1
ENSG00000084093	REST	39	1	1	2	1	5.907	1.362	0.654	0.708	1
ENSG00000100426	ZBED4	32	1	1	2	1	5.177	1.362	1.351	0.011	1
ENSG00000145016	KIAA0226	37	2	1	2	1	2.798	1.362	1.298	0.064	1
ENSG00000153113	CAST	39	2	1	2	1	5.019	1.362	1.29	0.073	1
ENSG00000148942	SLC5A12	35	2	1	2	1	3.631	1.361	0.934	0.427	0
ENSG00000123572	NRK	26	1	1	2	1	15.973	1.361	1.262	0.099	1
ENSG00000151388	ADAMTS12	30	2	1	2	1	6.749	1.36	1.289	0.071	1
ENSG00000188315	C3orf62	31	2	1	2	1	1.291	1.36	1.276	0.084	1
ENSG00000083168	KAT6A	39	2	1	2	1	1.949	1.359	1.356	0.003	1
ENSG00000143390	RFX5	39	2	1	2	1	1.32	1.35	1.317	0.033	1
ENSG00000111254	AKAP3	29	2	1	2	1	4.144	1.348	1.044	0.304	0
ENSG00000149548	CCDC15	28	2	1	2	0	6.183	1.346	1.109	0.237	2
ENSG00000001561	ENPP4	40	2	1	2	1	2.146	1.345	0.728	0.617	1
ENSG00000178694	NSUN3	37	2	1	1	1	5.219	1.345	1.202	0.143	1
ENSG00000084693	AGBL5	41	2	1	2	1	2.76	1.345	1.286	0.059	2
ENSG00000183527	PSMG1	39	2	1	2	1	0.324	1.345	1.344	0.001	2
ENSG00000172059	KLF11	38	2	1	2	1	4.223	1.344	1.225	0.119	1
ENSG00000044446	PHKA2	38	2	1	2	1	0.095	1.344	1.342	0.002	2
ENSG00000139990	DCAF5	39	2	1	2	1	2.39	1.34	1.233	0.107	1
ENSG00000101639	CEP192	34	2	1	2	1	13.491	1.338	1.163	0.175	1
ENSG00000161896	IP6K3	31	2	1	2	1	2.936	1.338	1.32	0.018	1
ENSG00000173702	MUC13	30	1	1	2	1	10.141	1.337	1.154	0.183	1
ENSG00000182621	PLCB1	38	2	1	2	1	0.998	1.337	0.343	0.994	1
ENSG00000203872	C6orf163	34	2	1	2	1	3.037	1.337	1.159	0.179	1
ENSG00000140835	CHST4	25	1	1	2	1	5.436	1.336	1.124	0.212	1
ENSG00000132837	DMGDH	37	2	1	2	1	1.488	1.335	1.076	0.26	1
ENSG00000048544	MRPS10	36	2	1	2	1	4.303	1.334	1.324	0.01	2
ENSG00000140948	ZCCHC14	35	2	1	2	1	3.032	1.333	1.311	0.022	1
ENSG00000134061	CD180	34	1	1	2	1	5.066	1.331	0.634	0.697	1
ENSG00000174083	PIK3R6	25	2	1	2	1	2.853	1.326	1.147	0.179	1
ENSG00000213614	HEXA	38	2	1	2	1	2.663	1.323	1.231	0.091	1
ENSG00000106344	RBM28	41	2	1	2	1	3.769	1.322	1.285	0.036	1
ENSG00000156463	SH3RF2	39	2	1	2	1	8.69	1.322	1.28	0.042	1
ENSG00000150676	CCDC83	29	1	1	2	1	6.512	1.322	1.317	0.005	2
ENSG00000119326	CTNNAL1	40	2	1	2	1	3.658	1.32	1.318	0.001	1
ENSG00000137101	CD72	29	2	1	2	1	7.051	1.32	1.103	0.217	1
ENSG00000168060	NAALADL1	32	2	1	2	1	6.876	1.319	1.235	0.083	1
ENSG00000108651	UTP6	40	2	1	2	1	2.332	1.318	1.026	0.292	1
ENSG00000147255	IGSF1	29	2	1	2	1	2.451	1.318	1.095	0.223	1
ENSG00000153898	MCOLN2	31	2	1	2	1	0.583	1.318	1.259	0.059	1
ENSG00000175325	PROP1	23	1	1	2	1	3.79	1.317	1.269	0.047	1
ENSG00000132275	RRP8	37	2	1	2	1	2.389	1.315	1.224	0.09	1
ENSG00000056736	IL17RB	34	2	1	2	1	2.744	1.315	1.226	0.089	2
ENSG00000136235	GPNMB	41	2	1	2	1	3.929	1.313	1.262	0.052	1
ENSG00000111261	MANSC1	39	2	1	2	1	13.284	1.312	1.144	0.168	1
ENSG00000071127	WDR1	40	2	1	2	1	0.317	1.31	1.309	0	1
ENSG00000157483	MYO1E	38	2	1	2	1	1.959	1.31	1.045	0.264	1
ENSG00000100532	CGRRF1	41	2	1	2	1	6.066	1.309	1.291	0.018	1
ENSG00000137975	CLCA2	30	2	1	2	1	20.548	1.309	1.294	0.015	1
ENSG00000132376	INPP5K	40	2	1	2	1	2.03	1.306	0.961	0.345	1
ENSG00000112651	MRPL2	41	2	1	2	1	1.259	1.305	0.872	0.433	1
ENSG00000183977	PP2D1	30	2	1	2	1	23.345	1.302	0.846	0.456	0
ENSG00000128928	IVD	37	2	1	2	1	0.467	1.302	1.277	0.024	1
ENSG00000131381	ZFYVE20	40	2	1	2	1	4.983	1.301	1.258	0.043	1
ENSG00000023572	GLRX2	37	2	1	2	1	1.01	1.299	1.299	0	1
ENSG00000143199	ADCY10	31	2	1	2	0	9.744	1.299	1.066	0.233	1
ENSG00000188158	NHS	37	2	1	2	1	2.799	1.299	1.239	0.06	1
ENSG00000127720	METTL25	37	2	1	2	1	8.256	1.297	1.184	0.114	1
ENSG00000152760	TCTEX1D1	33	2	1	2	1	0.519	1.296	0.704	0.591	1
ENSG00000175984	DENND2C	31	2	1	2	1	5.092	1.296	1.275	0.021	1
ENSG00000049130	KITLG	39	2	1	2	1	1.658	1.295	1.295	0	1
ENSG00000131482	G6PC	32	2	1	1	0	4.337	1.295	1.203	0.092	2
ENSG00000165898	ISCA2	38	2	1	2	1	0.156	1.292	1.271	0.022	1
ENSG00000182199	SHMT2	37	2	1	2	1	0.748	1.292	1.291	0.001	1
ENSG00000046889	PREX2	33	2	1	2	1	0.812	1.291	1.291	0	1
ENSG00000112297	AIM1	34	2	1	2	1	9.12	1.29	1.263	0.027	1
ENSG00000114670	NEK11	30	2	1	2	1	3.702	1.29	1.257	0.033	1
ENSG00000185634	SHC4	34	2	1	2	1	2.069	1.289	1.232	0.057	1
ENSG00000105186	ANKRD27	40	2	1	2	1	1.29	1.286	1.048	0.238	1
ENSG00000124587	PEX6	39	2	1	2	1	4.157	1.286	0.672	0.615	2
ENSG00000176978	DPP7	31	2	1	2	1	5.96	1.284	1.266	0.018	1
ENSG00000135506	OS9	40	2	1	2	1	1.309	1.283	1.258	0.024	1
ENSG00000124217	MOCS3	35	1	1	2	1	1.459	1.282	1.255	0.027	1
ENSG00000151304	SRFBP1	36	1	1	2	1	8.431	1.282	1.213	0.069	1
ENSG00000137509	PRCP	40	2	1	2	1	15.666	1.282	0.981	0.3	2
ENSG00000174173	TRMT10C	38	2	1	2	1	5.133	1.28	1.262	0.018	1
ENSG00000115290	GRB14	41	2	1	2	1	1.946	1.279	1.277	0.001	1
ENSG00000105397	TYK2	29	2	1	2	1	5.357	1.278	0.529	0.749	0
ENSG00000060566	CREB3L3	35	2	1	2	1	4.485	1.275	0.481	0.794	1
ENSG00000099326	MZF1	21	2	1	2	1	4.963	1.274	1.125	0.15	0
ENSG00000123636	BAZ2B	40	2	1	2	1	3.131	1.274	1.236	0.038	1
ENSG00000132313	MRPL35	39	2	1	2	1	0.562	1.274	1.203	0.071	1
ENSG00000103449	SALL1	38	2	1	2	1	1.105	1.273	1.159	0.114	1
ENSG00000136877	FPGS	37	2	1	2	1	5.117	1.273	1.25	0.023	1
ENSG00000198944	SOWAHA	27	1	1	1	1	3.214	1.273	1.251	0.023	1
ENSG00000111452	GPR133	30	2	1	2	1	6.107	1.271	1.067	0.204	0
ENSG00000139263	LRIG3	35	2	1	2	1	6.005	1.271	0.677	0.594	1
ENSG00000165118	C9orf64	41	2	1	2	1	5.507	1.269	1.232	0.037	1
ENSG00000164347	GFM2	39	2	1	2	1	7.581	1.268	1.267	0.001	1
ENSG00000197712	FAM114A1	40	2	1	1	1	6.058	1.268	1.223	0.045	1
ENSG00000138448	ITGAV	39	2	1	2	1	1.602	1.267	1.266	0.001	1
ENSG00000164300	SERINC5	38	2	1	2	1	2.997	1.267	1.225	0.042	1
ENSG00000152291	TGOLN2	16	0	1	2	0	2.454	1.265	1.249	0.016	1
ENSG00000198718	FAM179B	38	2	1	2	1	3.706	1.265	1.24	0.024	1
ENSG00000166147	FBN1	36	2	1	2	1	0.988	1.264	1.264	0	1
ENSG00000170820	FSHR	29	2	1	2	1	5.144	1.263	1.262	0.001	1
ENSG00000100325	ASCC2	39	2	1	2	1	2.009	1.261	1.255	0.006	1
ENSG00000132305	IMMT	41	2	1	2	1	2.775	1.261	1.261	0	1
ENSG00000169641	LUZP1	38	1	1	2	1	2.913	1.259	1.242	0.017	1
ENSG00000010322	NISCH	33	2	1	2	1	5.518	1.258	1.24	0.018	1
ENSG00000102243	VGLL1	29	1	1	1	1	2.36	1.258	1.235	0.023	1
ENSG00000135297	MTO1	37	2	1	2	1	3.672	1.255	1.222	0.033	1
ENSG00000140287	HDC	31	2	1	2	1	2.322	1.253	1.195	0.058	1
ENSG00000101577	LPIN2	39	2	1	2	1	4.452	1.252	1.212	0.041	1
ENSG00000101327	PDYN	34	1	1	2	1	1.94	1.251	1.143	0.108	1
ENSG00000090530	LEPREL1	38	2	1	2	1	0.131	1.25	0.544	0.707	1
ENSG00000103599	IQCH	27	2	1	2	1	17.958	1.248	1.143	0.104	0
ENSG00000103375	AQP8	30	2	1	2	1	3.59	1.248	1.247	0.001	1
ENSG00000130338	TULP4	38	2	1	2	1	0.065	1.247	1.241	0.005	1
ENSG00000196843	ARID5A	35	2	1	2	0	1.649	1.246	1.086	0.16	1
ENSG00000104976	SNAPC2	36	1	1	2	1	5.162	1.244	1.107	0.138	1
ENSG00000096070	BRPF3	39	2	1	2	1	1.855	1.243	1.233	0.009	1
ENSG00000017797	RALBP1	38	2	1	2	1	1.379	1.236	1.172	0.064	1
ENSG00000147854	UHRF2	39	2	1	2	1	1.006	1.235	1.235	0.001	1
ENSG00000059691	PET112	40	2	1	2	1	3.697	1.234	1.217	0.017	1
ENSG00000130202	PVRL2	34	2	1	2	1	3.273	1.234	1.195	0.04	1
ENSG00000187889	C1orf168	30	2	1	2	1	2.946	1.234	0.94	0.294	1
ENSG00000176009	ASCL3	25	2	1	2	1	6.269	1.232	1.232	0.001	1
ENSG00000146700	SRCRB4D	29	2	1	2	1	0.709	1.23	1.139	0.091	1
ENSG00000166589	CDH16	34	2	1	2	1	4.079	1.23	1.022	0.208	1
ENSG00000185271	KLHL33	31	2	1	2	1	0.331	1.23	0.985	0.246	1
ENSG00000119004	CYP20A1	41	2	1	2	1	3.613	1.229	1.139	0.09	1
ENSG00000196155	PLEKHG4	25	1	1	2	1	10.549	1.228	1.175	0.052	0
ENSG00000111405	ENDOU	38	2	1	2	1	2.711	1.228	1.226	0.003	1
ENSG00000130287	NCAN	32	2	1	1	1	3.575	1.226	1.206	0.02	1
ENSG00000134321	RSAD2	35	2	1	2	1	1.537	1.225	1.215	0.009	1
ENSG00000167642	SPINT2	39	2	1	2	1	3.543	1.225	1.188	0.037	1
ENSG00000187266	EPOR	31	2	1	2	1	2.238	1.225	1.134	0.091	1
ENSG00000041802	LSG1	41	2	1	2	1	5.439	1.223	1.186	0.037	1
ENSG00000102904	TSNAXIP1	33	2	1	2	1	2.205	1.222	1.183	0.038	1
ENSG00000187033	SAMD7	27	2	1	2	1	15.328	1.222	1.181	0.042	1
ENSG00000119457	SLC46A2	32	2	1	2	1	0.596	1.22	1.093	0.127	1
ENSG00000129194	SOX15	29	2	1	1	1	4.627	1.217	1.073	0.144	1
ENSG00000135114	OASL	36	2	1	2	1	7.916	1.216	1.209	0.007	1
ENSG00000137707	BTG4	26	1	1	2	1	8.202	1.216	1.212	0.005	1
ENSG00000166349	RAG1	25	2	1	2	1	2.629	1.214	1.087	0.127	1
ENSG00000124721	DNAH8	29	2	1	2	0	1.893	1.213	1.051	0.162	0
ENSG00000166938	DIS3L	38	2	1	2	1	2.692	1.213	1.191	0.022	1
ENSG00000111012	CYP27B1	28	2	1	1	1	2.372	1.212	1.008	0.203	1
ENSG00000167721	TSR1	39	2	1	2	1	3.655	1.212	1.19	0.022	1
ENSG00000197548	ATG7	40	2	1	2	1	0.238	1.212	1.193	0.019	1
ENSG00000163346	PBXIP1	37	2	1	2	1	5.443	1.21	1.127	0.082	1
ENSG00000010818	HIVEP2	40	2	1	2	1	6.06	1.208	1.171	0.036	1
ENSG00000197275	RAD54B	34	2	1	2	1	5.321	1.208	1.181	0.028	1
ENSG00000152942	RAD17	30	2	1	2	1	4.715	1.207	1.167	0.04	0
ENSG00000079482	OPHN1	36	2	1	2	1	1.442	1.207	1.207	0	1
ENSG00000065613	SLK	40	2	1	2	1	14.963	1.206	1.084	0.122	1
ENSG00000138829	FBN2	27	2	1	2	1	1.536	1.206	1.206	0	1
ENSG00000047365	ARAP2	32	2	1	2	1	4.32	1.205	1.155	0.05	1
ENSG00000122435	TRMT13	40	2	1	2	1	1.366	1.203	1.163	0.04	1
ENSG00000182319	SGK223	39	2	1	2	1	4.196	1.203	1.199	0.004	1
ENSG00000168229	PTGDR	26	2	1	1	1	7.644	1.202	0.987	0.215	1
ENSG00000161533	ACOX1	40	2	1	2	1	3.388	1.201	1.194	0.008	1
ENSG00000083635	NUFIP1	41	2	1	2	1	4.016	1.2	1.031	0.169	1
ENSG00000204021	LIPK	27	2	1	2	1	5.467	1.2	1.183	0.017	1
ENSG00000156140	ADAMTS3	31	2	1	2	1	8.613	1.198	1.097	0.101	0
ENSG00000156469	MTERFD1	41	2	1	2	1	2.987	1.198	1.179	0.019	1
ENSG00000159063	ALG8	40	2	1	2	1	0.966	1.198	1.195	0.003	1
ENSG00000164334	FAM170A	29	2	1	2	1	5.264	1.198	1.073	0.125	1
ENSG00000072778	ACADVL	38	2	1	2	1	3.291	1.197	1.195	0.003	1
ENSG00000001460	STPG1	36	2	1	2	1	2.201	1.196	1.143	0.053	1
ENSG00000178105	DDX10	37	2	1	2	1	4.585	1.196	1.166	0.03	1
ENSG00000167207	NOD2	29	2	1	2	1	6.87	1.195	1.094	0.101	1
ENSG00000111727	HCFC2	40	2	1	2	1	3.802	1.194	1.188	0.006	1
ENSG00000118094	TREH	25	2	1	2	1	2.936	1.194	1.173	0.02	1
ENSG00000173402	DAG1	38	2	1	2	1	2.095	1.191	1.188	0.002	1
ENSG00000197992	CLEC9A	29	2	1	2	1	12.023	1.189	0.807	0.383	0
ENSG00000179008	C14orf39	30	2	1	2	1	10.565	1.187	1.069	0.119	0
ENSG00000123307	NEUROD4	24	2	1	2	1	0.098	1.187	1.179	0.008	1
ENSG00000120318	ARAP3	37	2	1	2	1	4.574	1.187	1.086	0.101	2
ENSG00000135778	NTPCR	38	2	1	2	1	1.138	1.185	1.162	0.023	1
ENSG00000140105	WARS	41	2	1	2	1	0.464	1.185	1.168	0.017	1
ENSG00000141562	NARF	32	2	1	2	1	1.85	1.183	1.172	0.011	1
ENSG00000172594	SMPDL3A	40	2	1	2	1	3.148	1.179	1.026	0.153	0
ENSG00000100749	VRK1	40	2	1	2	1	0.779	1.176	1.162	0.015	1
ENSG00000183072	NKX2-5	26	2	1	2	1	2.417	1.175	1.168	0.007	1
ENSG00000078401	EDN1	39	2	1	2	1	0.293	1.171	1.096	0.075	1
ENSG00000171121	KCNMB3	35	2	1	2	1	3.84	1.169	1.112	0.057	1
ENSG00000183742	MACC1	27	2	1	2	0	6.498	1.169	1.084	0.086	1
ENSG00000155545	MIER3	38	2	1	2	1	0.166	1.168	1.097	0.071	1
ENSG00000100767	PAPLN	31	2	1	2	1	4.283	1.167	1.067	0.1	1
ENSG00000132623	ANKEF1	31	2	1	2	1	3.392	1.167	1.148	0.019	1
ENSG00000184144	CNTN2	32	2	1	2	0	1.027	1.166	1.161	0.005	1
ENSG00000196476	C20orf96	37	2	1	2	1	2.92	1.166	0.285	0.881	1
ENSG00000105849	TWISTNB	37	2	1	2	1	2.397	1.165	1.087	0.078	1
ENSG00000179271	GADD45GIP1	36	1	1	2	1	3.387	1.164	1.11	0.054	1
ENSG00000120278	PLEKHG1	38	2	1	2	0	10.048	1.162	1.139	0.023	1
ENSG00000144644	GADL1	29	1	1	2	1	3.402	1.162	1.15	0.012	1
ENSG00000166432	ZMAT1	28	2	1	2	1	6.732	1.161	1.017	0.144	1
ENSG00000158417	EIF5B	39	2	1	1	1	2.011	1.158	1.156	0.003	1
ENSG00000106785	TRIM14	35	2	1	2	1	3.282	1.156	1.044	0.112	1
ENSG00000163516	ANKZF1	40	2	1	2	1	7.549	1.155	1.15	0.005	1
ENSG00000163638	ADAMTS9	36	2	1	2	1	7.365	1.155	1.117	0.038	1
ENSG00000093183	SEC22C	39	2	1	2	1	2.699	1.154	1.123	0.032	1
ENSG00000113073	SLC4A9	32	2	1	2	1	3.925	1.153	1.105	0.048	0
ENSG00000164930	FZD6	34	2	1	2	1	5.217	1.153	0.951	0.202	0
ENSG00000122481	RWDD3	36	2	1	2	1	2.93	1.153	1.151	0.002	1
ENSG00000034533	ASTE1	38	2	1	2	1	8.463	1.152	1.134	0.018	1
ENSG00000174306	ZHX3	36	1	1	2	1	1.162	1.149	1.124	0.025	1
ENSG00000163608	C3orf17	38	2	1	2	1	7.151	1.148	1.107	0.041	1
ENSG00000101544	ADNP2	36	2	1	2	1	5.012	1.147	0.597	0.551	1
ENSG00000105784	RUNDC3B	37	2	1	2	1	0.71	1.146	1.146	0	1
ENSG00000172197	MBOAT1	37	2	1	2	1	2.174	1.146	1.143	0.003	1
ENSG00000041880	PARP3	36	2	1	2	1	5.348	1.145	1.132	0.013	1
ENSG00000076641	PAG1	35	2	1	2	0	1.656	1.145	1.002	0.143	1
ENSG00000138375	SMARCAL1	40	2	1	2	1	6.243	1.145	1.09	0.055	1
ENSG00000078487	ZCWPW1	29	2	1	1	1	14.404	1.143	1.043	0.099	1
ENSG00000095951	HIVEP1	37	2	1	2	1	12.085	1.143	0.946	0.197	1
ENSG00000115806	GORASP2	40	2	1	2	1	0.249	1.143	1.14	0.004	1
ENSG00000100281	HMGXB4	40	1	1	2	1	0.363	1.142	1.142	0.001	1
ENSG00000146374	RSPO3	39	2	1	2	1	0.959	1.142	1.14	0.002	1
ENSG00000157404	KIT	36	2	1	2	1	6.493	1.141	1.139	0.003	1
ENSG00000169047	IRS1	33	1	1	2	1	2.312	1.141	1.135	0.006	1
ENSG00000154930	ACSS1	39	2	1	2	1	0.747	1.14	1.138	0.002	1
ENSG00000086015	MAST2	33	2	1	2	1	2.195	1.139	1.124	0.015	1
ENSG00000140386	SCAPER	37	2	1	2	1	4.779	1.139	1.113	0.026	1
ENSG00000147459	DOCK5	33	2	1	2	1	3.089	1.138	1.137	0	1
ENSG00000178922	HYI	38	2	1	2	1	1.168	1.138	1.126	0.011	1
ENSG00000134490	TMEM241	36	2	1	2	1	2.936	1.136	0.369	0.767	1
ENSG00000242110	AMACR	33	2	1	2	1	3.852	1.135	1.119	0.016	1
ENSG00000144749	LRIG1	38	2	1	2	1	0.775	1.134	1.131	0.003	1
ENSG00000103343	ZNF174	35	2	1	2	1	2.885	1.133	1.123	0.01	1
ENSG00000178950	GAK	36	2	1	2	1	1.452	1.133	1.13	0.003	1
ENSG00000103316	CRYM	40	2	1	2	1	1.002	1.132	1.112	0.02	1
ENSG00000113048	MRPS27	41	2	1	2	1	1.479	1.132	1.078	0.055	1
ENSG00000125245	GPR18	33	2	1	2	1	2.511	1.132	1.126	0.006	1
ENSG00000102531	FNDC3A	41	2	1	2	1	0.986	1.13	1.129	0.001	1
ENSG00000175018	TEX36	24	1	1	2	1	4.497	1.127	1.102	0.024	1
ENSG00000096717	SIRT1	39	2	1	2	1	0.087	1.126	1.122	0.004	1
ENSG00000111300	NAA25	41	2	1	2	1	1.056	1.126	1.126	0	1
ENSG00000138768	USO1	40	2	1	2	1	2.988	1.125	0.892	0.232	1
ENSG00000187800	PEAR1	34	2	1	2	1	4.72	1.125	0.832	0.293	1
ENSG00000163519	TRAT1	30	2	1	2	1	1.274	1.124	0.514	0.61	1
ENSG00000167978	SRRM2	35	1	1	2	1	4.39	1.124	1.115	0.009	1
ENSG00000100104	SRRD	38	2	1	2	0	4.19	1.123	1.102	0.021	1
ENSG00000184661	CDCA2	32	2	1	2	1	20.03	1.121	0.817	0.304	1
ENSG00000184465	WDR27	27	2	1	2	1	5.995	1.12	0.977	0.143	0
ENSG00000100842	EFS	37	2	1	2	1	3.922	1.119	1.018	0.101	1
ENSG00000146457	WTAP	34	2	1	2	1	0	1.119	1.119	0	1
ENSG00000181652	ATG9B	25	2	1	2	0	3.885	1.119	1.105	0.013	1
ENSG00000155229	MMS19	40	2	1	2	1	1.309	1.118	1.107	0.011	1
ENSG00000111364	DDX55	39	2	1	2	1	4.02	1.116	1.115	0.002	1
ENSG00000112419	PHACTR2	39	2	1	2	1	2.559	1.116	1.112	0.004	1
ENSG00000183955	SETD8	33	2	1	1	0	3.299	1.115	1.115	0	1
ENSG00000121690	DEPDC7	39	2	1	2	1	0.396	1.114	1.049	0.065	1
ENSG00000169679	BUB1	30	2	1	2	1	15.518	1.114	0.905	0.209	1
ENSG00000102468	HTR2A	31	2	1	2	1	1.177	1.113	1.098	0.015	1
ENSG00000165138	ANKS6	38	2	1	2	1	0.625	1.112	0.406	0.706	1
ENSG00000115760	BIRC6	36	2	1	2	1	1.632	1.111	1.099	0.012	1
ENSG00000272333	KMT2B	37	2	1	2	1	2.943	1.109	1.102	0.006	1
ENSG00000164597	COG5	37	2	1	2	1	0.94	1.108	1.107	0.001	1
ENSG00000130758	MAP3K10	33	2	1	2	1	0.399	1.107	1.106	0.001	1
ENSG00000173698	GPR64	32	2	1	2	1	7.441	1.107	1.052	0.055	1
ENSG00000070081	NUCB2	38	2	1	2	1	0.606	1.106	1.096	0.011	1
ENSG00000148225	WDR31	36	2	1	2	1	0.253	1.106	1.051	0.054	1
ENSG00000174564	IL20RB	27	2	1	2	1	5.193	1.106	1.103	0.002	1
ENSG00000183230	CTNNA3	19	2	1	1	1	0.889	1.105	1.098	0.007	1
ENSG00000104635	SLC39A14	39	2	1	2	1	3.82	1.104	1.102	0.002	1
ENSG00000180881	CAPS2	26	2	1	2	1	6.855	1.103	0.977	0.126	0
ENSG00000112874	NUDT12	41	2	1	2	1	3.046	1.103	1.102	0.001	1
ENSG00000123154	WDR83	34	2	1	2	0	0.025	1.103	1.102	0	1
ENSG00000131711	MAP1B	38	2	1	2	1	2.44	1.103	0.562	0.541	1
ENSG00000142039	CCDC97	33	1	1	2	0	2.824	1.103	1.011	0.092	1
ENSG00000196104	SPOCK3	33	2	1	2	1	0.916	1.103	1.099	0.004	1
ENSG00000152763	WDR78	37	2	1	2	1	5.681	1.101	1.058	0.043	1
ENSG00000155324	GRAMD3	39	2	1	2	1	0.094	1.101	1.099	0.002	1
ENSG00000013364	MVP	33	2	1	2	1	0.444	1.1	1.097	0.002	1
ENSG00000116497	S100PBP	36	2	1	2	1	4.27	1.1	1.091	0.009	1
ENSG00000119686	FLVCR2	35	2	1	2	1	0.091	1.1	1.095	0.005	1
ENSG00000148019	CEP78	37	2	1	2	1	5.936	1.1	0.529	0.571	1
ENSG00000079335	CDC14A	38	2	1	2	1	2.712	1.099	1.097	0.002	1
ENSG00000112877	CEP72	28	2	1	2	1	2.84	1.099	0.464	0.634	1
ENSG00000155592	ZKSCAN2	33	2	1	2	1	6.681	1.099	1.066	0.033	1
ENSG00000054983	GALC	39	2	1	2	1	6.113	1.098	1.004	0.095	1
ENSG00000159166	LAD1	32	1	1	2	0	5.607	1.097	1.041	0.056	1
ENSG00000162607	USP1	40	2	1	2	1	4.791	1.097	1.075	0.023	1
ENSG00000163900	TMEM41A	40	2	1	2	1	1.063	1.097	1.09	0.007	1
ENSG00000197442	MAP3K5	38	2	1	2	1	1.113	1.097	1.096	0.001	1
ENSG00000154451	GBP5	20	2	1	2	1	11	1.096	0.627	0.469	0
ENSG00000133958	UNC79	37	2	1	2	1	0.172	1.095	1.067	0.029	1
ENSG00000011275	RNF216	40	2	1	2	1	0.94	1.094	0.676	0.418	1
ENSG00000137824	RMDN3	38	2	1	1	1	4.403	1.094	1.094	0.001	1
ENSG00000187688	TRPV2	36	2	1	2	1	3.557	1.094	1.07	0.024	1
ENSG00000119906	FAM178A	39	2	1	2	1	3.369	1.093	1.075	0.018	1
ENSG00000151116	UEVLD	39	2	1	2	1	4.584	1.093	1.086	0.007	1
ENSG00000135972	MRPS9	41	2	1	2	1	8.198	1.092	0.547	0.545	1
ENSG00000139324	TMTC3	40	2	1	2	1	2.436	1.092	1.083	0.008	1
ENSG00000163075	PCDP1	35	2	1	2	0	8.576	1.091	0.962	0.128	1
ENSG00000116141	MARK1	34	2	1	2	1	0.622	1.09	1.086	0.003	1
ENSG00000039068	CDH1	38	2	1	2	1	4.736	1.089	1.026	0.063	1
ENSG00000100918	REC8	30	2	1	2	1	4.16	1.089	1.071	0.018	1
ENSG00000134324	LPIN1	38	2	1	2	1	2.04	1.089	1.037	0.051	1
ENSG00000160803	UBQLN4	35	2	1	2	1	0.036	1.089	1.082	0.007	1
ENSG00000101311	FERMT1	29	2	1	2	1	5.612	1.088	1.085	0.003	1
ENSG00000141577	AZI1	30	2	1	2	1	3.269	1.088	1.06	0.028	1
ENSG00000175497	DPP10	35	2	1	2	1	0.267	1.088	1.086	0.001	1
ENSG00000033122	LRRC7	33	2	1	2	1	0.007	1.087	1.01	0.077	1
ENSG00000115761	NOL10	40	2	1	2	1	2.197	1.087	1.083	0.003	1
ENSG00000130733	YIPF2	36	2	1	2	1	3.544	1.087	1.081	0.005	1
ENSG00000136021	SCYL2	39	2	1	2	1	2.279	1.087	1.086	0	1
ENSG00000020256	ZFP64	40	2	1	2	1	0.01	1.086	0.998	0.088	1
ENSG00000092445	TYRO3	37	2	1	2	1	3.636	1.086	1.027	0.059	1
ENSG00000147650	LRP12	39	2	1	2	1	3.1	1.086	1.015	0.071	1
ENSG00000127870	RNF6	37	2	1	2	1	7.301	1.085	1.064	0.02	1
ENSG00000162777	DENND2D	36	2	1	2	1	0.152	1.084	1.077	0.007	1
ENSG00000163482	STK36	37	2	1	2	1	2.037	1.084	1.08	0.004	1
ENSG00000070785	EIF2B3	40	2	1	2	1	0.069	1.083	1.083	0	1
ENSG00000122507	BBS9	37	2	1	2	1	3.134	1.083	0.961	0.122	1
ENSG00000140577	CRTC3	35	2	1	1	1	1.871	1.083	1.081	0.001	1
ENSG00000145365	TIFA	31	2	1	2	1	4.134	1.083	1.06	0.023	1
ENSG00000133116	KL	36	2	1	2	1	1.752	1.082	1.077	0.005	1
ENSG00000157992	KRTCAP3	36	2	1	2	1	2.093	1.082	1.078	0.004	1
ENSG00000174953	DHX36	40	1	1	2	1	0.889	1.082	1.075	0.007	1
ENSG00000116906	GNPAT	41	2	1	2	1	0.427	1.081	0.469	0.611	1
ENSG00000136603	SKIL	35	1	1	2	1	2.656	1.081	1.079	0.002	1
ENSG00000006740	ARHGAP44	36	2	1	2	1	2.007	1.08	1.08	0	1
ENSG00000132024	CC2D1A	36	2	1	2	1	4.309	1.08	1.06	0.02	1
ENSG00000146281	PM20D2	39	2	1	2	1	1.484	1.08	1.065	0.014	1
ENSG00000198863	RUNDC1	40	2	1	2	1	2.274	1.08	1.066	0.014	1
ENSG00000117151	CTBS	37	2	1	2	1	1.649	1.079	1.075	0.003	1
ENSG00000137992	DBT	40	2	1	2	1	2.231	1.079	1.05	0.029	1
ENSG00000081692	JMJD4	38	2	1	2	1	1.873	1.078	1.065	0.013	1
ENSG00000121316	PLBD1	38	2	1	2	1	8.142	1.078	1.06	0.017	1
ENSG00000121578	B4GALT4	41	2	1	2	1	5.849	1.077	1.068	0.009	1
ENSG00000164344	KLKB1	32	2	1	2	1	14.713	1.077	0.876	0.201	1
ENSG00000165304	MELK	30	2	1	2	1	3.421	1.077	1.059	0.018	2
ENSG00000140279	DUOX2	29	2	1	2	1	5.898	1.075	0.93	0.145	0
ENSG00000118496	FBXO30	37	2	1	2	1	4.474	1.075	1.067	0.008	1
ENSG00000169946	ZFPM2	38	1	1	2	1	0.991	1.075	0.707	0.368	1
ENSG00000122335	SERAC1	40	2	1	2	1	2.704	1.074	1.069	0.005	1
ENSG00000176853	FAM91A1	37	2	1	2	0	7.468	1.074	1.072	0.003	1
ENSG00000149474	CSRP2BP	40	2	1	2	1	0.595	1.073	1.001	0.072	0
ENSG00000079689	SCGN	31	2	1	2	1	1.456	1.073	1.067	0.006	1
ENSG00000146247	PHIP	40	2	1	2	1	3.206	1.073	1.072	0.001	1
ENSG00000069998	CECR5	35	2	1	2	1	5.837	1.072	1.043	0.029	1
ENSG00000010256	UQCRC1	41	2	1	2	1	2.134	1.071	0.466	0.604	1
ENSG00000115568	ZNF142	38	2	1	2	1	2.614	1.071	1.065	0.005	1
ENSG00000138119	MYOF	36	2	1	2	1	0.714	1.069	1.062	0.007	1
ENSG00000134744	ZCCHC11	40	2	1	2	1	1.623	1.069	1.068	0.001	2
ENSG00000151422	FER	32	2	1	2	1	3.337	1.068	1.066	0.002	1
ENSG00000131778	CHD1L	34	2	1	2	1	1.709	1.067	1.051	0.017	1
ENSG00000163645	FAM194A	33	2	1	2	1	8.875	1.067	0.735	0.331	1
ENSG00000176020	AMIGO3	32	2	1	1	1	5.067	1.067	0.702	0.364	1
ENSG00000109158	GABRA4	31	2	1	2	1	2.789	1.066	1.061	0.005	1
ENSG00000144229	THSD7B	26	2	1	2	1	2.814	1.066	1.048	0.018	1
ENSG00000162063	CCNF	31	2	1	2	1	2.247	1.066	1.06	0.007	1
ENSG00000105393	BABAM1	34	2	1	2	1	1.491	1.065	0.711	0.354	1
ENSG00000108039	XPNPEP1	40	2	1	2	1	1.21	1.065	1.065	0	1
ENSG00000118420	UBE3D	39	2	1	2	1	2.607	1.065	1.057	0.008	1
ENSG00000136935	GOLGA1	39	2	1	2	1	3.458	1.065	1.063	0.002	1
ENSG00000173376	NDNF	39	2	1	2	1	2.515	1.065	1.057	0.008	1
ENSG00000147548	WHSC1L1	38	2	1	2	1	2.903	1.064	0.573	0.491	1
ENSG00000187210	GCNT1	34	1	1	2	1	1.366	1.064	1.046	0.018	1
ENSG00000105855	ITGB8	37	2	1	2	1	3.475	1.063	1.052	0.011	1
ENSG00000108474	PIGL	39	2	1	2	1	0.413	1.063	1.055	0.009	1
ENSG00000115355	CCDC88A	38	2	1	2	1	0.453	1.063	1.063	0	1
ENSG00000164124	TMEM144	37	2	1	2	1	1.875	1.063	1.025	0.038	1
ENSG00000164944	KIAA1429	40	2	1	2	1	0.231	1.063	1.063	0	1
ENSG00000171503	ETFDH	39	2	1	2	1	6.126	1.063	1.062	0	1
ENSG00000136634	IL10	34	2	1	2	1	3.928	1.062	1.051	0.011	1
ENSG00000137976	DNASE2B	31	2	1	2	1	4.76	1.061	0.891	0.171	1
ENSG00000186666	BCDIN3D	33	2	1	2	1	1.938	1.061	1.042	0.019	1
ENSG00000062194	GPBP1	37	2	1	2	1	0	1.06	1.06	0	1
ENSG00000103319	EEF2K	38	2	1	2	1	1.488	1.06	1.042	0.018	1
ENSG00000127080	IPPK	37	2	1	2	1	0.915	1.06	1.03	0.03	1
ENSG00000204852	TCTN1	38	2	1	2	1	7.213	1.06	0.978	0.082	1
ENSG00000142892	PIGK	41	2	1	2	1	0.081	1.059	1.028	0.031	1
ENSG00000154217	PITPNC1	38	2	1	2	1	0.245	1.058	1.057	0.001	1
ENSG00000163481	RNF25	40	2	1	2	1	3.142	1.058	1.056	0.002	1
ENSG00000105559	PLEKHA4	27	2	1	2	1	5.868	1.057	0.967	0.089	1
ENSG00000135048	TMEM2	40	2	1	2	1	5.741	1.057	1.055	0.003	1
ENSG00000163507	KIAA1524	32	2	1	2	1	4.185	1.057	1.051	0.006	1
ENSG00000169919	GUSB	40	2	1	2	1	3.163	1.057	0.892	0.165	1
ENSG00000213024	NUP62	31	2	1	2	0	0.465	1.057	1.043	0.014	1
ENSG00000065882	TBC1D1	39	2	1	2	1	3.005	1.056	1.054	0.002	1
ENSG00000112983	BRD8	40	2	1	2	1	1.854	1.056	1.055	0	1
ENSG00000139291	TMEM19	40	2	1	2	1	1.532	1.056	1.054	0.002	1
ENSG00000171357	LURAP1	31	1	1	2	1	0.371	1.056	1.055	0.001	1
ENSG00000176915	ANKLE2	38	2	1	2	1	8.735	1.056	1.028	0.028	1
ENSG00000023041	ZDHHC6	40	2	1	2	1	0.709	1.055	1.055	0	1
ENSG00000057657	PRDM1	35	2	1	2	1	3.787	1.055	1.045	0.01	1
ENSG00000104142	VPS18	39	2	1	2	1	0.029	1.055	1.055	0	1
ENSG00000117090	SLAMF1	27	2	1	2	1	7.835	1.055	1.04	0.015	1
ENSG00000145348	TBCK	38	2	1	2	1	1.249	1.055	1.005	0.05	1
ENSG00000165288	BRWD3	28	2	1	2	1	3.439	1.055	1.054	0	1
ENSG00000141076	CIRH1A	28	2	1	2	1	0.113	1.054	1.054	0.001	1
ENSG00000110448	CD5	29	2	1	1	1	8.739	1.053	0.656	0.397	1
ENSG00000119523	ALG2	38	2	1	2	1	8.015	1.053	1.049	0.005	1
ENSG00000139746	RBM26	40	2	1	2	1	1.156	1.053	1.053	0	1
ENSG00000185115	NDNL2	24	1	1	1	0	1.167	1.053	1.045	0.008	1
ENSG00000113600	C9	35	2	1	2	1	8.222	1.052	0.795	0.257	0
ENSG00000104804	TULP2	25	2	1	2	0	7.827	1.051	0.983	0.069	1
ENSG00000116120	FARSB	40	2	1	2	1	0.038	1.05	1.05	0	1
ENSG00000104368	PLAT	39	2	1	2	1	3.1	1.049	1.034	0.015	1
ENSG00000185104	FAF1	40	2	1	2	1	0.957	1.049	1.049	0	1
ENSG00000167491	GATAD2A	39	2	1	2	1	2.03	1.048	1.045	0.003	1
ENSG00000172171	TEFM	37	2	1	2	1	3.375	1.048	0.886	0.163	1
ENSG00000065427	KARS	39	2	1	2	1	4.066	1.047	1.047	0	1
ENSG00000135338	LCA5	41	2	1	2	1	4.285	1.047	0.335	0.712	1
ENSG00000197930	ERO1L	37	2	1	2	1	2.121	1.046	1.041	0.004	1
ENSG00000139687	RB1	40	2	1	2	1	0.163	1.045	1.044	0.001	1
ENSG00000152104	PTPN14	29	2	1	2	0	0.108	1.045	1.023	0.022	1
ENSG00000158006	PAFAH2	40	2	1	2	1	2.937	1.045	1.026	0.019	1
ENSG00000154920	EME1	31	2	1	2	1	5.397	1.044	0.751	0.293	0
ENSG00000134215	VAV3	35	2	1	2	1	0.61	1.044	1.023	0.02	1
ENSG00000198799	LRIG2	38	2	1	2	1	1.962	1.044	1.044	0	1
ENSG00000100983	GSS	41	2	1	2	1	1.57	1.043	1.017	0.026	1
ENSG00000125347	IRF1	38	2	1	2	0	1.189	1.043	0.937	0.106	1
ENSG00000169031	COL4A3	35	2	1	1	1	9.496	1.042	0.779	0.263	0
ENSG00000101974	ATP11C	32	2	1	2	1	1.009	1.042	1.039	0.003	1
ENSG00000138834	MAPK8IP3	31	2	1	2	1	2.276	1.042	1.041	0	1
ENSG00000070476	ZXDC	33	1	1	2	0	1.309	1.041	1.039	0.002	1
ENSG00000147535	PPAPDC1B	33	2	1	2	1	2.587	1.041	0.752	0.29	1
ENSG00000170775	GPR37	34	1	1	2	1	2.76	1.041	1.036	0.004	1
ENSG00000079931	MOXD1	40	2	1	2	1	2.963	1.04	1.033	0.006	1
ENSG00000109618	SEPSECS	40	2	1	2	1	3.871	1.04	1.026	0.014	1
ENSG00000138439	FAM117B	38	2	1	2	1	0.953	1.04	1.04	0	1
ENSG00000157741	UBN2	34	1	1	2	1	0.164	1.04	1.04	0	1
ENSG00000166106	ADAMTS15	31	2	1	2	1	0.971	1.04	1.035	0.005	1
ENSG00000168530	MYL1	32	1	1	2	1	0.032	1.04	1.04	0	1
ENSG00000140479	PCSK6	36	2	1	2	1	1.009	1.039	1.038	0	1
ENSG00000145730	PAM	40	2	1	2	1	1.119	1.039	1.039	0	1
ENSG00000178445	GLDC	39	2	1	1	1	3.758	1.039	1.019	0.02	1
ENSG00000138035	PNPT1	39	2	1	2	1	1.942	1.038	0.142	0.896	1
ENSG00000164100	NDST3	29	2	1	2	1	1.019	1.038	1.035	0.003	1
ENSG00000100906	NFKBIA	40	2	1	2	1	1.779	1.037	1.037	0	1
ENSG00000107443	CCNJ	35	2	1	1	1	0.266	1.036	1.036	0	1
ENSG00000122557	HERPUD2	41	2	1	2	1	3.294	1.036	0.093	0.943	1
ENSG00000156983	BRPF1	38	2	1	2	1	0.008	1.036	1.036	0	1
ENSG00000159445	THEM4	32	2	1	2	1	0.19	1.036	0.991	0.045	1
ENSG00000131238	PPT1	39	2	1	2	1	2.674	1.035	0.969	0.066	1
ENSG00000161544	CYGB	36	2	1	2	1	1.013	1.035	1.034	0.001	1
ENSG00000072210	ALDH3A2	39	2	1	2	1	1.052	1.034	1.031	0.004	1
ENSG00000127578	WFIKKN1	30	2	1	2	1	1.541	1.034	1.023	0.011	1
ENSG00000145982	FARS2	38	2	1	2	1	1.03	1.034	1.032	0.002	1
ENSG00000117009	KMO	39	2	1	2	1	0.381	1.033	0.734	0.299	0
ENSG00000077498	TYR	27	2	1	2	1	5.838	1.033	0.972	0.061	1
ENSG00000088448	ANKRD10	34	1	1	2	1	0.613	1.033	1.029	0.004	1
ENSG00000091137	SLC26A4	31	2	1	2	1	1.965	1.033	1.006	0.027	1
ENSG00000109047	RCVRN	26	2	1	2	1	1.022	1.033	1.031	0.002	1
ENSG00000127463	EMC1	40	2	1	2	1	0.135	1.033	1.021	0.012	1
ENSG00000204952	FBXO47	30	2	1	2	1	4.691	1.033	0.977	0.055	1
ENSG00000065357	DGKA	39	2	1	2	1	2.136	1.032	1.014	0.018	1
ENSG00000068366	ACSL4	37	2	1	2	1	0.51	1.032	1.032	0	1
ENSG00000080802	CNOT4	41	2	1	2	1	0.197	1.032	1.032	0	1
[truncated: 231 more rows]

## Sheet: Table_S26E
Table S26
Summed posterior probabilities of convergent and divergent substitutions among pairs of non-subterranean taxa. Abbreviations: PP – posterior probability.
(E) Guinea pig and common shrew
Ensembl gene code	Gene name	#taxa	#Afrotheria (2)	#Guinea pig (1)	#Muridae (2)	#Common shrew (1)	Total PP divergence	Total PP convergence	Total PP parallel	Total PP strict convergence	#Sites PP > 0.5
ENSG00000001036	FUCA2	37	1	1	2	1	9.083	1.25	1.25	0	1
ENSG00000001561	ENPP4	40	2	1	2	1	2.578	1.229	0.666	0.562	1
ENSG00000001626	CFTR	27	2	1	2	1	4.563	4.055	3.631	0.424	4
ENSG00000001629	ANKIB1	37	2	1	2	1	3.182	2.054	2.04	0.013	2
ENSG00000001630	CYP51A1	40	2	1	2	1	0.628	3.973	3.965	0.008	4
ENSG00000002549	LAP3	40	2	1	2	1	1.286	1.988	1.005	0.983	2
ENSG00000002919	SNX11	35	2	1	2	1	1.909	1.502	0.992	0.509	2
ENSG00000003249	DBNDD1	35	2	1	2	1	0.478	1.004	1.004	0	1
ENSG00000003393	ALS2	40	2	1	2	1	9.606	5.413	4.407	1.006	5
ENSG00000003987	MTMR7	37	2	1	2	1	1.577	2.012	2	0.012	2
ENSG00000004534	RBM6	40	2	1	2	1	5.905	2.329	2.309	0.02	2
ENSG00000004660	CAMKK1	34	2	1	2	1	0.893	2.078	2.075	0.003	2
ENSG00000004700	RECQL	40	2	1	2	1	5.438	1.402	1.376	0.026	1
ENSG00000004779	NDUFAB1	35	1	1	1	1	2.327	1.812	1.811	0.001	2
ENSG00000004838	ZMYND10	34	2	1	2	1	4.81	1.898	1.853	0.045	2
ENSG00000004846	ABCB5	26	2	1	2	1	15.386	6.292	6.24	0.052	5
ENSG00000005020	SKAP2	39	2	1	2	1	3.783	2.855	2.283	0.573	3
ENSG00000005175	RPAP3	38	2	1	2	1	5.818	4.94	4.127	0.814	5
ENSG00000005187	ACSM3	36	2	1	2	1	1.994	1.959	1.955	0.003	2
ENSG00000005339	CREBBP	35	2	1	2	1	0.29	1.046	1.038	0.008	1
ENSG00000005436	GCFC2	33	2	1	2	1	4.641	2.57	2.236	0.334	2
ENSG00000005469	CROT	40	2	1	2	1	3.637	3.558	3.301	0.256	3
ENSG00000005483	KMT2E	40	2	1	1	1	3.319	1.244	1.236	0.008	1
ENSG00000005700	IBTK	38	2	1	2	1	4.702	3.265	3.163	0.102	3
ENSG00000005844	ITGAL	36	2	1	2	1	26.64	6.362	5.726	0.636	6
ENSG00000005884	ITGA3	36	2	1	2	1	9.322	4.641	4.548	0.093	5
ENSG00000006016	CRLF1	29	2	1	2	1	1	1	1	0	1
ENSG00000006025	OSBPL7	35	2	1	2	1	4.988	1.354	1.33	0.023	1
ENSG00000006114	SYNRG	41	2	1	2	1	7.264	3.074	3.02	0.054	3
ENSG00000006432	MAP3K9	31	2	1	2	1	0.496	1.107	1.088	0.019	1
ENSG00000006453	BAIAP2L1	38	2	1	2	1	4.68	2.313	1.335	0.979	2
ENSG00000006576	PHTF2	34	2	1	2	1	0.485	1.056	1.046	0.01	1
ENSG00000006634	DBF4	36	2	1	1	1	11.387	1.325	1.227	0.099	1
ENSG00000006638	TBXA2R	26	2	1	2	1	2.502	1.418	1.352	0.066	1
ENSG00000006747	SCIN	36	2	1	2	1	4.66	2.126	2.09	0.036	2
ENSG00000006831	ADIPOR2	37	2	1	2	1	0.634	1.17	1.166	0.004	1
ENSG00000006837	CDKL3	29	2	1	2	1	10.837	3.637	3.518	0.118	4
ENSG00000007171	NOS2	29	2	1	1	1	17.086	1.426	0.976	0.45	1
ENSG00000007202	KIAA0100	39	2	1	2	1	4.743	1.558	1.556	0.002	1
ENSG00000008196	TFAP2B	31	2	1	2	1	1.075	1.003	1.003	0	1
ENSG00000008226	DLEC1	33	2	1	1	1	28.759	7.407	5.801	1.605	4
ENSG00000008282	SYPL1	39	1	1	2	1	3.381	2.784	2.78	0.004	3
ENSG00000008294	SPAG9	39	2	1	2	1	4.683	3.025	2.347	0.677	3
ENSG00000009413	REV3L	39	2	1	2	1	9.5	4.79	4.629	0.161	5
ENSG00000010072	SPRTN	38	2	1	2	1	8.479	1.791	1.626	0.165	2
ENSG00000010219	DYRK4	23	2	1	2	1	17.447	4.985	4.723	0.262	5
ENSG00000010256	UQCRC1	41	2	1	2	1	1.193	1.877	1.695	0.182	2
ENSG00000010310	GIPR	24	2	1	2	1	4.475	2.229	2.112	0.117	2
ENSG00000010319	SEMA3G	32	2	1	2	1	4.495	3.687	3.454	0.233	3
ENSG00000010322	NISCH	33	2	1	2	1	4.575	3.42	2.669	0.751	4
ENSG00000010327	STAB1	35	2	1	2	1	32.202	9.364	8.563	0.801	8
ENSG00000010818	HIVEP2	40	2	1	2	1	8.141	4.296	4.24	0.057	3
ENSG00000011198	ABHD5	39	2	1	2	1	2.259	2.026	2.021	0.004	2
ENSG00000011376	LARS2	40	2	1	2	1	17.749	3.472	3.213	0.259	2
ENSG00000011405	PIK3C2A	39	2	1	2	1	3.064	1.171	1.167	0.003	1
ENSG00000011426	ANLN	32	2	1	1	1	11.815	1.764	1.698	0.065	1
ENSG00000011523	CEP68	40	2	1	2	1	24.61	4.567	3.466	1.101	4
ENSG00000012223	LTF	25	2	1	2	1	23.208	6.508	4.713	1.795	6
ENSG00000013288	MAN2B2	29	1	1	2	1	14.526	4.049	3.69	0.359	3
ENSG00000013293	SLC7A14	35	2	1	2	1	0	1.931	1.931	0	2
ENSG00000013364	MVP	33	2	1	2	1	2.886	1.063	1.042	0.022	1
ENSG00000013375	PGM3	40	2	1	2	1	1.732	1.105	1.1	0.005	1
ENSG00000013441	CLK1	38	2	1	2	1	1.468	1.05	1.031	0.019	1
ENSG00000013523	ANGEL1	39	2	1	2	1	0.903	1.016	1.016	0	1
ENSG00000013561	RNF14	38	2	1	2	1	8.203	1.91	1.491	0.419	2
ENSG00000013588	GPRC5A	37	2	1	2	1	13.981	1.549	1.409	0.14	1
ENSG00000014123	UFL1	40	2	1	2	1	2.613	1.709	1.707	0.002	2
ENSG00000016391	CHDH	36	2	1	2	1	4.549	2.27	2.16	0.109	2
ENSG00000016490	CLCA1	30	2	1	2	1	20.986	6.652	5.274	1.378	6
ENSG00000020181	GPR124	32	2	1	2	1	12.287	1.994	1.855	0.139	1
ENSG00000020426	MNAT1	40	2	1	2	1	1.014	1.016	1.016	0	1
ENSG00000020922	MRE11A	38	2	1	2	1	4.729	2.175	1.996	0.178	2
ENSG00000021574	SPAST	39	2	1	2	1	0.002	1	1	0	1
ENSG00000021826	CPS1	34	2	1	2	1	3.59	3.942	3.421	0.521	4
ENSG00000023191	RNH1	31	2	1	2	1	15.798	3.147	2.953	0.194	2
ENSG00000023608	SNAPC1	40	2	1	2	1	2.027	1.957	1.957	0	2
ENSG00000023839	ABCC2	37	2	1	2	1	27.608	8.988	7.902	1.086	7
ENSG00000024048	UBR2	40	2	1	2	1	12.884	2.652	2.64	0.012	2
ENSG00000024526	DEPDC1	28	1	1	2	1	19.461	6.254	5.45	0.804	6
ENSG00000025293	PHF20	39	2	1	2	1	7.118	4.462	3.513	0.949	4
ENSG00000025434	NR1H3	31	2	1	2	1	7.258	3.398	3.291	0.107	4
ENSG00000025772	TOMM34	41	2	1	2	1	3.129	2.352	2.292	0.06	2
ENSG00000026508	CD44	39	2	1	2	1	13.691	1.784	1.741	0.043	2
ENSG00000027075	PRKCH	37	2	1	2	1	0.365	1.036	1.035	0	1
ENSG00000027644	INSRR	28	2	1	2	1	6.594	2.201	2.142	0.059	2
ENSG00000027697	IFNGR1	40	2	1	2	1	16.738	4.999	3.776	1.223	4
ENSG00000028203	VEZT	40	2	1	2	1	6.013	2.159	2.123	0.036	2
ENSG00000029534	ANK1	32	2	1	2	1	4.821	1.249	1.237	0.012	1
ENSG00000029725	RABEP1	39	2	1	2	1	0.053	1.012	1.012	0	1
ENSG00000030066	NUP160	39	2	1	2	1	5.861	2.229	2.081	0.147	2
ENSG00000030304	MUSK	30	2	1	2	1	0.047	2.949	2.917	0.033	3
ENSG00000030419	IKZF2	33	2	1	2	1	0.074	1.023	1.023	0	1
ENSG00000031081	ARHGAP31	40	2	1	2	1	20.517	7.803	6.031	1.772	8
ENSG00000031691	CENPQ	36	2	1	1	1	5.707	1.836	0.707	1.129	2
ENSG00000032219	ARID4A	40	2	1	2	1	18.522	6.671	6.502	0.169	6
ENSG00000032742	IFT88	40	2	1	2	1	2.188	1.027	1.026	0.001	1
ENSG00000033122	LRRC7	33	2	1	2	1	3.728	2.849	2.517	0.332	3
ENSG00000033178	UBA6	37	2	1	2	1	7.451	4.162	4.149	0.013	4
ENSG00000033627	ATP6V0A1	40	2	1	2	1	1.03	1.016	1.016	0	1
ENSG00000034533	ASTE1	38	2	1	2	1	15.124	2.462	2.079	0.383	1
ENSG00000034677	RNF19A	40	2	1	2	1	4.048	1.183	1.182	0.001	1
ENSG00000035681	NSMAF	41	2	1	2	1	7.236	1.064	1.046	0.017	1
ENSG00000035720	STAP1	29	2	1	2	1	1.861	2.152	2.141	0.011	2
ENSG00000035928	RFC1	40	2	1	2	1	3.765	2.124	1.949	0.175	1
ENSG00000036828	CASR	34	2	1	2	1	2.255	1.069	0.983	0.085	1
ENSG00000037757	MRI1	38	2	1	2	1	0.96	2.925	2.917	0.008	3
ENSG00000038210	PI4K2B	37	2	1	2	1	0.35	1.196	1.196	0.001	1
ENSG00000038358	EDC4	38	2	1	2	1	2.548	2.452	2.449	0.003	2
ENSG00000038427	VCAN	37	2	1	2	1	102.758	25.084	21.898	3.185	22
ENSG00000039068	CDH1	38	2	1	2	1	19.365	3.448	2.9	0.548	3
ENSG00000039319	ZFYVE16	34	2	1	2	1	29.433	6.837	5.24	1.598	7
ENSG00000039523	FAM65A	39	2	1	2	1	3.328	1.918	1.781	0.137	2
ENSG00000039600	SOX30	28	2	1	2	1	6.208	2.23	2.137	0.094	2
ENSG00000039987	BEST2	25	2	1	2	1	2.479	2.124	2.115	0.009	2
ENSG00000040199	PHLPP2	36	2	1	2	1	5.648	1.112	1.109	0.003	1
ENSG00000040275	SPDL1	36	2	1	2	1	10.536	2.248	2.189	0.059	2
ENSG00000040531	CTNS	33	2	1	2	1	4.755	1.014	0.579	0.435	1
ENSG00000040633	PHF23	35	2	1	2	1	1.997	1	1	0	1
ENSG00000040933	INPP4A	39	2	1	2	1	1.33	1.041	1.024	0.018	1
ENSG00000041802	LSG1	41	2	1	2	1	6.276	1.166	0.769	0.397	1
ENSG00000041880	PARP3	36	2	1	2	1	11.828	2.036	1.711	0.325	2
ENSG00000041982	TNC	33	2	1	2	1	14.003	4.652	4.636	0.016	5
ENSG00000042088	TDP1	38	2	1	2	1	12.164	3.577	3.23	0.347	2
ENSG00000042286	AIFM2	40	2	1	2	1	2.003	3.626	3.566	0.059	3
ENSG00000042317	SPATA7	35	2	1	2	1	26.415	5.422	4.112	1.31	5
ENSG00000042429	MED17	40	2	1	2	1	1.162	1.049	1.048	0.002	1
ENSG00000042445	RETSAT	39	2	1	2	1	20.218	3.2	2.307	0.892	3
ENSG00000042493	CAPG	37	2	1	2	1	6	1.225	1.173	0.052	1
ENSG00000042832	TG	25	2	1	1	1	30.755	8.842	7.266	1.576	8
ENSG00000043143	JADE2	37	2	1	2	1	8.289	1.258	1.256	0.002	1
ENSG00000044090	CUL7	28	2	1	2	1	9.48	1.657	1.542	0.116	1
ENSG00000044446	PHKA2	38	2	1	2	1	3.267	1.044	1.041	0.003	1
ENSG00000044459	CNTLN	38	2	1	1	1	11.355	7.548	7.473	0.075	7
ENSG00000046604	DSG2	35	2	1	2	1	41.126	6.393	4.331	2.062	6
ENSG00000046651	OFD1	38	2	1	2	1	39.291	9.288	8.023	1.266	9
ENSG00000047230	CTPS2	36	2	1	2	1	6.962	1.048	1.046	0.002	1
ENSG00000047346	FAM214A	40	2	1	2	1	12.23	1.727	1.513	0.214	1
ENSG00000047365	ARAP2	32	2	1	2	1	4.452	3.549	3.42	0.129	3
ENSG00000047457	CP	40	2	1	2	1	33.017	9.097	8.1	0.997	9
ENSG00000047662	FAM184B	29	2	1	2	1	5	3.756	3.714	0.042	3
ENSG00000048028	USP28	39	2	1	2	1	7.022	3.89	3.83	0.06	4
ENSG00000048052	HDAC9	30	2	1	2	1	1.156	1.02	1.02	0	1
ENSG00000048405	ZNF800	39	2	1	2	1	0	2.081	2.08	0	2
ENSG00000048544	MRPS10	36	2	1	2	1	5.73	1.463	1.407	0.056	1
ENSG00000048649	RSF1	40	1	1	2	1	19.686	3.416	2.702	0.714	3
ENSG00000048707	VPS13D	36	2	1	2	1	16.692	6.135	5.901	0.234	5
ENSG00000049192	ADAMTS6	26	1	1	2	1	2.012	1.008	1.008	0	1
ENSG00000049249	TNFRSF9	28	2	1	2	1	13.556	1.918	1.433	0.485	1
ENSG00000049283	EPN3	31	2	1	2	1	3.356	2.122	2.096	0.026	2
ENSG00000049759	NEDD4L	41	2	1	2	1	0.006	1.001	1.001	0	1
ENSG00000049883	PTCD2	41	2	1	2	1	7.33	1.35	0.477	0.873	1
ENSG00000050030	KIAA2022	30	2	1	2	1	9.743	3.434	3.392	0.041	3
ENSG00000050405	LIMA1	39	2	1	2	1	15.767	4.181	4.101	0.08	4
ENSG00000050426	LETMD1	39	2	1	2	1	2.261	1.022	1.007	0.015	1
ENSG00000050730	TNIP3	31	2	1	2	1	0.809	2.039	2.024	0.015	2
ENSG00000051009	FAM160A2	38	2	1	2	1	0.524	2.077	2.059	0.017	2
ENSG00000052749	RRP12	38	2	1	2	1	5.555	1.365	1.225	0.14	0
ENSG00000052795	FNIP2	28	1	1	2	1	27.256	2.637	2.065	0.571	0
ENSG00000053108	FSTL4	33	2	1	2	1	13.768	1.533	1.409	0.124	1
ENSG00000053747	LAMA3	30	2	1	2	1	86.038	20.392	14.537	5.856	21
ENSG00000053900	ANAPC4	39	2	1	2	1	2.62	2.021	2.018	0.003	2
ENSG00000054654	SYNE2	31	2	1	1	1	86.382	19.152	15.892	3.26	13
ENSG00000054690	PLEKHH1	39	2	1	2	1	13.441	6.981	6.125	0.856	7
ENSG00000054796	SPO11	28	2	1	2	1	2.443	1.307	1.271	0.036	1
ENSG00000054983	GALC	39	2	1	2	1	7.991	3.178	2.787	0.391	3
ENSG00000055208	TAB2	40	2	1	2	1	0.802	1.085	1.082	0.003	1
ENSG00000055917	PUM2	36	2	1	2	1	0.095	1.006	1.005	0	1
ENSG00000055957	ITIH1	33	2	1	2	1	8.409	1.422	0.625	0.798	1
ENSG00000056277	ZNF280C	22	2	1	2	1	4.35	2.023	2.012	0.011	2
ENSG00000056736	IL17RB	34	2	1	2	1	9.236	4.974	4.662	0.312	5
ENSG00000056972	TRAF3IP2	40	2	1	2	1	5.068	3.196	3.148	0.049	3
ENSG00000057657	PRDM1	35	2	1	2	1	2.956	2.456	2.433	0.024	2
ENSG00000058272	PPP1R12A	41	2	1	2	1	0.073	1.003	1.003	0	1
ENSG00000058453	CROCC	25	2	1	2	1	11.398	2.005	1.927	0.078	1
ENSG00000058729	RIOK2	41	2	1	2	1	17.936	6.802	6.375	0.428	7
ENSG00000058804	NDC1	41	2	1	2	1	6.483	2.1	2.094	0.007	2
ENSG00000059378	PARP12	39	2	1	2	1	8.3	1.165	1.153	0.013	1
ENSG00000059588	TARBP1	36	2	1	1	1	5.939	3.092	2.955	0.138	3
ENSG00000059691	PET112	40	2	1	2	1	6.482	5.243	5.194	0.048	5
ENSG00000059915	PSD	37	2	1	2	1	9.134	1.703	1.65	0.053	1
ENSG00000060237	WNK1	41	2	1	2	1	4.774	4.239	4.195	0.044	5
ENSG00000060566	CREB3L3	35	2	1	2	1	15.335	1.399	1.241	0.159	1
ENSG00000060642	PIGV	37	2	1	2	1	2.499	1.632	1.597	0.035	2
ENSG00000060718	COL11A1	33	2	1	2	1	2.808	1.088	1.074	0.015	1
ENSG00000060749	QSER1	37	2	1	2	1	10.91	4.166	3.752	0.414	4
ENSG00000061938	TNK2	35	2	1	2	1	6.407	3.237	2.138	1.099	3
ENSG00000062822	POLD1	28	2	1	2	1	4.466	1.265	1.219	0.047	1
ENSG00000063176	SPHK2	32	2	1	1	1	5.842	2.617	2.602	0.015	3
ENSG00000064012	CASP8	39	2	1	2	1	23.02	3.365	2.165	1.2	3
ENSG00000064225	ST3GAL6	39	2	1	2	1	0.972	1.348	1.348	0.001	1
ENSG00000064309	CDON	39	2	1	2	1	17.046	5.358	4.128	1.229	5
ENSG00000064607	SUGP2	37	2	1	2	1	8.647	2.567	2.145	0.422	2
ENSG00000064692	SNCAIP	36	2	1	2	1	13.214	4.653	4.392	0.261	4
ENSG00000064703	DDX20	37	1	1	2	1	5.464	2.012	1.999	0.012	2
ENSG00000064933	PMS1	32	2	1	2	1	4.906	5.155	4.668	0.487	7
ENSG00000064995	TAF11	39	2	1	2	1	0.062	1.39	1.095	0.295	1
ENSG00000065060	UHRF1BP1	32	2	1	2	1	28.159	7.174	6.139	1.035	6
ENSG00000065325	GLP2R	29	2	1	2	1	14.172	1.659	1.303	0.356	1
ENSG00000065485	PDIA5	39	2	1	1	1	1.873	2.063	2.056	0.008	2
ENSG00000065613	SLK	40	2	1	2	1	13.872	2.531	2.508	0.023	3
ENSG00000065621	GSTO2	26	2	1	1	1	3.102	1.089	1.088	0.001	1
ENSG00000065883	CDK13	40	2	1	2	1	2.06	1.023	1.023	0	1
ENSG00000066185	ZMYND12	40	2	1	2	1	7.425	1.208	1.134	0.074	1
ENSG00000066322	ELOVL1	40	2	1	2	1	0	1.975	1.975	0	2
ENSG00000066405	CLDN18	33	2	1	2	1	6.859	2.361	2.092	0.27	2
ENSG00000066455	GOLGA5	41	2	1	2	1	8.1	2.596	2.574	0.023	2
ENSG00000066557	LRRC40	40	2	1	2	1	5.904	2.812	2.698	0.114	2
ENSG00000066651	TRMT11	39	2	1	2	1	0.584	2.107	2.103	0.004	2
ENSG00000066923	STAG3	28	2	1	2	1	14.945	1.31	1.278	0.032	1
ENSG00000066933	MYO9A	34	2	1	2	1	17.43	2.205	2.059	0.146	1
ENSG00000067064	IDI1	36	1	1	2	1	3.294	2.156	2.051	0.104	2
ENSG00000067208	EVI5	38	2	1	2	1	1.148	1.411	1.403	0.008	1
ENSG00000067225	PKM	34	2	1	1	1	3.757	1.234	1.144	0.091	1
ENSG00000067704	IARS2	41	2	1	2	1	15.999	4.148	3.492	0.655	4
ENSG00000067798	NAV3	34	2	1	2	1	10.357	4.34	4.273	0.067	4
ENSG00000067900	ROCK1	36	2	1	2	1	1.198	1.011	1.011	0	1
ENSG00000068079	IFI35	39	2	1	2	1	6.959	1.192	0.529	0.663	1
ENSG00000068097	HEATR6	35	2	1	2	1	11.053	2.85	2.213	0.637	3
ENSG00000068120	COASY	35	2	1	2	1	3.57	3.744	2.634	1.11	3
ENSG00000068366	ACSL4	37	2	1	2	1	0.428	2.084	2.08	0.004	2
ENSG00000068400	GRIPAP1	34	2	1	2	1	0.382	2.97	2.151	0.819	3
ENSG00000068489	PRR11	29	2	1	2	1	9.884	3.46	2.453	1.007	3
ENSG00000068878	PSME4	36	2	1	2	1	2.231	1.042	1.042	0.001	1
ENSG00000069122	GPR116	40	1	1	2	1	14.343	4.304	4.135	0.17	4
ENSG00000069206	ADAM7	30	2	1	2	1	17.947	6.55	6.088	0.462	6
ENSG00000069248	NUP133	37	2	1	2	1	1.608	1.871	1.851	0.02	2
ENSG00000069535	MAOB	39	2	1	2	1	4.056	2.261	2.187	0.073	2
ENSG00000069702	TGFBR3	39	1	1	2	1	6.566	1.491	1.464	0.027	1
ENSG00000069712	KIAA1107	37	2	1	2	1	15.956	6.069	4.382	1.687	5
ENSG00000069943	PIGB	39	2	1	2	1	14.236	3.942	1.439	2.503	4
ENSG00000069998	CECR5	35	2	1	2	1	4.576	1.303	0.625	0.678	1
ENSG00000070019	GUCY2C	30	2	1	2	1	28.05	6.717	6.205	0.512	6
ENSG00000070061	IKBKAP	35	2	1	2	1	15.934	2.549	2.465	0.085	2
ENSG00000070159	PTPN3	38	2	1	2	1	3.693	2.416	2.412	0.003	2
ENSG00000070269	TMEM260	40	2	1	2	1	3.99	1.297	1.285	0.012	1
ENSG00000070610	GBA2	38	2	1	2	1	5.675	2.256	1.216	1.04	2
ENSG00000070778	PTPN21	35	1	1	2	1	2.813	1.118	1.092	0.027	1
ENSG00000071127	WDR1	40	2	1	2	1	1.096	1.111	0.277	0.834	1
ENSG00000071537	SEL1L	41	2	1	2	1	3.984	1.997	1.996	0.001	2
ENSG00000071794	HLTF	40	2	1	2	1	2.952	1.372	1.37	0.002	1
ENSG00000071991	CDH19	28	2	1	2	1	17.75	3.167	1.855	1.312	2
ENSG00000072274	TFRC	37	2	1	2	1	8.376	1.989	1.557	0.432	2
ENSG00000072422	RHOBTB1	39	2	1	2	1	1.242	1.014	1.012	0.002	1
ENSG00000072571	HMMR	30	2	1	1	1	12.168	2.717	2.374	0.343	2
ENSG00000072609	CHFR	40	2	1	2	1	1.454	3.131	1.778	1.352	3
ENSG00000072682	P4HA2	39	2	1	2	1	1.553	1.011	0.399	0.612	1
ENSG00000072778	ACADVL	38	2	1	2	1	6.22	2.074	2.07	0.004	2
ENSG00000072818	ACAP1	30	2	1	2	1	4.62	2.006	1.993	0.013	2
ENSG00000073146	MOV10L1	27	2	1	2	1	8.156	2.03	1.924	0.106	1
ENSG00000073282	TP63	31	2	1	2	1	0	1	1	0	1
ENSG00000073614	KDM5A	38	2	1	1	1	2.174	1.088	1.088	0.001	1
ENSG00000073711	PPP2R3A	38	2	1	2	1	6.645	1.844	1.762	0.082	1
ENSG00000073737	DHRS9	30	1	1	2	1	7.071	2.067	1.978	0.089	2
ENSG00000073803	MAP3K13	37	2	1	2	1	11.282	4.154	3.914	0.24	3
ENSG00000074603	DPP8	38	2	1	2	1	2.076	1.037	1.036	0	1
ENSG00000074695	LMAN1	40	2	1	2	1	3.93	1.495	1.181	0.315	1
ENSG00000074755	ZZEF1	37	2	1	2	1	10.896	2.418	2.37	0.048	2
ENSG00000074803	SLC12A1	35	2	1	2	1	0.637	2.078	1.557	0.52	2
ENSG00000074966	TXK	30	2	1	2	1	3.208	2.732	2.612	0.12	3
ENSG00000075151	EIF4G3	39	2	1	2	1	10.285	1.103	1.048	0.055	1
ENSG00000075213	SEMA3A	32	2	1	2	1	1.324	2.104	1.866	0.238	3
ENSG00000075239	ACAT1	41	2	1	2	1	2.041	6.12	5.127	0.993	6
ENSG00000075292	ZNF638	38	2	1	2	1	14.926	4.466	4.403	0.062	2
ENSG00000075420	FNDC3B	40	2	1	2	1	2.034	1.923	1.92	0.002	2
ENSG00000075568	TMEM131	37	2	1	2	1	2.721	1.224	1.141	0.084	1
ENSG00000075643	MOCOS	38	2	1	2	1	16.804	2.087	1.833	0.254	1
ENSG00000075651	PLD1	37	2	1	2	1	4.344	1.33	0.714	0.616	1
ENSG00000075702	WDR62	30	2	1	1	1	15.767	2.358	2.07	0.288	1
ENSG00000075790	BCAP29	33	2	1	2	1	4.091	3.212	2.72	0.492	3
ENSG00000075826	SEC31B	29	2	1	2	1	28.393	5.507	5.199	0.308	5
ENSG00000076067	RBMS2	36	2	1	2	1	1.213	2.088	2.087	0	2
ENSG00000076258	FMO4	33	2	1	2	1	13.271	1.714	1.579	0.135	1
ENSG00000076356	PLXNA2	33	2	1	2	1	10.342	2.278	2.196	0.082	2
ENSG00000076555	ACACB	32	2	1	2	1	16.272	2.974	2.685	0.289	2
ENSG00000076650	GPATCH1	40	2	1	2	1	13.059	7.685	7.211	0.474	7
ENSG00000076706	MCAM	37	2	1	2	1	16.975	3.34	3.121	0.219	2
ENSG00000076716	GPC4	38	2	1	2	1	2.35	1.045	1.045	0	1
ENSG00000076770	MBNL3	30	2	1	2	1	10.101	3.586	2.838	0.748	3
ENSG00000076864	RAP1GAP	36	2	1	2	1	0.249	1.086	1.086	0	1
ENSG00000077063	CTTNBP2	35	2	1	2	1	5.146	6.214	6.195	0.018	6
ENSG00000077232	DNAJC10	39	2	1	2	1	2.238	1.709	1.67	0.039	2
ENSG00000077254	USP33	38	2	1	2	1	0.997	1.005	1.005	0.001	1
ENSG00000077327	SPAG6	36	2	1	0	1	4.757	1.348	1.347	0.001	1
ENSG00000077498	TYR	27	2	1	2	1	4.5	1.969	1.882	0.087	2
ENSG00000077782	FGFR1	39	2	1	2	1	0.003	1	1	0	1
ENSG00000077935	SMC1B	28	2	1	2	1	9.305	4.92	4.36	0.56	5
ENSG00000077943	ITGA8	34	2	1	2	1	12.228	6.811	6.557	0.254	7
ENSG00000078070	MCCC1	41	2	1	2	1	3.847	3.149	3.117	0.032	3
ENSG00000078177	N4BP2	36	2	1	2	1	40.125	7.517	7.229	0.287	7
ENSG00000078237	C12orf5	36	1	1	2	1	6.016	1.011	0.385	0.626	1
ENSG00000078401	EDN1	39	2	1	2	1	2.737	1.112	1.034	0.078	1
ENSG00000078403	MLLT10	39	2	1	2	1	4.484	1.222	1.163	0.06	1
ENSG00000078487	ZCWPW1	29	2	1	1	1	26.119	1.25	0.845	0.405	0
ENSG00000078618	NRD1	40	2	1	2	1	1.087	1.476	1.446	0.03	1
ENSG00000078674	PCM1	36	2	1	2	1	6.738	1.276	1.201	0.075	1
ENSG00000078687	TNRC6C	37	2	1	2	1	3.602	3.408	3.405	0.003	3
ENSG00000079246	XRCC5	40	2	1	2	1	4.793	2.433	2.331	0.102	2
ENSG00000079257	LXN	40	2	1	2	1	2.85	1.349	0.456	0.893	1
ENSG00000079335	CDC14A	38	2	1	2	1	4.567	1.922	1.919	0.002	2
ENSG00000079435	LIPE	33	2	1	2	1	2.224	2.134	2.038	0.096	2
ENSG00000079462	PAFAH1B3	37	2	1	2	1	0.302	1.015	1.015	0	1
ENSG00000079482	OPHN1	36	2	1	2	1	4.429	2.105	2.104	0.002	2
ENSG00000079616	KIF22	34	2	1	1	1	4.421	2.771	2.768	0.003	3
ENSG00000079819	EPB41L2	35	2	1	2	1	4.455	1.387	0.307	1.079	1
ENSG00000079841	RIMS1	36	2	1	2	1	2.274	1.548	1.495	0.053	2
ENSG00000079999	KEAP1	38	2	1	2	1	0.338	1.053	1.051	0.002	1
ENSG00000080200	CRYBG3	36	2	1	2	1	12.722	2.786	2.733	0.053	2
ENSG00000080511	RDH8	24	2	1	2	1	3.88	1.774	1.447	0.327	1
ENSG00000080608	KIAA0020	38	2	1	1	1	2.328	2.029	1.56	0.468	2
ENSG00000080823	MOK	32	2	1	2	1	8.749	1.088	0.82	0.268	0
ENSG00000080839	RBL1	33	2	1	2	1	3.612	2.254	2.248	0.005	3
ENSG00000081014	AP4E1	39	2	1	2	1	9.1	3.304	3.06	0.244	2
ENSG00000081026	MAGI3	39	2	1	2	1	19.846	1.427	1.413	0.014	1
ENSG00000081051	AFP	30	2	1	2	1	12.301	4.406	3.223	1.183	4
ENSG00000081148	IMPG2	29	2	1	2	1	20.691	6.52	6.07	0.45	8
ENSG00000081181	ARG2	34	2	1	2	1	1.547	2.423	2.417	0.005	2
ENSG00000081237	PTPRC	29	2	1	2	1	21.379	6.03	5.041	0.99	6
ENSG00000081320	STK17B	39	2	1	2	1	1.027	1.914	1.913	0.001	2
ENSG00000081377	CDC14B	34	2	1	2	1	0.04	5.071	5.055	0.016	5
ENSG00000081479	LRP2	35	2	1	2	1	78.6568	25.0243	20.8608	4.1635	19
ENSG00000081692	JMJD4	38	2	1	2	1	5.562	1.23	1.169	0.061	1
ENSG00000081800	SLC13A1	34	2	1	2	1	14.636	2.188	1.473	0.716	2
ENSG00000081870	HSPB11	38	2	1	2	1	2.182	2.133	1.997	0.136	2
ENSG00000081923	ATP8B1	33	2	1	2	1	5.607	1.458	1.363	0.095	1
ENSG00000081985	IL12RB2	32	2	1	2	1	60.963	9.404	6.192	3.212	6
ENSG00000082074	FYB	34	2	1	2	1	13.043	2.15	2.108	0.042	2
ENSG00000082213	C5orf22	37	2	1	2	1	5.209	2.646	2.522	0.124	2
ENSG00000082269	FAM135A	38	2	1	2	1	9.059	6.111	5.19	0.921	6
ENSG00000082397	EPB41L3	38	2	1	2	1	4.165	1.038	0.729	0.309	1
ENSG00000082438	COBLL1	39	2	1	2	1	17.025	5.866	5.7	0.166	5
ENSG00000082781	ITGB5	36	2	1	2	1	4.03	3.094	2.901	0.193	3
ENSG00000083093	PALB2	36	2	1	2	1	31.685	4.158	1.808	2.351	4
ENSG00000083097	DOPEY1	39	2	1	2	1	6.702	3.874	3.716	0.158	4
ENSG00000083168	KAT6A	39	2	1	2	1	4.647	1.104	1.09	0.014	1
ENSG00000083223	ZCCHC6	39	2	1	2	1	7.777	6.77	6.499	0.272	7
ENSG00000083307	GRHL2	34	2	1	2	1	0.208	1.999	1.986	0.013	2
ENSG00000083457	ITGAE	32	2	1	2	1	21.631	3.455	2.188	1.267	3
ENSG00000083544	TDRD3	40	2	1	2	1	2.86	3.045	3.045	0.001	3
ENSG00000083635	NUFIP1	41	2	1	2	1	5.501	2.754	2.621	0.133	3
ENSG00000083782	EPYC	34	2	1	2	1	1.93	1.13	1.109	0.021	1
ENSG00000083857	FAT1	34	2	1	2	1	6.221	2.59	2.575	0.015	2
ENSG00000084092	NOA1	41	2	1	2	1	3.075	1.389	1.328	0.06	1
ENSG00000084093	REST	39	1	1	2	1	10.227	2.327	2.233	0.093	2
ENSG00000084112	SSH1	36	2	1	2	1	5.426	1.626	1.556	0.071	1
ENSG00000084674	APOB	34	2	1	2	1	118.989	26.049	22.59	3.459	23
ENSG00000084676	NCOA1	40	2	1	2	1	3.676	3.161	2.402	0.759	3
ENSG00000084693	AGBL5	41	2	1	2	1	12.618	4.029	3.787	0.242	4
ENSG00000084731	KIF3C	36	2	1	2	1	0.025	1.006	1.006	0	1
ENSG00000084754	HADHA	39	2	1	2	1	4.632	1.209	1.141	0.069	1
ENSG00000085224	ATRX	24	1	1	2	1	27.001	7.669	7.562	0.107	8
ENSG00000085465	OVGP1	25	2	1	1	1	5.834	1.588	1.583	0.005	2
ENSG00000085760	MTIF2	39	2	1	2	1	6.372	4.983	4.964	0.019	5
ENSG00000085788	DDHD2	35	2	1	2	1	9.133	5.989	5.892	0.097	6
ENSG00000085831	TTC39A	33	2	1	1	1	3.595	1.054	1.048	0.006	1
ENSG00000085832	EPS15	38	2	1	2	1	2.478	1.829	0.913	0.916	2
ENSG00000085840	ORC1	32	2	1	2	1	8.785	1.459	1.402	0.057	1
ENSG00000085872	CHERP	33	2	1	2	1	5.574	1.686	1.643	0.042	1
ENSG00000085978	ATG16L1	37	2	1	2	1	2.858	1.347	1.336	0.011	1
ENSG00000086015	MAST2	33	2	1	2	1	7.322	1.818	1.744	0.075	1
ENSG00000086062	B4GALT1	35	2	1	2	1	14.015	2.595	2.505	0.091	1
ENSG00000086102	NFX1	39	2	1	2	1	9.547	2.694	1.952	0.742	3
ENSG00000086232	EIF2AK1	38	2	1	2	1	3.166	1.341	1.3	0.041	1
ENSG00000086288	NME8	27	2	1	2	1	17.798	4.602	4.33	0.272	4
ENSG00000086544	ITPKC	34	2	1	2	1	4.059	1.98	1.939	0.041	2
ENSG00000086696	HSD17B2	32	2	1	2	1	15.863	2.527	2.361	0.166	2
ENSG00000086717	PPEF1	29	1	1	2	1	8.959	3.264	2.525	0.739	4
ENSG00000086827	ZW10	39	2	1	2	1	8.058	3.062	2.542	0.52	3
ENSG00000086967	MYBPC2	25	2	1	2	1	4.131	2.961	2.906	0.056	3
ENSG00000087077	TRIP6	36	2	1	2	1	1.43	2.039	2.036	0.003	2
ENSG00000087111	PIGS	39	2	1	2	1	3.144	1.08	1.07	0.009	1
ENSG00000087245	MMP2	38	2	1	2	1	1.013	1.139	1.133	0.006	1
ENSG00000087253	LPCAT2	36	1	1	2	1	4.312	1.172	1.109	0.063	1
ENSG00000087263	OGFOD1	40	2	1	2	1	5.35	2.313	2.115	0.198	2
ENSG00000087266	SH3BP2	34	2	1	2	1	3.171	1.878	1.876	0.002	2
ENSG00000087301	TXNDC16	36	2	1	2	1	10.807	2.97	2.53	0.441	3
ENSG00000087303	NID2	36	2	1	2	1	32.732	6.066	5.075	0.991	5
ENSG00000087470	DNM1L	40	2	1	2	1	0.168	1.021	1.021	0	1
ENSG00000087842	PIR	40	2	1	2	1	1.941	1.125	0.129	0.996	1
ENSG00000088035	ALG6	36	2	1	2	1	7.806	3.205	2.786	0.419	3
ENSG00000088280	ASAP3	34	2	1	2	1	2.958	2.291	1.875	0.416	1
ENSG00000088298	EDEM2	41	2	1	2	1	4.213	1.009	1.008	0	1
ENSG00000088367	EPB41L1	31	1	1	2	1	1.261	1.097	1.096	0.001	1
ENSG00000088448	ANKRD10	34	1	1	2	1	15.916	2.294	2.115	0.179	1
ENSG00000088451	TGDS	35	2	1	1	1	4.327	1.059	1.058	0.001	1
ENSG00000088727	KIF9	35	2	1	2	1	8.698	2.059	2.002	0.057	2
ENSG00000088756	ARHGAP28	33	2	1	2	1	5.647	2.008	1.906	0.102	2
ENSG00000088808	PPP1R13B	38	2	1	2	1	3.316	1.819	1.691	0.129	2
ENSG00000088812	ATRN	39	2	1	2	1	6.637	1.065	1.055	0.01	1
ENSG00000089041	P2RX7	32	2	1	2	1	20.586	4.415	3.046	1.369	4
ENSG00000089057	SLC23A2	37	2	1	2	1	1.208	1.221	1.22	0.001	1
ENSG00000089091	DZANK1	39	2	1	2	1	12.171	2.661	1.481	1.18	2
ENSG00000089154	GCN1L1	37	2	1	2	1	1.324	2.168	2.166	0.002	2
ENSG00000089195	TRMT6	39	2	1	2	1	4.54	1.458	0.455	1.002	2
ENSG00000089199	CHGB	38	2	1	2	1	19.579	4.711	3.597	1.115	3
ENSG00000089558	KCNH4	28	2	1	2	1	7.582	3.915	3.096	0.819	4
ENSG00000089597	GANAB	40	2	1	2	1	6.737	3.109	2.879	0.229	2
ENSG00000089737	DDX24	41	2	1	2	1	6.144	1.184	1.112	0.072	1
ENSG00000089916	GPATCH2L	39	2	1	2	1	1.573	1.981	1.94	0.041	2
ENSG00000090054	SPTLC1	40	2	1	2	1	1.539	2.003	2.002	0.001	2
ENSG00000090104	RGS1	32	1	1	2	1	0.169	1.922	1.921	0.001	2
ENSG00000090376	IRAK3	37	2	1	2	1	6.663	1.183	1.14	0.043	0
ENSG00000090432	MUL1	40	2	1	2	1	2.652	2.11	2.11	0	2
ENSG00000090615	GOLGA3	38	2	1	2	1	9.194	4.654	3.984	0.67	4
ENSG00000090661	CERS4	29	1	1	2	1	18.413	1.625	1.342	0.283	1
ENSG00000090674	MCOLN1	37	2	1	2	1	0.812	1.137	1.133	0.004	1
ENSG00000091009	RBM27	40	2	1	2	1	0.226	1.032	1.02	0.012	1
ENSG00000091106	NLRC4	21	0	1	2	1	35.327	8.537	7.714	0.824	5
ENSG00000091127	PUS7	37	2	1	2	1	1.841	2.806	2.336	0.47	3
ENSG00000091136	LAMB1	36	2	1	2	1	9.596	5.964	5.879	0.085	5
ENSG00000091137	SLC26A4	31	2	1	2	1	2.691	2.104	1.616	0.488	2
ENSG00000091138	SLC26A3	29	2	1	2	1	8.551	4.018	3.663	0.355	4
ENSG00000091157	WDR7	38	2	1	2	1	2.313	2.055	2.051	0.004	2
ENSG00000091317	CMTM6	37	2	1	2	1	4.165	1.261	1.115	0.146	1
ENSG00000091490	SEL1L3	40	2	1	2	1	8.345	1.737	1.515	0.222	1
ENSG00000091536	MYO15A	26	2	1	2	1	11.673	6.703	6.571	0.132	6
ENSG00000091651	ORC6	39	2	1	2	1	1.399	1.072	1.071	0.001	1
ENSG00000091656	ZFHX4	34	2	1	2	1	5.523	2.67	2.493	0.177	3
ENSG00000091972	CD200	35	2	1	2	1	5.956	4.576	3.639	0.937	4
ENSG00000091986	CCDC80	40	2	1	2	1	11.575	1.275	1.267	0.008	1
ENSG00000092009	CMA1	25	2	1	2	1	5.607	1.027	0.118	0.909	1
ENSG00000092140	G2E3	36	2	1	2	1	5.378	2.2	1.87	0.331	2
ENSG00000092200	RPGRIP1	28	2	1	1	1	16.963	1.882	1.778	0.104	1
ENSG00000092330	TINF2	35	2	1	2	1	9.902	1.861	1.733	0.128	1
ENSG00000092421	SEMA6A	40	2	1	2	1	1.782	1.093	1.084	0.009	1
ENSG00000092445	TYRO3	37	2	1	2	1	3.014	1.047	1.031	0.016	1
ENSG00000092531	SNAP23	38	2	1	2	1	0.153	1.069	1.042	0.027	1
ENSG00000092853	CLSPN	34	2	1	1	1	14.607	5.747	5.507	0.24	5
ENSG00000092978	GPATCH2	37	2	1	2	1	3.77	1.993	1.986	0.007	2
ENSG00000093010	COMT	36	1	1	2	1	3.281	1.666	1.564	0.102	1
ENSG00000093183	SEC22C	39	2	1	2	1	6.263	1.773	1.673	0.1	2
ENSG00000094804	CDC6	33	2	1	2	1	15.695	5.309	5.217	0.092	5
ENSG00000094841	UPRT	37	1	1	2	1	3.047	1.626	1.154	0.472	2
ENSG00000095002	MSH2	39	2	1	2	1	4.568	1.913	1.184	0.73	2
ENSG00000095015	MAP3K1	37	2	1	1	1	6.288	2.073	2.072	0.001	2
ENSG00000095059	DHPS	36	1	1	2	1	1.986	1.001	1	0	1
ENSG00000095066	HOOK2	38	2	1	2	1	7.944	4.692	3.647	1.045	4
ENSG00000095203	EPB41L4B	37	2	1	2	1	1.876	1.178	1.15	0.028	1
ENSG00000095209	TMEM38B	40	2	1	2	1	6.007	2.104	1.795	0.308	2
ENSG00000095370	SH2D3C	39	2	1	2	1	2.402	1.919	1.642	0.277	1
ENSG00000095485	CWF19L1	39	2	1	2	1	3.164	2.126	1.509	0.616	2
ENSG00000095539	SEMA4G	37	2	1	2	1	7.356	1.511	1.458	0.053	1
ENSG00000095627	TDRD1	29	2	1	2	1	9.351	1.221	1.171	0.05	1
ENSG00000095951	HIVEP1	37	2	1	2	1	15.022	3.917	3.372	0.545	3
ENSG00000095970	TREM2	34	2	1	2	1	5.439	2.268	1.372	0.896	2
ENSG00000096063	SRPK1	36	2	1	2	1	1.315	1.247	1.246	0.001	1
ENSG00000096070	BRPF3	39	2	1	2	1	2.648	1.758	1.756	0.001	2
ENSG00000096093	EFHC1	37	2	1	2	1	15.279	1.799	1.768	0.031	1
ENSG00000096717	SIRT1	39	2	1	2	1	1.191	2.274	2.185	0.089	2
ENSG00000096996	IL12RB1	25	2	1	2	1	33.304	6.555	3.782	2.774	7
ENSG00000097096	SYDE2	37	2	1	2	1	11.312	2.283	1.912	0.371	2
ENSG00000099139	PCSK5	31	2	1	2	1	29.706	3.964	3.207	0.757	1
ENSG00000099260	PALMD	41	2	1	2	1	10.375	1.365	1.279	0.086	1
ENSG00000099308	MAST3	29	2	1	2	1	5.981	1.923	1.826	0.097	2
ENSG00000099326	MZF1	21	2	1	2	1	25.253	5.429	3.984	1.444	5
ENSG00000099330	OCEL1	31	2	1	2	1	7.425	4.024	3.992	0.032	4
ENSG00000099991	CABIN1	32	2	1	2	1	2.094	2.011	2.01	0	2
ENSG00000099998	GGT5	33	2	1	1	1	10.663	1.062	1.032	0.031	1
ENSG00000100034	PPM1F	33	2	1	2	1	12.137	4.355	3.358	0.997	4
ENSG00000100038	TOP3B	36	2	1	2	1	1.129	1.018	1.018	0	1
ENSG00000100078	PLA2G3	26	2	1	2	1	11.624	1.163	1.082	0.081	0
ENSG00000100097	LGALS1	31	2	1	2	1	1.222	1.593	1.44	0.154	2
ENSG00000100100	PIK3IP1	38	2	1	2	1	1.981	2.051	2.049	0.002	2
ENSG00000100101	NOL12	40	2	1	2	1	5.269	1.305	1.304	0	1
ENSG00000100170	SLC5A1	34	2	1	2	1	4.385	2.362	2.242	0.119	2
ENSG00000100206	DMC1	29	2	1	2	1	0	1	1	0	1
ENSG00000100209	HSCB	37	2	1	2	1	4.412	1.054	1.011	0.043	1
ENSG00000100218	RTDR1	29	1	1	2	1	13.351	1.72	0.922	0.798	2
ENSG00000100220	RTCB	39	2	1	1	1	0.07	1.011	1.011	0	1
ENSG00000100225	FBXO7	41	2	1	2	1	6.331	1.46	0.868	0.592	2
ENSG00000100227	POLDIP3	40	2	1	2	1	3.26	1.241	1.229	0.012	1
ENSG00000100239	PPP6R2	36	2	1	2	1	4.668	1.029	0.93	0.099	1
ENSG00000100266	PACSIN2	35	2	1	2	1	1.374	1.022	1.014	0.007	1
ENSG00000100271	TTLL1	38	2	1	2	1	1.249	1.035	1.035	0	1
ENSG00000100281	HMGXB4	40	1	1	2	1	6.171	2.747	2.716	0.031	2
ENSG00000100299	ARSA	37	2	1	2	1	7.83	4.993	4.668	0.324	4
ENSG00000100320	RBFOX2	40	2	1	2	1	0	1	1	0	1
ENSG00000100399	CHADL	26	1	1	2	1	4.666	1.532	1.396	0.136	1
ENSG00000100425	BRD1	35	2	1	2	1	1.487	2.029	2.018	0.012	2
ENSG00000100426	ZBED4	32	1	1	2	1	9.798	2.76	2.394	0.366	2
ENSG00000100448	CTSG	25	2	1	2	1	7.931	1.272	0.471	0.801	1
ENSG00000100479	POLE2	33	2	1	2	1	1.404	2.011	2.011	0	2
ENSG00000100483	VCPKMT	37	2	1	2	1	0.094	1.02	1	0.02	1
ENSG00000100485	SOS2	33	2	1	2	1	1.552	1.093	1.085	0.008	1
ENSG00000100503	NIN	30	2	1	1	1	40.06	19.354	17.911	1.443	18
ENSG00000100504	PYGL	35	2	1	2	1	1.042	1.061	1.055	0.006	1
ENSG00000100557	C14orf105	35	2	1	1	1	11.063	3.648	2.695	0.953	4
ENSG00000100577	GSTZ1	39	2	1	2	1	5.012	1.355	1.305	0.05	1
ENSG00000100578	KIAA0586	37	2	1	2	1	25.064	8.468	7.809	0.659	8
ENSG00000100596	SPTLC2	38	2	1	2	1	2.488	1.179	1.179	0	1
ENSG00000100625	SIX4	32	2	1	2	1	0.156	1.027	1.027	0	1
ENSG00000100629	CEP128	30	2	1	1	1	12.392	2.475	2.295	0.18	1
ENSG00000100644	HIF1A	40	2	1	2	1	0.684	1	0.999	0	1
ENSG00000100697	DICER1	39	2	1	2	1	2.299	1.144	1.144	0	1
ENSG00000100722	ZC3H14	40	2	1	2	1	1.892	1.006	1.006	0	1
ENSG00000100731	PCNX	38	2	1	2	1	7.485	7.909	7.837	0.072	8
ENSG00000100767	PAPLN	31	2	1	2	1	9.377	3.165	3.03	0.136	3
ENSG00000100813	ACIN1	39	2	1	2	1	7.549	1.112	1.083	0.029	1
ENSG00000100815	TRIP11	38	2	1	2	1	31.458	7.736	7.106	0.631	6
ENSG00000100842	EFS	37	2	1	2	1	4.649	2.988	2.951	0.037	2
ENSG00000100865	CINP	39	1	1	1	1	5.617	1.003	0.585	0.418	0
ENSG00000100906	NFKBIA	40	2	1	2	1	1.235	1.154	1.154	0	1
ENSG00000100918	REC8	30	2	1	2	1	8.215	3.219	2.566	0.653	3
ENSG00000100979	PLTP	37	2	1	2	1	4.856	4.13	4.061	0.069	4
ENSG00000100985	MMP9	30	2	1	2	1	11.428	3.263	1.812	1.451	2
ENSG00000100987	VSX1	25	1	1	2	1	12.843	2.704	1.962	0.742	2
ENSG00000100994	PYGB	30	2	1	2	1	5.283	2.268	2.203	0.066	2
ENSG00000101000	PROCR	31	2	1	2	1	6.302	1.425	1.381	0.044	1
ENSG00000101019	UQCC1	39	2	1	2	1	2.202	1.148	1.131	0.018	1
ENSG00000101126	ADNP	41	2	1	2	1	1.026	1.991	1.988	0.003	2
ENSG00000101204	CHRNA4	31	2	1	2	1	0.715	1.284	1.279	0.005	1
ENSG00000101251	SEL1L2	28	2	1	2	1	7.938	2.634	2.542	0.092	2
ENSG00000101292	PROKR2	29	1	1	2	1	2.91	2.236	2.203	0.034	2
ENSG00000101311	FERMT1	29	2	1	2	1	3.851	1.354	1.242	0.112	1
ENSG00000101336	HCK	29	2	1	2	1	0.038	1.017	1.016	0	1
ENSG00000101346	POFUT1	38	2	1	2	1	0.693	1.052	1.051	0.001	1
ENSG00000101347	SAMHD1	37	1	1	2	1	19.254	3.38	1.848	1.531	3
ENSG00000101353	MROH8	29	2	1	2	1	28.097	2.094	1.917	0.177	1
ENSG00000101407	TTI1	40	2	1	2	1	16.246	4.928	4.042	0.886	5
ENSG00000101474	APMAP	38	2	1	2	1	2.957	1.089	1.08	0.009	1
ENSG00000101544	ADNP2	36	2	1	2	1	3.366	3.137	3.114	0.023	3
ENSG00000101546	RBFA	34	2	1	2	1	4.998	1.084	0.389	0.695	1
ENSG00000101574	METTL4	38	2	1	2	1	17.591	3.18	2.948	0.232	2
ENSG00000101605	MYOM1	38	2	1	2	1	19.05	4.704	4.214	0.49	4
ENSG00000101639	CEP192	34	2	1	2	1	22.59	4.638	3.889	0.749	4
ENSG00000101654	RNMT	38	1	1	2	1	4.919	1.45	0.733	0.717	2
ENSG00000101670	LIPG	32	1	1	2	1	4.264	1.102	1.086	0.016	1
ENSG00000101680	LAMA1	26	2	1	2	1	60.899	12.065	9.379	2.686	11
ENSG00000101695	RNF125	41	2	1	2	1	0.786	1.139	1.135	0.004	1
ENSG00000101745	ANKRD12	38	1	1	1	1	11.665	3.457	2.65	0.807	4
ENSG00000101751	POLI	35	2	1	2	1	19.716	3.486	3.373	0.112	3
ENSG00000101842	VSIG1	28	2	1	2	1	11.393	2.179	1.888	0.291	2
ENSG00000101850	GPR143	26	2	1	2	1	8.725	2.411	2.29	0.121	2
ENSG00000101868	POLA1	34	2	1	2	1	3.633	2.307	2.296	0.011	2
ENSG00000101888	NXT2	27	2	1	2	1	0.83	1.108	1.076	0.032	1
ENSG00000101938	CHRDL1	35	2	1	2	1	0.072	1.001	1.001	0	1
ENSG00000101974	ATP11C	32	2	1	2	1	2.235	1.987	1.987	0	2
ENSG00000101981	F9	36	2	1	2	1	10.122	3.004	2.79	0.214	2
ENSG00000102053	ZC3H12B	31	2	1	2	1	5.638	2.384	2.367	0.017	2
ENSG00000102226	USP11	32	2	1	2	1	1.644	3.277	2.906	0.371	4
ENSG00000102239	BRS3	29	2	1	2	1	11.169	1.965	1.822	0.143	1
ENSG00000102241	HTATSF1	38	2	1	2	1	6.854	2.01	1.603	0.408	2
ENSG00000102243	VGLL1	29	1	1	1	1	6.805	1.354	1.114	0.24	1
ENSG00000102271	KLHL4	23	2	1	2	1	17.926	1.787	1.503	0.285	0
ENSG00000102316	MAGED2	35	2	1	2	1	6.665	1.104	1.095	0.009	1
ENSG00000102383	ZDHHC15	33	1	1	2	1	0.058	1.005	1.005	0	1
ENSG00000102384	CENPI	29	2	1	2	1	18.651	3.683	3.599	0.084	2
ENSG00000102445	KIAA0226L	33	2	1	2	1	22.41	2.718	2.467	0.251	3
ENSG00000102468	HTR2A	31	2	1	2	1	0.879	1.042	0.749	0.293	1
ENSG00000102531	FNDC3A	41	2	1	2	1	5.222	1.178	1.157	0.021	1
ENSG00000102738	MRPS31	35	1	1	2	1	5.422	1.48	1.407	0.073	1
ENSG00000102755	FLT1	38	2	1	2	1	23.28	6.01	5.826	0.184	5
ENSG00000102780	DGKH	29	2	1	2	1	3.028	1.091	1.089	0.002	1
ENSG00000102781	KATNAL1	31	2	1	1	1	1.002	1	1	0	1
ENSG00000102794	IRG1	36	2	1	2	1	6.885	4.255	4.109	0.145	4
ENSG00000102805	CLN5	41	2	1	2	1	1.002	1.001	0.997	0.004	1
ENSG00000102871	TRADD	34	2	1	2	1	3.684	1.1	0.946	0.154	1
ENSG00000102878	HSF4	31	2	1	2	1	3.383	1.325	1.238	0.088	1
ENSG00000102890	ELMO3	31	2	1	2	1	2.869	1.235	1.172	0.062	1
ENSG00000102901	CENPT	28	2	1	2	1	15.589	1.625	1.116	0.509	0
ENSG00000102904	TSNAXIP1	33	2	1	2	1	13.201	2.144	2.105	0.039	2
ENSG00000102908	NFAT5	39	2	1	2	1	0.181	1.015	1.014	0.002	1
ENSG00000102910	LONP2	41	2	1	2	1	2.316	1.105	1.101	0.005	1
ENSG00000102921	N4BP1	40	2	1	2	1	11.219	4.872	3.401	1.471	5
ENSG00000103023	PRSS54	32	2	1	2	1	11.895	1.823	1.581	0.242	1
ENSG00000103042	SLC38A7	39	2	1	2	1	2.835	1.029	1.027	0.002	1
ENSG00000103066	PLA2G15	38	2	1	2	1	4.227	1.735	1.595	0.14	1
ENSG00000103091	WDR59	41	2	1	2	1	1.203	1.129	1.043	0.086	1
ENSG00000103160	HSDL1	37	2	1	2	1	1.91	1.963	1.092	0.871	2
ENSG00000103227	LMF1	37	2	1	2	1	5.154	1.803	1.368	0.435	2
ENSG00000103319	EEF2K	38	2	1	2	1	12.132	1.049	0.973	0.077	0
ENSG00000103335	PIEZO1	35	2	1	2	1	9.609	1.802	1.175	0.627	2
ENSG00000103375	AQP8	30	2	1	2	1	3.064	2.181	2.157	0.024	2
ENSG00000103479	RBL2	39	2	1	2	1	2.077	1.003	1.003	0	1
ENSG00000103494	RPGRIP1L	37	2	1	2	1	7.128	2.552	2.526	0.026	2
ENSG00000103540	CCP110	39	2	1	2	1	30.918	3.996	3.543	0.452	3
ENSG00000103544	C16orf62	40	2	1	2	1	1.24	1.188	1.182	0.006	1
ENSG00000103549	RNF40	37	2	1	2	1	3.078	2.935	2.933	0.001	3
ENSG00000103599	IQCH	27	2	1	2	1	25.11	2.921	2.7	0.221	2
ENSG00000103653	CSK	37	2	1	2	1	0.324	1.035	0.999	0.035	1
ENSG00000103876	FAH	34	2	1	2	1	3.877	1.288	1.263	0.025	1
ENSG00000103888	KIAA1199	29	2	1	2	1	17.792	7.183	6.12	1.063	7
ENSG00000103995	CEP152	37	2	1	2	1	37.916	8.359	6.717	1.642	7
ENSG00000104055	TGM5	29	2	1	2	1	3.617	2.473	2.439	0.034	2
ENSG00000104067	TJP1	38	2	1	2	1	12.128	1.584	1.564	0.02	1
ENSG00000104093	DMXL2	35	2	1	2	1	15.94	3.603	2.449	1.154	4
ENSG00000104129	DNAJC17	35	2	1	1	1	0.121	1.001	1	0.002	1
ENSG00000104133	SPG11	40	2	1	2	1	20.457	6.114	5.488	0.626	6
ENSG00000104142	VPS18	39	2	1	2	1	0.059	1.004	1.004	0	1
ENSG00000104221	BRF2	38	2	1	2	1	3.011	3.163	3.105	0.058	3
ENSG00000104321	TRPA1	30	2	1	2	1	12.246	1.657	1.552	0.105	1
ENSG00000104324	CPQ	41	2	1	2	1	11.493	4.403	3.321	1.082	4
ENSG00000104356	POP1	38	2	1	2	1	31.472	5.73	4.887	0.843	3
ENSG00000104361	NIPAL2	39	2	1	2	1	4.631	2.217	2.205	0.011	2
ENSG00000104365	IKBKB	39	2	1	2	1	1.842	1.975	1.975	0	2
ENSG00000104368	PLAT	39	2	1	2	1	9.985	1.673	1.472	0.201	1
ENSG00000104369	JPH1	41	2	1	2	1	0.714	1.092	1.09	0.003	1
ENSG00000104381	GDAP1	33	2	1	2	1	1.398	1.143	1.138	0.005	1
ENSG00000104447	TRPS1	36	2	1	2	1	1.414	1.418	1.415	0.004	1
ENSG00000104450	SPAG1	34	2	1	2	1	22.097	4.401	4.204	0.196	3
ENSG00000104518	GSDMD	34	2	1	2	1	13.409	1.615	1.115	0.499	1
ENSG00000104549	SQLE	41	2	1	2	1	2.125	1.283	0.924	0.359	1
ENSG00000104611	SH2D4A	37	2	1	2	1	4.241	1.105	1.085	0.02	1
ENSG00000104635	SLC39A14	39	2	1	2	1	5.808	3.234	3.167	0.067	3
ENSG00000104643	MTMR9	39	2	1	2	1	4.609	1.446	1.349	0.097	1
ENSG00000104714	ERICH1	35	2	1	2	1	19.285	3.954	2.668	1.286	3
ENSG00000104755	ADAM2	28	2	1	2	1	22.492	5.322	4.384	0.938	4
ENSG00000104760	FGL1	39	2	1	2	1	7.36	1.511	1.43	0.081	1
ENSG00000104904	OAZ1	31	1	1	1	1	0.003	2	2	0	2
ENSG00000104907	TRMT1	37	2	1	2	1	9.858	1.774	1.467	0.307	1
ENSG00000104941	RSPH6A	24	2	1	2	1	6.519	2.346	1.962	0.383	1
ENSG00000104946	TBC1D17	36	2	1	2	1	0.149	1.037	1.037	0	1
ENSG00000104957	CCDC130	36	2	1	2	1	10.366	2.512	2.462	0.05	2
ENSG00000104976	SNAPC2	36	1	1	2	1	9.181	2.472	2.302	0.17	2
ENSG00000104998	IL27RA	30	2	1	2	1	24.056	4.908	2.766	2.142	4
ENSG00000105011	ASF1B	30	2	1	2	1	2.757	2.408	2.405	0.003	2
ENSG00000105053	VRK3	39	2	1	2	1	7.285	2.217	2.175	0.042	2
ENSG00000105063	PPP6R1	33	2	1	2	1	2.827	4.109	3.022	1.088	5
ENSG00000105127	AKAP8	34	2	1	2	1	6.38	5.335	4.292	1.044	5
ENSG00000105135	ILVBL	37	2	1	2	1	5.281	1.832	1.762	0.07	2
ENSG00000105137	SYDE1	32	2	1	2	1	5.926	2.279	2.225	0.054	2
ENSG00000105143	SLC1A6	28	2	1	2	1	1.908	2.836	2.782	0.054	3
ENSG00000105146	AURKC	28	2	1	2	1	5.469	1.502	0.439	1.064	1
ENSG00000105176	URI1	38	2	1	2	1	1.051	1.868	1.842	0.026	2
ENSG00000105186	ANKRD27	40	2	1	2	1	3.934	3.531	2.297	1.234	4
ENSG00000105227	PRX	30	2	1	2	1	12.919	2.996	2.933	0.063	3
ENSG00000105229	PIAS4	35	2	1	2	1	0.993	1.002	1.002	0	1
ENSG00000105246	EBI3	28	2	1	2	1	9.119	3.968	3.76	0.207	3
ENSG00000105287	PRKD2	36	2	1	2	1	1.444	1.034	1.031	0.004	1
ENSG00000105376	ICAM5	30	2	1	2	1	8.096	2.001	1.898	0.103	1
ENSG00000105397	TYK2	29	2	1	2	1	14.64	3.226	3.049	0.177	2
ENSG00000105419	MEIS3	30	2	1	2	1	1.981	1.98	1.975	0.005	2
ENSG00000105467	SYNGR4	29	2	1	2	1	4.377	2.371	1.694	0.678	2
ENSG00000105514	RAB3D	29	2	1	2	1	0.002	1.04	1.037	0.003	1
ENSG00000105550	FGF21	31	2	1	2	1	5.034	2.423	2.388	0.035	2
ENSG00000105552	BCAT2	27	2	1	2	1	0.522	1.019	0.041	0.978	1
ENSG00000105559	PLEKHA4	27	2	1	2	1	10.25	4.678	4.653	0.025	4
ENSG00000105613	MAST1	29	2	1	2	1	11.668	3.826	3.751	0.076	4
ENSG00000105641	SLC5A5	28	2	1	2	1	6.545	2.848	2.547	0.301	3
ENSG00000105672	ETV2	24	2	1	2	1	3.772	1.188	1.124	0.064	1
ENSG00000105679	GAPDHS	24	2	1	2	1	4.894	1.083	0.247	0.836	1
ENSG00000105701	FKBP8	35	2	1	2	1	1.035	1.839	1.798	0.041	2
ENSG00000105726	ATP13A1	37	1	1	2	1	5.557	1.496	0.952	0.544	1
ENSG00000105784	RUNDC3B	37	2	1	2	1	0.052	1.009	1.008	0	1
ENSG00000105851	PIK3CG	31	2	1	2	1	3.906	1.578	1.169	0.409	1
ENSG00000105855	ITGB8	37	2	1	2	1	5.527	2.036	1.041	0.995	2
ENSG00000105856	HBP1	39	2	1	2	1	0.01	1.003	1.003	0	1
ENSG00000105865	DUS4L	39	2	1	2	1	1.468	1.043	1.038	0.004	1
ENSG00000105875	WDR91	41	2	1	2	1	2.528	1.151	1.118	0.033	1
ENSG00000105877	DNAH11	30	2	1	2	1	16.906	10.225	9.751	0.474	10
ENSG00000105928	DFNA5	38	2	1	2	1	5.989	1.32	0.758	0.562	1
ENSG00000105929	ATP6V0A4	33	2	1	2	1	3.018	1.191	1.166	0.025	1
ENSG00000105954	NPVF	26	2	1	2	1	5.133	2.571	2.233	0.339	2
ENSG00000105974	CAV1	38	2	1	2	1	0.225	1.035	1.032	0.003	1
ENSG00000105976	MET	33	2	1	2	1	6.256	2.28	2.269	0.011	2
ENSG00000106009	BRAT1	39	2	1	2	1	13.598	2.354	2.235	0.119	2
ENSG00000106052	TAX1BP1	40	2	1	2	1	3.443	1.632	1.27	0.361	2
ENSG00000106066	CPVL	36	2	1	2	1	7.049	3.315	3.217	0.099	3
ENSG00000106070	GRB10	32	2	1	2	1	4.3	2.43	2.291	0.139	2
ENSG00000106086	PLEKHA8	40	2	1	2	1	1.155	1.022	1.022	0	1
ENSG00000106144	CASP2	39	2	1	2	1	5.764	1.404	1.366	0.039	1
ENSG00000106236	NPTX2	32	2	1	2	1	2.63	1.079	1.034	0.045	1
ENSG00000106299	WASL	39	2	1	2	1	1.206	1.06	1.06	0	1
ENSG00000106302	HYAL4	28	2	1	2	1	6.174	2.339	2.125	0.214	2
ENSG00000106327	TFR2	35	2	1	2	1	10.272	1.288	1.259	0.03	1
ENSG00000106328	FSCN3	30	2	1	2	1	9.76	2.021	1.906	0.115	2
ENSG00000106331	PAX4	27	2	1	2	1	2.984	1.969	1.946	0.023	2
ENSG00000106344	RBM28	41	2	1	2	1	4.198	3.52	2.786	0.735	4
ENSG00000106351	AGFG2	34	2	1	2	1	2.091	1.196	1.189	0.008	1
ENSG00000106366	SERPINE1	32	2	1	2	1	12.174	2.642	2.249	0.392	2
ENSG00000106537	TSPAN13	38	2	1	2	1	0.014	1.002	0.833	0.17	1
ENSG00000106546	AHR	37	2	1	2	1	21.546	4.228	4.076	0.152	3
ENSG00000106554	CHCHD3	39	2	1	2	1	0.294	1.044	1.043	0.001	1
ENSG00000106608	URGCP	36	2	1	2	1	1.555	2.102	2.075	0.028	2
ENSG00000106628	POLD2	40	2	1	2	1	1.514	1.254	1.095	0.159	1
ENSG00000106686	SPATA6L	35	2	1	2	1	8.667	2.929	2.897	0.032	3
ENSG00000106688	SLC1A1	36	2	1	2	1	1.473	2.767	2.761	0.007	3
ENSG00000106692	FKTN	39	2	1	2	1	0.305	2.047	2.046	0.001	2
ENSG00000106733	NMRK1	38	2	1	2	1	2.504	1.187	1.167	0.019	1
ENSG00000106772	PRUNE2	31	2	1	1	1	9.654	3.208	3.165	0.043	3
ENSG00000106785	TRIM14	35	2	1	2	1	5.897	1.804	1.655	0.149	2
ENSG00000106804	C5	35	2	1	2	1	36.177	9.91	8.02	1.891	9
ENSG00000106823	ECM2	40	2	1	1	1	5.419	1.05	0.594	0.456	1
ENSG00000106853	PTGR1	35	1	1	2	1	11.07	2.357	2.332	0.025	2
ENSG00000106991	ENG	37	1	1	2	1	22.771	2.241	1.981	0.26	1
ENSG00000107099	DOCK8	35	2	1	2	1	5.603	5.285	4.803	0.483	5
ENSG00000107159	CA9	27	2	1	2	1	10.808	1.119	0.891	0.227	0
ENSG00000107165	TYRP1	31	2	1	2	1	2.89	1.272	1.226	0.046	1
ENSG00000107186	MPDZ	40	2	1	2	1	18.453	6.263	6.17	0.093	7
ENSG00000107201	DDX58	32	2	1	2	1	17.438	2.787	2.46	0.326	3
ENSG00000107290	SETX	39	2	1	2	1	41.722	7.368	6.756	0.611	4
ENSG00000107738	C10orf54	38	2	1	2	1	5.299	2.387	1.725	0.662	2
ENSG00000107771	CCSER2	41	2	1	2	1	13.163	1.467	0.629	0.838	1
ENSG00000107798	LIPA	40	2	1	2	1	10.268	1.964	1.121	0.844	2
ENSG00000107862	GBF1	41	2	1	2	1	5.293	3.124	3.116	0.007	3
ENSG00000107863	ARHGAP21	39	2	1	2	1	12.024	4.278	4.087	0.191	3
ENSG00000107929	LARP4B	38	2	1	2	1	0.586	1.056	1.056	0	1
ENSG00000107959	PITRM1	38	1	1	2	1	9.529	1.084	0.983	0.101	0
ENSG00000107960	OBFC1	41	2	1	2	1	6.366	1.436	1.413	0.023	1
ENSG00000107968	MAP3K8	38	2	1	2	1	0.008	1.994	1.994	0	2
ENSG00000108021	FAM208B	39	2	1	2	1	97.738	14.809	13.362	1.448	11
ENSG00000108176	DNAJC12	41	2	1	2	1	0.597	1.111	1.109	0.001	1
ENSG00000108239	TBC1D12	33	2	1	2	1	2.326	2.026	2.025	0.001	2
ENSG00000108262	GIT1	38	2	1	2	1	0.25	1.083	1.06	0.023	1
ENSG00000108296	CWC25	38	2	1	2	1	5.525	1.11	1.075	0.035	1
ENSG00000108344	PSMD3	40	2	1	2	1	0.096	1.041	1.041	0	1
ENSG00000108349	CASC3	39	2	1	2	1	0.866	1.103	1.096	0.006	1
ENSG00000108375	RNF43	35	2	1	2	1	0.525	1.254	1.234	0.02	1
ENSG00000108389	MTMR4	38	2	1	2	1	5.247	2.154	2.151	0.003	2
ENSG00000108395	TRIM37	38	2	1	2	1	4.254	2.516	2.285	0.231	2
ENSG00000108509	CAMTA2	38	2	1	2	1	2.308	1.064	1.062	0.001	1
ENSG00000108557	RAI1	34	2	1	2	1	4.383	3.634	2.904	0.73	3
ENSG00000108559	NUP88	39	2	1	2	1	3.646	2.031	1.993	0.038	2
ENSG00000108561	C1QBP	40	2	1	2	1	1.387	1.045	1.037	0.008	1
ENSG00000108576	SLC6A4	34	2	1	2	1	3.381	5.753	5.72	0.033	6
ENSG00000108651	UTP6	40	2	1	2	1	3.45	1.051	1.048	0.004	1
ENSG00000108784	NAGLU	33	1	1	2	1	14.519	5.31	3.581	1.729	4
ENSG00000108797	CNTNAP1	36	2	1	2	1	2.523	1.873	1.691	0.182	2
ENSG00000108799	EZH1	40	2	1	2	1	1.213	1.093	1.092	0	1
ENSG00000108826	MRPL27	38	2	1	2	1	2.885	2.061	1.9	0.161	2
ENSG00000108828	VAT1	39	2	1	2	1	1.431	1.265	1.246	0.019	1
ENSG00000108839	ALOX12	30	2	1	2	1	4.443	3.352	3.35	0.002	4
ENSG00000108846	ABCC3	30	2	1	2	1	37.553	6.892	6.434	0.458	5
ENSG00000109016	DHRS7B	38	2	1	2	1	6.385	4.09	3.672	0.418	4
ENSG00000109158	GABRA4	31	2	1	2	1	6.546	2.362	2.303	0.058	2
ENSG00000109163	GNRHR	31	2	1	2	1	2.13	1.003	1.002	0	1
ENSG00000109205	ODAM	28	1	1	2	1	13.135	1.275	1.12	0.155	0
ENSG00000109381	ELF2	40	2	1	2	1	1.423	2.139	2.137	0.002	2
ENSG00000109452	INPP4B	32	2	1	2	1	2.015	2.748	2.683	0.064	3
ENSG00000109618	SEPSECS	40	2	1	2	1	7.242	2.983	2.426	0.558	3
ENSG00000109625	CPZ	24	2	1	2	1	10.516	1.035	0.878	0.157	0
ENSG00000109674	NEIL3	30	2	1	2	1	4.934	3.138	2.478	0.659	3
ENSG00000109685	WHSC1	33	2	1	2	1	4.346	1.772	0.966	0.806	2
ENSG00000109686	SH3D19	40	2	1	2	1	10.927	1.394	1.343	0.052	1
ENSG00000109736	MFSD10	31	1	1	2	1	6.585	2.181	1.998	0.183	1
ENSG00000109762	SNX25	40	2	1	2	1	5.355	5.392	5.319	0.073	4
ENSG00000109794	FAM149A	37	1	1	2	1	12.833	5.842	5.727	0.115	6
ENSG00000109805	NCAPG	37	2	1	2	1	10.641	7.483	6.669	0.814	7
ENSG00000109861	CTSC	38	2	1	2	1	11.558	2.286	2.221	0.065	2
ENSG00000109911	ELP4	38	2	1	1	1	4.208	1.338	0.331	1.007	1
ENSG00000109917	ZNF259	37	2	1	2	1	2.344	2.733	2.235	0.498	3
ENSG00000109920	FNBP4	37	2	1	2	1	7.628	2.036	2.023	0.013	2
ENSG00000109927	TECTA	25	1	1	2	1	6.513	7.449	7.445	0.004	7
ENSG00000109929	SC5D	40	1	1	2	1	2.324	2.276	2.196	0.08	2
ENSG00000109944	C11orf63	37	2	1	2	1	15.431	2.358	2.101	0.256	2
ENSG00000110013	SIAE	38	2	1	2	1	14.767	3.741	2.335	1.406	4
ENSG00000110060	PUS3	37	2	1	2	1	8.453	1.174	1.119	0.055	1
ENSG00000110063	DCPS	40	2	1	2	1	3.454	1.214	1.099	0.115	1
ENSG00000110074	FOXRED1	39	2	1	2	1	9.667	3.793	2.828	0.965	4
ENSG00000110090	CPT1A	33	2	1	2	1	10.681	4.227	4.08	0.148	4
ENSG00000110169	HPX	36	2	1	2	1	3.949	2.381	2.309	0.072	3
ENSG00000110218	PANX1	35	2	1	2	1	4.661	1.554	1.52	0.034	1
ENSG00000110244	APOA4	35	1	1	2	1	22.879	2.485	2.426	0.058	2
ENSG00000110330	BIRC2	35	2	1	2	1	4.601	1.074	0.397	0.678	1
ENSG00000110375	UPK2	30	2	1	2	1	1.003	1.912	1.833	0.08	2
ENSG00000110395	CBL	37	2	1	2	1	3.594	2.09	2.078	0.012	2
ENSG00000110400	PVRL1	38	2	1	2	1	0.897	1.144	1.135	0.009	1
ENSG00000110422	HIPK3	41	2	1	2	1	1.411	1.011	1.006	0.005	1
ENSG00000110427	KIAA1549L	36	2	1	2	1	2.86	1.403	1.393	0.01	1
ENSG00000110435	PDHX	39	2	1	2	1	4.508	1.815	1.583	0.233	1
ENSG00000110448	CD5	29	2	1	1	1	16.838	2.282	1.479	0.804	1
ENSG00000110514	MADD	40	2	1	2	1	7.26	3.052	2.44	0.611	3
ENSG00000110660	SLC35F2	36	2	1	2	1	6.219	2.892	2.851	0.041	2
ENSG00000110675	ELMOD1	41	2	1	2	1	0.356	1.086	1.052	0.033	1
ENSG00000110713	NUP98	39	2	1	2	1	5.609	3.109	3.101	0.008	3
ENSG00000110723	EXPH5	36	2	1	2	1	55.676	5.42	4.344	1.076	5
ENSG00000110756	HPS5	39	2	1	2	1	11.103	2.515	2.488	0.028	2
ENSG00000110848	CD69	32	1	1	2	1	4.073	1.99	1.947	0.042	2
ENSG00000110851	PRDM4	38	2	1	2	1	7.533	4.287	4.276	0.011	4
ENSG00000110911	SLC11A2	38	2	1	2	1	1.356	2.758	2.758	0	3
ENSG00000111012	CYP27B1	28	2	1	1	1	5.238	2.189	2.117	0.071	2
ENSG00000111077	TENC1	34	2	1	1	1	4.472	2.437	2.388	0.05	2
ENSG00000111186	WNT5B	35	2	1	2	1	0.178	2.109	2.098	0.011	2
ENSG00000111224	PARP11	39	2	1	2	1	1.94	1.976	1.976	0.001	2
ENSG00000111254	AKAP3	29	2	1	2	1	9.634	3.287	2.361	0.926	2
ENSG00000111261	MANSC1	39	2	1	2	1	20.722	1.32	0.67	0.65	1
ENSG00000111291	GPRC5D	28	2	1	2	1	2.76	1.124	1.122	0.002	1
ENSG00000111300	NAA25	41	2	1	2	1	1.409	2.031	2.031	0	2
ENSG00000111339	ART4	36	2	1	2	1	8.677	5.044	3.775	1.269	5
ENSG00000111364	DDX55	39	2	1	2	1	13.847	3.711	2.151	1.56	4
ENSG00000111405	ENDOU	38	2	1	2	1	4.979	1.049	1.028	0.021	1
ENSG00000111452	GPR133	30	2	1	2	1	15.116	6.26	5.854	0.405	5
ENSG00000111554	MDM1	34	1	1	2	1	9.919	1.355	1.242	0.114	2
ENSG00000111602	TIMELESS	32	2	1	2	1	4.702	2.12	1.981	0.139	2
ENSG00000111615	KRR1	37	2	1	2	1	0.138	1.019	1.019	0	1
ENSG00000111641	NOP2	38	2	1	2	1	21.354	4.606	3.165	1.44	4
ENSG00000111670	GNPTAB	40	2	1	2	1	10.415	5.634	4.978	0.656	6
ENSG00000111713	GYS2	36	2	1	2	1	7.228	3.493	3.491	0.001	3
ENSG00000111727	HCFC2	40	2	1	2	1	7.66	2.305	2.302	0.003	2
ENSG00000111799	COL12A1	35	2	1	2	1	3.289	1.053	1.042	0.011	1
ENSG00000111817	DSE	37	2	1	2	1	3.294	1.871	0.963	0.909	2
ENSG00000111834	RSPH4A	34	2	1	1	1	9.133	4.097	3.937	0.161	3
ENSG00000111859	NEDD9	41	2	1	2	1	9.204	2.824	2.801	0.023	3
ENSG00000111860	CEP85L	40	2	1	2	1	9.661	2.376	2.078	0.298	1
ENSG00000111863	ADTRP	33	2	1	2	1	5.969	3.693	3.327	0.366	4
ENSG00000111879	FAM184A	38	2	1	2	1	5.601	2.13	2.086	0.045	2
ENSG00000111885	MAN1A1	34	2	1	2	1	4.769	1.401	0.46	0.942	2
ENSG00000111886	GABRR2	27	2	1	2	1	4.135	1.162	1.145	0.016	1
ENSG00000111907	TPD52L1	39	2	1	2	1	1.166	1.038	1.025	0.013	1
ENSG00000111912	NCOA7	38	2	1	2	1	4.688	4.964	4.435	0.529	6
ENSG00000111962	UST	39	2	1	2	1	0.137	1.09	1.09	0	1
ENSG00000112029	FBXO5	34	1	1	2	1	2.974	1.684	1.673	0.011	2
ENSG00000112053	SLC26A8	32	2	1	2	1	40.415	7.568	6.056	1.512	6
ENSG00000112077	RHAG	31	2	1	2	1	2.593	1.803	1.577	0.226	2
ENSG00000112116	IL17F	26	2	1	2	1	1.181	1.972	1.584	0.388	2
ENSG00000112144	ICK	40	2	1	2	1	2.849	2.043	1.992	0.051	2
ENSG00000112146	FBXO9	39	2	1	2	1	1.307	2.027	1.991	0.036	2
ENSG00000112159	MDN1	33	2	1	1	1	39.827	15.368	13.429	1.938	14
ENSG00000112175	BMP5	34	2	1	2	1	0.096	1.985	1.975	0.011	2
ENSG00000112186	CAP2	39	2	1	2	1	0.142	2.086	1.918	0.168	2
ENSG00000112200	ZNF451	38	1	1	2	1	4.04	1.237	1.215	0.022	1
ENSG00000112232	KHDRBS2	33	2	1	2	1	1.222	1.016	1.016	0	1
ENSG00000112237	CCNC	39	2	1	2	1	0	1	1	0	1
ENSG00000112293	GPLD1	37	2	1	2	1	18.733	3.152	1.717	1.436	2
ENSG00000112294	ALDH5A1	40	2	1	2	1	2.32	1.721	0.834	0.886	1
ENSG00000112297	AIM1	34	2	1	2	1	11.026	5.287	3.748	1.538	5
ENSG00000112305	SMAP1	41	2	1	2	1	0.638	1.089	1.085	0.004	1
ENSG00000112306	RPS12	38	2	1	2	1	4	2	2	0	2
ENSG00000112312	GMNN	36	2	1	2	1	1.05	1.137	0.11	1.026	1
ENSG00000112337	SLC17A2	31	2	1	2	1	3.956	1.021	1.005	0.016	1
ENSG00000112365	ZBTB24	39	1	1	2	1	4.24	1.054	1.049	0.005	1
ENSG00000112379	KIAA1244	35	2	1	2	1	6.124	1.603	1.445	0.158	1
ENSG00000112394	SLC16A10	33	2	1	2	1	2.43	1.121	0.159	0.962	1
ENSG00000112414	GPR126	34	2	1	2	1	2.007	1.43	1.401	0.029	1
ENSG00000112499	SLC22A2	33	2	1	2	1	7.261	2.923	2.89	0.033	3
ENSG00000112541	PDE10A	35	2	1	2	1	2.708	1.016	0.677	0.339	1
ENSG00000112659	CUL9	30	2	1	2	1	12.564	1.56	1.465	0.095	1
ENSG00000112685	EXOC2	39	2	1	1	1	3.442	4.199	3.507	0.693	4
ENSG00000112782	CLIC5	30	2	1	2	1	1.365	1.138	1.128	0.009	1
ENSG00000112812	PRSS16	27	2	1	2	1	11.411	1.541	0.459	1.082	1
ENSG00000112818	MEP1A	29	2	1	2	1	11.509	3.816	3.265	0.551	4
ENSG00000112851	ERBB2IP	39	2	1	2	1	2.296	4.373	3.044	1.329	5
ENSG00000112877	CEP72	28	2	1	2	1	6.789	1.134	1.007	0.127	1
ENSG00000112902	SEMA5A	36	1	1	2	1	2.089	1.692	1.656	0.037	1
ENSG00000112936	C7	37	1	1	2	1	27.197	8.143	6.588	1.555	7
ENSG00000112964	GHR	39	2	1	2	1	3.535	1.357	1.301	0.055	1
ENSG00000112984	KIF20A	32	2	1	2	1	4.252	2.119	2.092	0.027	2
ENSG00000112996	MRPS30	41	2	1	2	1	1.797	1.486	1.452	0.035	1
ENSG00000113048	MRPS27	41	2	1	2	1	3.186	1.161	0.253	0.908	1
ENSG00000113073	SLC4A9	32	2	1	2	1	13.829	2.847	2.549	0.298	2
ENSG00000113100	CDH9	29	1	1	2	1	2.56	2.229	2.019	0.21	2
ENSG00000113161	HMGCR	40	2	1	2	1	2.184	1.123	1.121	0.002	1
ENSG00000113272	THG1L	40	2	1	2	1	2.828	1.142	1.141	0.001	1
ENSG00000113273	ARSB	38	2	1	2	1	5.598	1.538	1.421	0.117	1
ENSG00000113282	CLINT1	40	2	1	2	1	1.272	2.083	2.082	0.001	2
ENSG00000113296	THBS4	34	2	1	2	1	1.188	1.091	1.077	0.015	1
ENSG00000113302	IL12B	31	2	1	2	1	10.438	3.955	3.629	0.326	4
ENSG00000113368	LMNB1	40	2	1	2	1	0.085	1.013	1.013	0	1
ENSG00000113396	SLC27A6	27	2	1	2	1	5.106	1.371	1.345	0.026	1
ENSG00000113407	TARS	36	2	1	2	1	2.276	1.085	1.079	0.007	1
ENSG00000113441	LNPEP	34	2	1	1	1	12.091	5.209	5.147	0.062	5
ENSG00000113492	AGXT2	36	2	1	2	1	4.557	1.178	1.17	0.008	1
ENSG00000113504	SLC12A7	26	2	1	2	1	6.055	1.678	1.092	0.587	1
ENSG00000113522	RAD50	40	2	1	2	1	4.306	2.212	1.931	0.281	2
ENSG00000113555	PCDH12	33	2	1	2	1	13.435	5.003	4.894	0.109	5
ENSG00000113569	NUP155	39	2	1	2	1	1.577	1.174	1.025	0.149	1
ENSG00000113580	NR3C1	39	1	1	2	1	4.203	2.12	2.077	0.043	2
ENSG00000113593	PPWD1	41	2	1	2	1	0.171	1.04	1.038	0.002	1
ENSG00000113594	LIFR	37	2	1	2	1	13.801	3.629	3.612	0.018	3
ENSG00000113600	C9	35	2	1	2	1	12.138	2.493	1.922	0.571	1
ENSG00000113615	SEC24A	36	2	1	2	1	1.124	1.221	1.21	0.011	1
ENSG00000113621	TXNDC15	39	2	1	1	1	5.765	1.073	1.032	0.04	1
ENSG00000113648	H2AFY	41	2	1	2	1	0.019	1.003	1.003	0	1
ENSG00000113716	HMGXB3	38	2	1	2	1	7.119	4.501	4.291	0.21	4
ENSG00000113810	SMC4	37	2	1	2	1	16.416	4.363	4.331	0.032	4
ENSG00000113812	ACTR8	41	2	1	2	1	0	1	1	0	1
ENSG00000113838	TBCCD1	39	2	1	2	1	2.027	2.043	1.211	0.832	2
ENSG00000113845	TIMMDC1	40	2	1	2	1	3.817	2.8	2.726	0.074	3
ENSG00000113851	CRBN	40	2	1	2	1	1.312	1.153	1.153	0	1
ENSG00000113924	HGD	37	2	1	2	1	3.046	1.968	1.965	0.003	2
ENSG00000113946	CLDN16	33	2	1	2	1	3.109	1.017	0.737	0.28	1
ENSG00000114021	NIT2	40	2	1	2	1	0.772	1.167	1.155	0.012	1
ENSG00000114026	OGG1	35	2	1	2	1	2.068	1.035	1.016	0.02	1
ENSG00000114127	XRN1	35	2	1	2	1	1.628	4.06	4.051	0.009	4
ENSG00000114200	BCHE	36	1	1	2	1	17.263	2.643	2.64	0.003	3
ENSG00000114302	PRKAR2A	37	2	1	2	1	0.109	2.014	2.01	0.003	2
ENSG00000114316	USP4	37	2	1	2	1	1.18	3.006	2.999	0.007	3
ENSG00000114354	TFG	37	2	1	2	1	0.019	1.788	1.76	0.029	2
ENSG00000114423	CBLB	39	2	1	2	1	2.039	1.059	1.037	0.022	1
ENSG00000114439	BBX	41	2	1	2	1	1.578	4.653	3.42	1.233	5
ENSG00000114487	MORC1	28	2	1	2	1	19.841	3.462	2.525	0.938	3
ENSG00000114520	SNX4	40	2	1	2	1	1.753	1.417	1.185	0.232	1
ENSG00000114529	C3orf52	29	2	1	2	1	1.829	1.478	1.446	0.032	1
ENSG00000114544	SLC41A3	36	2	1	2	1	1.409	1.339	1.269	0.07	1
ENSG00000114650	SCAP	38	2	1	2	1	5.649	2.129	1.361	0.768	2
ENSG00000114770	ABCC5	35	2	1	2	1	4.315	1.489	1.427	0.061	1
ENSG00000114857	NKTR	40	2	1	2	1	12.311	1.637	1.319	0.317	2
ENSG00000114904	NEK4	37	2	1	2	1	6.248	1.701	1.646	0.055	2
ENSG00000114948	ADAM23	36	2	1	2	1	1.004	1.147	1.138	0.009	1
ENSG00000114956	DGUOK	39	1	1	2	1	12.004	2.541	2.421	0.12	2
ENSG00000114982	KANSL3	40	2	1	2	1	3.098	1.051	1.038	0.013	1
ENSG00000114993	RTKN	40	2	1	2	1	1.242	1.297	1.296	0	1
ENSG00000114999	TTL	40	2	1	2	1	0.768	2.634	2.633	0	3
ENSG00000115020	PIKFYVE	33	2	1	2	1	3.63	2.478	2.07	0.408	2
ENSG00000115109	EPB41L5	39	2	1	2	1	7.74	4.115	4.016	0.1	4
ENSG00000115165	CYTIP	37	2	1	2	1	2.932	1.151	1.145	0.006	1
ENSG00000115207	GTF3C2	39	2	1	2	1	5.147	1.032	1.027	0.005	1
ENSG00000115221	ITGB6	32	2	1	2	1	3.201	2.872	2.869	0.003	3
ENSG00000115232	ITGA4	34	2	1	2	1	12.272	4.057	3.287	0.77	4
ENSG00000115234	SNX17	39	2	1	2	1	0.038	2.019	2.019	0	2
ENSG00000115267	IFIH1	37	2	1	2	1	23.652	3.156	2.542	0.614	2
ENSG00000115306	SPTBN1	41	2	1	2	1	0.239	2.015	2.015	0	2
ENSG00000115310	RTN4	39	2	1	2	1	5.734	5.125	5.093	0.032	5
ENSG00000115364	MRPL19	40	2	1	2	1	7.469	2.512	1.086	1.425	2
ENSG00000115380	EFEMP1	41	2	1	2	1	2.573	1.484	1.351	0.133	1
ENSG00000115423	DNAH6	25	2	1	2	1	16.504	2.85	2.596	0.254	0
ENSG00000115425	PECR	38	2	1	2	1	4.328	1.029	1.027	0.002	1
ENSG00000115459	ELMOD3	39	2	1	2	1	2.317	1.194	1.193	0.001	1
ENSG00000115486	GGCX	38	2	1	2	1	3.689	4.031	4.006	0.025	3
ENSG00000115556	PLCD4	35	2	1	2	1	18.813	2.717	2.543	0.174	2
ENSG00000115568	ZNF142	38	2	1	2	1	6.633	5.471	4.545	0.926	6
ENSG00000115592	PRKAG3	31	2	1	2	1	3.866	1.084	0.706	0.377	1
ENSG00000115594	IL1R1	39	2	1	2	1	31.239	2.694	2.175	0.519	1
ENSG00000115598	IL1RL2	27	2	1	2	1	33.18	6.677	6.084	0.593	5
ENSG00000115616	SLC9A2	35	2	1	2	1	4.843	1.494	1.467	0.027	1
ENSG00000115641	FHL2	36	2	1	2	1	3.006	2.862	2.839	0.023	3
ENSG00000115705	TPO	25	2	1	2	1	23.463	3.298	3.053	0.245	3
ENSG00000115760	BIRC6	36	2	1	2	1	7.198	4.219	4.215	0.004	4
ENSG00000115850	LCT	29	2	1	2	1	61.905	16.024	14.923	1.101	13
ENSG00000115902	SLC1A4	39	2	1	2	1	1.012	1.254	1.207	0.047	1
ENSG00000115904	SOS1	38	2	1	2	1	2.152	1.061	1.061	0	1
ENSG00000115947	ORC4	41	2	1	2	1	1.217	1.311	0.347	0.963	1
ENSG00000115993	TRAK2	39	2	1	2	1	3.246	2.108	2.061	0.047	2
ENSG00000115998	C2orf42	40	2	1	2	1	1.333	1.087	1.087	0	1
ENSG00000116005	PCYOX1	41	2	1	2	1	4.945	1.828	1.733	0.095	2
ENSG00000116016	EPAS1	39	2	1	2	1	4.146	2.447	2.287	0.16	2
ENSG00000116044	NFE2L2	41	2	1	2	1	6.056	1.399	1.316	0.083	1
ENSG00000116062	MSH6	39	2	1	2	1	3.853	1.131	1.126	0.004	1
ENSG00000116120	FARSB	40	2	1	2	1	1.71	1.079	1.076	0.003	1
ENSG00000116133	DHCR24	41	2	1	2	1	0.213	1.013	1.013	0	1
ENSG00000116138	DNAJC16	40	2	1	2	1	5.186	2.11	1.983	0.127	2
ENSG00000116141	MARK1	34	2	1	2	1	1.391	2.538	2.532	0.006	2
ENSG00000116161	CACYBP	39	2	1	2	1	1.153	1.011	1.01	0	1
ENSG00000116171	SCP2	39	2	1	2	1	4.892	2.821	2.726	0.095	3
ENSG00000116194	ANGPTL1	37	2	1	2	1	4.022	1.001	0.996	0.005	1
ENSG00000116353	MECR	40	2	1	2	1	2.534	4.592	4.543	0.049	5
ENSG00000116455	WDR77	38	2	1	1	1	2.538	1.997	1.996	0.001	2
ENSG00000116539	ASH1L	38	2	1	2	1	2.853	3.985	3.984	0.001	4
ENSG00000116584	ARHGEF2	39	2	1	2	1	1.469	2.016	2.014	0.002	2
ENSG00000116604	MEF2D	36	2	1	2	1	0.019	1.01	1.008	0.002	1
ENSG00000116641	DOCK7	35	2	1	2	1	1.963	1.259	1.256	0.003	1
ENSG00000116663	FBXO6	36	2	1	2	1	5.782	4.212	3.8	0.411	4
ENSG00000116675	DNAJC6	38	2	1	2	1	8.057	3.744	3.668	0.076	4
ENSG00000116678	LEPR	39	2	1	2	1	24.285	7.201	6.036	1.165	6
ENSG00000116688	MFN2	37	2	1	1	1	1.058	1.045	1.045	0	1
ENSG00000116791	CRYZ	37	2	1	2	1	5.742	1.968	1.96	0.008	1
ENSG00000116824	CD2	32	2	1	2	1	25.565	2.481	2.04	0.441	1
ENSG00000116830	TTF2	33	1	1	2	1	18.717	7.45	5.701	1.749	8
ENSG00000116885	OSCP1	39	2	1	2	1	2.684	1.065	1.064	0.001	1
ENSG00000116906	GNPAT	41	2	1	2	1	10.931	1.45	1.397	0.053	1
ENSG00000116957	TBCE	39	2	1	2	1	4.837	1.172	1.167	0.005	1
ENSG00000116962	NID1	36	2	1	2	1	7.236	3.299	3.076	0.223	3
ENSG00000116981	NT5C1A	34	2	1	2	1	2.476	1.075	1.021	0.053	1
ENSG00000116991	SIPA1L2	35	2	1	2	1	2.448	2.083	2.073	0.01	2
ENSG00000117000	RLF	38	2	1	2	1	2.315	3.581	3.525	0.056	4
ENSG00000117036	ETV3	36	1	1	2	1	4.108	4.657	4.59	0.067	4
ENSG00000117054	ACADM	41	2	1	2	1	2.676	1.042	0.91	0.132	1
ENSG00000117090	SLAMF1	27	2	1	2	1	17.571	1.369	0.716	0.653	0
ENSG00000117115	PADI2	40	2	1	2	1	7.476	1.22	1.135	0.085	1
ENSG00000117154	IGSF21	36	2	1	2	1	1.677	1.086	1.067	0.019	1
ENSG00000117174	ZNHIT6	38	2	1	2	1	9.713	2.882	2.354	0.528	3
ENSG00000117298	ECE1	40	2	1	2	1	0.794	1.262	1.262	0	1
ENSG00000117399	CDC20	34	2	1	2	1	2	2	2	0	2
ENSG00000117400	MPL	28	2	1	2	1	5.609	4.775	3.697	1.078	5
ENSG00000117479	SLC19A2	38	2	1	2	1	1.681	2.139	2.138	0.001	2
ENSG00000117500	TMED5	38	2	1	2	1	0.122	1.007	1.002	0.005	1
ENSG00000117525	F3	39	1	1	2	1	7.907	1.217	1.031	0.186	1
ENSG00000117593	DARS2	39	2	1	2	1	8.859	3.607	3.504	0.104	3
ENSG00000117594	HSD11B1	33	1	1	1	1	19.728	1.9	1.771	0.128	2
ENSG00000117597	DIEXF	40	2	1	2	1	20.446	5.82	4.836	0.984	4
ENSG00000117620	SLC35A3	39	2	1	2	1	1.271	1.139	1.139	0	1
ENSG00000117676	RPS6KA1	33	2	1	2	1	0.017	1.057	1.057	0	1
ENSG00000117906	RCN2	41	2	1	2	1	2.091	1.038	1.005	0.033	1
ENSG00000118017	A4GNT	29	2	1	2	1	6.78	1.231	1.158	0.073	1
ENSG00000118094	TREH	25	2	1	2	1	15.783	2.617	2.399	0.218	2
ENSG00000118156	ZNF541	27	2	1	2	1	16.521	3.028	2.771	0.256	1
ENSG00000118193	KIF14	29	2	1	2	1	27.231	4.82	4.604	0.216	4
ENSG00000118246	FASTKD2	40	2	1	2	1	24.546	7.246	6.924	0.322	6
ENSG00000118307	CASC1	36	2	1	2	1	12.127	1.596	1.397	0.199	1
ENSG00000118308	LRMP	34	2	1	2	1	14.504	1.649	1.48	0.169	0
ENSG00000118420	UBE3D	39	2	1	2	1	3.395	3.826	2.823	1.003	4
ENSG00000118482	PHF3	38	2	1	2	1	34.321	7.625	5.557	2.068	7
ENSG00000118503	TNFAIP3	35	2	1	2	1	3.181	2.362	2.092	0.27	2
ENSG00000118523	CTGF	37	1	1	2	1	0.815	1.004	0.995	0.009	1
ENSG00000118689	FOXO3	38	2	1	2	1	0.119	2.927	2.926	0	3
ENSG00000118690	ARMC2	33	2	1	1	1	8.184	3.207	3.203	0.004	3
ENSG00000118873	RAB3GAP2	39	2	1	2	1	20.495	8.882	8.273	0.609	7
ENSG00000118965	WDR35	38	2	1	2	1	4.925	1.133	1.114	0.019	1
ENSG00000118972	FGF23	26	1	1	2	1	4.446	1.078	0.986	0.093	1
ENSG00000118985	ELL2	38	2	1	2	1	3.144	2.853	2.852	0.001	3
ENSG00000119004	CYP20A1	41	2	1	2	1	7.712	1.051	1.039	0.012	1
ENSG00000119041	GTF3C3	40	2	1	2	1	4.8	1.179	1.176	0.003	1
ENSG00000119139	TJP2	41	2	1	2	1	4.848	1.735	1.665	0.07	1
ENSG00000119242	CCDC92	36	2	1	2	1	6.411	3.291	3.203	0.088	3
ENSG00000119321	FKBP15	40	2	1	2	1	7.62	2.256	1.951	0.306	2
ENSG00000119326	CTNNAL1	40	2	1	2	1	3.464	1.282	1.2	0.082	1
ENSG00000119397	CNTRL	36	2	1	2	1	19.853	3.62	3.413	0.207	3
ENSG00000119431	HDHD3	36	2	1	2	1	3.272	1.009	1.007	0.002	1
ENSG00000119457	SLC46A2	32	2	1	2	1	0.94	1.879	1.856	0.022	2
ENSG00000119471	HSDL2	40	2	1	2	1	2.321	2.328	2.217	0.111	2
ENSG00000119541	VPS4B	36	2	1	2	1	1.139	1.02	1.02	0	1
ENSG00000119608	PROX2	28	2	1	2	1	22.139	1.173	1.013	0.16	0
ENSG00000119682	AREL1	40	2	1	2	1	1.156	1.05	1.05	0	1
ENSG00000119684	MLH3	36	2	1	2	1	31.536	5.764	5.24	0.524	4
ENSG00000119685	TTLL5	39	2	1	1	1	3.608	2.184	2.104	0.08	2
ENSG00000119725	ZNF410	39	2	1	2	1	0	1	1	0	1
ENSG00000119777	TMEM214	39	2	1	2	1	5.974	2.324	2.216	0.108	2
ENSG00000119812	FAM98A	37	1	1	2	1	1.271	1.855	0.858	0.997	2
ENSG00000119844	AFTPH	38	2	1	2	1	4.106	3.942	3.676	0.266	4
ENSG00000119888	EPCAM	38	2	1	2	1	5.515	2.077	1.974	0.103	1
ENSG00000119900	OGFRL1	40	2	1	2	1	3.14	4.983	4.667	0.316	5
ENSG00000119906	FAM178A	39	2	1	2	1	6.621	1.355	1.349	0.006	1
ENSG00000119912	IDE	39	2	1	2	1	1.203	1.019	1.019	0	1
ENSG00000119969	HELLS	35	2	1	1	1	5.994	3.108	3.093	0.015	3
ENSG00000119977	TCTN3	39	2	1	1	1	12.381	3.403	3.304	0.099	3
ENSG00000120008	WDR11	40	2	1	2	1	2.887	1.161	1.155	0.006	1
ENSG00000120054	CPN1	36	2	1	2	1	9.048	1.039	0.955	0.084	1
ENSG00000120156	TEK	39	2	1	2	1	5.331	1.404	1.367	0.037	1
ENSG00000120217	CD274	37	2	1	2	1	4.44	1.979	1.902	0.076	2
ENSG00000120262	CCDC170	31	2	1	2	1	8.871	1.288	0.692	0.596	1
ENSG00000120265	PCMT1	40	2	1	2	1	0.093	1.012	1.012	0	1
ENSG00000120318	ARAP3	37	2	1	2	1	8.626	2.721	2.429	0.292	2
ENSG00000120438	TCP1	41	2	1	2	1	5.626	1.076	1.025	0.051	1
ENSG00000120451	SNX19	40	2	1	2	1	36.561	8.512	7.144	1.368	8
ENSG00000120549	KIAA1217	36	2	1	2	1	3.609	2.496	2.483	0.013	2
ENSG00000120594	PLXDC2	41	2	1	2	1	0.317	1.018	1.012	0.007	1
ENSG00000120659	TNFSF11	27	2	1	1	1	0.004	2	1.999	0	2
ENSG00000120685	PROSER1	37	2	1	2	1	8.477	2.386	2.371	0.015	2
ENSG00000120688	WBP4	41	2	1	2	1	3.057	1.103	1.098	0.005	1
ENSG00000120690	ELF1	39	2	1	2	1	2.013	1.873	1.871	0.001	2
ENSG00000120697	ALG5	39	2	1	2	1	1.688	1.611	1.593	0.018	2
ENSG00000120708	TGFBI	40	2	1	2	1	1.928	1.097	1.084	0.013	1
ENSG00000120725	SIL1	41	2	1	2	1	2.623	3.05	3.005	0.045	3
ENSG00000120729	MYOT	32	2	1	1	1	2.46	3.122	3.111	0.011	3
ENSG00000120784	ZFP30	18	1	1	1	1	3.265	2.223	1.748	0.475	2
ENSG00000120800	UTP20	37	2	1	2	1	37.157	11.81	11.187	0.623	9
ENSG00000120802	TMPO	35	2	1	1	1	7.73	4.269	4.219	0.05	4
ENSG00000120820	GLT8D2	35	2	1	2	1	3.751	1.36	1.349	0.011	1
ENSG00000120860	CCDC53	39	2	1	2	1	4.47	2.004	1.942	0.062	2
ENSG00000120868	APAF1	37	2	1	2	1	6.715	4.059	3.919	0.14	3
ENSG00000120903	CHRNA2	26	1	1	2	1	4.385	1.261	1.171	0.09	1
ENSG00000120907	ADRA1A	36	2	1	2	1	1.043	1.078	1.072	0.006	1
ENSG00000121057	AKAP1	39	2	1	2	1	23.954	3.391	3.026	0.365	2
ENSG00000121058	COIL	41	2	1	2	1	27.898	4.596	3.568	1.028	4
ENSG00000121064	SCPEP1	40	2	1	2	1	8.743	2.499	2.49	0.009	2
ENSG00000121075	TBX4	31	2	1	2	1	0.111	1.017	1.015	0.002	1
ENSG00000121152	NCAPH	31	2	1	2	1	19.203	2.164	1.453	0.711	2
ENSG00000121207	LRAT	32	2	1	2	1	2.266	1.848	1.845	0.003	2
ENSG00000121210	KIAA0922	37	2	1	2	1	23.562	3.693	3.06	0.633	3
ENSG00000121281	ADCY7	29	2	1	2	1	2.829	1.073	1.065	0.008	1
ENSG00000121289	CEP89	39	2	1	2	1	31.335	4.758	4.314	0.444	3
ENSG00000121316	PLBD1	38	2	1	2	1	7.876	3.267	2.888	0.38	3
ENSG00000121390	PSPC1	39	2	1	2	1	0.003	1.983	1.983	0	2
ENSG00000121410	A1BG	26	2	1	1	1	19.729	6.318	5.179	1.139	7
ENSG00000121486	TRMT1L	39	2	1	2	1	4.264	1.648	1.647	0.001	1
ENSG00000121578	B4GALT4	41	2	1	2	1	2.14	1.004	0.982	0.022	1
ENSG00000121621	KIF18A	33	2	1	2	1	14.251	3.975	2.816	1.159	3
ENSG00000121797	CCRL2	29	1	1	2	1	19.931	1.864	1.089	0.775	1
ENSG00000121853	GHSR	30	2	1	2	1	1.825	1.11	1.103	0.007	1
ENSG00000121858	TNFSF10	39	2	1	2	1	5.575	2.906	2.894	0.012	3
ENSG00000121864	ZNF639	39	2	1	2	1	0.511	1.103	1.103	0	1
ENSG00000121895	TMEM156	30	2	1	2	1	10.413	2.552	2.243	0.309	2
ENSG00000121900	TMEM54	34	2	1	2	1	0.695	1.518	1.12	0.398	1
ENSG00000121903	ZSCAN20	30	2	1	2	1	7.144	1.951	1.88	0.071	1
ENSG00000121931	LRIF1	32	1	1	2	1	5.138	2.239	2.22	0.019	2
ENSG00000121940	CLCC1	38	2	1	2	1	8.752	2.291	2.256	0.036	2
ENSG00000122008	POLK	39	2	1	2	1	13.831	3.207	3.127	0.08	3
ENSG00000122068	FYTTD1	38	2	1	2	1	0.494	2.153	2.153	0	2
ENSG00000122121	XPNPEP2	35	2	1	2	1	6.745	1.012	0.855	0.157	0
ENSG00000122188	LAX1	31	2	1	2	1	22.118	4.588	3.245	1.343	4
ENSG00000122299	ZC3H7A	40	2	1	2	1	11.306	1.761	1.606	0.155	1
ENSG00000122335	SERAC1	40	2	1	2	1	1.978	1.964	1.229	0.735	2
ENSG00000122417	ODF2L	37	2	1	2	1	12.374	2.553	2.3	0.253	2
ENSG00000122481	RWDD3	36	2	1	2	1	4.89	1.016	1.015	0.001	1
ENSG00000122482	ZNF644	39	2	1	2	1	9.578	4.924	4.919	0.006	5
ENSG00000122490	PQLC1	38	2	1	2	1	2.368	1.007	1.006	0	1
ENSG00000122507	BBS9	37	2	1	2	1	3.232	2.572	2.318	0.254	2
ENSG00000122512	PMS2	37	2	1	2	1	7.701	2.23	1.697	0.533	2
ENSG00000122515	ZMIZ2	33	2	1	2	1	6.599	1.666	0.883	0.783	1
ENSG00000122550	KLHL7	40	2	1	2	1	0	1	1	0	1
ENSG00000122557	HERPUD2	41	2	1	2	1	8.374	2.415	2.377	0.038	2
ENSG00000122687	FTSJ2	36	2	1	2	1	6.056	2.227	2.177	0.05	2
ENSG00000122729	ACO1	41	2	1	2	1	2.655	4.875	4.874	0	5
ENSG00000122733	KIAA1045	35	2	1	2	1	2.503	2.406	2.351	0.055	2
ENSG00000122756	CNTFR	38	2	1	2	1	3.173	1.041	1.041	0	1
ENSG00000122861	PLAU	39	2	1	2	1	16.882	3.107	2.982	0.125	4
ENSG00000122882	ECD	39	2	1	2	1	7.367	1.773	1.747	0.027	2
ENSG00000122970	IFT81	38	2	1	2	1	2.352	1.021	1.021	0	1
ENSG00000123066	MED13L	37	2	1	2	1	1.131	3.122	3.117	0.005	3
ENSG00000123124	WWP1	40	2	1	2	1	5.643	1.222	1.221	0.001	1
ENSG00000123146	CD97	36	2	1	2	1	18.277	5.914	5.402	0.512	5
ENSG00000123179	EBPL	36	1	1	2	1	3.925	1.105	1.061	0.044	1
ENSG00000123191	ATP7B	35	2	1	2	1	9.192	1.632	1.476	0.156	1
ENSG00000123240	OPTN	39	2	1	2	1	15.678	3.46	2.457	1.003	3
ENSG00000123307	NEUROD4	24	2	1	2	1	0.762	1.211	1.173	0.038	1
ENSG00000123352	SPATS2	40	2	1	2	1	5.315	4.775	4.169	0.607	5
ENSG00000123358	NR4A1	36	2	1	2	1	1.715	1.004	1.003	0	1
ENSG00000123472	ATPAF1	38	2	1	2	1	2.113	1.022	1.021	0.001	1
ENSG00000123473	STIL	31	2	1	2	1	16.888	1.467	1.434	0.034	1
ENSG00000123485	HJURP	32	1	1	2	1	52.774	11.041	7.708	3.333	10
ENSG00000123500	COL10A1	27	2	1	2	1	27.617	5.929	5.182	0.748	6
ENSG00000123552	USP45	34	2	1	2	1	14.687	2.428	2.075	0.353	2
ENSG00000123572	NRK	26	1	1	2	1	10.278	2.46	2.151	0.309	2
ENSG00000123636	BAZ2B	40	2	1	2	1	3.963	1.07	1.056	0.014	1
ENSG00000123684	LPGAT1	38	2	1	1	1	2.979	2.152	2.089	0.063	2
ENSG00000123901	GPR83	34	2	1	2	1	3.214	1.497	1.402	0.095	1
ENSG00000124003	MOGAT1	29	1	1	2	1	21.887	8.933	8.069	0.864	8
ENSG00000124151	NCOA3	38	2	1	2	1	6.225	4.088	4.072	0.017	4
ENSG00000124155	PIGT	41	2	1	2	1	0.242	1.092	1.028	0.064	1
ENSG00000124159	MATN4	28	2	1	2	1	3.868	1.261	1.244	0.017	1
ENSG00000124177	CHD6	36	2	1	2	1	9.349	1.876	1.794	0.082	1
ENSG00000124191	TOX2	33	2	1	2	1	0.353	1.5	1.487	0.014	2
ENSG00000124201	ZNFX1	40	2	1	2	1	12.491	4.532	4.518	0.014	5
ENSG00000124214	STAU1	39	2	1	2	1	0.435	2.096	1.994	0.101	2
ENSG00000124217	MOCS3	35	1	1	2	1	2.863	2.157	2.127	0.03	2
ENSG00000124334	IL9R	24	1	1	2	1	4.478	2.532	2.492	0.04	2
ENSG00000124429	POF1B	30	2	1	2	1	3.97	1.2	1.155	0.044	1
ENSG00000124496	TRERF1	35	2	1	2	1	6.152	3.065	2.912	0.153	1
ENSG00000124541	RRP36	33	1	1	2	1	2.092	1.989	1.988	0.001	2
ENSG00000124571	XPO5	40	2	1	2	1	5.566	1.153	1.115	0.039	1
ENSG00000124587	PEX6	39	2	1	2	1	7.506	1.567	1.315	0.253	0
ENSG00000124713	GNMT	38	2	1	1	1	0.474	1.676	1.561	0.115	2
ENSG00000124789	NUP153	38	2	1	2	1	4.952	2.695	1.345	1.35	3
ENSG00000125245	GPR18	33	2	1	2	1	6.688	3.8	3.297	0.503	4
ENSG00000125304	TM9SF2	41	2	1	2	1	0.361	1.051	1.051	0	1
ENSG00000125384	PTGER2	33	2	1	2	1	4.183	1.441	0.365	1.077	1
ENSG00000125409	TEKT3	29	1	1	2	1	3.848	2.504	2.375	0.129	2
ENSG00000125445	MRPS7	38	2	1	2	1	3.812	1.138	1.131	0.007	1
ENSG00000125449	ARMC7	36	2	1	2	1	2.251	3.238	3.229	0.009	3
ENSG00000125459	MSTO1	37	2	1	2	1	6.635	1.592	1.535	0.057	1
ENSG00000125630	POLR1B	39	2	1	2	1	2.135	1.466	1.466	0.001	1
ENSG00000125637	PSD4	33	2	1	2	1	17.374	2.558	1.758	0.8	2
ENSG00000125648	SLC25A23	36	2	1	2	1	2.259	2.024	2.022	0.002	2
ENSG00000125675	GRIA3	31	2	1	2	1	0	1	1	0	1
ENSG00000125730	C3	37	2	1	2	1	46.106	12.274	10.59	1.685	9
ENSG00000125780	TGM3	26	2	1	2	1	5.591	1.555	1.107	0.448	1
ENSG00000125812	GZF1	34	2	1	2	1	6.829	2.045	1.315	0.73	2
ENSG00000125815	CST8	24	1	1	2	1	8.629	5.622	4.97	0.652	6
ENSG00000125827	TMX4	39	2	1	2	1	1.14	1.89	1.886	0.005	2
ENSG00000125844	RRBP1	37	2	1	2	1	14.447	4.565	3.185	1.38	4
ENSG00000125845	BMP2	34	2	1	2	1	0.517	1.093	1.093	0	1
ENSG00000125851	PCSK2	37	2	1	2	1	0.217	1.01	1.01	0	1
ENSG00000125863	MKKS	41	2	1	2	1	14.485	5.713	4.543	1.17	5
ENSG00000125864	BFSP1	31	2	1	2	1	25.911	3.572	3.183	0.389	1
ENSG00000125871	MGME1	37	2	1	2	1	19.631	2.219	2.209	0.01	2
ENSG00000125875	TBC1D20	40	2	1	2	1	1.411	3.051	3.046	0.005	3
ENSG00000125877	ITPA	40	2	1	2	1	1.005	1	1	0	1
ENSG00000125885	MCM8	35	2	1	2	1	3.984	1.015	1.011	0.003	1
ENSG00000125903	DEFB129	23	1	1	2	1	9.378	2.949	1.356	1.594	3
ENSG00000125998	FAM83C	26	2	1	2	1	4.005	1.748	1.74	0.008	2
ENSG00000125999	BPIFB1	30	2	1	2	1	20.495	3.575	2.336	1.239	3
ENSG00000126456	IRF3	36	2	1	2	1	13.248	3.68	3.179	0.501	4
ENSG00000126467	TSKS	31	2	1	2	1	4.764	1.493	1.192	0.3	1
ENSG00000126653	NSRP1	38	2	1	2	1	3.176	1.186	1.18	0.006	1
ENSG00000126705	AHDC1	31	1	1	2	1	0.528	1.059	1.058	0.001	1
ENSG00000126759	CFP	35	2	1	2	1	7.884	2.296	2.027	0.269	1
ENSG00000126778	SIX1	32	2	1	2	1	0	1	1	0	1
ENSG00000126787	DLGAP5	29	2	1	2	1	25.523	3.784	3.346	0.439	2
ENSG00000126814	TRMT5	37	2	1	2	1	6.501	2.161	2.155	0.005	2
ENSG00000126822	PLEKHG3	34	2	1	2	1	9.171	2.97	2.48	0.49	2
ENSG00000126883	NUP214	36	2	1	2	1	22.354	7.912	6.808	1.103	9
ENSG00000127022	CANX	39	2	1	2	1	3.147	1.995	1.995	0	2
ENSG00000127080	IPPK	37	2	1	2	1	6.166	3.881	2.866	1.015	4
ENSG00000127083	OMD	29	2	1	1	1	10.508	1.987	1.983	0.004	2
ENSG00000127311	HELB	33	2	1	2	1	13.267	1.622	1.381	0.241	1
ENSG00000127325	BEST3	31	2	1	2	1	7.181	2.474	1.794	0.681	2
ENSG00000127329	PTPRB	37	2	1	2	1	14.757	1.87	1.826	0.044	1
ENSG00000127362	TAS2R3	26	2	1	2	1	10.969	3.595	3.355	0.24	3
ENSG00000127364	TAS2R4	19	1	1	2	1	12.655	2.986	2.125	0.861	3
ENSG00000127415	IDUA	24	2	1	2	1	7.565	1.487	0.979	0.507	1
ENSG00000127463	EMC1	40	2	1	2	1	1.108	1.291	1.269	0.022	1
ENSG00000127481	UBR4	39	2	1	2	1	0.886	2.118	2.115	0.002	2
ENSG00000127511	SIN3B	34	2	1	2	1	8.793	5.41	4.723	0.687	5
ENSG00000127527	EPS15L1	39	2	1	2	1	16.886	8.72	8.577	0.143	7
ENSG00000127580	WDR24	35	2	1	2	1	0.062	1.094	1.09	0.004	1
ENSG00000127603	MACF1	35	2	1	2	1	21.647	4.314	4.262	0.053	4
ENSG00000127666	TICAM1	26	2	1	1	1	35.044	4.356	2.619	1.737	3
ENSG00000127720	METTL25	37	2	1	2	1	6.221	3.244	3.213	0.031	3
ENSG00000127774	EMC6	34	2	1	2	1	0	1	1	0	1
ENSG00000127831	VIL1	33	2	1	2	1	7.91	1.233	1.176	0.057	1
ENSG00000127863	TNFRSF19	39	2	1	2	1	13.619	4.938	4.657	0.281	5
ENSG00000127951	FGL2	40	2	1	2	1	10.939	3.488	2.33	1.157	3
ENSG00000127955	GNAI1	33	2	1	2	1	0	1	1	0	1
ENSG00000127980	PEX1	40	2	1	2	1	9.08	6.373	5.327	1.046	6
ENSG00000128052	KDR	40	2	1	2	1	8.167	2.603	2.174	0.43	2
ENSG00000128487	SPECC1	37	1	1	2	1	10.015	4.654	4.545	0.109	5
ENSG00000128512	DOCK4	37	2	1	2	1	0.907	2.023	2.023	0	2
ENSG00000128536	CDHR3	33	2	1	2	1	101.448	9.195	6.204	2.99	4
ENSG00000128581	RABL5	40	1	1	2	1	1.897	1.156	1.08	0.076	1
ENSG00000128596	CCDC136	35	2	1	2	1	18.044	3.396	2.421	0.975	2
ENSG00000128606	LRRC17	34	2	1	2	1	1.502	1.061	1.061	0	1
ENSG00000128655	PDE11A	31	2	1	2	1	1.206	1.286	1.285	0.001	1
ENSG00000128694	OSGEPL1	39	2	1	2	1	2.896	3.209	3.199	0.011	3
ENSG00000128815	WDFY4	28	2	1	2	1	12.651	2.508	1.877	0.631	2
ENSG00000128872	TMOD2	35	2	1	2	1	0.014	1.888	1.886	0.003	2
ENSG00000128881	TTBK2	35	1	1	2	1	3.481	3.371	3.301	0.071	3
ENSG00000128915	NARG2	41	2	1	2	1	23.581	6.148	5.105	1.042	6
ENSG00000128918	ALDH1A2	31	2	1	2	1	1.274	1.035	1.034	0.001	1
ENSG00000129116	PALLD	32	1	1	2	1	9.074	3.954	3.901	0.053	4
ENSG00000129194	SOX15	29	2	1	1	1	7.848	1.245	1.187	0.058	1
ENSG00000129197	RPAIN	39	2	1	2	1	4.267	1.047	1.042	0.005	1
ENSG00000129214	SHBG	28	2	1	2	1	20.202	3.431	3.218	0.213	3
ENSG00000129219	PLD2	38	2	1	2	1	1.561	2.055	2.054	0.002	2
ENSG00000129226	CD68	39	2	1	2	1	4.076	2.974	2.963	0.011	3
ENSG00000129255	MPDU1	39	2	1	2	1	2.287	3.026	3.023	0.003	3
ENSG00000129295	LRRC6	37	2	1	2	1	8.317	1.552	1.384	0.168	1
ENSG00000129315	CCNT1	36	1	1	2	1	3.114	1.474	1.366	0.108	2
ENSG00000129317	PUS7L	37	2	1	2	1	10.327	2.225	2.165	0.06	2
ENSG00000129347	KRI1	36	2	1	2	1	12.029	2.19	2.114	0.076	2
ENSG00000129422	MTUS1	39	2	1	2	1	18.268	5.362	4.505	0.858	6
ENSG00000129451	KLK10	30	2	1	2	1	6.878	1.656	1.532	0.125	1
ENSG00000129460	NGDN	41	2	1	2	1	2.483	1.453	1.409	0.044	2
ENSG00000129484	PARP2	36	2	1	2	1	5.673	1.323	1.263	0.059	1
ENSG00000129493	HEATR5A	31	2	1	2	1	7.028	1.222	1.217	0.005	1
ENSG00000129521	EGLN3	37	2	1	2	1	0	1	1	0	1
ENSG00000129534	MIS18BP1	27	2	1	2	1	20.055	2.796	2.651	0.146	1
ENSG00000129595	EPB41L4A	38	2	1	2	1	2.13	1.806	1.756	0.05	2
ENSG00000129675	ARHGEF6	39	2	1	2	1	4.042	1	1	0	1
ENSG00000129696	TTI2	40	2	1	2	1	15.113	3.242	2.855	0.388	2
ENSG00000129744	ART1	29	2	1	2	1	1.174	1.081	1.076	0.005	1
ENSG00000130158	DOCK6	28	2	1	2	1	5.272	2.426	2.32	0.105	2
ENSG00000130164	LDLR	36	2	1	2	1	17.043	5.133	4.497	0.635	4
ENSG00000130175	PRKCSH	36	2	1	2	1	4.778	4.135	3.262	0.873	4
ENSG00000130176	CNN1	36	2	1	2	1	1.246	1.042	1.042	0	1
ENSG00000130202	PVRL2	34	2	1	2	1	6.752	1.715	1.638	0.077	2
ENSG00000130203	APOE	33	1	1	2	1	9.223	3.074	2.556	0.518	3
ENSG00000130234	ACE2	34	2	1	2	1	33.888	11.097	8.18	2.916	11
ENSG00000130254	SAFB2	35	2	1	2	1	13.577	5.957	4.675	1.282	5
ENSG00000130309	COLGALT1	34	2	1	2	1	0.947	1.075	1.067	0.008	1
ENSG00000130338	TULP4	38	2	1	2	1	3.863	1.026	1.025	0.001	1
ENSG00000130348	QRSL1	39	2	1	1	1	9.047	3.798	3.612	0.186	4
ENSG00000130475	FCHO1	31	2	1	2	1	1.473	1.032	1.024	0.008	1
ENSG00000130487	KLHDC7B	19	1	1	2	1	3.176	2.506	2.449	0.058	2
ENSG00000130513	GDF15	29	2	1	2	1	10.819	2.228	1.831	0.397	4
ENSG00000130529	TRPM4	33	2	1	2	1	7.28	1.685	1.546	0.14	2
ENSG00000130584	ZBTB46	34	1	1	2	1	1.05	1.775	0.868	0.907	2
ENSG00000130589	HELZ2	28	2	1	2	1	57.157	9.713	8.342	1.371	5
ENSG00000130695	CEP85	37	2	1	2	1	2.149	1.992	1.988	0.004	2
ENSG00000130749	ZC3H4	34	2	1	2	1	2.336	1.165	1.152	0.013	1
ENSG00000130755	GMFG	36	2	1	2	1	0.241	1.022	1.005	0.017	1
ENSG00000130762	ARHGEF16	31	2	1	2	1	16.944	2.78	2.402	0.378	1
ENSG00000130768	SMPDL3B	38	2	1	2	1	5.193	2.265	2.165	0.101	2
ENSG00000130775	THEMIS2	33	2	1	2	1	11.419	3.882	3.624	0.258	4
ENSG00000130783	CCDC62	31	2	1	2	1	15.28	1.416	1.101	0.315	1
ENSG00000130803	ZNF317	29	1	1	2	1	18.271	2.299	1.963	0.336	1
ENSG00000130811	EIF3G	35	2	1	2	1	0.083	1.02	1.02	0	1
ENSG00000130816	DNMT1	38	2	1	2	1	11.148	8.936	8.543	0.393	8
ENSG00000130935	NOL11	39	2	1	2	1	7.158	1.347	1.235	0.112	1
ENSG00000130943	PKDREJ	23	1	1	2	1	107.203	15.847	9.216	6.63	5
ENSG00000131023	LATS1	35	1	1	2	1	2.263	1.022	0.93	0.092	1
ENSG00000131067	GGT7	40	2	1	2	1	2.345	1.106	1.105	0.001	1
ENSG00000131095	GFAP	32	2	1	2	1	0.73	1.998	1.965	0.033	2
ENSG00000131187	F12	34	2	1	2	1	13.085	2.152	1.995	0.157	2
ENSG00000131236	CAP1	30	2	1	2	1	1.312	2.049	2.047	0.002	2
ENSG00000131373	HACL1	40	2	1	2	1	2.757	3.193	3.068	0.125	3
ENSG00000131381	ZFYVE20	40	2	1	2	1	9.465	2.509	2.29	0.219	2
ENSG00000131435	PDLIM4	38	2	1	2	1	1.223	1.378	1.376	0.002	1
ENSG00000131459	GFPT2	33	2	1	2	1	2.461	1.265	1.261	0.005	1
ENSG00000131470	PSMC3IP	37	2	1	2	1	2.378	1.097	1.086	0.011	1
ENSG00000131471	AOC3	30	2	1	2	1	12.903	4.857	4.427	0.431	5
ENSG00000131477	RAMP2	37	2	1	2	1	3.3	1.92	0.996	0.924	2
ENSG00000131711	MAP1B	38	2	1	2	1	2.564	1.135	1.124	0.011	1
ENSG00000131725	WDR44	39	2	1	2	1	5.528	1.241	1.171	0.07	0
ENSG00000131732	ZCCHC9	39	2	1	2	1	2.217	1.119	1.054	0.064	1
ENSG00000131747	TOP2A	30	2	1	2	1	13.656	2.103	2.004	0.1	2
ENSG00000131778	CHD1L	34	2	1	2	1	4.082	1.134	1.118	0.016	1
ENSG00000131951	LRRC9	30	2	1	2	1	10.455	3.326	3.24	0.085	3
ENSG00000131969	ABHD12B	31	2	1	2	1	6.472	1.232	1.156	0.076	1
ENSG00000132000	PODNL1	22	2	1	2	1	13.066	1.997	1.488	0.508	2
ENSG00000132002	DNAJB1	36	2	1	2	1	0.862	4.102	4.1	0.002	4
ENSG00000132004	FBXW9	35	2	1	2	1	3.31	3.14	3.126	0.014	3
ENSG00000132017	DCAF15	34	2	1	2	1	5.042	1.997	1.371	0.626	2
ENSG00000132024	CC2D1A	36	2	1	2	1	3.711	4.151	3.861	0.29	4
ENSG00000132031	MATN3	27	2	1	2	1	2.108	1.827	1.767	0.06	2
ENSG00000132122	SPATA6	40	2	1	2	1	3.412	2.931	2.522	0.409	3
ENSG00000132275	RRP8	37	2	1	2	1	5.747	2.941	2.91	0.031	3
ENSG00000132305	IMMT	41	2	1	2	1	1.741	2.225	2.209	0.016	2
ENSG00000132313	MRPL35	39	2	1	2	1	2.141	3.281	2.583	0.698	3
ENSG00000132323	ILKAP	39	2	1	2	1	2.982	2.942	2.942	0	3
ENSG00000132357	CARD6	29	1	1	2	1	21.139	4.494	3.433	1.061	3
ENSG00000132376	INPP5K	40	2	1	2	1	8.877	2.304	2.141	0.163	2
ENSG00000132382	MYBBP1A	39	2	1	2	1	33.562	6.096	3.327	2.769	4
ENSG00000132383	RPA1	38	2	1	2	1	3.478	2.407	2.1	0.308	2
ENSG00000132386	SERPINF1	39	2	1	2	1	1.189	1.86	1.328	0.532	2
ENSG00000132405	TBC1D14	38	2	1	2	1	10.134	7.24	5.836	1.404	7
ENSG00000132423	COQ3	37	2	1	2	1	8.942	1.793	1.628	0.165	1
ENSG00000132424	PNISR	39	2	1	2	1	0.058	1.978	1.94	0.038	1
ENSG00000132434	LANCL2	38	2	1	2	1	4.242	2.225	2.143	0.082	2
ENSG00000132437	DDC	39	2	1	2	1	11.426	1.228	1.177	0.051	1
ENSG00000132466	ANKRD17	37	2	1	2	1	2.072	2.376	2.25	0.126	2
ENSG00000132518	GUCY2D	27	2	1	2	1	7.091	2.229	1.697	0.532	2
ENSG00000132530	XAF1	35	2	1	2	1	12.5	5.079	4.082	0.997	4
ENSG00000132549	VPS13B	34	2	1	2	1	17.91	5.492	4.852	0.641	5
ENSG00000132591	ERAL1	40	2	1	2	1	3.374	1.479	1.077	0.402	2
ENSG00000132600	PRMT7	41	2	1	2	1	3.898	4.604	4.591	0.013	5
ENSG00000132604	TERF2	37	0	1	2	1	0.831	1.056	1.054	0.001	1
ENSG00000132623	ANKEF1	31	2	1	2	1	12.063	3.045	2.935	0.111	2
ENSG00000132661	NXT1	33	2	1	2	1	0.909	1.006	1.006	0	1
ENSG00000132669	RIN2	40	2	1	2	1	1.9	2.377	2.341	0.036	2
ENSG00000132688	NES	30	2	1	1	1	11.525	1.77	1.398	0.372	0
ENSG00000132694	ARHGEF11	37	2	1	2	1	9.853	2.053	1.9	0.152	1
ENSG00000132763	MMACHC	38	2	1	2	1	3.161	1	0.954	0.046	1
ENSG00000132768	DPH2	35	2	1	2	1	4.199	1.981	1.062	0.92	2
ENSG00000132780	NASP	37	2	1	2	1	1.138	3.006	2.998	0.008	3
ENSG00000132801	ZSWIM3	37	2	1	2	1	11.942	1.015	1.012	0.003	1
ENSG00000132824	SERINC3	40	2	1	2	1	12.439	2.338	1.904	0.434	2
ENSG00000132837	DMGDH	37	2	1	2	1	5.616	4.582	4.573	0.009	4
ENSG00000132840	BHMT2	30	2	1	2	1	6.291	1.13	1.098	0.032	1
ENSG00000132842	AP3B1	37	2	1	2	1	3.894	1.362	1.346	0.016	1
ENSG00000132849	INADL	38	2	1	2	1	40.395	5.104	3.772	1.332	1
ENSG00000132855	ANGPTL3	40	2	1	2	1	14.32	4.837	4.805	0.032	5
ENSG00000132906	CASP9	37	2	1	2	1	14.149	2.06	1.519	0.542	2
ENSG00000132915	PDE6A	30	2	1	2	1	2.989	2.14	2.128	0.012	2
ENSG00000132938	MTUS2	34	2	1	2	1	13.636	2.89	2.594	0.296	2
ENSG00000132952	USPL1	38	1	1	2	1	53.198	10.148	7.66	2.489	8
ENSG00000132953	XPO4	38	2	1	2	1	1.006	1.012	1.012	0	1
ENSG00000133059	DSTYK	38	2	1	2	1	1.752	1.093	1.091	0.001	1
ENSG00000133067	LGR6	28	2	1	2	1	5.198	2.614	2.533	0.081	2
ENSG00000133104	SPG20	39	2	1	2	1	1.041	1.992	1.985	0.006	2
ENSG00000133105	RXFP2	28	2	1	2	1	2.421	4.879	4.854	0.024	5
ENSG00000133110	POSTN	40	2	1	2	1	3.658	1.279	1.25	0.029	1
ENSG00000133116	KL	36	2	1	2	1	5.622	3.073	2.667	0.405	3
ENSG00000133131	MORC4	31	2	1	1	1	2.337	2.622	2.451	0.172	3
ENSG00000133138	TBC1D8B	31	2	1	2	1	7.258	3.881	3.876	0.005	4
ENSG00000133318	RTN3	38	2	1	2	1	12.226	3.038	2.219	0.82	3
ENSG00000133393	FOPNL	38	1	1	2	1	5.023	1.285	1.267	0.017	1
ENSG00000133657	ATP13A3	37	2	1	1	1	6.363	2.345	2.119	0.227	2
ENSG00000133706	LARS	41	2	1	2	1	5.462	6.13	5.134	0.996	6
ENSG00000133710	SPINK5	27	2	1	1	1	5.719	1.327	1.291	0.036	1
ENSG00000133742	CA1	22	2	1	2	1	8.652	1.954	1.535	0.419	2
ENSG00000133789	SWAP70	38	2	1	2	1	1.78	1.094	1.094	0	1
ENSG00000133800	LYVE1	39	1	1	2	1	7.389	1.067	1.049	0.018	1
ENSG00000133805	AMPD3	32	2	1	2	1	1.606	2.112	2.102	0.01	2
ENSG00000133808	MICALCL	28	2	1	2	1	7.234	1.288	1.239	0.048	1
ENSG00000133812	SBF2	35	2	1	2	1	2.721	2.079	2.078	0.001	2
ENSG00000133835	HSD17B4	41	2	1	2	1	10.265	2.462	2.25	0.212	1
ENSG00000133863	TEX15	28	2	1	2	1	82.773	12.264	9.455	2.809	10
ENSG00000133943	C14orf159	29	2	1	2	1	12.593	1.545	1.508	0.037	2
ENSG00000133961	NUMB	41	2	1	2	1	1.162	3.062	2.285	0.777	3
ENSG00000134042	MRO	33	2	1	2	1	2.412	3.098	3.097	0.001	3
ENSG00000134061	CD180	34	1	1	2	1	12.325	1.871	1.638	0.234	1
ENSG00000134160	TRPM1	28	2	1	2	1	6.634	1.059	0.997	0.062	0
ENSG00000134202	GSTM3	33	2	1	1	1	3.843	1.008	0.571	0.436	1
ENSG00000134215	VAV3	35	2	1	2	1	1.226	1.002	1.002	0	1
ENSG00000134247	PTGFRN	36	2	1	2	1	3.229	1.186	1.146	0.04	1
ENSG00000134250	NOTCH2	34	2	1	2	1	8.949	3.715	3.671	0.044	3
ENSG00000134255	CEPT1	39	2	1	2	1	1	1.003	1.002	0	1
ENSG00000134256	CD101	29	2	1	2	1	45.929	5.569	4.737	0.832	2
ENSG00000134259	NGF	31	2	1	2	1	2.882	1.015	1.009	0.007	1
ENSG00000134265	NAPG	40	2	1	2	1	0	2	2	0	2
ENSG00000134278	SPIRE1	38	2	1	2	1	3.631	1.104	0.923	0.181	1
ENSG00000134321	RSAD2	35	2	1	2	1	2.7	2.453	2.376	0.077	2
ENSG00000134324	LPIN1	38	2	1	2	1	4.668	1.121	0.972	0.149	1
ENSG00000134352	IL6ST	40	2	1	2	1	12.4	3.985	3.877	0.108	4
ENSG00000134363	FST	36	2	1	2	1	0	1	1	0	1
ENSG00000134369	NAV1	37	2	1	2	1	1.027	1.303	1.301	0.002	1
ENSG00000134443	GRP	30	1	1	2	1	1.65	1.407	1.316	0.091	1
ENSG00000134489	HRH4	28	2	1	2	1	11.161	2.078	1.47	0.608	2
ENSG00000134588	USP26	19	1	1	2	1	80.6	15.46	11.8	3.66	15
ENSG00000134597	RBMX2	34	2	1	2	1	3.07	1.396	1.383	0.013	1
ENSG00000134627	PIWIL4	28	1	1	2	1	7.686	1.58	1.449	0.132	1
ENSG00000134684	YARS	41	2	1	2	1	1.928	1.025	1.006	0.019	1
ENSG00000134690	CDCA8	33	2	1	2	1	0.777	1.396	0.523	0.873	1
ENSG00000134697	GNL2	40	2	1	2	1	4.553	1.144	1.136	0.008	1
ENSG00000134755	DSC2	36	1	1	2	1	18.493	2.625	1.381	1.244	2
ENSG00000134759	ELP2	39	2	1	2	1	7.056	3.107	3.059	0.048	3
ENSG00000134815	DHX34	33	2	1	2	1	13.641	2.162	1.892	0.271	1
ENSG00000134852	CLOCK	37	2	1	2	1	3.311	1	1	0	1
ENSG00000134853	PDGFRA	36	2	1	2	1	6.67	1.082	0.986	0.096	1
ENSG00000134909	ARHGAP32	35	2	1	2	1	28.876	8.241	7.843	0.398	8
ENSG00000134962	KLB	32	2	1	2	1	15.409	3.786	3.143	0.643	3
ENSG00000134987	WDR36	37	2	1	2	1	5.052	2.029	2.025	0.005	2
ENSG00000135018	UBQLN1	37	2	1	2	1	1.336	2.014	2.013	0.001	2
ENSG00000135048	TMEM2	40	2	1	2	1	5.574	3.794	3.744	0.05	4
ENSG00000135063	FAM189A2	40	2	1	2	1	6.568	2.568	2.511	0.057	2
ENSG00000135114	OASL	36	2	1	2	1	13.51	3.407	2.969	0.438	3
ENSG00000135119	RNFT2	36	2	1	2	1	0.435	1.077	1.024	0.053	1
ENSG00000135148	TRAFD1	40	2	1	2	1	24.742	8.497	6.839	1.658	7
ENSG00000135205	CCDC146	32	2	1	2	1	12.132	2.423	2.258	0.165	1
ENSG00000135249	RINT1	40	2	1	2	1	3	2.085	2.075	0.01	2
ENSG00000135250	SRPK2	40	2	1	2	1	3.194	1.047	1.046	0	1
ENSG00000135297	MTO1	37	2	1	2	1	5.214	2.952	2.907	0.045	3
ENSG00000135299	ANKRD6	40	2	1	2	1	3.37	1.186	1.18	0.006	1
ENSG00000135315	KIAA1009	35	2	1	2	1	12.894	2.573	2.032	0.54	3
ENSG00000135318	NT5E	39	2	1	2	1	4.796	1.02	1.012	0.008	1
ENSG00000135336	ORC3	41	2	1	2	1	3.051	1.371	1.321	0.05	1
ENSG00000135338	LCA5	41	2	1	2	1	14.62	2.824	2.32	0.505	2
ENSG00000135407	AVIL	26	2	1	2	1	8.733	6.539	5.567	0.973	7
ENSG00000135409	AMHR2	28	2	1	2	1	5.422	1.684	1.11	0.575	2
ENSG00000135436	FAM186B	25	1	1	2	1	16.331	5.528	5.14	0.389	5
ENSG00000135451	TROAP	28	2	1	2	1	9.881	1.683	1.402	0.282	1
ENSG00000135472	FAIM2	34	2	1	1	1	0.179	1.038	0.923	0.116	1
ENSG00000135476	ESPL1	33	2	1	2	1	43.421	10.93	9.684	1.246	10
ENSG00000135506	OS9	40	2	1	2	1	2.699	1.966	1.889	0.077	2
ENSG00000135521	LTV1	41	2	1	2	1	1.942	1.739	1.736	0.003	2
ENSG00000135525	MAP7	39	2	1	2	1	3.485	2.532	2.167	0.365	2
ENSG00000135537	LACE1	38	2	1	2	1	1.62	3.225	3.198	0.027	3
ENSG00000135541	AHI1	40	2	1	2	1	12.838	2.898	2.236	0.661	2
ENSG00000135569	TAAR5	22	2	1	2	1	4.088	2.262	2.16	0.101	2
ENSG00000135587	SMPD2	38	2	1	2	1	8.452	2.524	2.507	0.017	3
ENSG00000135625	EGR4	25	1	1	2	1	2.616	1.981	1.979	0.001	2
ENSG00000135636	DYSF	35	1	1	2	1	5.221	1.327	1.319	0.009	1
ENSG00000135677	GNS	38	2	1	1	1	1.002	1.075	1.073	0.002	1
ENSG00000135679	MDM2	36	2	1	2	1	2.157	1.769	1.323	0.446	2
ENSG00000135744	AGT	36	2	1	2	1	8.451	1.459	1.433	0.026	1
ENSG00000135775	COG2	39	2	1	2	1	7.966	1.559	1.556	0.002	1
ENSG00000135828	RNASEL	30	1	1	2	1	34.977	5.198	4.131	1.066	3
ENSG00000135837	CEP350	37	2	1	2	1	29.946	9.472	9.288	0.184	8
ENSG00000135870	RC3H1	40	2	1	2	1	7.21	1.271	1.269	0.003	1
ENSG00000135900	MRPL44	40	2	1	2	1	3.491	1.378	1.344	0.034	1
ENSG00000135905	DOCK10	33	2	1	2	1	9.078	2.957	2.893	0.064	3
ENSG00000135945	REV1	40	2	1	2	1	14.896	3.123	2.629	0.494	3
ENSG00000135953	MFSD9	34	2	1	2	1	15.401	6.708	3.914	2.793	7
ENSG00000135956	TMEM127	38	2	1	1	1	0	1	1	0	1
ENSG00000135966	TGFBRAP1	37	2	1	2	1	7.375	4.417	4.186	0.231	4
ENSG00000135968	GCC2	39	2	1	2	1	23.448	2.513	2.278	0.236	1
ENSG00000135972	MRPS9	41	2	1	2	1	9.744	2.219	2.122	0.097	2
ENSG00000135973	GPR45	25	2	1	2	1	4.053	1.008	0.989	0.018	1
ENSG00000136010	ALDH1L2	31	2	1	2	1	3.056	2.182	2.121	0.062	2
ENSG00000136040	PLXNC1	37	2	1	2	1	7.809	1.275	1.219	0.056	1
ENSG00000136045	PWP1	41	2	1	2	1	3.156	1.235	0.622	0.613	1
ENSG00000136048	DRAM1	37	2	1	2	1	3.383	1.304	0.354	0.95	1
ENSG00000136051	KIAA1033	41	2	1	2	1	3.211	3.058	3.057	0	3
ENSG00000136052	SLC41A2	33	2	1	2	1	3.17	2.995	2.96	0.035	3
ENSG00000136068	FLNB	34	2	1	1	1	2.365	1.19	0.645	0.545	1
ENSG00000136098	NEK3	32	2	1	2	1	12.153	2.24	2.14	0.1	2
ENSG00000136100	VPS36	37	2	1	2	1	0.29	1.075	1.075	0	1
ENSG00000136114	THSD1	30	1	1	2	1	6.433	2.678	2.467	0.211	2
ENSG00000136122	BORA	35	2	1	2	1	6.39	1.327	1.301	0.026	1
ENSG00000136143	SUCLA2	38	2	1	2	1	0.076	1.011	1.009	0.001	1
ENSG00000136146	MED4	39	2	1	2	1	0	1	1	0	1
ENSG00000136153	LMO7	41	2	1	2	1	10.912	3.341	2.262	1.079	3
ENSG00000136169	SETDB2	40	2	1	2	1	16.693	1.503	1.413	0.09	1
ENSG00000136205	TNS3	36	2	1	2	1	23.837	4.715	4.24	0.475	3
ENSG00000136235	GPNMB	41	2	1	2	1	11.496	3.526	2.183	1.343	4
ENSG00000136243	NUPL2	40	2	1	2	1	7.38	4.036	3.831	0.205	4
ENSG00000136271	DDX56	39	2	1	2	1	4.985	2.393	2.388	0.005	2
ENSG00000136273	HUS1	35	2	1	2	1	0.436	1.079	1.041	0.038	1
ENSG00000136319	TTC5	38	1	1	2	1	0.446	1.073	1.072	0	1
ENSG00000136378	ADAMTS7	22	1	1	2	1	25.088	7.99	5.56	2.43	6
ENSG00000136381	IREB2	37	2	1	2	1	2.628	1.402	1.368	0.034	1
ENSG00000136436	CALCOCO2	38	2	1	2	1	20.726	3.728	2.761	0.967	3
ENSG00000136444	RSAD1	32	1	1	2	1	2.472	1.29	1.259	0.031	1
ENSG00000136449	MYCBPAP	33	2	1	2	1	25.744	7.866	7.023	0.843	6
ENSG00000136492	BRIP1	30	2	1	1	1	14.011	2.614	2.05	0.565	1
ENSG00000136522	MRPL47	38	2	1	2	1	5.381	1.153	1.132	0.021	1
ENSG00000136541	ERMN	38	2	1	2	1	12.565	1.002	0.536	0.466	1
ENSG00000136542	GALNT5	27	2	1	2	1	21.001	6.523	5.948	0.575	6
ENSG00000136546	SCN7A	25	2	1	2	1	60.386	12.804	10.895	1.909	10
ENSG00000136628	EPRS	39	2	1	2	1	9.725	4.434	4.266	0.168	3
ENSG00000136636	KCTD3	40	2	1	2	1	16.159	5.267	5.15	0.117	5
ENSG00000136697	IL1F10	24	2	1	2	1	4.173	1.023	1.005	0.018	1
ENSG00000136718	IMP4	38	2	1	2	1	0.152	1.022	1.02	0.002	1
ENSG00000136770	DNAJC1	41	2	1	2	1	2.941	1.092	1.061	0.03	1
ENSG00000136824	SMC2	35	2	1	2	1	4.109	1.68	1.032	0.648	2
ENSG00000136869	TLR4	37	2	1	2	1	24.047	2.262	1.173	1.089	0
ENSG00000136870	ZNF189	29	2	1	2	1	1.108	1.001	1.001	0	1
ENSG00000136874	STX17	38	2	1	2	1	0.468	1.081	1.079	0.002	1
ENSG00000136877	FPGS	37	2	1	2	1	5.616	2.148	1.882	0.266	2
ENSG00000136929	HEMGN	28	2	1	2	1	12.381	2.717	2.129	0.588	2
ENSG00000136932	C9orf156	39	2	1	2	1	9.295	2.025	1.876	0.149	1
ENSG00000136933	RABEPK	40	2	1	2	1	2.429	1.09	1.032	0.059	1
ENSG00000136935	GOLGA1	39	2	1	2	1	7.279	2.966	2.494	0.473	3
ENSG00000136982	DSCC1	37	1	1	2	1	1.913	1.006	0.564	0.442	1
ENSG00000136999	NOV	37	2	1	2	1	7.555	1.031	0.723	0.308	1
ENSG00000137054	POLR1E	41	2	1	2	1	7.099	2.162	1.824	0.338	2
ENSG00000137073	UBAP2	38	2	1	2	1	11.712	5.21	5.068	0.142	5
ENSG00000137076	TLN1	40	2	1	2	1	0.089	1.965	1.964	0	2
ENSG00000137101	CD72	29	2	1	2	1	18.347	1.901	1.496	0.405	1
ENSG00000137103	TMEM8B	33	2	1	2	1	2.408	1.257	1.256	0	1
ENSG00000137177	KIF13A	35	2	1	2	1	18.008	4.384	4.355	0.029	4
ENSG00000137218	FRS3	32	2	1	2	1	10.848	1.406	1.248	0.158	1
ENSG00000137225	CAPN11	23	1	1	2	1	51.163	7.366	4.591	2.775	5
ENSG00000137251	TINAG	33	2	1	1	1	8.715	3.141	2.887	0.254	3
ENSG00000137252	HCRTR2	29	2	1	2	1	7.102	5.026	5.008	0.018	4
ENSG00000137269	LRRC1	36	2	1	2	1	2.184	2.05	2.04	0.01	2
ENSG00000137270	GCM1	32	2	1	2	1	5.574	1.186	1.168	0.018	1
ENSG00000137275	RIPK1	39	2	1	2	1	31.211	6.809	4.012	2.796	7
ENSG00000137338	PGBD1	31	2	1	1	1	20.326	3.167	2.813	0.354	3
ENSG00000137364	TPMT	41	2	1	2	1	2.927	1.779	1.217	0.561	2
ENSG00000137440	FGFBP1	28	1	1	2	1	6.248	2.163	1.704	0.459	2
ENSG00000137462	TLR2	33	1	1	2	1	39.161	9.159	6.064	3.095	8
ENSG00000137497	NUMA1	38	2	1	2	1	19.438	8.353	7.953	0.4	8
ENSG00000137501	SYTL2	37	2	1	1	1	1.037	1.985	1.978	0.007	2
ENSG00000137509	PRCP	40	2	1	2	1	15.783	1.435	1.288	0.147	1
ENSG00000137513	NARS2	36	2	1	2	1	3.444	1.232	1.222	0.01	1
ENSG00000137573	SULF1	32	2	1	2	1	1.559	1.103	1.102	0	1
ENSG00000137709	POU2F3	27	2	1	2	1	2.68	1.291	1.29	0.001	1
ENSG00000137714	FDX1	38	2	1	2	1	0.997	1.045	1.045	0	1
ENSG00000137760	ALKBH8	38	2	1	2	1	15.282	5.577	5.488	0.089	5
ENSG00000137776	SLTM	40	2	1	2	1	10.515	4.962	4.918	0.044	4
ENSG00000137807	KIF23	34	2	1	2	1	3.701	3.741	2.25	1.491	4
ENSG00000137819	PAQR5	35	2	1	2	1	7.58	2.075	1.369	0.706	2
ENSG00000137831	UACA	39	2	1	2	1	15.688	6.406	6.229	0.177	6
ENSG00000137841	PLCB2	30	2	1	1	1	3.781	1.261	1.204	0.057	1
ENSG00000137845	ADAM10	41	2	1	2	1	2.23	2.545	2.18	0.366	3
ENSG00000137869	CYP19A1	27	2	1	2	1	2.177	2.26	2.199	0.061	2
ENSG00000137871	ZNF280D	37	2	1	2	1	26.784	3.975	3.814	0.162	3
ENSG00000137936	BCAR3	38	2	1	2	1	4.258	1.314	1.175	0.138	1
ENSG00000137944	CCBL2	40	2	1	2	1	7.666	2.666	2.089	0.577	3
ENSG00000137968	SLC44A5	29	1	1	2	1	25.048	4.565	2.336	2.23	3
ENSG00000137975	CLCA2	30	2	1	2	1	16.043	4.583	4.478	0.106	4
ENSG00000137992	DBT	40	2	1	2	1	4.529	3.99	3.982	0.008	4
ENSG00000138028	CGREF1	35	2	1	2	1	4.761	1.081	1.078	0.004	1
ENSG00000138039	LHCGR	31	2	1	2	1	2.431	1.558	1.52	0.038	1
ENSG00000138073	PREB	40	2	1	2	1	7.404	1.484	1.474	0.01	1
ENSG00000138080	EMILIN1	31	2	1	2	1	3.765	2.169	1.329	0.84	2
ENSG00000138095	LRPPRC	39	2	1	2	1	28.869	8.813	8.346	0.466	7
ENSG00000138100	TRIM54	34	2	1	2	1	0.97	2.85	2.825	0.025	3
ENSG00000138111	TMEM180	39	2	1	2	1	1.266	2.622	2.617	0.005	3
ENSG00000138119	MYOF	36	2	1	2	1	5.786	2.032	1.484	0.548	2
ENSG00000138160	KIF11	28	2	1	2	1	7.34	6.257	5.708	0.549	6
ENSG00000138180	CEP55	32	2	1	2	1	5.723	1.439	1.406	0.033	1
ENSG00000138182	KIF20B	34	2	1	2	1	22.32	5.483	5.253	0.23	6
ENSG00000138185	ENTPD1	33	2	1	1	1	19.573	3.89	3.276	0.614	3
ENSG00000138190	EXOC6	37	2	1	2	1	1.024	1.004	1.004	0	1
ENSG00000138193	PLCE1	37	2	1	2	1	7.814	2.341	2.208	0.133	2
ENSG00000138207	RBP4	41	2	1	2	1	4.098	1.917	1.916	0.001	2
ENSG00000138231	DBR1	40	2	1	2	1	4.287	2.521	1.521	1	2
ENSG00000138286	FAM149B1	39	2	1	2	1	3.432	1.212	1.2	0.012	1
ENSG00000138308	PLA2G12B	36	2	1	2	1	1.306	1.051	1.049	0.002	1
ENSG00000138315	OIT3	35	2	1	2	1	2.062	2.2	2.163	0.036	2
ENSG00000138336	TET1	28	2	1	2	1	38.459	11.087	8.684	2.404	10
ENSG00000138346	DNA2	28	1	1	2	1	11.073	3.028	2.919	0.11	2
ENSG00000138347	MYPN	34	2	1	2	1	11.088	3.439	3.33	0.109	3
ENSG00000138363	ATIC	38	2	1	2	1	6.934	2.803	2.796	0.007	2
ENSG00000138375	SMARCAL1	40	2	1	2	1	12.718	3.39	3.194	0.196	2
ENSG00000138376	BARD1	35	2	1	2	1	18.268	3.939	3.721	0.218	3
ENSG00000138380	CARF	38	2	1	2	1	12.058	3.069	3.008	0.061	3
ENSG00000138400	MDH1B	34	2	1	2	1	15.275	3.858	3.131	0.727	3
ENSG00000138434	SSFA2	40	2	1	2	1	7.815	3.325	2.771	0.553	3
ENSG00000138449	SLC40A1	38	2	1	1	1	14.552	2.177	2.09	0.086	2
ENSG00000138459	SLC35A5	40	2	1	2	1	2.005	1.822	1.821	0.001	2
ENSG00000138468	SENP7	36	2	1	2	1	16.33	4.255	3.573	0.682	3
ENSG00000138496	PARP9	35	1	1	2	1	41.739	5.785	5.027	0.758	5
ENSG00000138587	MNS1	40	2	1	2	1	7.343	3.151	2.206	0.945	3
ENSG00000138593	SECISBP2L	41	2	1	2	1	10.113	1.845	1.376	0.469	1
ENSG00000138600	SPPL2A	41	2	1	2	1	10.977	3.097	2.144	0.953	3
ENSG00000138614	VWA9	41	2	1	2	1	0.267	1.053	1.052	0	1
ENSG00000138639	ARHGAP24	38	2	1	2	1	3.99	1.419	1.417	0.003	1
ENSG00000138641	HERC3	34	2	1	2	1	0.773	2.186	2.186	0	2
ENSG00000138642	HERC6	26	2	1	2	1	25.213	4.812	3.966	0.846	6
ENSG00000138658	C4orf21	30	2	1	2	1	17.529	9.711	7.367	2.344	12
ENSG00000138669	PRKG2	34	2	1	2	1	1.92	1.866	1.865	0	2
ENSG00000138674	SEC31A	40	2	1	2	1	9.485	4.634	3.817	0.817	5
ENSG00000138678	AGPAT9	35	2	1	2	1	4.449	1.665	1.656	0.009	1
ENSG00000138735	PDE5A	39	2	1	2	1	2.437	1.079	1.074	0.005	1
ENSG00000138769	CDKL2	35	2	1	2	1	8.921	2.459	2.336	0.122	2
ENSG00000138785	INTS12	39	2	1	2	1	9.031	6.14	4.53	1.611	5
ENSG00000138792	ENPEP	36	2	1	2	1	39.768	10.833	7.976	2.857	9
ENSG00000138823	MTTP	36	2	1	2	1	6.026	5.264	5.217	0.047	5
ENSG00000138829	FBN2	27	2	1	2	1	0.698	1.241	1.241	0	1
ENSG00000139044	B4GALNT3	33	2	1	2	1	10.783	2.488	2.361	0.127	2
ENSG00000139055	ERP27	28	2	1	2	1	10.133	1.335	1.245	0.09	1
ENSG00000139144	PIK3C2G	26	2	1	2	1	32.313	4.591	4.434	0.157	4
ENSG00000139155	SLCO1C1	32	2	1	2	1	2.402	1.937	1.844	0.093	2
ENSG00000139160	METTL20	35	1	1	2	1	5.734	2.171	2.156	0.015	2
ENSG00000139174	PRICKLE1	36	2	1	2	1	0.225	2.019	2.018	0.001	2
ENSG00000139209	SLC38A4	37	2	1	2	1	3.114	3.112	3.101	0.011	3
ENSG00000139218	SCAF11	37	2	1	2	1	7.058	2.498	2.329	0.169	2
ENSG00000139278	GLIPR1	36	2	1	2	1	2.479	3.165	1.563	1.602	3
ENSG00000139323	POC1B	37	2	1	2	1	4.77	7.152	6.143	1.009	7
ENSG00000139350	NEDD1	37	2	1	2	1	6.156	2.987	2.871	0.117	3
ENSG00000139354	GAS2L3	31	2	1	2	1	15.771	3.736	2.853	0.883	3
ENSG00000139514	SLC7A1	33	2	1	2	1	3.064	1.935	1.934	0.001	2
ENSG00000139531	SUOX	38	2	1	2	1	8.717	3.165	2.995	0.17	3
ENSG00000139546	TARBP2	37	2	1	2	1	1.017	1.096	1.059	0.037	1
ENSG00000139597	N4BP2L1	33	2	1	2	1	2.014	1.004	1.004	0	1
ENSG00000139618	BRCA2	35	2	1	2	1	76.999	14.366	11.949	2.418	13
ENSG00000139641	ESYT1	37	2	1	2	1	5.467	3.258	3.123	0.135	3
ENSG00000139767	SRRM4	30	2	1	2	1	3.442	1.608	1.578	0.03	1
ENSG00000139826	ABHD13	35	1	1	2	1	0.373	1.3	1.189	0.111	2
ENSG00000139890	REM2	30	2	1	2	1	0.512	1.155	1.143	0.011	1
ENSG00000139908	TSSK4	35	2	1	2	1	1.644	2.023	2.008	0.015	2
ENSG00000139921	TMX1	41	2	1	2	1	3.357	1.187	0.603	0.584	2
ENSG00000139971	C14orf37	37	2	1	2	1	37.956	3.676	3.106	0.57	3
ENSG00000139973	SYT16	36	2	1	2	1	11.12	1.088	0.87	0.218	0
ENSG00000139990	DCAF5	39	2	1	2	1	4.036	1.334	1.31	0.024	1
ENSG00000140006	WDR89	36	2	1	2	1	0.689	2.132	1.167	0.966	2
ENSG00000140022	STON2	37	2	1	2	1	4.45	3.077	1.53	1.547	3
ENSG00000140025	EFCAB11	34	1	1	2	1	2.336	1.147	1.144	0.003	1
ENSG00000140030	GPR65	31	2	1	2	1	4.404	1.967	1.509	0.458	2
ENSG00000140057	AK7	33	1	1	2	1	10.547	3.967	2.278	1.689	2
ENSG00000140157	NIPA2	37	2	1	2	1	2.03	1.567	1.013	0.553	2
ENSG00000140265	ZSCAN29	32	2	1	2	1	5.342	3.233	3.196	0.038	3
ENSG00000140279	DUOX2	29	2	1	2	1	11.669	2.073	1.95	0.122	2
ENSG00000140280	LYSMD2	35	2	1	2	1	2.385	1.969	1.964	0.004	2
ENSG00000140287	HDC	31	2	1	2	1	9.372	2.758	2.699	0.059	2
ENSG00000140320	BAHD1	36	2	1	2	1	3.172	1.112	1.107	0.005	1
ENSG00000140326	CDAN1	38	2	1	2	1	2.84	2.067	2.058	0.009	2
ENSG00000140367	UBE2Q2	36	1	1	1	1	0	1	0.999	0	1
ENSG00000140386	SCAPER	37	2	1	2	1	7.495	4.589	4.026	0.562	5
ENSG00000140396	NCOA2	34	2	1	2	1	1.73	2	1.111	0.888	2
ENSG00000140400	MAN2C1	33	2	1	2	1	4.984	1.222	1.134	0.087	1
ENSG00000140443	IGF1R	40	2	1	2	1	9.568	1.007	0.984	0.023	0
ENSG00000140455	USP3	41	2	1	2	1	0.259	1.025	1.025	0	1
ENSG00000140479	PCSK6	36	2	1	2	1	2.473	1.265	1.236	0.029	1
ENSG00000140506	LMAN1L	27	2	1	2	1	11.896	1.202	1.116	0.087	1
ENSG00000140521	POLG	37	2	1	2	1	10.586	3.521	3.112	0.409	3
ENSG00000140525	FANCI	34	2	1	2	1	19.491	3.688	3.432	0.255	2
ENSG00000140527	WDR93	28	2	1	2	1	18.258	6.456	4.505	1.951	6
ENSG00000140534	TICRR	29	2	1	2	1	26.35	3.355	3.107	0.248	3
ENSG00000140545	MFGE8	37	2	1	2	1	5.765	1.383	0.722	0.661	1
ENSG00000140553	UNC45A	37	2	1	2	1	2.29	3.297	3.245	0.052	3
ENSG00000140563	MCTP2	31	2	1	2	1	7.997	5.737	5.344	0.394	6
ENSG00000140577	CRTC3	35	2	1	1	1	2.149	1.25	1.244	0.007	1
ENSG00000140598	EFTUD1	36	2	1	2	1	2.299	2.292	2.29	0.002	2
ENSG00000140678	ITGAX	25	2	1	2	1	41.599	7.693	5.445	2.248	6
ENSG00000140688	C16orf58	39	2	1	2	1	11.001	1.099	0.995	0.104	1
ENSG00000140691	ARMC5	31	2	1	2	1	1.589	2.117	1.839	0.278	3
ENSG00000140694	PARN	41	2	1	2	1	3.491	1.205	1.136	0.068	1
ENSG00000140718	FTO	39	2	1	2	1	5.124	5.536	4.637	0.9	5
ENSG00000140830	TXNL4B	39	2	1	2	1	0	2	2	0	2
ENSG00000140835	CHST4	25	1	1	2	1	16.113	3.306	2.497	0.809	3
ENSG00000140948	ZCCHC14	35	2	1	2	1	12.088	5.834	4.812	1.021	5
ENSG00000141002	TCF25	37	2	1	2	1	3.66	1.063	1.047	0.015	1
ENSG00000141068	KSR1	37	2	1	2	1	3.489	2.132	2.13	0.002	2
ENSG00000141076	CIRH1A	28	2	1	2	1	1.577	2.188	1.25	0.938	2
ENSG00000141161	UNC45B	32	2	1	2	1	0.865	1.083	1.075	0.007	1
ENSG00000141252	VPS53	39	2	1	2	1	0.161	1.002	1	0.003	1
ENSG00000141293	SKAP1	34	2	1	2	1	7.165	3.548	2.008	1.54	3
ENSG00000141295	SCRN2	36	2	1	2	1	6.144	4.717	4.112	0.606	5
ENSG00000141349	G6PC3	38	1	1	2	1	4.549	1.994	1.752	0.242	2
ENSG00000141384	TAF4B	29	2	1	2	1	7.516	2.153	1.869	0.284	2
ENSG00000141431	ASXL3	27	2	1	2	1	18.156	6.523	6.422	0.101	5
ENSG00000141456	PELP1	30	2	1	2	1	2.254	1.198	1.107	0.091	0
ENSG00000141458	NPC1	38	2	1	2	1	9.44	4.668	3.675	0.993	5
ENSG00000141485	SLC13A5	30	2	1	2	1	0.59	1.052	0.885	0.167	1
ENSG00000141499	WRAP53	38	2	1	2	1	1.224	1.477	1.455	0.021	1
ENSG00000141506	PIK3R5	33	2	1	2	1	7.485	1.957	1.019	0.938	2
ENSG00000141556	TBCD	34	1	1	2	1	8.897	3.864	3.711	0.154	3
ENSG00000141562	NARF	32	2	1	2	1	4.488	1.581	1.559	0.022	1
ENSG00000141577	AZI1	30	2	1	2	1	8.445	2.411	1.88	0.531	2
ENSG00000141698	NT5C3B	33	2	1	2	1	6.574	2.79	2.524	0.266	2
ENSG00000141699	FAM134C	41	2	1	2	1	5.754	5.199	5.17	0.029	5
ENSG00000141736	ERBB2	36	2	1	2	1	16.146	6.83	6.684	0.146	6
ENSG00000141738	GRB7	33	2	1	2	1	1.098	1.744	1.688	0.056	2
ENSG00000141968	VAV1	33	2	1	2	1	2.272	1.193	1.154	0.04	1
ENSG00000141971	MVB12A	36	2	1	2	1	5.191	3.353	3.331	0.022	3
ENSG00000142166	IFNAR1	38	2	1	2	1	22.42	5.938	4.162	1.776	5
ENSG00000142182	DNMT3L	22	2	1	2	1	15.421	1.172	0.992	0.18	0
ENSG00000142197	DOPEY2	34	2	1	1	1	20.009	7.236	6.324	0.912	7
ENSG00000142459	EVI5L	34	2	1	1	1	1.409	1.094	1.094	0	1
ENSG00000142484	TM4SF5	26	1	1	2	1	6.454	1.242	1.139	0.103	1
ENSG00000142606	MMEL1	24	2	1	2	1	18.801	3.01	2.719	0.291	2
ENSG00000142632	ARHGEF19	26	2	1	1	1	1.837	1.041	1.035	0.006	1
ENSG00000142661	MYOM3	31	2	1	2	1	10.761	3.333	3.063	0.27	3
ENSG00000142675	CNKSR1	27	2	1	2	1	8.056	1.624	1.611	0.014	1
ENSG00000142687	KIAA0319L	41	2	1	2	1	8.555	4.973	3.827	1.145	5
ENSG00000142731	PLK4	33	2	1	2	1	9.549	4.016	3.769	0.247	4
ENSG00000142765	SYTL1	32	2	1	2	1	1.108	1.254	1.077	0.176	1
ENSG00000142945	KIF2C	25	2	1	2	1	3.607	2.054	2.048	0.005	2
ENSG00000143028	SYPL2	35	2	1	2	1	0.301	1.076	1.076	0	1
ENSG00000143033	MTF2	39	2	1	1	1	0	1	1	0	1
ENSG00000143079	CTTNBP2NL	40	2	1	2	1	6.127	2.266	1.871	0.395	2
ENSG00000143107	FNDC7	31	2	1	2	1	6.212	1.886	1.847	0.039	1
ENSG00000143126	CELSR2	36	2	1	2	1	2.998	3.154	2.185	0.969	3
ENSG00000143257	NR1I3	36	2	1	2	1	13.645	1.562	1.471	0.091	1
ENSG00000143278	F13B	35	2	1	2	1	24.83	2.497	2.026	0.471	2
ENSG00000143319	ISG20L2	38	2	1	2	1	9.873	6.822	5.233	1.589	7
ENSG00000143363	PRUNE	39	2	1	2	1	9.52	1.148	1.134	0.014	1
ENSG00000143373	ZNF687	36	2	1	2	1	12.423	3.48	2.547	0.933	4
ENSG00000143374	TARS2	35	2	1	2	1	13.453	2.721	2.663	0.058	2
ENSG00000143375	CGN	36	2	1	2	1	12.098	1.453	1.346	0.107	1
ENSG00000143412	ANXA9	27	2	1	2	1	6.333	1.57	1.533	0.037	1
ENSG00000143442	POGZ	39	2	1	2	1	3.135	2.923	1.938	0.984	3
ENSG00000143443	C1orf56	20	1	1	2	1	10.491	1.117	0.854	0.262	1
ENSG00000143450	OAZ3	30	2	1	2	1	0.772	2.101	2.087	0.013	2
ENSG00000143452	HORMAD1	26	2	1	2	1	3.709	1.012	1.011	0.001	1
ENSG00000143476	DTL	31	2	1	2	1	6.974	2.353	1.959	0.394	2
ENSG00000143493	INTS7	37	2	1	2	1	5.095	1.018	1	0.019	1
ENSG00000143499	SMYD2	39	2	1	2	1	0.765	1.562	1.555	0.007	2
ENSG00000143507	DUSP10	36	2	1	2	1	0.227	2.04	2.034	0.006	2
ENSG00000143512	HHIPL2	27	2	1	2	1	70.732	14.373	13.737	0.636	9
ENSG00000143514	TP53BP2	40	2	1	2	1	8.131	3.106	3.033	0.073	3
ENSG00000143537	ADAM15	37	2	1	2	1	12.923	3.692	2.646	1.046	4
ENSG00000143543	JTB	36	2	1	2	1	0.354	1.996	1.117	0.879	2
ENSG00000143552	NUP210L	32	2	1	2	1	13.578	1.437	1.157	0.28	0
ENSG00000143578	CREB3L4	33	2	1	2	1	11.904	3.536	3.416	0.121	3
ENSG00000143633	C1orf131	39	2	1	2	1	9.118	1.103	1.094	0.009	1
ENSG00000143653	SCCPDH	40	2	1	1	1	6.402	2.767	2.722	0.044	2
ENSG00000143669	LYST	36	2	1	2	1	11.587	5.05	4.795	0.255	5
ENSG00000143702	CEP170	35	1	1	1	1	3.259	1.107	1.091	0.016	1
ENSG00000143751	SDE2	41	2	1	2	1	14.993	5.29	3.696	1.594	5
ENSG00000143815	LBR	39	2	1	2	1	8.911	1.097	1.039	0.058	1
ENSG00000143924	EML4	37	2	1	2	1	2.539	1.009	0.996	0.013	1
ENSG00000143951	WDPCP	36	1	1	2	1	1.205	1.179	1.169	0.01	1
ENSG00000143970	ASXL2	38	2	1	2	1	22.083	9.472	9.237	0.234	9
ENSG00000143971	ETAA1	37	2	1	1	1	32.108	5.764	4.608	1.155	6
ENSG00000144048	DUSP11	39	2	1	1	1	1.699	1.989	1.966	0.023	2
ENSG00000144115	THNSL2	40	1	1	2	1	5.553	2.235	2.183	0.052	2
ENSG00000144136	SLC20A1	39	1	1	2	1	1.822	3.553	3.053	0.5	4
ENSG00000144228	SPOPL	35	2	1	2	1	0	1	1	0	1
ENSG00000144229	THSD7B	26	2	1	2	1	13.896	5.208	4.83	0.378	5
ENSG00000144320	KIAA1715	39	2	1	2	1	2.744	3.578	3.076	0.502	4
ENSG00000144369	FAM171B	38	2	1	2	1	0.636	3.384	3.205	0.179	4
ENSG00000144407	PTH2R	30	2	1	2	1	3.617	3.071	2.878	0.193	3
ENSG00000144445	KANSL1L	36	2	1	2	1	3.597	2.055	2.053	0.002	2
ENSG00000144451	SPAG16	25	1	1	2	1	6.723	2.048	1.929	0.119	1
ENSG00000144468	RHBDD1	40	2	1	2	1	3.849	2.355	2.319	0.036	2
ENSG00000144535	DIS3L2	34	1	1	2	1	6.09	3.736	3.634	0.102	4
ENSG00000144554	FANCD2	37	2	1	2	1	34.917	6.524	5.989	0.535	4
ENSG00000144649	FAM198A	27	1	1	2	1	14.433	4.94	4.403	0.538	4
ENSG00000144736	SHQ1	38	2	1	2	1	4.115	1.723	1.136	0.587	2
ENSG00000144747	TMF1	41	2	1	2	1	5.04	1.482	1.436	0.046	2
ENSG00000144749	LRIG1	38	2	1	2	1	4.09	1.131	1.116	0.015	1
ENSG00000144815	NXPE3	39	2	1	2	1	3.009	1.882	1.881	0.001	2
ENSG00000144820	GPR128	25	2	1	1	1	25.461	2.657	2.428	0.229	1
ENSG00000144824	PHLDB2	40	2	1	2	1	2.777	2.705	2.674	0.031	3
ENSG00000144827	ABHD10	39	1	1	2	1	5.524	1.941	1.804	0.137	1
ENSG00000144837	PLA1A	39	2	1	2	1	9.188	3.109	3.046	0.063	3
ENSG00000144843	ADPRH	40	2	1	2	1	4.602	1.187	1.08	0.107	1
ENSG00000144847	IGSF11	39	2	1	2	1	1.071	1.975	1.972	0.003	2
ENSG00000144909	OSBPL11	38	2	1	2	1	5.997	2.719	2.511	0.208	2
ENSG00000144962	SPATA16	29	2	1	2	1	2.71	1.13	1.101	0.029	1
ENSG00000145012	LPP	37	2	1	2	1	3.829	2.83	2.492	0.338	3
ENSG00000145016	KIAA0226	37	2	1	2	1	8.803	2.978	2.091	0.887	3
ENSG00000145075	CCDC39	32	2	1	2	1	14.459	1.478	1.022	0.456	0
ENSG00000145087	STXBP5L	29	2	1	2	1	2.474	1.124	1.122	0.002	1
ENSG00000145103	ILDR1	36	2	1	2	1	6.982	1.181	1.122	0.059	1
ENSG00000145147	SLIT2	33	2	1	2	1	0.25	1.027	1.027	0	1
ENSG00000145192	AHSG	40	2	1	2	1	8.307	2.401	2.062	0.339	2
ENSG00000145194	ECE2	32	2	1	2	1	6.646	2.057	2.045	0.012	2
ENSG00000145214	DGKQ	29	2	1	2	1	9.689	3.044	2.422	0.622	2
ENSG00000145220	LYAR	36	1	1	2	1	7.205	4.421	4.401	0.021	4
ENSG00000145241	CENPC	36	2	1	2	1	24.307	5.517	5.279	0.238	5
ENSG00000145283	SLC10A6	34	2	1	2	1	15.324	2.888	2.35	0.538	2
ENSG00000145321	GC	38	2	1	2	1	7.595	1.51	0.845	0.665	1
ENSG00000145332	KLHL8	39	2	1	2	1	6.203	2.751	2.656	0.094	2
ENSG00000145348	TBCK	38	2	1	2	1	5.187	1.737	1.733	0.004	2
ENSG00000145390	USP53	38	2	1	2	1	17.428	3.012	2.902	0.11	2
ENSG00000145431	PDGFC	38	2	1	2	1	2.789	1.882	1.806	0.077	2
ENSG00000145439	CBR4	39	2	1	2	1	0.015	1.409	1.392	0.016	1
ENSG00000145495	2006-03-01	40	2	1	2	1	0.265	1.536	1.505	0.031	1
ENSG00000145703	IQGAP2	35	2	1	2	1	20.927	9.186	8.304	0.882	9
ENSG00000145708	CRHBP	33	2	1	2	1	4.824	1.704	1.088	0.615	2
ENSG00000145757	SPATA9	33	2	1	2	1	6.702	2.193	1.913	0.281	2
ENSG00000145794	MEGF10	35	2	1	2	1	2.729	1.115	1.114	0	1
ENSG00000145868	FBXO38	41	2	1	2	1	3.203	1.04	1.039	0.001	1
ENSG00000145911	N4BP3	31	2	1	1	1	2.2	1.084	1.062	0.021	1
ENSG00000145975	FAM217A	29	2	1	2	1	35.549	8.994	6.509	2.485	11
ENSG00000145982	FARS2	38	2	1	2	1	4.823	2.207	2.045	0.163	2
ENSG00000146072	TNFRSF21	38	2	1	2	1	1.997	1.037	1.014	0.023	1
ENSG00000146085	MUT	41	2	1	2	1	1.036	1.087	1.087	0	1
ENSG00000146221	TCTE1	30	2	1	2	1	3.222	2.191	1.9	0.291	2
ENSG00000146233	CYP39A1	38	2	1	2	1	12.046	1.491	1.107	0.384	1
ENSG00000146247	PHIP	40	2	1	2	1	3.248	3.82	3.798	0.022	4
ENSG00000146281	PM20D2	39	2	1	2	1	3.607	2.403	1.346	1.057	2
ENSG00000146282	RARS2	41	2	1	2	1	3.368	1.27	0.831	0.439	1
ENSG00000146350	TBC1D32	35	2	1	2	1	13.076	4.835	4.282	0.553	4
ENSG00000146374	RSPO3	39	2	1	2	1	0.225	1.034	1.031	0.003	1
ENSG00000146399	TAAR1	27	1	1	2	1	7.111	5.927	4.131	1.796	5
ENSG00000146410	MTFR2	26	2	1	1	1	7.002	1.731	1.346	0.385	2
ENSG00000146414	SHPRH	38	2	1	2	1	12.253	3.205	3.162	0.042	3
ENSG00000146463	ZMYM4	38	2	1	2	1	3.277	1.104	1.104	0.001	1
ENSG00000146476	C6orf211	37	2	1	2	1	3.778	1.074	0.978	0.095	1
ENSG00000146477	SLC22A3	36	2	1	2	1	1.323	1.149	1.141	0.008	1
ENSG00000146648	EGFR	38	2	1	2	1	6.944	1.698	1.669	0.03	2
ENSG00000146678	IGFBP1	34	2	1	2	1	4.925	1.039	1.032	0.007	1
ENSG00000146802	TMEM168	40	2	1	2	1	0.185	1.002	0.998	0.004	1
ENSG00000146842	TMEM209	41	2	1	2	1	1.174	2.024	2.024	0.001	2
ENSG00000146918	NCAPG2	29	2	1	2	1	5.613	2.307	2.294	0.013	2
ENSG00000147202	DIAPH2	30	2	1	2	1	0.001	1	1	0	1
ENSG00000147234	FRMPD3	27	2	1	0	1	14.013	1.729	1.71	0.019	1
ENSG00000147246	HTR2C	30	2	1	2	1	0.887	1.002	1	0.002	1
ENSG00000147251	DOCK11	31	2	1	2	1	1.083	1.001	0.027	0.974	1
ENSG00000147255	IGSF1	29	2	1	2	1	6.179	2.612	2.611	0.001	3
ENSG00000147256	ARHGAP36	28	2	1	2	1	4.087	2.152	2.077	0.075	2
ENSG00000147408	CSGALNACT1	38	2	1	2	1	1.012	1.028	1.028	0	1
ENSG00000147421	HMBOX1	39	2	1	2	1	0.027	1.001	1.001	0	1
ENSG00000147432	CHRNB3	28	2	1	2	1	3.688	1.071	0.993	0.078	1
ENSG00000147454	SLC25A37	30	2	1	2	1	0.449	1.021	1.002	0.019	1
ENSG00000147459	DOCK5	33	2	1	2	1	2.637	2.309	2.251	0.058	2
ENSG00000147488	ST18	33	2	1	2	1	8.598	4.207	3.257	0.95	4
ENSG00000147526	TACC1	39	2	1	2	1	18.404	2.538	2.358	0.181	2
ENSG00000147535	PPAPDC1B	33	2	1	2	1	11.69	4.009	3.763	0.247	3
ENSG00000147536	GINS4	40	2	1	2	1	0.004	1.005	1	0.005	1
ENSG00000147548	WHSC1L1	38	2	1	2	1	8.235	3.545	2.642	0.903	4
ENSG00000147596	PRDM14	29	2	1	2	1	11.77	4.484	3.974	0.509	4
ENSG00000147601	TERF1	34	2	1	2	1	11.613	3.319	3.165	0.154	3
ENSG00000147642	SYBU	41	2	1	2	1	14.272	3.237	2.221	1.016	3
ENSG00000147647	DPYS	36	2	1	2	1	9.953	1.476	1.285	0.191	1
ENSG00000147650	LRP12	39	2	1	2	1	15.098	4.712	3.366	1.346	3
ENSG00000147654	EBAG9	39	2	1	2	1	0	1	1	0	1
ENSG00000147804	SLC39A4	25	1	1	2	1	16.536	1.932	0.714	1.218	2
ENSG00000147854	UHRF2	39	2	1	2	1	2.036	1.028	1.023	0.005	1
ENSG00000147869	CER1	30	1	1	2	1	7.593	3.734	2.74	0.994	4
ENSG00000147905	ZCCHC7	35	2	1	2	1	6.831	2.324	2.289	0.035	2
ENSG00000148019	CEP78	37	2	1	2	1	11.526	3.377	3.009	0.368	2
ENSG00000148143	ZNF462	37	2	1	2	1	1.817	2.194	2.189	0.005	2
ENSG00000148225	WDR31	36	2	1	2	1	1.508	2.362	1.603	0.759	2
ENSG00000148356	LRSAM1	38	2	1	2	1	8.168	1.999	1.133	0.865	2
ENSG00000148396	SEC16A	34	2	1	2	1	30.944	10.803	9.174	1.629	7
ENSG00000148426	PROSER2	38	2	1	2	1	6.955	2.09	1.625	0.465	1
ENSG00000148481	FAM188A	39	2	1	2	1	0.164	1.036	1.035	0	1
ENSG00000148482	SLC39A12	31	2	1	2	1	6.674	2.4	2.202	0.198	3
ENSG00000148541	FAM13C	37	2	1	2	1	3.723	1.028	1.025	0.003	1
ENSG00000148572	NRBF2	39	2	1	2	1	4.898	1.025	1.025	0	1
ENSG00000148600	CDHR1	32	2	1	2	1	5.2	5.301	5.177	0.124	5
ENSG00000148602	LRIT1	28	2	1	2	1	5.501	1.993	1.98	0.013	2
ENSG00000148604	RGR	27	2	1	2	1	14.763	2.294	1.773	0.522	1
ENSG00000148606	POLR3A	40	2	1	2	1	0.395	1.122	1.106	0.016	1
ENSG00000148677	ANKRD1	36	2	1	2	1	1.719	1.004	1.003	0.002	1
ENSG00000148680	HTR7	28	1	1	2	1	3.268	1.233	1.222	0.011	1
ENSG00000148688	RPP30	40	2	1	2	1	0	1.397	1.397	0	1
ENSG00000148690	FRA10AC1	40	2	1	2	1	0.18	1.027	1.012	0.016	1
ENSG00000148700	ADD3	40	2	1	2	1	2.188	1.155	1.146	0.009	1
ENSG00000148735	PLEKHS1	28	2	1	2	1	12.215	1.141	0.854	0.287	1
ENSG00000148795	CYP17A1	29	2	1	2	1	20.8	6.714	6.103	0.611	7
ENSG00000148832	PAOX	36	2	1	2	1	5.105	1.415	1.253	0.162	1
ENSG00000148840	PPRC1	37	2	1	2	1	31.381	6.159	5.64	0.518	6
ENSG00000148843	PDCD11	39	2	1	2	1	34.173	6.315	4.962	1.353	6
ENSG00000148942	SLC5A12	35	2	1	2	1	7.179	1.67	1.49	0.179	1
ENSG00000149090	PAMR1	37	2	1	2	1	2.791	1.121	1.117	0.004	1
ENSG00000149131	SERPING1	37	2	1	2	1	17.995	3.207	2.432	0.776	2
ENSG00000149177	PTPRJ	38	2	1	2	1	56.793	9.362	7.979	1.383	6
ENSG00000149179	C11orf49	40	2	1	2	1	1.692	1.033	1.027	0.005	1
ENSG00000149182	ARFGAP2	41	2	1	2	1	2.62	1.144	1.132	0.012	1
ENSG00000149201	CCDC81	38	2	1	2	1	19.516	5.89	3.89	2	6
ENSG00000149305	HTR3B	29	2	1	2	1	13.34	4.213	3.312	0.901	4
ENSG00000149308	NPAT	39	2	1	2	1	26.687	4.079	3.138	0.941	4
ENSG00000149311	ATM	39	2	1	2	1	21.067	6.392	4.859	1.533	6
ENSG00000149474	CSRP2BP	40	2	1	2	1	5.493	2.439	2.403	0.035	2
ENSG00000149476	DAK	39	2	1	2	1	4.856	1.178	1.077	0.101	1
ENSG00000149499	EML3	37	2	1	2	1	4.052	1.857	1.686	0.171	1
ENSG00000149564	ESAM	37	2	1	2	1	12.892	2.051	1.227	0.824	2
ENSG00000149573	MPZL2	38	2	1	2	1	5.693	1.355	1.279	0.076	1
ENSG00000149577	SIDT2	38	2	1	2	1	0.599	1.079	1.07	0.009	1
ENSG00000149600	COMMD7	38	2	1	2	1	1.642	2.075	2.072	0.002	2
ENSG00000149633	KIAA1755	35	2	1	2	1	15.218	3.122	3.001	0.121	3
ENSG00000149809	TM7SF2	36	2	1	2	1	3.712	2.112	1.131	0.981	2
ENSG00000149929	HIRIP3	37	1	1	2	1	3.678	2.95	2.937	0.013	3
ENSG00000149972	CNTN5	31	2	1	2	1	0.567	1.065	1.064	0	1
ENSG00000150403	TMCO3	36	2	1	1	1	2.448	2.883	2.861	0.021	2
ENSG00000150457	LATS2	37	2	1	2	1	7.165	3.169	3.081	0.087	3
ENSG00000150510	FAM124A	33	2	1	2	1	9.977	1.036	1.024	0.012	1
ENSG00000150540	HNMT	40	2	1	2	1	3.096	1.142	1.099	0.042	1
ENSG00000150627	WDR17	35	2	1	2	1	6.161	2.718	2.669	0.049	2
ENSG00000150628	SPATA4	35	2	1	2	1	14.257	3.928	3.433	0.495	3
ENSG00000150630	VEGFC	39	2	1	2	1	2.123	1.117	1.051	0.066	1
ENSG00000150637	CD226	28	1	1	1	1	16.779	1.571	1.172	0.399	0
ENSG00000150676	CCDC83	29	1	1	2	1	6.568	1.416	1.384	0.033	1
ENSG00000150893	FREM2	30	2	1	2	1	24.654	8.39	7.657	0.733	7
ENSG00000150961	SEC24D	34	2	1	2	1	6.808	2.04	2.003	0.037	1
ENSG00000150967	ABCB9	32	2	1	2	1	12.314	5.88	5.792	0.088	5
ENSG00000151014	CCRN4L	38	2	1	2	1	1.241	1.792	1.632	0.161	2
ENSG00000151023	ENKUR	39	2	1	2	1	1.922	1.671	1.249	0.422	2
ENSG00000151065	DCP1B	36	1	1	2	1	18.273	1.208	0.975	0.234	0
ENSG00000151117	TMEM86A	34	2	1	2	1	0.131	1.176	1.17	0.006	1
ENSG00000151148	UBE3B	39	2	1	2	1	4.396	1.286	1.285	0.001	1
ENSG00000151208	DLG5	36	2	1	2	1	2.145	1.492	1.486	0.006	1
ENSG00000151229	SLC2A13	35	2	1	2	1	0.517	1.076	1.018	0.059	1
ENSG00000151233	GXYLT1	36	2	1	2	1	2.537	1.014	1.014	0	1
ENSG00000151320	AKAP6	35	2	1	2	1	21.158	7.087	6.34	0.746	7
ENSG00000151379	MSGN1	25	2	1	2	1	4.038	1.15	0.956	0.193	1
ENSG00000151388	ADAMTS12	30	2	1	2	1	12.266	3.144	2.803	0.341	2
ENSG00000151422	FER	32	2	1	2	1	4.097	1.101	1.101	0	1
ENSG00000151458	ANKRD50	34	2	1	1	1	4.172	1.095	0.902	0.192	2
ENSG00000151466	SCLT1	34	2	1	2	1	5.666	1.055	0.938	0.117	0
ENSG00000151491	EPS8	41	2	1	2	1	7.382	1.535	1.432	0.103	1
ENSG00000151500	THYN1	32	1	1	2	1	3.405	1.171	1.164	0.007	1
ENSG00000151503	NCAPD3	36	2	1	2	1	28.293	10.357	10.228	0.129	10
ENSG00000151612	ZNF827	36	2	1	2	1	1.483	1.052	1.052	0	1
ENSG00000151687	ANKAR	29	2	1	2	1	26.269	13.162	12.914	0.248	12
ENSG00000151690	MFSD6	41	2	1	2	1	1.148	1.474	1.467	0.007	2
ENSG00000151693	ASAP2	34	2	1	2	1	1.461	1.055	1.047	0.007	1
ENSG00000151726	ACSL1	38	2	1	2	1	4.447	2.335	2.262	0.073	2
ENSG00000151773	CCDC122	33	1	1	2	1	7.049	1.501	1.418	0.084	1
ENSG00000151806	GUF1	40	2	1	2	1	2.488	1.235	1.179	0.055	1
ENSG00000151835	SACS	34	2	1	2	1	16.799	9.008	8.898	0.11	9
ENSG00000151838	CCDC175	30	2	1	2	1	72.653	9.602	7.035	2.567	6
ENSG00000151849	CENPJ	39	2	1	2	1	31.747	6.824	6.101	0.724	7
ENSG00000151892	GFRA1	33	2	1	2	1	0.008	3	3	0	3
ENSG00000151914	DST	36	2	1	2	1	27.694	16.049	14.586	1.462	16
ENSG00000152061	RABGAP1L	28	2	1	2	1	0.093	1.998	1.997	0	2
ENSG00000152147	GEMIN6	39	2	1	2	1	5.252	1.047	0.153	0.893	1
ENSG00000152207	CYSLTR2	25	1	1	2	1	3.699	1.947	1.159	0.788	2
ENSG00000152217	SETBP1	36	2	1	2	1	6.272	8.72	7.788	0.932	9
ENSG00000152223	EPG5	37	2	1	2	1	79.797	4.046	2.615	1.431	0
ENSG00000152315	KCNK13	30	2	1	2	1	4.146	3.422	3.005	0.417	3
ENSG00000152359	POC5	40	2	1	2	1	1.83	2.761	2.671	0.09	3
ENSG00000152380	FAM151B	38	2	1	2	1	4.297	1.439	0.337	1.102	2
ENSG00000152402	GUCY1A2	36	2	1	2	1	2.722	1.067	1.067	0	1
ENSG00000152404	CWF19L2	41	2	1	2	1	12.772	1.059	0.986	0.073	0
ENSG00000152464	RPP38	37	1	1	2	1	9.687	3.605	2.59	1.015	3
ENSG00000152492	CCDC50	41	2	1	2	1	11.512	3.281	2.392	0.889	2
ENSG00000152495	CAMK4	35	2	1	2	1	4.651	1.252	1.226	0.025	1
ENSG00000152556	PFKM	39	2	1	2	1	1.226	1.845	1.845	0	2
ENSG00000152580	IGSF10	31	2	1	2	1	57.427	11.551	9.389	2.162	8
ENSG00000152582	SPEF2	31	2	1	2	1	27.919	4.057	3.837	0.22	3
ENSG00000152583	SPARCL1	37	1	1	2	1	26.699	1.247	1.121	0.126	1
ENSG00000152760	TCTEX1D1	33	2	1	2	1	2.239	1.159	1.12	0.039	1
ENSG00000152763	WDR78	37	2	1	2	1	13.736	2.073	2.057	0.016	2
ENSG00000152779	SLC16A12	34	2	1	2	1	2.466	2.058	2.043	0.016	2
ENSG00000152818	UTRN	36	2	1	1	1	19.5	5.084	4.778	0.306	4
ENSG00000152910	CNTNAP4	31	2	1	2	1	6.85	2.272	2.238	0.033	2
ENSG00000152942	RAD17	30	2	1	2	1	10.089	1.854	1.837	0.016	2
ENSG00000152952	PLOD2	34	2	1	2	1	3.391	2.245	2.237	0.008	2
ENSG00000153002	CPB1	27	1	1	2	1	11.1	4.07	3.897	0.173	4
ENSG00000153066	TXNDC11	41	2	1	2	1	6.79	1.355	1.241	0.114	1
ENSG00000153113	CAST	39	2	1	2	1	11.164	2.421	1.408	1.014	2
ENSG00000153201	RANBP2	36	2	1	2	1	4.208	2.419	2.167	0.252	2
ENSG00000153207	AHCTF1	37	2	1	2	1	31.911	7.988	7.507	0.481	7
ENSG00000153208	MERTK	39	2	1	2	1	10.407	2.802	2.714	0.088	2
ENSG00000153214	TMEM87B	40	2	1	2	1	10.187	1.04	1.04	0	1
ENSG00000153292	GPR110	32	2	1	2	1	20.05	4.59	3.929	0.662	3
ENSG00000153294	GPR115	27	2	1	2	1	15.98	1.159	0.436	0.724	1
ENSG00000153317	ASAP1	40	2	1	2	1	1.403	1.299	1.294	0.004	1
ENSG00000153575	TUBGCP5	39	2	1	2	1	12.195	4.767	3.819	0.948	4
ENSG00000153802	TMPRSS11D	29	2	1	2	1	5.014	1.192	0.992	0.2	1
ENSG00000153820	SPHKAP	38	2	1	2	1	32.281	7.933	7.507	0.426	8
ENSG00000153827	TRIP12	39	2	1	2	1	1.16	1.025	1.025	0	1
ENSG00000153904	DDAH1	40	2	1	2	1	0.176	1.011	1.005	0.005	1
ENSG00000153922	CHD1	34	2	1	2	1	3.832	1.008	1.003	0.005	1
ENSG00000154134	ROBO3	27	2	1	2	1	13.809	5.147	4.997	0.151	4
ENSG00000154144	TBRG1	37	2	1	1	1	5.187	4.028	4.012	0.016	4
ENSG00000154153	FAM134B	40	2	1	2	1	7.416	1.375	1.369	0.006	1
ENSG00000154162	CDH12	31	2	1	2	1	3.487	1.013	1.013	0	1
ENSG00000154227	CERS3	30	2	1	2	1	3.666	2.338	2.254	0.084	2
ENSG00000154258	ABCA9	20	1	1	2	1	16.916	5.189	4.099	1.09	4
ENSG00000154415	PPP1R3A	35	2	1	2	1	45.635	5.144	3.68	1.463	5
ENSG00000154447	SH3RF1	37	2	1	2	1	3.961	1.985	1.788	0.196	2
ENSG00000154451	GBP5	20	2	1	2	1	12.657	3.7	1.974	1.726	4
ENSG00000154721	JAM2	40	2	1	2	1	7.293	1.224	1.148	0.076	1
ENSG00000154727	GABPA	41	2	1	2	1	0.021	1.004	1.004	0	1
ENSG00000154734	ADAMTS1	38	1	1	2	1	5.164	1.564	1.549	0.015	1
ENSG00000154864	PIEZO2	23	1	1	2	1	12.488	1.707	1.415	0.291	0
ENSG00000154920	EME1	31	2	1	2	1	15.52	3.383	3.02	0.363	3
ENSG00000154930	ACSS1	39	2	1	2	1	3.777	2.756	2.712	0.044	3
ENSG00000154945	ANKRD40	39	2	1	2	1	1.131	1.023	0.655	0.368	1
ENSG00000155066	PROM2	32	2	1	2	1	15.354	1.401	1.146	0.255	0
ENSG00000155099	TMEM55A	39	2	1	2	1	0.203	1.099	1.099	0	1
ENSG00000155189	AGPAT5	39	2	1	2	1	11.262	2.164	1.942	0.222	1
ENSG00000155324	GRAMD3	39	2	1	2	1	3.148	1.085	1.069	0.016	1
ENSG00000155363	MOV10	39	2	1	2	1	12.665	5.249	4.464	0.785	5
ENSG00000155393	HEATR3	37	2	1	2	1	2.489	1.785	1.779	0.006	2
ENSG00000155463	OXA1L	41	2	1	2	1	6.943	1.238	1.107	0.131	1
ENSG00000155465	SLC7A7	39	2	1	2	1	2.69	2.174	1.83	0.343	3
ENSG00000155545	MIER3	38	2	1	2	1	0.454	1.003	1.003	0	1
ENSG00000155561	NUP205	39	2	1	2	1	2.494	3.654	3.553	0.101	3
ENSG00000155592	ZKSCAN2	33	2	1	2	1	9.981	4.891	4.877	0.015	5
ENSG00000155629	PIK3AP1	36	2	1	2	1	6.735	5.981	5.899	0.082	6
ENSG00000155640	C10orf12	30	2	1	1	1	28.945	9.463	8.775	0.688	9
ENSG00000155744	FAM126B	40	2	1	2	1	2.04	1.998	1.997	0.001	2
ENSG00000155760	FZD7	29	1	1	2	1	0.018	1.002	1.001	0.001	1
ENSG00000155827	RNF20	41	2	1	2	1	0.419	1.003	1.003	0	1
ENSG00000155875	FAM154A	28	2	1	1	1	14.64	6.709	5.715	0.995	7
ENSG00000155903	RASA2	31	2	1	2	1	1.284	2.062	2.062	0	2
ENSG00000156011	PSD3	31	1	1	2	1	15.361	2.107	2.055	0.052	2
ENSG00000156110	ADK	40	2	1	2	1	1.802	1.049	1.037	0.012	1
ENSG00000156140	ADAMTS3	31	2	1	2	1	12.082	2.558	2.387	0.17	1
ENSG00000156172	C8orf37	37	2	1	1	1	3.387	1.29	0.832	0.458	1
ENSG00000156253	RWDD2B	38	2	1	2	1	2.615	1.181	1.144	0.037	1
ENSG00000156256	USP16	39	2	1	2	1	9.803	4.197	4.122	0.075	4
ENSG00000156273	BACH1	38	2	1	2	1	1.859	5.049	4.909	0.141	5
ENSG00000156282	CLDN17	25	1	1	2	1	1.006	2.697	2.695	0.002	3
ENSG00000156398	SFXN2	33	2	1	1	1	5.132	2.102	2.07	0.032	2
ENSG00000156414	TDRD9	30	2	1	2	1	4.388	2.333	2.294	0.039	2
ENSG00000156463	SH3RF2	39	2	1	2	1	7.943	3.462	3.447	0.015	3
ENSG00000156469	MTERFD1	41	2	1	2	1	6.461	1.654	0.808	0.846	1
ENSG00000156502	SUPV3L1	38	2	1	2	1	2.245	1.297	1.214	0.084	1
ENSG00000156504	FAM122B	35	2	1	1	1	2.926	1.121	1.078	0.044	1
ENSG00000156509	FBXO43	25	1	1	2	1	19.103	3.202	3.119	0.083	3
ENSG00000156535	CD109	35	2	1	2	1	23.787	8.903	7.284	1.619	9
ENSG00000156574	NODAL	31	2	1	2	1	3.301	3.67	3.107	0.564	4
ENSG00000156587	UBE2L6	38	2	1	2	1	7.648	2.523	2.25	0.273	2
ENSG00000156711	MAPK13	29	2	1	2	1	3.185	1.315	1.298	0.017	1
ENSG00000156787	TBC1D31	40	2	1	2	1	9.855	2.964	2.872	0.093	2
ENSG00000156802	ATAD2	34	2	1	2	1	5.212	1.598	1.432	0.167	2
ENSG00000156831	NSMCE2	37	2	1	2	1	0.001	1.314	1.314	0.001	1
ENSG00000156869	FRRS1	33	2	1	2	1	7.139	4.065	3.842	0.223	4
ENSG00000156958	GALK2	40	2	1	2	1	1.933	1.273	1.055	0.217	1
ENSG00000156966	B3GNT7	25	1	1	2	1	7.538	2.269	1.826	0.444	2
ENSG00000156970	BUB1B	31	2	1	2	1	17.042	2.783	2.567	0.216	2
ENSG00000156983	BRPF1	38	2	1	2	1	3.196	1.214	1.214	0	1
ENSG00000157077	ZFYVE9	40	2	1	2	1	7.87	2.072	1.985	0.087	2
ENSG00000157107	FCHO2	40	2	1	2	1	0.052	1.007	1.007	0	1
ENSG00000157111	TMEM171	36	1	1	2	1	5.469	3.015	2.999	0.016	3
ENSG00000157131	C8A	37	2	1	2	1	11.77	3.773	3.095	0.677	4
ENSG00000157168	NRG1	34	1	1	2	1	0	1.994	1.994	0	2
ENSG00000157214	STEAP2	35	2	1	2	1	0.995	3.983	3.982	0.001	4
ENSG00000157379	DHRS1	35	2	1	2	1	7.737	4.441	3.305	1.136	4
ENSG00000157388	CACNA1D	33	2	1	2	1	1.238	1.021	1.02	0.001	1
ENSG00000157404	KIT	36	2	1	2	1	4.192	5.671	5.476	0.196	5
ENSG00000157426	AASDH	40	2	1	2	1	23.658	4.524	4.268	0.256	3
ENSG00000157445	CACNA2D3	36	2	1	2	1	1	1	1	0	1
ENSG00000157450	RNF111	38	2	1	2	1	6.177	3.064	3.063	0.001	3
ENSG00000157500	APPL1	41	2	1	2	1	0.31	1.993	1.993	0	2
ENSG00000157540	DYRK1A	35	2	1	2	1	0.083	1.03	1.03	0	1
ENSG00000157734	SNX22	35	2	1	2	1	7.136	1.182	0.134	1.049	1
ENSG00000157766	ACAN	28	2	1	2	1	8.754	1.673	1.618	0.055	1
ENSG00000157796	WDR19	39	2	1	2	1	11.505	5.069	5.014	0.055	5
ENSG00000157881	PANK4	32	2	1	2	1	3.438	1.005	0.961	0.044	1
ENSG00000157895	C12orf43	35	2	1	1	1	3.821	2.143	1.255	0.887	2
ENSG00000157992	KRTCAP3	36	2	1	2	1	3.173	2.038	2.013	0.025	2
ENSG00000158050	DUSP2	25	2	1	2	1	2.502	1.011	0.068	0.943	1
ENSG00000158077	NLRP14	24	1	1	2	1	18.452	3.307	2.862	0.445	2
[truncated: 1,008 more rows]

## Sheet: Table_S26F
Table S26
Summed posterior probabilities of convergent and divergent substitutions among pairs of non-subterranean taxa. Abbreviations: PP – posterior probability.
(F) Mouse + rat and the common shrew.
Ensembl gene code	Gene name	#taxa	#Afrotheria (2)	#Guinea pig (1)	#Muridae (2)	#Common shrew (1)	Total PP divergence	Total PP convergence	Total PP parallel	Total PP strict convergence	#Sites PP > 0.5
ENSG00000001036	FUCA2	37	1	1	2	1	4.169	1.039	0.984	0.055	1
ENSG00000001461	NIPAL3	40	2	1	2	1	0.913	1.162	1.152	0.011	1
ENSG00000001497	LAS1L	35	2	1	2	1	10.479	2.551	2.453	0.098	2
ENSG00000001561	ENPP4	40	2	1	2	1	4.408	1.839	1.775	0.064	1
ENSG00000001617	SEMA3F	33	2	1	2	1	0.466	1.006	1.006	0	1
ENSG00000001626	CFTR	27	2	1	2	1	17.722	8.084	7.865	0.22	9
ENSG00000001630	CYP51A1	40	2	1	2	1	3.311	2.048	2.045	0.003	2
ENSG00000002919	SNX11	35	2	1	2	1	1.263	1.053	1.05	0.003	1
ENSG00000003147	ICA1	38	2	1	2	1	1.805	1.293	0.481	0.813	1
ENSG00000003393	ALS2	40	2	1	2	1	7.498	1.121	1.115	0.006	1
ENSG00000003436	TFPI	38	2	0	2	1	9.894	2.353	1.886	0.468	2
ENSG00000003509	NDUFAF7	39	2	1	2	1	12.635	9.104	8.552	0.552	9
ENSG00000004534	RBM6	40	2	1	2	1	6.767	1.947	1.922	0.025	2
ENSG00000004700	RECQL	40	2	1	2	1	7.345	3.932	3.821	0.112	4
ENSG00000004799	PDK4	37	2	1	2	1	0.97	2.032	2.024	0.008	2
ENSG00000004846	ABCB5	26	2	1	2	1	22.09	4.767	4.706	0.06	3
ENSG00000004948	CALCR	28	2	1	2	1	2.54	2.24	2.239	0.001	2
ENSG00000004975	DVL2	34	1	1	2	1	0.204	2.202	2.202	0	2
ENSG00000005020	SKAP2	39	2	1	2	1	3.788	2.069	1.154	0.915	2
ENSG00000005102	MEOX1	28	2	1	2	1	4.527	2.047	2.046	0.001	2
ENSG00000005156	LIG3	41	2	1	2	1	7.069	1.626	1.572	0.054	1
ENSG00000005175	RPAP3	38	2	1	2	1	12.129	3.21	3.195	0.015	3
ENSG00000005187	ACSM3	36	2	1	2	1	3.882	2.272	2.252	0.02	2
ENSG00000005339	CREBBP	35	2	1	2	1	0.044	1.082	1.075	0.007	1
ENSG00000005436	GCFC2	33	2	1	2	1	8.621	4.243	3.778	0.465	4
ENSG00000005469	CROT	40	2	1	2	1	7.967	1.83	1.58	0.25	1
ENSG00000005483	KMT2E	40	2	1	1	1	1.453	2.199	2.162	0.037	2
ENSG00000005700	IBTK	38	2	1	2	1	7.222	4.108	3.705	0.403	4
ENSG00000005810	MYCBP2	36	2	1	2	1	0.737	4.286	4.087	0.199	5
ENSG00000005812	FBXL3	41	2	1	2	1	0.013	1.973	1.971	0.001	2
ENSG00000005844	ITGAL	36	2	1	2	1	29.683	12.4	11.183	1.217	11
ENSG00000005884	ITGA3	36	2	1	2	1	4.259	1.326	1.287	0.039	1
ENSG00000006007	GDE1	39	2	1	2	1	3.509	1.095	0.293	0.803	1
ENSG00000006025	OSBPL7	35	2	1	2	1	0.209	1.008	0.042	0.966	1
ENSG00000006114	SYNRG	41	2	1	2	1	10.375	6.048	5.363	0.684	6
ENSG00000006634	DBF4	36	2	1	1	1	25.859	3.985	3.474	0.511	3
ENSG00000006638	TBXA2R	26	2	1	2	1	1.231	1.582	1.54	0.043	1
ENSG00000006747	SCIN	36	2	1	2	1	5.502	1.043	1.04	0.003	1
ENSG00000007171	NOS2	29	2	1	1	1	17.266	1.687	1.202	0.485	1
ENSG00000008226	DLEC1	33	2	1	1	1	46.12	4.989	4.096	0.893	1
ENSG00000008277	ADAM22	38	2	1	2	1	1.65	2.591	2.576	0.015	3
ENSG00000008282	SYPL1	39	1	1	2	1	2.018	1.429	1.392	0.037	1
ENSG00000008294	SPAG9	39	2	1	2	1	1.036	1.07	1.07	0	1
ENSG00000008311	AASS	40	2	1	2	1	7.017	2.792	2.758	0.034	3
ENSG00000008394	MGST1	40	2	1	2	1	0.04	1.006	0.994	0.012	1
ENSG00000008735	MAPK8IP2	35	2	1	2	1	4.544	1.009	1.008	0.001	1
ENSG00000008869	HEATR5B	37	2	1	2	1	7.668	2.507	2.468	0.039	1
ENSG00000009335	UBE3C	36	2	1	2	1	3.643	1.269	1.268	0	1
ENSG00000009413	REV3L	39	2	1	2	1	15.301	1.671	1.299	0.373	1
ENSG00000009694	TENM1	30	2	1	1	1	0.753	1.098	1.09	0.008	1
ENSG00000010072	SPRTN	38	2	1	2	1	3.076	1.898	1.846	0.052	2
ENSG00000010219	DYRK4	23	2	1	2	1	10.075	1.023	0.938	0.085	1
ENSG00000010256	UQCRC1	41	2	1	2	1	1.29	2.04	2.035	0.005	2
ENSG00000010270	STARD3NL	41	2	1	2	1	0.018	1.106	1.106	0	1
ENSG00000010310	GIPR	24	2	1	2	1	9.115	3.586	3.522	0.064	3
ENSG00000010319	SEMA3G	32	2	1	2	1	3.9	2.354	2.34	0.014	2
ENSG00000010322	NISCH	33	2	1	2	1	3.656	2.294	1.469	0.825	3
ENSG00000010327	STAB1	35	2	1	2	1	27.96	2.661	1.751	0.91	0
ENSG00000010818	HIVEP2	40	2	1	2	1	7.701	1.959	1.794	0.165	1
ENSG00000011114	BTBD7	35	2	1	2	1	2.018	1.945	1.937	0.008	2
ENSG00000011275	RNF216	40	2	1	2	1	9.037	2.037	2.023	0.015	2
ENSG00000011405	PIK3C2A	39	2	1	2	1	1.714	5.962	5.844	0.118	6
ENSG00000011426	ANLN	32	2	1	1	1	10.949	3.318	3.266	0.052	3
ENSG00000011465	DCN	41	2	1	2	1	2.482	3.033	3.03	0.004	3
ENSG00000011478	QPCTL	36	2	1	2	1	3.709	1.901	1.108	0.793	2
ENSG00000011523	CEP68	40	2	1	2	1	33.315	5.319	4.197	1.122	4
ENSG00000011600	TYROBP	37	2	1	2	1	1.118	1.065	0.07	0.995	1
ENSG00000012223	LTF	25	2	1	2	1	36.918	8.894	7.726	1.169	7
ENSG00000013016	EHD3	38	2	1	2	1	0.601	1.113	1.105	0.008	1
ENSG00000013288	MAN2B2	29	1	1	2	1	10.679	2.063	1.792	0.271	1
ENSG00000013561	RNF14	38	2	1	2	1	2.62	1.246	1.243	0.003	1
ENSG00000013583	HEBP1	40	2	1	2	1	0.776	2.114	2.113	0.001	2
ENSG00000013588	GPRC5A	37	2	1	2	1	4.844	1.66	1.545	0.115	1
ENSG00000014257	ACPP	30	2	1	2	1	6.059	1.345	1.323	0.023	1
ENSG00000015479	MATR3	41	2	1	2	1	0.164	1.025	1.02	0.005	1
ENSG00000016391	CHDH	36	2	1	2	1	2.977	2.134	2.108	0.026	2
ENSG00000016490	CLCA1	30	2	1	2	1	19.573	2.612	2.367	0.245	2
ENSG00000018236	CNTN1	38	2	1	2	1	2.83	1.223	1.223	0	1
ENSG00000020181	GPR124	32	2	1	2	1	1.999	2.435	2.33	0.105	2
ENSG00000020922	MRE11A	38	2	1	2	1	2.29	1.909	1.611	0.298	2
ENSG00000021488	SLC7A9	34	2	1	2	1	1.627	1.195	1.157	0.038	1
ENSG00000022840	RNF10	40	2	1	2	1	3.605	1.187	1.186	0	1
ENSG00000023191	RNH1	31	2	1	2	1	3.054	1.279	1.068	0.211	1
ENSG00000023330	ALAS1	38	2	1	2	1	3.168	1.201	1.171	0.03	1
ENSG00000023572	GLRX2	37	2	1	2	1	0.064	1.195	1.193	0.002	1
ENSG00000023839	ABCC2	37	2	1	2	1	28.539	4.215	3.351	0.863	3
ENSG00000023892	DEF6	29	2	1	2	1	1.76	1.27	1.27	0	1
ENSG00000024048	UBR2	40	2	1	2	1	12.564	14.434	14.037	0.397	18
ENSG00000024526	DEPDC1	28	1	1	2	1	8.184	4.031	3.888	0.144	4
ENSG00000025293	PHF20	39	2	1	2	1	8.131	3.442	3.437	0.004	3
ENSG00000025434	NR1H3	31	2	1	2	1	4.173	1.404	1.379	0.025	1
ENSG00000026508	CD44	39	2	1	2	1	10.124	3.755	2.746	1.009	4
ENSG00000027644	INSRR	28	2	1	2	1	9.146	1.516	1.493	0.023	1
ENSG00000027697	IFNGR1	40	2	1	2	1	19.745	3.946	2.671	1.275	2
ENSG00000027869	SH2D2A	26	2	1	2	1	10.096	1.953	1.887	0.066	2
ENSG00000028203	VEZT	40	2	1	2	1	3.651	2.753	2.59	0.164	2
ENSG00000028310	BRD9	36	2	1	2	1	0.193	2.018	2.017	0	2
ENSG00000029559	IBSP	30	1	1	2	1	5.312	1.09	1.084	0.006	1
ENSG00000029725	RABEP1	39	2	1	2	1	0.002	1.014	1.014	0	1
ENSG00000030066	NUP160	39	2	1	2	1	2.085	1.1	0.181	0.918	1
ENSG00000031081	ARHGAP31	40	2	1	2	1	8.309	2.757	2.386	0.371	3
ENSG00000032219	ARID4A	40	2	1	2	1	7.423	2.495	2.49	0.005	2
ENSG00000033122	LRRC7	33	2	1	2	1	0.459	2.843	2.817	0.027	3
ENSG00000033178	UBA6	37	2	1	2	1	6.586	3.853	3.58	0.273	3
ENSG00000033627	ATP6V0A1	40	2	1	2	1	2.011	1.993	1.993	0	2
ENSG00000034533	ASTE1	38	2	1	2	1	19.079	5.661	4.915	0.746	5
ENSG00000035499	DEPDC1B	29	2	1	2	1	0.167	1.001	0.991	0.01	1
ENSG00000035681	NSMAF	41	2	1	2	1	3.69	1.108	1.105	0.002	1
ENSG00000035928	RFC1	40	2	1	2	1	17.855	1.944	1.587	0.357	1
ENSG00000036549	ZZZ3	37	2	1	2	1	7.472	1.077	1.045	0.032	1
ENSG00000036565	SLC18A1	31	2	1	2	1	7.972	2.005	1.814	0.191	2
ENSG00000037757	MRI1	38	2	1	2	1	2.225	1.31	1.293	0.017	1
ENSG00000038210	PI4K2B	37	2	1	2	1	0.528	1.003	0.242	0.76	1
ENSG00000038295	TLL1	28	2	1	2	1	3.888	1.051	1.046	0.006	1
ENSG00000038358	EDC4	38	2	1	2	1	3.807	3.934	3.933	0.001	4
ENSG00000038427	VCAN	37	2	1	2	1	99.832	20.574	16.592	3.982	20
ENSG00000039068	CDH1	38	2	1	2	1	12.683	2.018	1.274	0.744	0
ENSG00000039319	ZFYVE16	34	2	1	2	1	32.405	6.528	6.14	0.388	6
ENSG00000039600	SOX30	28	2	1	2	1	7.205	8.166	8.072	0.093	7
ENSG00000039987	BEST2	25	2	1	2	1	2.373	1.062	1.059	0.003	1
ENSG00000040199	PHLPP2	36	2	1	2	1	5.666	3.211	3.101	0.11	3
ENSG00000040275	SPDL1	36	2	1	2	1	17.59	3.936	2.776	1.16	3
ENSG00000040531	CTNS	33	2	1	2	1	3.329	1.153	1.141	0.012	1
ENSG00000041802	LSG1	41	2	1	2	1	4.329	1.156	1.124	0.033	1
ENSG00000041982	TNC	33	2	1	2	1	6.692	4.475	3.72	0.755	3
ENSG00000042317	SPATA7	35	2	1	2	1	40.693	4.908	3.447	1.462	2
ENSG00000042445	RETSAT	39	2	1	2	1	7.552	5	4.316	0.685	5
ENSG00000042493	CAPG	37	2	1	2	1	0.084	1.945	1.945	0	2
ENSG00000042832	TG	25	2	1	1	1	66.963	21.876	20.27	1.606	20
ENSG00000043143	JADE2	37	2	1	2	1	6.579	2.025	2.016	0.009	2
ENSG00000043514	TRIT1	35	2	1	2	1	4.612	1.604	1.376	0.228	2
ENSG00000044090	CUL7	28	2	1	2	1	16.272	1.685	1.545	0.14	0
ENSG00000044446	PHKA2	38	2	1	2	1	5.649	1.9	1.29	0.61	2
ENSG00000044459	CNTLN	38	2	1	1	1	22.093	5.939	5.049	0.89	5
ENSG00000046604	DSG2	35	2	1	2	1	22.632	5.15	3.777	1.373	4
ENSG00000046651	OFD1	38	2	1	2	1	22.01	5.2	4.476	0.725	4
ENSG00000046889	PREX2	33	2	1	2	1	2.415	1.852	1.852	0	2
ENSG00000047346	FAM214A	40	2	1	2	1	10.175	2.405	2.23	0.175	1
ENSG00000047365	ARAP2	32	2	1	2	1	12.581	1.087	1.035	0.052	1
ENSG00000047457	CP	40	2	1	2	1	21.974	7.59	6.89	0.7	8
ENSG00000047617	ANO2	27	2	1	2	1	0.4	1.069	1.066	0.003	1
ENSG00000047621	C12orf4	40	2	1	2	1	1.558	1.858	1.857	0.001	2
ENSG00000047648	ARHGAP6	37	2	1	2	1	5.023	2.907	2.845	0.062	3
ENSG00000047662	FAM184B	29	2	1	2	1	9.343	1.063	0.914	0.149	0
ENSG00000047849	MAP4	32	1	1	2	1	3.444	1.223	1.17	0.054	1
ENSG00000047932	GOPC	41	2	1	2	1	0.935	1.026	1.026	0	1
ENSG00000048028	USP28	39	2	1	2	1	8.121	2.471	2.465	0.007	2
ENSG00000048462	TNFRSF17	34	2	1	2	1	7.494	1.088	0.941	0.146	1
ENSG00000048649	RSF1	40	1	1	2	1	16.372	7.697	7.471	0.226	7
ENSG00000048707	VPS13D	36	2	1	2	1	11.521	4.899	4.678	0.221	4
ENSG00000048991	R3HDM1	39	2	1	2	1	2.015	1.918	1.911	0.007	2
ENSG00000049130	KITLG	39	2	1	2	1	3.409	1.078	0.159	0.919	1
ENSG00000049883	PTCD2	41	2	1	2	1	5.75	1.122	0.943	0.178	1
ENSG00000050030	KIAA2022	30	2	1	2	1	15.776	5.573	5.539	0.035	5
ENSG00000050405	LIMA1	39	2	1	2	1	19.085	5.871	5.104	0.767	5
ENSG00000050426	LETMD1	39	2	1	2	1	7.974	2.115	2.114	0.001	2
ENSG00000050730	TNIP3	31	2	1	2	1	4.392	1.755	1.712	0.044	1
ENSG00000051382	PIK3CB	38	2	1	2	1	4.278	2.182	2.179	0.002	2
ENSG00000052749	RRP12	38	2	1	2	1	4.548	1.491	1.409	0.082	1
ENSG00000052795	FNIP2	28	1	1	2	1	15.164	2.366	1.922	0.444	1
ENSG00000053328	METTL24	36	2	1	2	1	1.797	1.082	1.068	0.014	1
ENSG00000053501	USE1	35	2	1	2	1	2.362	1.039	1.014	0.025	1
ENSG00000053747	LAMA3	30	2	1	2	1	37.928	13.841	11.657	2.184	2
ENSG00000054118	THRAP3	41	2	1	2	1	2.795	1.984	1.98	0.004	2
ENSG00000054282	SDCCAG8	37	2	1	2	1	6.987	1.267	1.179	0.089	1
ENSG00000054654	SYNE2	31	2	1	1	1	127.544	26.63	23.229	3.401	25
ENSG00000054690	PLEKHH1	39	2	1	2	1	15.335	3.995	3.877	0.119	4
ENSG00000054938	CHRDL2	28	2	1	2	1	6.461	1.504	1.489	0.014	1
ENSG00000055957	ITIH1	33	2	1	2	1	5.14	2.323	1.721	0.601	2
ENSG00000056277	ZNF280C	22	2	1	2	1	9.027	3.218	3.211	0.007	3
ENSG00000056558	TRAF1	30	2	1	2	1	4.121	1.131	1.13	0.001	1
ENSG00000056586	RC3H2	36	2	1	2	1	2.99	1.869	1.868	0	2
ENSG00000056736	IL17RB	34	2	1	2	1	14.074	1.492	1.205	0.288	1
ENSG00000057468	MSH4	30	2	1	2	1	2.892	1.142	1.026	0.115	2
ENSG00000057657	PRDM1	35	2	1	2	1	5.464	2.287	0.902	1.386	2
ENSG00000058056	USP13	38	2	1	2	1	1.417	1.162	1.161	0.001	1
ENSG00000058063	ATP11B	37	2	1	2	1	2.491	1.103	1.084	0.02	1
ENSG00000058453	CROCC	25	2	1	2	1	9.916	2.331	2.15	0.181	0
ENSG00000058729	RIOK2	41	2	1	2	1	18.384	5.134	4.774	0.36	4
ENSG00000058804	NDC1	41	2	1	2	1	4.87	4.775	4.727	0.048	5
ENSG00000059378	PARP12	39	2	1	2	1	3.305	1.146	0.667	0.479	1
ENSG00000059588	TARBP1	36	2	1	1	1	17.013	7.373	7.051	0.322	7
ENSG00000059691	PET112	40	2	1	2	1	6.721	2.363	2.325	0.038	2
ENSG00000059915	PSD	37	2	1	2	1	4.52	1.422	1.419	0.003	1
ENSG00000060140	STYK1	30	2	1	2	1	6.209	5.284	4.533	0.751	5
ENSG00000060237	WNK1	41	2	1	2	1	5.691	2.401	2.357	0.044	3
ENSG00000060656	PTPRU	31	2	1	2	1	2.276	1.092	0.131	0.962	1
ENSG00000060718	COL11A1	33	2	1	2	1	2.47	1.535	1.326	0.209	2
ENSG00000060749	QSER1	37	2	1	2	1	18.027	7.485	7.417	0.068	7
ENSG00000061938	TNK2	35	2	1	2	1	4.454	1.392	1.373	0.019	1
ENSG00000062716	VMP1	38	2	1	2	1	0.304	1.043	1.04	0.003	1
ENSG00000064012	CASP8	39	2	1	2	1	17.476	4.464	3.614	0.85	5
ENSG00000064102	ASUN	40	2	1	2	1	3.327	1.643	1.337	0.306	2
ENSG00000064225	ST3GAL6	39	2	1	2	1	5.373	3.023	2.86	0.164	3
ENSG00000064309	CDON	39	2	1	2	1	11.219	3.355	3.061	0.294	3
ENSG00000064545	TMEM161A	33	2	1	2	1	8.654	2.2	1.544	0.656	2
ENSG00000064607	SUGP2	37	2	1	2	1	8.661	2.064	1.888	0.177	2
ENSG00000064692	SNCAIP	36	2	1	2	1	5.127	7.001	5.379	1.621	9
ENSG00000064703	DDX20	37	1	1	2	1	13.007	2.544	1.867	0.676	2
ENSG00000064726	BTBD1	32	2	1	2	1	0.001	1	1	0	1
ENSG00000064933	PMS1	32	2	1	2	1	9.839	3.64	3.628	0.012	3
ENSG00000065060	UHRF1BP1	32	2	1	2	1	19.458	7.173	6.584	0.589	6
ENSG00000065150	IPO5	36	2	1	2	1	0.201	1.008	1.008	0	1
ENSG00000065183	WDR3	39	2	1	2	1	6.484	2.219	1.927	0.292	2
ENSG00000065243	PKN2	37	2	1	2	1	2.936	1.999	1.997	0.003	2
ENSG00000065325	GLP2R	29	2	1	2	1	9.418	1.348	1.209	0.139	0
ENSG00000065357	DGKA	39	2	1	2	1	7.047	1.646	1.612	0.034	1
ENSG00000065361	ERBB3	37	2	1	2	1	6.023	3.102	2.158	0.944	3
ENSG00000065485	PDIA5	39	2	1	1	1	4.269	2.483	2.468	0.015	2
ENSG00000065615	CYB5R4	41	2	1	2	1	6.506	1.277	1.27	0.007	1
ENSG00000065833	ME1	35	2	1	2	1	3.103	4.682	3.114	1.568	5
ENSG00000066084	DIP2B	36	2	1	2	1	0.004	1.085	1.085	0	1
ENSG00000066185	ZMYND12	40	2	1	2	1	9.23	1.261	0.815	0.446	1
ENSG00000066455	GOLGA5	41	2	1	2	1	8.339	1.806	1.728	0.078	1
ENSG00000066557	LRRC40	40	2	1	2	1	11.435	1.882	1.83	0.051	2
ENSG00000066651	TRMT11	39	2	1	2	1	0.254	1.81	1.624	0.185	2
ENSG00000066923	STAG3	28	2	1	2	1	23.284	9.812	9.725	0.087	10
ENSG00000066933	MYO9A	34	2	1	2	1	10.962	7.997	7.71	0.287	7
ENSG00000067225	PKM	34	2	1	1	1	3.41	2.084	1.686	0.398	2
ENSG00000067704	IARS2	41	2	1	2	1	19.318	8.86	7.874	0.987	10
ENSG00000067798	NAV3	34	2	1	2	1	6.391	1.933	1.925	0.008	2
ENSG00000068079	IFI35	39	2	1	2	1	4.755	1.945	1.924	0.021	2
ENSG00000068097	HEATR6	35	2	1	2	1	9.756	2.07	1.956	0.115	1
ENSG00000068400	GRIPAP1	34	2	1	2	1	3.664	1.701	1.699	0.002	1
ENSG00000068489	PRR11	29	2	1	2	1	4.559	1.463	1.205	0.257	1
ENSG00000068654	POLR1A	37	2	1	2	1	6.006	2.337	2.285	0.052	2
ENSG00000068793	CYFIP1	35	2	1	2	1	0.021	1.003	1.003	0	1
ENSG00000068878	PSME4	36	2	1	2	1	4.817	1.52	0.421	1.099	1
ENSG00000069122	GPR116	40	1	1	2	1	11.872	3.705	3.537	0.168	3
ENSG00000069206	ADAM7	30	2	1	2	1	19.944	5.194	4.895	0.299	5
ENSG00000069248	NUP133	37	2	1	2	1	2.775	2.641	2.592	0.049	3
ENSG00000069431	ABCC9	35	2	1	2	1	0.995	1.805	1.804	0.001	2
ENSG00000069535	MAOB	39	2	1	2	1	4.974	1.724	1.383	0.34	1
ENSG00000069702	TGFBR3	39	1	1	2	1	6.579	3.479	3.239	0.24	3
ENSG00000069712	KIAA1107	37	2	1	2	1	56.899	7.6	7.01	0.59	6
ENSG00000069943	PIGB	39	2	1	2	1	7.878	1.921	1.748	0.172	1
ENSG00000069998	CECR5	35	2	1	2	1	5.243	2.292	2.268	0.024	2
ENSG00000070019	GUCY2C	30	2	1	2	1	20.278	3.479	3.28	0.199	2
ENSG00000070061	IKBKAP	35	2	1	2	1	25.496	4.741	4.539	0.202	3
ENSG00000070182	SPTB	33	2	1	2	1	2.817	2.291	1.388	0.903	2
ENSG00000070269	TMEM260	40	2	1	2	1	4.663	4.408	4.149	0.259	4
ENSG00000070404	FSTL3	27	2	1	2	1	1.177	1.079	1.078	0.001	1
ENSG00000070610	GBA2	38	2	1	2	1	7.509	1.828	1.721	0.107	1
ENSG00000070778	PTPN21	35	1	1	2	1	3.424	1.287	1.274	0.014	1
ENSG00000070785	EIF2B3	40	2	1	2	1	1.472	1.162	1.16	0.002	1
ENSG00000070882	OSBPL3	37	2	1	2	1	0.639	2.33	2.242	0.088	2
ENSG00000071051	NCK2	30	2	1	2	1	0.005	1.002	1.002	0	1
ENSG00000071794	HLTF	40	2	1	2	1	3.195	2.196	2.191	0.005	2
ENSG00000071967	CYBRD1	39	2	1	2	1	3.735	2.379	2.339	0.04	2
ENSG00000071991	CDH19	28	2	1	2	1	37.688	7.484	6.702	0.782	7
ENSG00000072134	EPN2	39	2	1	2	1	2.43	1.076	0.324	0.752	1
ENSG00000072210	ALDH3A2	39	2	1	2	1	0.676	1.1	1.059	0.041	1
ENSG00000072274	TFRC	37	2	1	2	1	12.462	7.584	6.51	1.074	8
ENSG00000072310	SREBF1	34	2	1	2	1	3.103	1.141	1.106	0.034	1
ENSG00000072422	RHOBTB1	39	2	1	2	1	3.062	1.142	1.117	0.025	1
ENSG00000072571	HMMR	30	2	1	1	1	24.39	5.167	4.558	0.608	6
ENSG00000072609	CHFR	40	2	1	2	1	3.48	1.997	1.293	0.703	2
ENSG00000072818	ACAP1	30	2	1	2	1	2.534	1.948	1.946	0.002	2
ENSG00000073146	MOV10L1	27	2	1	2	1	9.737	1.244	1.083	0.161	1
ENSG00000073614	KDM5A	38	2	1	1	1	0.002	1.805	1.805	0.001	2
ENSG00000073711	PPP2R3A	38	2	1	2	1	5.997	1.875	1.81	0.065	1
ENSG00000073737	DHRS9	30	1	1	2	1	2.246	1.638	1.231	0.408	2
ENSG00000073803	MAP3K13	37	2	1	2	1	11.26	2.78	2.726	0.054	2
ENSG00000073849	ST6GAL1	40	2	1	2	1	7.603	2.666	1.652	1.014	2
ENSG00000074696	PTPLAD1	40	2	1	2	1	4.076	4.26	3.859	0.401	4
ENSG00000074755	ZZEF1	37	2	1	2	1	7.912	1.476	1.449	0.027	1
ENSG00000074803	SLC12A1	35	2	1	2	1	1.578	1.061	1.05	0.011	1
ENSG00000074855	ANO8	31	2	1	2	1	1.931	1.312	1.241	0.071	0
ENSG00000075151	EIF4G3	39	2	1	2	1	18.11	4.837	3.815	1.022	6
ENSG00000075239	ACAT1	41	2	1	2	1	1.403	1.644	1.245	0.398	1
ENSG00000075290	WNT8B	27	1	1	2	1	0	1	1	0	1
ENSG00000075292	ZNF638	38	2	1	2	1	17.11	7.243	6.115	1.128	7
ENSG00000075420	FNDC3B	40	2	1	2	1	1.209	1.889	1.395	0.495	2
ENSG00000075568	TMEM131	37	2	1	2	1	5.672	1.727	1.684	0.043	2
ENSG00000075643	MOCOS	38	2	1	2	1	17.348	3.074	2.545	0.529	1
ENSG00000075651	PLD1	37	2	1	2	1	7.279	1.386	1.317	0.069	1
ENSG00000075702	WDR62	30	2	1	1	1	18.406	3.574	3.116	0.459	3
ENSG00000075711	DLG1	37	2	1	2	1	3.011	3.071	3.071	0	3
ENSG00000075826	SEC31B	29	2	1	2	1	17.208	4.05	3.588	0.463	4
ENSG00000075856	SART3	40	2	1	2	1	4.692	1.304	1.184	0.12	1
ENSG00000076003	MCM6	41	2	1	2	1	2.65	1.107	1.094	0.013	1
ENSG00000076258	FMO4	33	2	1	2	1	8.305	2.304	2.065	0.239	1
ENSG00000076555	ACACB	32	2	1	2	1	12.37	4.387	4.23	0.158	4
ENSG00000076706	MCAM	37	2	1	2	1	11.885	4.615	4.3	0.315	4
ENSG00000076716	GPC4	38	2	1	2	1	1.984	1.104	1.083	0.021	1
ENSG00000076770	MBNL3	30	2	1	2	1	6.1	4.683	4.655	0.029	5
ENSG00000076864	RAP1GAP	36	2	1	2	1	1.436	1.047	1.047	0	1
ENSG00000076984	MAP2K7	34	2	1	2	1	0.202	1.963	1.961	0.002	2
ENSG00000077063	CTTNBP2	35	2	1	2	1	4.639	9.296	8.61	0.686	8
ENSG00000077232	DNAJC10	39	2	1	2	1	5.135	2.039	2.005	0.035	2
ENSG00000077274	CAPN6	29	2	1	2	1	0.001	1.967	1.967	0	2
ENSG00000077458	FAM76B	34	2	1	2	1	0.091	1.027	1.027	0	1
ENSG00000077498	TYR	27	2	1	2	1	5.367	6.543	6.396	0.147	6
ENSG00000077585	GPR137B	38	2	1	2	1	1.008	1.001	1.001	0	1
[truncated: 2,835 more rows]

## Sheet: Table_S27
Table S27
[truncated: 1,484 more rows]

## Sheet: Table_S28
Table S28
[truncated: 301 more rows]

## Sheet: Table_S29
Table S29
[truncated: 355 more rows]
