# Supplementary material for: Limited Evidence for Parallel Molecular Adaptations Associated with the Subterranean Niche in Mammals: A Comparative Study of Three Superorders
Source: Mol Biol Evol. 2018 Aug 20;35(10):2544–59. doi: 10.1093/molbev/msy161 (PMC6188548; doi:10.1093/molbev/msy161)
Supplement: Supplementary Data [file msy161_supp.zip › Supplementary_table_S30_Count_BP_Convergent_results.xlsx]

## Sheet: Table S30A
Table S30(A) Pivot table of enriched BP GO terms based on 'convergent' genes found across subterranean taxon pairs
Enriched BP term	Count
adaptive immune response	6
adaptive immune response based on somatic recombination of immune receptors built from immunoglobuli...	6
biological adhesion	6
cell adhesion	6
complement activation	6
cytokine production	6
humoral immune response	6
humoral immune response mediated by circulating immunoglobulin	6
immune effector process	6
inflammatory response	6
interferon-gamma production	6
lymphocyte mediated immunity	6
M phase	6
M phase of meiotic cell cycle	6
meiosis	6
meiotic cell cycle	6
positive regulation of adaptive immune response	6
positive regulation of adaptive immune response based on somatic recombination of immune receptors b...	6
positive regulation of immune effector process	6
positive regulation of immune system process	6
positive regulation of leukocyte mediated immunity	6
positive regulation of lymphocyte mediated immunity	6
protein activation cascade	6
regulation of acute inflammatory response	6
regulation of adaptive immune response	6
regulation of adaptive immune response based on somatic recombination of immune receptors built from...	6
regulation of complement activation	6
regulation of defense response	6
regulation of defense response to virus by host	6
regulation of humoral immune response	6
regulation of immune effector process	6
regulation of immune response	6
regulation of interferon-gamma production	6
regulation of protein activation cascade	6
response to bacterium	6
response to biotic stimulus	6
response to other organism	6
acute inflammatory response	5
B cell mediated immunity	5
cell activation involved in immune response	5
cell killing	5
cellular response to cytokine stimulus	5
cytokine secretion	5
defense response	5
defense response to bacterium	5
detection of external stimulus	5
immune response	5
immunoglobulin mediated immune response	5
innate immune response	5
interleukin-1 production	5
leukocyte activation involved in immune response	5
leukocyte mediated cytotoxicity	5
leukocyte mediated immunity	5
meiosis I	5
monocarboxylic acid transport	5
positive regulation of immune response	5
positive regulation of interferon-gamma production	5
positive regulation of leukocyte mediated cytotoxicity	5
positive regulation of lymphocyte proliferation	5
positive regulation of mononuclear cell proliferation	5
positive regulation of T cell mediated immunity	5
regulation of cell killing	5
regulation of cytokine secretion	5
regulation of inflammatory response	5
regulation of leukocyte mediated cytotoxicity	5
regulation of leukocyte mediated immunity	5
regulation of lymphocyte mediated immunity	5
regulation of protein processing	5
regulation of systemic arterial blood pressure by circulatory renin-angiotensin	5
response to cytokine stimulus	5
response to interferon-gamma	5
response to wounding	5
T cell mediated cytotoxicity	5
T cell mediated immunity	5
bile acid metabolic process	4
cell cycle phase	4
centrosome duplication	4
cytokine-mediated signaling pathway	4
defense response to virus	4
detection of stimulus	4
digestion	4
double-strand break repair	4
inorganic anion transport	4
integrin-mediated signaling pathway	4
interleukin-12 production	4
interleukin-8 production	4
lymphocyte activation involved in immune response	4
lymphocyte proliferation	4
male meiosis	4
microtubule-based process	4
mononuclear cell proliferation	4
myeloid leukocyte mediated immunity	4
negative regulation of multicellular organismal process	4
positive regulation of cell killing	4
positive regulation of chemokine production	4
positive regulation of cytokine production	4
positive regulation of cytokine secretion	4
positive regulation of inflammatory response	4
positive regulation of leukocyte proliferation	4
positive regulation of response to external stimulus	4
positive regulation of T cell proliferation	4
positive regulation of transcription factor import into nucleus	4
protein secretion	4
regulation of blood coagulation	4
regulation of coagulation	4
regulation of cytokine production	4
regulation of cytokine-mediated signaling pathway	4
regulation of hemostasis	4
regulation of interleukin-8 production	4
regulation of leukocyte activation	4
regulation of lymphocyte proliferation	4
regulation of mononuclear cell proliferation	4
regulation of response to cytokine stimulus	4
regulation of response to external stimulus	4
regulation of systemic arterial blood pressure by renin-angiotensin	4
regulation of T cell mediated immunity	4
regulation of wound healing	4
response to radiation	4
response to virus	4
steroid metabolic process	4
synapsis	4
T cell proliferation	4
T-helper 1 type immune response	4
activated T cell proliferation	3
anatomical structure homeostasis	3
anion transport	3
B cell activation	3
cell activation	3
cell chemotaxis	3
cellular hormone metabolic process	3
cellular response to type I interferon	3
chemokine production	3
cholesterol metabolic process	3
chromosome organization involved in meiosis	3
cytokine biosynthetic process	3
cytokine metabolic process	3
detection of visible light	3
ethanolamine-containing compound metabolic process	3
fatty acid transport	3
gamete generation	3
G-protein coupled receptor signaling pathway	3
homeostasis of number of cells within a tissue	3
homophilic cell adhesion	3
icosanoid secretion	3
immune system process	3
induction of apoptosis	3
induction of programmed cell death	3
inflammatory response to antigenic stimulus	3
interferon-beta production	3
interleukin-1 beta production	3
interleukin-17 production	3
interleukin-6 production	3
leukocyte activation	3
leukocyte migration	3
leukocyte proliferation	3
lipid catabolic process	3
multicellular organism reproduction	3
multicellular organismal catabolic process	3
multicellular organismal reproductive process	3
multi-organism process	3
negative regulation of protein catabolic process	3
organic acid transport	3
organic substance transport	3
phospholipid transport	3
phototransduction	3
phototransduction, visible light	3
positive regulation of cell activation	3
positive regulation of cytokine biosynthetic process	3
positive regulation of interferon-beta production	3
positive regulation of interleukin-12 production	3
positive regulation of interleukin-6 production	3
positive regulation of leukocyte activation	3
positive regulation of lymphocyte activation	3
positive regulation of nitric oxide biosynthetic process	3
positive regulation of phagocytosis	3
positive regulation of protein secretion	3
regulation of alpha-beta T cell activation	3
regulation of alpha-beta T cell differentiation	3
regulation of bone mineralization	3
regulation of cell activation	3
regulation of chemokine production	3
regulation of immune system process	3
regulation of interferon-beta production	3
regulation of interleukin-12 production	3
regulation of interleukin-17 production	3
regulation of interleukin-6 production	3
regulation of leukocyte proliferation	3
regulation of protein secretion	3
regulation of response to stress	3
regulation of T cell mediated cytotoxicity	3
regulation of triglyceride metabolic process	3
response to gamma radiation	3
response to ionizing radiation	3
response to light stimulus	3
response to stress	3
response to type I interferon	3
retinoid metabolic process	3
sexual reproduction	3
sterol metabolic process	3
T cell activation involved in immune response	3
tissue homeostasis	3
type I interferon production	3
type I interferon-mediated signaling pathway	3
activation of immune response	2
B cell activation involved in immune response	2
B cell proliferation	2
bile acid biosynthetic process	2
blood coagulation	2
blood coagulation, fibrin clot formation	2
calcium ion homeostasis	2
calcium-mediated signaling	2
carboxylic acid transport	2
cell cycle process	2
cellular calcium ion homeostasis	2
cellular divalent inorganic cation homeostasis	2
cellular lipid catabolic process	2
chloride transport	2
chromosome segregation	2
cilium morphogenesis	2
coagulation	2
detection of abiotic stimulus	2
detection of light stimulus	2
development of primary male sexual characteristics	2
diterpenoid metabolic process	2
epithelial cell migration	2
epithelium migration	2
extracellular matrix organization	2
extracellular structure organization	2
fibrinolysis	2
genitalia development	2
glomerular filtration	2
glycerolipid catabolic process	2
hemostasis	2
hormone biosynthetic process	2
hormone metabolic process	2
hydrogen peroxide metabolic process	2
icosanoid transport	2
inositol lipid-mediated signaling	2
interleukin-10 production	2
interleukin-4 production	2
ion homeostasis	2
leukocyte cell-cell adhesion	2
leukocyte chemotaxis	2
leukocyte differentiation	2
lipid localization	2
lipid transport	2
long-chain fatty acid transport	2
lymphocyte activation	2
macrophage activation	2
maintenance of location	2
male gamete generation	2
male genitalia development	2
male sex differentiation	2
membrane protein ectodomain proteolysis	2
metal ion homeostasis	2
modification of morphology or physiology of other organism	2
multicellular organismal homeostasis	2
negative regulation of blood coagulation	2
negative regulation of chromosome organization	2
negative regulation of coagulation	2
negative regulation of cytokine production	2
negative regulation of hemostasis	2
negative regulation of immune system process	2
negative regulation of ossification	2
negative regulation of protein secretion	2
nitric oxide biosynthetic process	2
organic anion transport	2
peptide cross-linking	2
phosphatidylcholine metabolic process	2
phosphatidylinositol-mediated signaling	2
placenta development	2
platelet degranulation	2
platelet-derived growth factor receptor signaling pathway	2
positive regulation of alpha-beta T cell activation	2
positive regulation of blood coagulation	2
positive regulation of calcium-mediated signaling	2
positive regulation of coagulation	2
positive regulation of defense response	2
positive regulation of hemostasis	2
positive regulation of lipid metabolic process	2
positive regulation of lymphocyte differentiation	2
positive regulation of multicellular organismal process	2
positive regulation of NF-kappaB transcription factor activity	2
positive regulation of production of molecular mediator of immune response	2
positive regulation of steroid metabolic process	2
positive regulation of T cell activation	2
positive regulation of T cell differentiation	2
positive regulation of tumor necrosis factor production	2
positive regulation of type I interferon production	2
protein maturation	2
protein processing	2
reactive oxygen species metabolic process	2
regulation of angiogenesis	2
regulation of B cell mediated immunity	2
regulation of B cell proliferation	2
regulation of biomineral tissue development	2
regulation of body fluid levels	2
regulation of CD4-positive, alpha-beta T cell activation	2
regulation of CD4-positive, alpha-beta T cell differentiation	2
regulation of cytokine biosynthetic process	2
regulation of cytokine production involved in immune response	2
regulation of epithelial cell migration	2
regulation of immunoglobulin mediated immune response	2
regulation of innate immune response	2
regulation of interleukin-1 production	2
regulation of interleukin-10 production	2
regulation of lymphocyte activation	2
regulation of lymphocyte differentiation	2
regulation of multi-organism process	2
regulation of T cell activation	2
regulation of T cell differentiation	2
regulation of T cell proliferation	2
regulation of toll-like receptor signaling pathway	2
regulation of type I interferon-mediated signaling pathway	2
renal filtration	2
response to external stimulus	2
response to UV	2
sensory perception	2
sensory perception of light stimulus	2
spermatogenesis	2
steroid biosynthetic process	2
superoxide metabolic process	2
T cell activation	2
terpenoid metabolic process	2
tissue migration	2
vasodilation	2
visual perception	2
acid secretion	1
actin cytoskeleton reorganization	1
actin filament-based movement	1
alcohol metabolic process	1
alpha-beta T cell activation	1
alpha-beta T cell differentiation	1
alpha-beta T cell proliferation	1
androgen metabolic process	1
ATP catabolic process	1
ATP metabolic process	1
B cell apoptotic process	1
bicarbonate transport	1
biomineral tissue development	1
blastocyst development	1
blood vessel development	1
blood vessel morphogenesis	1
bone mineralization	1
C21-steroid hormone biosynthetic process	1
C21-steroid hormone metabolic process	1
calcium ion transmembrane transport	1
calcium ion transport	1
cation homeostasis	1
CD4-positive, alpha-beta T cell activation	1
CD4-positive, alpha-beta T cell differentiation	1
cell motility	1
cell proliferation	1
cell surface receptor signaling pathway	1
cell-cell adhesion	1
cell-substrate junction assembly	1
cellular cation homeostasis	1
cellular component maintenance	1
cellular component movement	1
cellular defense response	1
cellular metal ion homeostasis	1
cellular process involved in reproduction	1
cellular response to abiotic stimulus	1
cellular response to alkaloid	1
cellular response to biotic stimulus	1
cellular response to chemical stimulus	1
cellular response to dsRNA	1
cellular response to hydrogen peroxide	1
cellular response to organic substance	1
centrosome cycle	1
centrosome organization	1
cholesterol homeostasis	1
chromosome localization	1
cilium assembly	1
cilium movement	1
cytokine production involved in immune response	1
cytokinesis	1
cytoplasmic pattern recognition receptor signaling pathway	1
cytoskeleton organization	1
cytosolic calcium ion homeostasis	1
defense response to Gram-positive bacterium	1
dephosphorylation	1
detection of chemical stimulus	1
detection of mechanical stimulus	1
development of primary sexual characteristics	1
developmental process involved in reproduction	1
dicarboxylic acid transport	1
digestive system process	1
disruption of cells of other organism	1
divalent inorganic cation homeostasis	1
DNA alkylation	1
DNA damage response, signal transduction resulting in induction of apoptosis	1
DNA metabolic process	1
DNA methylation	1
DNA recombination	1
DNA repair	1
DNA-dependent DNA replication	1
double-strand break repair via homologous recombination	1
elevation of cytosolic calcium ion concentration	1
embryonic digestive tract development	1
embryonic placenta development	1
endocrine process	1
endothelial cell apoptotic process	1
ERK1 and ERK2 cascade	1
extracellular matrix disassembly	1
fat-soluble vitamin metabolic process	1
fatty acid metabolic process	1
female meiosis	1
fertilization	1
fibroblast apoptotic process	1
fibroblast migration	1
G2/M transition of mitotic cell cycle	1
glomerulus development	1
glutamine metabolic process	1
glycerolipid metabolic process	1
hemopoiesis	1
hyaluronan metabolic process	1
icosanoid biosynthetic process	1
icosanoid metabolic process	1
immune response-regulating signaling pathway	1
immunoglobulin production	1
immunoglobulin production involved in immunoglobulin mediated immune response	1
induction of apoptosis by intracellular signals	1
intermediate filament cytoskeleton organization	1
intermediate filament-based process	1
isoprenoid metabolic process	1
isotype switching	1
JAK-STAT cascade	1
killing of cells of other organism	1
leukocyte apoptotic process	1
leukotriene metabolic process	1
lipid homeostasis	1
lipid oxidation	1
localization of cell	1
long-chain fatty acid metabolic process	1
lymphocyte apoptotic process	1
lymphocyte costimulation	1
macrophage chemotaxis	1
macrophage differentiation	1
maintenance of location in cell	1
microtubule cytoskeleton organization	1
microtubule organizing center organization	1
microtubule polymerization or depolymerization	1
microtubule-based movement	1
mismatch repair	1
mitochondrial translation	1
mitotic metaphase/anaphase transition	1
modification by symbiont of host morphology or physiology	1
modification of morphology or physiology of other organism involved in symbiotic interaction	1
monocarboxylic acid metabolic process	1
multicellular organismal metabolic process	1
multicellular organismal process	1
myeloid cell activation involved in immune response	1
myeloid leukocyte activation	1
myeloid leukocyte differentiation	1
natural killer cell activation	1
negative regulation of cell-matrix adhesion	1
negative regulation of cell-substrate adhesion	1
negative regulation of cellular response to insulin stimulus	1
negative regulation of cyclin-dependent protein kinase activity	1
negative regulation of cytokine biosynthetic process	1
negative regulation of defense response	1
negative regulation of immune effector process	1
negative regulation of leukocyte apoptotic process	1
negative regulation of mitotic cell cycle	1
negative regulation of reproductive process	1
negative regulation of smooth muscle cell proliferation	1
negative regulation of T cell proliferation	1
negative regulation of type I interferon production	1
negative regulation of viral genome replication	1
negative regulation of viral reproduction	1
neuropeptide signaling pathway	1
neutrophil mediated immunity	1
nitric oxide metabolic process	1
nucleus localization	1
nucleus organization	1
oogenesis	1
patterning of blood vessels	1
peptidyl-glutamic acid modification	1
phosphatidic acid biosynthetic process	1
phosphatidic acid metabolic process	1
phosphatidylglycerol metabolic process	1
phosphatidylinositol 3-kinase cascade	1
phosphatidylinositol-3-phosphate biosynthetic process	1
phosphatidylserine metabolic process	1
phospholipid catabolic process	1
photoreceptor cell development	1
plasma lipoprotein particle organization	1
platelet activation	1
positive regulation of angiogenesis	1
positive regulation of apoptotic process	1
positive regulation of B cell activation	1
positive regulation of calcium ion transport into cytosol	1
positive regulation of cell-matrix adhesion	1
positive regulation of chemotaxis	1
positive regulation of cytokine production involved in immune response	1
positive regulation of cytokine-mediated signaling pathway	1
positive regulation of epithelial cell migration	1
positive regulation of ERK1 and ERK2 cascade	1
positive regulation of fibroblast proliferation	1
positive regulation of GTPase activity	1
positive regulation of homeostatic process	1
positive regulation of leukocyte migration	1
positive regulation of lipid biosynthetic process	1
positive regulation of phosphatidylinositol 3-kinase cascade	1
positive regulation of positive chemotaxis	1
positive regulation of programmed cell death	1
positive regulation of protein import into nucleus	1
positive regulation of protein transport	1
positive regulation of Ras GTPase activity	1
positive regulation of reactive oxygen species metabolic process	1
positive regulation of response to cytokine stimulus	1
positive regulation of response to stimulus	1
positive regulation of Rho GTPase activity	1
positive regulation of smooth muscle contraction	1
positive regulation of tissue remodeling	1
positive regulation of transmembrane transport	1
positive regulation of tyrosine phosphorylation of STAT protein	1
positive regulation of vasodilation	1
positive regulation vascular endothelial growth factor production	1
production of molecular mediator involved in inflammatory response	1
production of molecular mediator of immune response	1
protein kinase C-activating G-protein coupled receptor signaling pathway	1
protein O-linked glycosylation	1
protein-lipid complex subunit organization	1
Ras protein signal transduction	1
reciprocal DNA recombination	1
reciprocal meiotic recombination	1
recombinational repair	1
regulation of actin cytoskeleton reorganization	1
regulation of actin filament bundle assembly	1
regulation of biological quality	1
regulation of blood pressure	1
regulation of calcium-mediated signaling	1
regulation of cell migration	1
regulation of cell proliferation	1
regulation of cell-matrix adhesion	1
regulation of cell-substrate junction assembly	1
regulation of chromosome organization	1
regulation of chromosome segregation	1
regulation of DNA metabolic process	1
regulation of DNA recombination	1
regulation of focal adhesion assembly	1
regulation of heart rate	1
regulation of leukocyte chemotaxis	1
regulation of leukocyte migration	1
regulation of lipid catabolic process	1
regulation of lipid metabolic process	1
regulation of lipid transport	1
regulation of lipoprotein lipase activity	1
regulation of lymphocyte apoptotic process	1
regulation of mitotic metaphase/anaphase transition	1
regulation of multicellular organismal process	1
regulation of muscle contraction	1
regulation of nitric oxide biosynthetic process	1
regulation of phagocytosis	1
regulation of phosphatidylinositol 3-kinase cascade	1
regulation of plasma lipoprotein particle levels	1
regulation of platelet activation	1
regulation of positive chemotaxis	1
regulation of production of molecular mediator of immune response	1
regulation of Ras protein signal transduction	1
regulation of reactive oxygen species metabolic process	1
regulation of response to biotic stimulus	1
regulation of Rho protein signal transduction	1
regulation of small GTPase mediated signal transduction	1
regulation of smooth muscle contraction	1
regulation of symbiosis, encompassing mutualism through parasitism	1
regulation of systemic arterial blood pressure	1
regulation of systemic arterial blood pressure by hormone	1
regulation of systemic arterial blood pressure mediated by a chemical signal	1
regulation of T-helper cell differentiation	1
regulation of triglyceride biosynthetic process	1
regulation of tumor necrosis factor production	1
regulation of tyrosine phosphorylation of Stat5 protein	1
regulation of vascular endothelial growth factor production	1
regulation of vascular permeability	1
regulation of vasodilation	1
reproduction	1
reproductive process	1
reproductive structure development	1
reproductive system development	1
response to abiotic stimulus	1
response to ATP	1
response to DNA damage stimulus	1
response to drug	1
response to exogenous dsRNA	1
response to lipid	1
response to lipopolysaccharide	1
response to stimulus	1
retina development in camera-type eye	1
retina vasculature development in camera-type eye	1
Rho protein signal transduction	1
rhythmic behavior	1
rRNA metabolic process	1
secondary metabolic process	1
second-messenger-mediated signaling	1
secretion	1
sensory perception of taste	1
sequestering of metal ion	1
skeletal system morphogenesis	1
somatic cell DNA recombination	1
somatic diversification of immune receptors via germline recombination within a single locus	1
somatic diversification of immunoglobulins	1
somatic diversification of immunoglobulins involved in immune response	1
somatic recombination of immunoglobulin gene segments	1
somatic recombination of immunoglobulin genes involved in immune response	1
spindle assembly	1
spindle organization	1
sterol homeostasis	1
syncytium formation	1
T cell costimulation	1
T cell differentiation	1
T cell selection	1
transition metal ion transport	1
tumor necrosis factor production	1
tumor necrosis factor superfamily cytokine production	1
tyrosine phosphorylation of Stat5 protein	1
unsaturated fatty acid biosynthetic process	1
unsaturated fatty acid metabolic process	1
vascular endothelial growth factor production	1
vascular process in circulatory system	1
vasculature development	1
ventricular septum development	1
very long-chain fatty acid metabolic process	1
vitamin metabolic process	1
wound healing	1

## Sheet: Table S30B
Table S30(B) Pivot table of enriched BP GO terms based on 'convergent' genes found across non-subterranean 'control' taxon pairs
Enriched BP term	Count
biological adhesion	6
cell adhesion	6
complement activation	6
humoral immune response	6
inflammatory response	6
meiosis I	6
meiotic cell cycle	6
meiotic cell cycle process	6
meiotic nuclear division	6
protein activation cascade	6
regulation of complement activation	6
regulation of humoral immune response	6
regulation of protein activation cascade	6
regulation of protein maturation	6
regulation of protein processing	6
cellular response to cytokine stimulus	5
chromosome segregation	5
cilium movement	5
cytokine-mediated signaling pathway	5
digestion	5
DNA conformation change	5
DNA repair	5
gamete generation	5
humoral immune response mediated by circulating immunoglobulin	5
lipid catabolic process	5
male gamete generation	5
meiotic chromosome segregation	5
membrane lipid catabolic process	5
microtubule-based process	5
multicellular organism reproduction	5
multicellular organismal reproductive process	5
multi-organism reproductive process	5
nuclear chromosome segregation	5
organic hydroxy compound metabolic process	5
positive regulation of cell killing	5
positive regulation of interferon-beta production	5
positive regulation of leukocyte mediated cytotoxicity	5
positive regulation of lymphocyte mediated immunity	5
positive regulation of transcription factor import into nucleus	5
regulation of cell killing	5
regulation of inflammatory response	5
regulation of leukocyte mediated cytotoxicity	5
regulation of T cell mediated cytotoxicity	5
response to cytokine	5
sexual reproduction	5
single organism reproductive process	5
spermatogenesis	5
sphingolipid catabolic process	5
adaptive immune response	4
anatomical structure homeostasis	4
cell killing	4
cellular lipid catabolic process	4
centromere complex assembly	4
cholesterol homeostasis	4
chromosome organization involved in meiotic cell cycle	4
defense response to bacterium	4
DNA packaging	4
DNA-dependent DNA replication	4
double-strand break repair	4
homologous chromosome segregation	4
integrin-mediated signaling pathway	4
interleukin-17 production	4
leukocyte mediated cytotoxicity	4
leukocyte migration	4
lipid localization	4
lipid transport	4
membrane protein proteolysis	4
nuclear division	4
organic hydroxy compound biosynthetic process	4
organic hydroxy compound transport	4
plasma lipoprotein particle organization	4
positive regulation of adaptive immune response	4
positive regulation of adaptive immune response based on somatic recombination of immune receptors b...	4
positive regulation of blood coagulation	4
positive regulation of coagulation	4
positive regulation of cytokine production	4
positive regulation of hemostasis	4
positive regulation of leukocyte mediated immunity	4
protein maturation	4
protein processing	4
protein-lipid complex subunit organization	4
regulation of acute inflammatory response	4
regulation of adaptive immune response	4
regulation of blood coagulation	4
regulation of hemostasis	4
regulation of interleukin-17 production	4
regulation of plasma lipoprotein particle levels	4
regulation of T cell mediated immunity	4
regulation of wound healing	4
reproduction	4
reproductive process	4
T cell mediated cytotoxicity	4
T cell mediated immunity	4
tissue homeostasis	4
acute inflammatory response	3
adaptive immune response based on somatic recombination of immune receptors built from immunoglobuli...	3
amino acid activation	3
aminoglycan catabolic process	3
bicarbonate transport	3
bile acid metabolic process	3
blood coagulation, fibrin clot formation	3
cell-cell adhesion via plasma-membrane adhesion molecules	3
centriole assembly	3
centriole replication	3
centrosome duplication	3
cholesterol efflux	3
cholesterol transport	3
chromatin remodeling at centromere	3
cilium organization	3
defense response to other organism	3
detection of stimulus	3
developmental process involved in reproduction	3
DNA metabolic process	3
flagellated sperm motility	3
histone exchange	3
homophilic cell adhesion via plasma membrane adhesion molecules	3
hormone metabolic process	3
interferon-beta production	3
interleukin-10 production	3
interleukin-12 production	3
lipid homeostasis	3
lymphocyte mediated immunity	3
maintenance of location	3
male genitalia development	3
male meiosis	3
membrane protein ectodomain proteolysis	3
microtubule cytoskeleton organization	3
mitochondrial RNA metabolic process	3
mitotic nuclear division	3
mitotic sister chromatid segregation	3
multicellular organismal homeostasis	3
natural killer cell mediated cytotoxicity	3
natural killer cell mediated immunity	3
ncRNA metabolic process	3
negative regulation of multi-organism process	3
organelle fission	3
phosphatidylcholine metabolic process	3
phospholipid catabolic process	3
photoreceptor cell maintenance	3
plasma lipoprotein particle clearance	3
positive regulation of angiogenesis	3
positive regulation of cytokine biosynthetic process	3
positive regulation of immune effector process	3
positive regulation of interleukin-12 production	3
positive regulation of interleukin-6 production	3
positive regulation of lipid localization	3
positive regulation of tumor necrosis factor production	3
positive regulation of tumor necrosis factor superfamily cytokine production	3
regulation of B cell mediated immunity	3
regulation of immunoglobulin mediated immune response	3
regulation of interferon-beta production	3
regulation of interleukin-10 production	3
regulation of interleukin-12 production	3
regulation of interleukin-6 production	3
regulation of leukocyte differentiation	3
regulation of lymphocyte mediated immunity	3
regulation of Ras protein signal transduction	3
regulation of response to external stimulus	3
regulation of response to wounding	3
regulation of Rho protein signal transduction	3
regulation of steroid metabolic process	3
regulation of toll-like receptor signaling pathway	3
response to bacterium	3
response to gamma radiation	3
response to ionizing radiation	3
retina homeostasis	3
retinoid metabolic process	3
Rho protein signal transduction	3
sister chromatid segregation	3
sperm motility	3
steroid metabolic process	3
sterol homeostasis	3
sterol transport	3
synapsis	3
telomere maintenance	3
telomere maintenance via telomere lengthening	3
telomere organization	3
tRNA aminoacylation	3
tRNA aminoacylation for protein translation	3
tRNA metabolic process	3
type I interferon production	3
acylglycerol catabolic process	2
alcohol biosynthetic process	2
alcohol metabolic process	2
anion transport	2
ATP-dependent chromatin remodeling	2
B cell mediated immunity	2
bile acid biosynthetic process	2
blood coagulation	2
cell chemotaxis	2
cell motility	2
cellular hormone metabolic process	2
cellular lipid metabolic process	2
cellular process involved in reproduction in multicellular organism	2
cellular response to cAMP	2
cellular response to lipopolysaccharide	2
cellular response to molecule of bacterial origin	2
cellular response to oxidative stress	2
cellular response to tumor necrosis factor	2
cGMP biosynthetic process	2
chemical homeostasis	2
chemokine production	2
cholesterol biosynthetic process	2
chromatin assembly	2
chromosome condensation	2
cilium assembly	2
coagulation	2
cytokine production	2
cytolysis	2
defense response	2
detection of chemical stimulus	2
detection of external stimulus	2
detection of visible light	2
disruption of cells of other organism	2
diterpenoid metabolic process	2
DNA duplex unwinding	2
DNA geometric change	2
DNA replication	2
DNA synthesis involved in DNA repair	2
double-strand break repair via homologous recombination	2
extracellular matrix disassembly	2
fatty acid derivative metabolic process	2
fatty acid derivative transport	2
female gamete generation	2
fertilization	2
genitalia development	2
germ cell development	2
glycerolipid catabolic process	2
glycosaminoglycan catabolic process	2
hemostasis	2
homeostatic process	2
hormone biosynthetic process	2
icosanoid metabolic process	2
icosanoid transport	2
immune effector process	2
immune response	2
immunoglobulin mediated immune response	2
innate immune response	2
ion homeostasis	2
killing of cells of other organism	2
leukocyte activation	2
leukocyte chemotaxis	2
leukocyte differentiation	2
leukocyte mediated immunity	2
leukotriene metabolic process	2
lipid biosynthetic process	2
lipid metabolic process	2
lipopolysaccharide-mediated signaling pathway	2
localization of cell	2
long-chain fatty acid metabolic process	2
microtubule-based movement	2
monocarboxylic acid biosynthetic process	2
monocarboxylic acid transport	2
mononuclear cell migration	2
multicellular organism metabolic process	2
multicellular organismal catabolic process	2
multicellular organismal macromolecule metabolic process	2
multicellular organismal process	2
multi-organism process	2
myeloid leukocyte activation	2
myeloid leukocyte migration	2
negative regulation of blood coagulation	2
negative regulation of cell cycle G2/M phase transition	2
negative regulation of G2/M transition of mitotic cell cycle	2
negative regulation of hemostasis	2
negative regulation of immune response	2
negative regulation of innate immune response	2
negative regulation of viral life cycle	2
neuropeptide signaling pathway	2
neutral lipid catabolic process	2
nucleosome assembly	2
nucleus organization	2
organic anion transport	2
organonitrogen compound catabolic process	2
phosphatidylcholine acyl-chain remodeling	2
phosphatidylglycerol acyl-chain remodeling	2
phospholipid transport	2
phototransduction, visible light	2
porphyrin-containing compound biosynthetic process	2
porphyrin-containing compound metabolic process	2
positive regulation of cell-matrix adhesion	2
positive regulation of chemokine production	2
positive regulation of chemotaxis	2
positive regulation of cholesterol transport	2
positive regulation of cysteine-type endopeptidase activity	2
positive regulation of cysteine-type endopeptidase activity involved in apoptotic process	2
positive regulation of inflammatory response	2
positive regulation of interleukin-10 production	2
positive regulation of interleukin-8 production	2
positive regulation of locomotion	2
positive regulation of positive chemotaxis	2
positive regulation of response to external stimulus	2
positive regulation of response to wounding	2
positive regulation of sterol transport	2
positive regulation of T cell mediated immunity	2
positive regulation of vascular endothelial growth factor production	2
positive regulation of vasculature development	2
positive regulation of wound healing	2
reciprocal DNA recombination	2
reciprocal meiotic recombination	2
recombinational repair	2
regulation of adaptive immune response based on somatic recombination of immune receptors built from...	2
regulation of angiogenesis	2
regulation of biological quality	2
regulation of body fluid levels	2
regulation of chemokine production	2
regulation of chemotaxis	2
regulation of cholesterol transport	2
regulation of coagulation	2
regulation of cytokinesis	2
regulation of defense response	2
regulation of defense response to virus by host	2
regulation of immune effector process	2
regulation of leukocyte mediated immunity	2
regulation of leukocyte migration	2
regulation of leukocyte proliferation	2
regulation of lipid localization	2
regulation of lipid transport	2
regulation of mononuclear cell proliferation	2
regulation of positive chemotaxis	2
regulation of small GTPase mediated signal transduction	2
regulation of steroid biosynthetic process	2
regulation of sterol transport	2
regulation of systemic arterial blood pressure by circulatory renin-angiotensin	2
regulation of T cell differentiation	2
regulation of tumor necrosis factor production	2
regulation of tumor necrosis factor superfamily cytokine production	2
regulation of vascular endothelial growth factor production	2
response to cAMP	2
response to external biotic stimulus	2
response to fatty acid	2
response to other organism	2
response to toxic substance	2
response to tumor necrosis factor	2
response to virus	2
secondary alcohol biosynthetic process	2
single-organism catabolic process	2
sodium ion transmembrane transport	2
steroid biosynthetic process	2
sulfur compound catabolic process	2
system process	2
telomere maintenance via semi-conservative replication	2
terpenoid metabolic process	2
tetrapyrrole biosynthetic process	2
tetrapyrrole metabolic process	2
T-helper 1 type immune response	2
transmembrane transport	2
triglyceride catabolic process	2
tumor necrosis factor production	2
tumor necrosis factor superfamily cytokine production	2
vascular endothelial growth factor production	2
vascular endothelial growth factor signaling pathway	2
wound healing	2
actin filament capping	1
actin filament-based movement	1
actin-mediated cell contraction	1
actin-myosin filament sliding	1
activation of cysteine-type endopeptidase activity involved in apoptotic process	1
acylglycerol metabolic process	1
alditol metabolic process	1
ammonium ion metabolic process	1
anion homeostasis	1
apoptotic cell clearance	1
calcium-mediated signaling	1
carbohydrate derivative catabolic process	1
carboxylic acid biosynthetic process	1
carboxylic acid catabolic process	1
carboxylic acid metabolic process	1
carboxylic acid transport	1
cardiac muscle cell action potential involved in contraction	1
cation homeostasis	1
cell activation	1
cell activation involved in immune response	1
cell aging	1
cell communication involved in cardiac conduction	1
cell cycle G2/M phase transition	1
cell cycle process	1
cell migration	1
cell-cell adhesion	1
cellular carbohydrate catabolic process	1
cellular cation homeostasis	1
cellular chemical homeostasis	1
cellular extravasation	1
cellular homeostasis	1
cellular ion homeostasis	1
cellular iron ion homeostasis	1
cellular metal ion homeostasis	1
cellular monovalent inorganic cation homeostasis	1
cellular response to biotic stimulus	1
cellular response to DNA damage stimulus	1
cellular response to external stimulus	1
cellular response to extracellular stimulus	1
cellular response to fatty acid	1
cellular response to interferon-gamma	1
cellular response to reactive oxygen species	1
cellular response to type I interferon	1
cellular response to vascular endothelial growth factor stimulus	1
cellular transition metal ion homeostasis	1
centrosome cycle	1
centrosome organization	1
ceramide metabolic process	1
cGMP metabolic process	1
chloride transport	1
cholesterol metabolic process	1
chromatin assembly or disassembly	1
chromosome organization	1
cilium or flagellum-dependent cell motility	1
cofactor transport	1
collagen catabolic process	1
collagen metabolic process	1
cytokine biosynthetic process	1
cytokine metabolic process	1
cytokine secretion	1
cytoskeleton-dependent intracellular transport	1
defense response to virus	1
detection of abiotic stimulus	1
detection of light stimulus	1
detection of mechanical stimulus	1
detection of mechanical stimulus involved in sensory perception	1
detection of stimulus involved in sensory perception	1
development of primary male sexual characteristics	1
digestive system process	1
DNA biosynthetic process	1
DNA recombination	1
embryonic hemopoiesis	1
endocrine process	1
endomembrane system organization	1
endothelial cell proliferation	1
epithelial cell apoptotic process	1
epithelial cilium movement	1
erythrocyte development	1
establishment of mitochondrion localization	1
establishment of spindle localization	1
establishment of spindle orientation	1
establishment or maintenance of cell polarity	1
extracellular matrix organization	1
extracellular structure organization	1
fatty acid beta-oxidation	1
fatty acid biosynthetic process	1
fatty acid catabolic process	1
fatty acid metabolic process	1
fatty acid transport	1
fibrinolysis	1
foam cell differentiation	1
G2/M transition of mitotic cell cycle	1
glycerol metabolic process	1
glycerolipid metabolic process	1
glycolipid metabolic process	1
homeostasis of number of cells within a tissue	1
hyaluronan metabolic process	1
hydrogen peroxide metabolic process	1
icosanoid secretion	1
immune system process	1
inorganic anion transport	1
inorganic ion homeostasis	1
inositol phosphate metabolic process	1
inositol phosphate-mediated signaling	1
interaction with symbiont	1
interferon-gamma production	1
interleukin-1 beta production	1
interleukin-1 production	1
interleukin-6 production	1
ion transport	1
iron ion homeostasis	1
isoprenoid metabolic process	1
leukocyte activation involved in immune response	1
lipid oxidation	1
lipid storage	1
lipoprotein metabolic process	1
locomotion	1
M phase	1
macrophage activation	1
macrophage chemotaxis	1
macrophage derived foam cell differentiation	1
macrophage migration	1
male gonad development	1
male sex differentiation	1
mast cell activation	1
membrane lipid metabolic process	1
metal ion homeostasis	1
microtubule bundle formation	1
microtubule organizing center organization	1
microtubule polymerization or depolymerization	1
mitochondrial translation	1
modification by host of symbiont morphology or physiology	1
monocarboxylic acid metabolic process	1
monovalent inorganic cation homeostasis	1
movement of cell or subcellular component	1
multi-multicellular organism process	1
muscle filament sliding	1
myeloid cell activation involved in immune response	1
myeloid cell development	1
ncRNA processing	1
ncRNA transcription	1
negative regulation of actin filament depolymerization	1
negative regulation of cellular response to insulin stimulus	1
negative regulation of dephosphorylation	1
negative regulation of epithelial cell apoptotic process	1
negative regulation of immune system process	1
negative regulation of interferon-gamma production	1
negative regulation of leukocyte activation	1
negative regulation of lymphocyte activation	1
negative regulation of protein kinase B signaling	1
negative regulation of tumor necrosis factor production	1
negative regulation of tumor necrosis factor superfamily cytokine production	1
negative regulation of viral genome replication	1
negative regulation of viral process	1
negative regulation of wound healing	1
neurotransmitter metabolic process	1
neutral lipid metabolic process	1
nitric oxide biosynthetic process	1
nuclear DNA replication	1
nucleotide-excision repair, DNA gap filling	1
oligosaccharide metabolic process	1
oocyte development	1
oogenesis	1
organelle organization	1
organic acid biosynthetic process	1
organic acid catabolic process	1
organic acid metabolic process	1
organic acid transport	1
organic hydroxy compound catabolic process	1
organophosphate ester transport	1
osteoclast differentiation	1
ovulation	1
ovulation cycle	1
oxidation-reduction process	1
oxoacid metabolic process	1
peptide hormone processing	1
phosphatidic acid biosynthetic process	1
phosphatidic acid metabolic process	1
phosphatidylethanolamine acyl-chain remodeling	1
phosphatidylglycerol metabolic process	1
phosphatidylserine metabolic process	1
phospholipid metabolic process	1
phototransduction	1
platelet-derived growth factor receptor signaling pathway	1
polyol biosynthetic process	1
polyol metabolic process	1
positive chemotaxis	1
positive regulation of B cell activation	1
positive regulation of B cell mediated immunity	1
positive regulation of B cell proliferation	1
positive regulation of blood vessel diameter	1
positive regulation of calcium ion transport	1
positive regulation of calcium ion transport into cytosol	1
positive regulation of cell activation	1
positive regulation of cellular response to transforming growth factor beta stimulus	1
positive regulation of cytokine secretion	1
positive regulation of endopeptidase activity	1
positive regulation of endothelial cell proliferation	1
positive regulation of immunoglobulin mediated immune response	1
positive regulation of interferon-gamma production	1
positive regulation of JAK-STAT cascade	1
positive regulation of leukocyte activation	1
positive regulation of leukocyte differentiation	1
positive regulation of leukocyte proliferation	1
positive regulation of lipid kinase activity	1
positive regulation of lipid transport	1
positive regulation of lymphocyte differentiation	1
positive regulation of lymphocyte proliferation	1
positive regulation of mononuclear cell proliferation	1
positive regulation of muscle contraction	1
positive regulation of myeloid leukocyte differentiation	1
positive regulation of phagocytosis	1
positive regulation of phosphatidylinositol 3-kinase activity	1
positive regulation of phospholipid metabolic process	1
positive regulation of protein kinase B signaling	1
positive regulation of STAT cascade	1
positive regulation of steroid metabolic process	1
positive regulation of transforming growth factor beta receptor signaling pathway	1
positive regulation of type I interferon production	1
positive T cell selection	1
production of molecular mediator involved in inflammatory response	1
prostaglandin metabolic process	1
prostanoid metabolic process	1
protein autophosphorylation	1
protein depolymerization	1
protein K48-linked deubiquitination	1
protein O-linked glycosylation	1
protein-DNA complex assembly	1
purine ribonucleoside triphosphate biosynthetic process	1
purine-containing compound biosynthetic process	1
reactive oxygen species biosynthetic process	1
reactive oxygen species metabolic process	1
regulation of actin filament depolymerization	1
regulation of alcohol biosynthetic process	1
regulation of B cell proliferation	1
regulation of blood pressure	1
regulation of calcium ion transport into cytosol	1
regulation of cell activation	1
regulation of cell cycle G2/M phase transition	1
regulation of cytokine secretion	1
regulation of cytokine-mediated signaling pathway	1
regulation of DNA-dependent DNA replication	1
regulation of endopeptidase activity	1
regulation of endothelial cell proliferation	1
regulation of G2/M transition of mitotic cell cycle	1
regulation of gluconeogenesis	1
regulation of hormone biosynthetic process	1
regulation of innate immune response	1
regulation of insulin receptor signaling pathway	1
regulation of interferon-gamma production	1
regulation of interleukin-8 production	1
regulation of ion homeostasis	1
regulation of leukocyte activation	1
regulation of lipid metabolic process	1
regulation of lymphocyte differentiation	1
regulation of macrophage derived foam cell differentiation	1
regulation of myeloid leukocyte differentiation	1
regulation of osteoclast differentiation	1
regulation of phagocytosis	1
regulation of platelet activation	1
regulation of protein autophosphorylation	1
regulation of response to cytokine stimulus	1
regulation of response to stress	1
regulation of systemic arterial blood pressure	1
regulation of systemic arterial blood pressure by hormone	1
regulation of systemic arterial blood pressure by renin-angiotensin	1
regulation of systemic arterial blood pressure mediated by a chemical signal	1
regulation of T-helper cell differentiation	1
regulation of transcription factor import into nucleus	1
regulation of type I interferon-mediated signaling pathway	1
regulation of tyrosine phosphorylation of Stat5 protein	1
regulation of vasculature development	1
regulation of vasoconstriction	1
response to biotic stimulus	1
response to exogenous dsRNA	1
response to inorganic substance	1
response to interferon-gamma	1
response to lipopolysaccharide	1
response to molecule of bacterial origin	1
response to organophosphorus	1
response to oxidative stress	1
response to reactive oxygen species	1
response to type I interferon	1
response to wounding	1
response to zinc ion	1
ribosome biogenesis	1
rRNA processing	1
rRNA transcription	1
secondary alcohol metabolic process	1
secondary metabolic process	1
sensory perception	1
sensory perception of light stimulus	1
sex differentiation	1
single organismal cell-cell adhesion	1
single-multicellular organism process	1
small molecule biosynthetic process	1
small molecule catabolic process	1
small molecule metabolic process	1
spermatid development	1
spermatid differentiation	1
sphingolipid biosynthetic process	1
sterol metabolic process	1
sulfur compound transport	1
superoxide metabolic process	1
T cell differentiation	1
T cell selection	1
transcription factor import into nucleus	1
transition metal ion homeostasis	1
transition metal ion transport	1
triglyceride metabolic process	1
tRNA modification	1
tRNA processing	1
type I interferon signaling pathway	1
tyrosine phosphorylation of Stat5 protein	1
unsaturated fatty acid metabolic process	1
vasodilation	1
visual perception	1
zinc II ion transport	1
