# Supplementary material for: Limited Evidence for Parallel Molecular Adaptations Associated with the Subterranean Niche in Mammals: A Comparative Study of Three Superorders
Source: Mol Biol Evol. 2018 Aug 20;35(10):2544–59. doi: 10.1093/molbev/msy161 (PMC6188548; doi:10.1093/molbev/msy161)
Supplement: Supplementary Data [file msy161_supp.zip › Supplementary_tables_S13_16_TopGo_PAML.xlsx]

## Sheet: Table_S13A
Table S13
GO enrichment based on PSGs in golden moles.
(A) Molecular Function GO terms enriched by at least one of the three tests (classic, elim or weight). Abbreviations: fis – Fisher's exact test. Significant terms (P < 0.05) are shown by bold font.
GO.ID	Term	Annotated	Significant	Expected	classic.Fis	elim.Fis	weight.Fis
GO:0001871	pattern binding	96	10	4.34	0.0111	0.1596	1
GO:0003677	DNA binding	917	52	41.44	0.0462	0.0462	0.0077
GO:0004252	serine-type endopeptidase activity	45	7	2.03	0.0037	0.0037	0.0037
GO:0004553	hydrolase activity, hydrolyzing O-glycosyl compounds	44	5	1.99	0.0469	0.0469	0.0469
GO:0004709	MAP kinase kinase kinase activity	19	4	0.86	0.0093	0.0093	0.0093
GO:0004872	receptor activity	474	31	21.42	0.0229	0.0229	0.2416
GO:0005201	extracellular matrix structural constituent	31	4	1.4	0.0492	0.0492	0.0492
GO:0005342	organic acid transmembrane transporter activity	51	4	2.3	0.1977	0.1977	0.0451
GO:0005496	steroid binding	33	5	1.49	0.0153	0.0153	0.0327
GO:0005507	copper ion binding	24	5	1.08	0.0038	0.0038	0.0038
GO:0005524	ATP binding	790	47	35.7	0.028	0.028	0.028
GO:0005539	glycosaminoglycan binding	87	10	3.93	0.0056	0.107	0.1116
GO:0005540	hyaluronic acid binding	14	4	0.63	0.0029	0.0029	0.0029
GO:0008144	drug binding	38	5	1.72	0.0269	0.0269	0.0269
GO:0008168	methyltransferase activity	122	10	5.51	0.0487	0.0487	0.8231
GO:0008170	N-methyltransferase activity	46	6	2.08	0.0166	0.0166	0.0445
GO:0008235	metalloexopeptidase activity	25	3	1.13	0.1011	0.1011	0.0475
GO:0008236	serine-type peptidase activity	62	7	2.8	0.021	1	1
GO:0008757	S-adenosylmethionine-dependent methyltransferase activity	71	7	3.21	0.0404	0.0404	0.1259
GO:0015081	sodium ion transmembrane transporter activity	58	6	2.62	0.0458	0.0458	0.0659
GO:0015103	inorganic anion transmembrane transporter activity	54	5	2.44	0.0955	0.0955	0.0229
GO:0015296	anion:cation symporter activity	23	4	1.04	0.0183	0.0183	0.0183
GO:0015932	nucleobase-containing compound transmembrane transporter activity	10	3	0.45	0.0087	0.0087	0.0087
GO:0016798	hydrolase activity, acting on glycosyl bonds	58	7	2.62	0.015	0.015	0.2043
GO:0016810	hydrolase activity, acting on carbon-nitrogen (but not peptide) bonds	54	6	2.44	0.0339	0.0339	0.1282
GO:0017022	myosin binding	17	4	0.77	0.0061	0.0061	0.0061
GO:0017171	serine hydrolase activity	64	7	2.89	0.0246	1	1
GO:0019838	growth factor binding	54	6	2.44	0.0339	0.0339	0.1831
GO:0030246	carbohydrate binding	159	13	7.19	0.0274	0.2002	0.508
GO:0030247	polysaccharide binding	96	10	4.34	0.0111	0.1596	1
GO:0030554	adenyl nucleotide binding	817	47	36.92	0.0464	0.0464	1
GO:0032559	adenyl ribonucleotide binding	809	47	36.56	0.0402	0.0402	1
GO:0042623	ATPase activity, coupled	158	10	7.14	0.1771	0.1771	0.0093
GO:0042803	protein homodimerization activity	290	21	13.1	0.0216	0.0216	0.0216
GO:0042805	actinin binding	18	3	0.81	0.0451	0.0451	0.129
GO:0051015	actin filament binding	44	5	1.99	0.0469	0.0469	0.0469

## Sheet: Table_S13B
Table S13
GO enrichment based on PSGs in golden moles.
(B) Cellular Component GO terms enriched by at least one of the three tests (classic, elim or weight)terms. Abbreviations: fis – Fisher's exact test. Significant terms (P < 0.05) are shown by bold font.
GO.ID	Term	Annotated	Significant	Expected	classic.Fis	elim.Fis	weight.Fis
GO:0000793	condensed chromosome	89	9	4.08	0.0202	0.0202	0.5848
GO:0000794	condensed nuclear chromosome	36	5	1.65	0.023	0.023	0.2474
GO:0000795	synaptonemal complex	15	3	0.69	0.0288	0.0288	0.0288
GO:0005576	extracellular region	753	51	34.51	0.0025	0.1418	0.1476
GO:0005615	extracellular space	320	27	14.67	0.0015	0.0015	0.0015
GO:0005694	chromosome	322	20	14.76	0.1014	0.1014	0.0406
GO:0005773	vacuole	255	18	11.69	0.0445	0.2821	1
GO:0005775	vacuolar lumen	38	6	1.74	0.0071	1	1
GO:0005796	Golgi lumen	34	5	1.56	0.0183	0.0183	0.0183
GO:0005886	plasma membrane	1818	105	83.32	0.0035	0.0211	0.0181
GO:0005887	integral to plasma membrane	554	36	25.39	0.0198	0.0198	0.0255
GO:0005902	microvillus	33	5	1.51	0.0162	0.0162	0.0763
GO:0016324	apical plasma membrane	114	13	5.22	0.002	0.002	0.002
GO:0030141	secretory granule	124	13	5.68	0.0043	0.0043	0.1192
GO:0031091	platelet alpha granule	22	4	1.01	0.0165	0.0165	0.1701
GO:0031093	platelet alpha granule lumen	18	3	0.82	0.0467	0.0467	0.0467
GO:0031226	intrinsic to plasma membrane	572	36	26.22	0.0305	0.0305	1
GO:0031983	vesicle lumen	29	5	1.33	0.0094	1	1
GO:0032432	actin filament bundle	20	2	0.92	0.2327	0.2327	0.0458
GO:0034774	secretory granule lumen	21	4	0.96	0.014	0.014	0.1305
GO:0043202	lysosomal lumen	37	6	1.7	0.0062	0.0062	0.0062
GO:0044421	extracellular region part	459	34	21.04	0.0035	0.4132	0.0259
GO:0044437	vacuolar part	174	14	7.97	0.0284	0.2795	0.1293
GO:0045177	apical part of cell	156	15	7.15	0.0051	0.5666	0.5666
GO:0060205	cytoplasmic membrane-bounded vesicle lumen	29	5	1.33	0.0094	0.0094	0.3106
GO:0071944	cell periphery	1864	106	85.43	0.0055	0.0302	1

## Sheet: Table_S13C
Table S13
GO enrichment based on PSGs in golden moles.
(C) Biological Process GO terms enriched by at least one of the three tests (classic, elim or weight). Abbreviations: fis – Fisher's exact test. Significant terms (P < 0.05) are shown by bold font.
GO.ID	Term	Annotated	Significant	Expected	classic.Fis	elim.Fis	weight.Fis
GO:0000272	polysaccharide catabolic process	51	6	2.32	0.02732	0.02732	1
GO:0000278	mitotic cell cycle	449	31	20.45	0.01254	0.07589	0.02516
GO:0000722	telomere maintenance via recombination	16	4	0.73	0.00497	0.00497	0.00497
GO:0000768	syncytium formation by plasma membrane fusion	10	3	0.46	0.00885	0.00885	0.00885
GO:0001934	positive regulation of protein phosphorylation	314	23	14.3	0.0159	0.0159	0.37028
GO:0002526	acute inflammatory response	42	5	1.91	0.04066	0.04066	0.03933
GO:0002824	positive regulation of adaptive immune response based on somatic recombination of immune receptors b...	24	3	1.09	0.09359	0.09359	0.04821
GO:0006026	aminoglycan catabolic process	36	5	1.64	0.02244	0.02244	1
GO:0006027	glycosaminoglycan catabolic process	33	5	1.5	0.01578	0.01578	0.01578
GO:0006259	DNA metabolic process	456	34	20.77	0.00277	0.27024	1
GO:0006260	DNA replication	155	14	7.06	0.01081	0.75595	0.90608
GO:0006261	DNA-dependent DNA replication	67	8	3.05	0.01062	0.2057	0.24318
GO:0006271	DNA strand elongation involved in DNA replication	21	4	0.96	0.01367	0.01367	0.01367
GO:0006275	regulation of DNA replication	55	8	2.51	0.00318	0.00318	1
GO:0006281	DNA repair	239	22	10.89	0.00123	0.01576	0.1056
GO:0006283	transcription-coupled nucleotide-excision repair	25	5	1.14	0.00475	0.00475	0.00475
GO:0006289	nucleotide-excision repair	47	9	2.14	0.00022	0.01544	0.00477
GO:0006312	mitotic recombination	24	5	1.09	0.00395	0.30865	0.30865
GO:0006370	7-methylguanosine mRNA capping	18	3	0.82	0.04598	0.04598	0.04598
GO:0006541	glutamine metabolic process	13	3	0.59	0.01905	0.01905	0.01905
GO:0006733	oxidoreduction coenzyme metabolic process	30	3	1.37	0.15453	0.15453	0.03733
GO:0006814	sodium ion transport	65	7	2.96	0.02754	0.02754	0.05592
GO:0006820	anion transport	84	9	3.83	0.01372	0.30441	1
GO:0006829	zinc ion transport	15	3	0.68	0.02834	0.02834	0.02834
GO:0006869	lipid transport	102	9	4.65	0.04217	0.04217	0.1409
GO:0006949	syncytium formation	11	3	0.5	0.01176	1	1
GO:0006950	response to stress	1482	81	67.51	0.03531	0.16709	1
GO:0006954	inflammatory response	211	17	9.61	0.01557	0.01557	0.00723
GO:0006974	response to DNA damage stimulus	368	27	16.76	0.00916	0.05754	0.82678
GO:0007049	cell cycle	781	46	35.58	0.03843	0.1269	0.54751
GO:0007346	regulation of mitotic cell cycle	167	14	7.61	0.01973	0.23194	0.54015
GO:0007530	sex determination	10	4	0.46	0.00071	0.00071	0.00071
GO:0007586	digestion	43	5	1.96	0.04436	0.04436	0.00629
GO:0008156	negative regulation of DNA replication	20	4	0.91	0.01147	0.01147	0.01147
GO:0008206	bile acid metabolic process	22	4	1	0.01612	0.01612	0.07249
GO:0008354	germ cell migration	11	3	0.5	0.01176	0.01176	0.01176
GO:0009411	response to UV	64	6	2.92	0.07007	0.07007	0.02783
GO:0009607	response to biotic stimulus	248	14	11.3	0.23981	0.72954	0.01161
GO:0009611	response to wounding	509	33	23.19	0.02372	0.02372	1
GO:0010522	regulation of calcium ion transport into cytosol	28	4	1.28	0.03648	0.03648	1
GO:0010524	positive regulation of calcium ion transport into cytosol	17	3	0.77	0.03962	0.03962	0.03962
GO:0010562	positive regulation of phosphorus metabolic process	330	24	15.03	0.01509	0.01509	1
GO:0010573	vascular endothelial growth factor production	12	3	0.55	0.01516	0.01516	1
GO:0010574	regulation of vascular endothelial growth factor production	12	3	0.55	0.01516	0.01516	1
GO:0010575	positive regulation vascular endothelial growth factor production	12	3	0.55	0.01516	0.01516	0.01516
GO:0010712	regulation of collagen metabolic process	17	4	0.77	0.00627	1	1
GO:0010714	positive regulation of collagen metabolic process	15	3	0.68	0.02834	0.02834	1
GO:0010740	positive regulation of intracellular protein kinase cascade	217	14	9.89	0.11857	0.11857	0.04507
GO:0010833	telomere maintenance via telomere lengthening	23	4	1.05	0.01883	1	1
GO:0010876	lipid localization	115	11	5.24	0.01528	0.01528	1
GO:0015698	inorganic anion transport	41	6	1.87	0.00995	0.00995	0.00492
GO:0015718	monocarboxylic acid transport	49	5	2.23	0.07071	0.07071	0.02823
GO:0015807	L-amino acid transport	15	3	0.68	0.02834	0.02834	0.02834
GO:0015849	organic acid transport	103	9	4.69	0.04445	0.04445	0.04505
GO:0015914	phospholipid transport	12	3	0.55	0.01516	0.01516	0.01516
GO:0016052	carbohydrate catabolic process	103	10	4.69	0.01843	0.01843	0.20515
GO:0016072	rRNA metabolic process	58	4	2.64	0.27094	0.27094	0.01171
GO:0016485	protein processing	81	8	3.69	0.0304	0.0304	0.24434
GO:0022402	cell cycle process	600	37	27.33	0.03395	0.03395	1
GO:0022610	biological adhesion	471	30	21.46	0.03726	0.03726	0.0867
GO:0022616	DNA strand elongation	21	4	0.96	0.01367	0.01367	1
GO:0030166	proteoglycan biosynthetic process	28	4	1.28	0.03648	0.56534	1
GO:0030168	platelet activation	102	10	4.65	0.01731	0.01731	0.04794
GO:0030205	dermatan sulfate metabolic process	10	3	0.46	0.00885	1	1
GO:0030206	chondroitin sulfate biosynthetic process	18	3	0.82	0.04598	1	1
GO:0030208	dermatan sulfate biosynthetic process	10	3	0.46	0.00885	0.00885	0.00885
GO:0030212	hyaluronan metabolic process	13	4	0.59	0.00218	0.00218	0.00218
GO:0030224	monocyte differentiation	13	3	0.59	0.01905	0.01905	0.01905
GO:0030431	sleep	12	4	0.55	0.00156	0.00156	0.00156
GO:0030501	positive regulation of bone mineralization	21	4	0.96	0.01367	0.01367	0.01367
GO:0030879	mammary gland development	71	8	3.23	0.01483	0.01483	0.08511
GO:0031401	positive regulation of protein modification process	413	27	18.81	0.03552	0.03552	0.20573
GO:0032147	activation of protein kinase activity	132	11	6.01	0.03779	0.03779	0.47012
GO:0032201	telomere maintenance via semi-conservative replication	15	4	0.68	0.00387	0.00387	0.00387
GO:0032270	positive regulation of cellular protein metabolic process	462	29	21.05	0.04711	0.04711	1
GO:0032465	regulation of cytokinesis	20	3	0.91	0.06012	0.06012	0.03723
GO:0032623	interleukin-2 production	26	3	1.18	0.11263	0.11263	0.01168
GO:0032637	interleukin-8 production	23	3	1.05	0.08461	0.08461	0.00602
GO:0032963	collagen metabolic process	51	7	2.32	0.00784	0.19619	0.16816
GO:0032964	collagen biosynthetic process	20	4	0.91	0.01147	1	1
GO:0032965	regulation of collagen biosynthetic process	17	4	0.77	0.00627	0.00627	0.08838
GO:0032967	positive regulation of collagen biosynthetic process	15	3	0.68	0.02834	0.02834	0.02834
GO:0033157	regulation of intracellular protein transport	101	6	4.6	0.31219	0.31219	0.04835
GO:0033554	cellular response to stress	715	44	32.57	0.02223	0.07692	0.79054
GO:0033674	positive regulation of kinase activity	242	18	11.02	0.02706	0.02706	1
GO:0042063	gliogenesis	86	8	3.92	0.04135	0.04135	0.03677
GO:0042089	cytokine biosynthetic process	47	3	2.14	0.36241	0.36241	0.03751
GO:0042177	negative regulation of protein catabolic process	22	4	1	0.01612	0.01612	0.01612
GO:0042327	positive regulation of phosphorylation	322	23	14.67	0.0208	0.0208	1
GO:0042445	hormone metabolic process	82	8	3.74	0.03241	0.03241	0.27571
GO:0042554	superoxide anion generation	11	3	0.5	0.01176	0.01176	0.01176
GO:0042742	defense response to bacterium	39	6	1.78	0.00779	0.00779	0.0247
GO:0043009	chordate embryonic development	318	16	14.49	0.37682	0.37682	0.00603
GO:0043085	positive regulation of catalytic activity	509	29	23.19	0.12178	0.12178	0.03127
GO:0043408	regulation of MAPK cascade	184	11	8.38	0.21711	0.21711	0.04799
GO:0043410	positive regulation of MAPK cascade	106	8	4.83	0.10948	0.10948	0.04525
GO:0044236	multicellular organismal metabolic process	63	8	2.87	0.00738	0.15165	1
GO:0044243	multicellular organismal catabolic process	33	4	1.5	0.06117	0.06117	0.01879
GO:0044246	regulation of multicellular organismal metabolic process	21	4	0.96	0.01367	1	1
GO:0044253	positive regulation of multicellular organismal metabolic process	18	3	0.82	0.04598	0.04598	1
GO:0044259	multicellular organismal macromolecule metabolic process	54	7	2.46	0.01069	0.23191	1
GO:0045087	innate immune response	329	19	14.99	0.16921	0.16921	0.03721
GO:0045740	positive regulation of DNA replication	27	4	1.23	0.03239	0.03239	0.03239
GO:0045778	positive regulation of ossification	28	4	1.28	0.03648	0.03648	1
GO:0045860	positive regulation of protein kinase activity	232	18	10.57	0.01853	0.01853	0.27351
GO:0045930	negative regulation of mitotic cell cycle	17	5	0.77	0.00075	0.00075	0.00075
GO:0045937	positive regulation of phosphate metabolic process	330	24	15.03	0.01509	0.01509	0.3039
GO:0046777	protein autophosphorylation	107	10	4.87	0.02343	0.02343	0.02207
GO:0048015	phosphatidylinositol-mediated signaling	114	11	5.19	0.01438	0.01438	0.00204
GO:0048017	inositol lipid-mediated signaling	114	11	5.19	0.01438	0.01438	1
GO:0048332	mesoderm morphogenesis	31	2	1.41	0.41598	0.41598	0.04561
GO:0048871	multicellular organismal homeostasis	85	8	3.87	0.03897	0.03897	0.45067
GO:0048873	homeostasis of number of cells within a tissue	15	3	0.68	0.02834	0.02834	0.02834
GO:0050651	dermatan sulfate proteoglycan biosynthetic process	12	3	0.55	0.01516	1	1
GO:0050655	dermatan sulfate proteoglycan metabolic process	12	3	0.55	0.01516	1	1
GO:0051052	regulation of DNA metabolic process	114	10	5.19	0.03442	1	1
GO:0051054	positive regulation of DNA metabolic process	52	7	2.37	0.00872	0.00872	0.12905
GO:0051247	positive regulation of protein metabolic process	498	31	22.69	0.04499	0.04499	1
GO:0051302	regulation of cell division	50	6	2.28	0.02503	0.02503	0.3088
GO:0051347	positive regulation of transferase activity	246	18	11.21	0.0312	0.0312	1
GO:0051592	response to calcium ion	53	7	2.41	0.00967	0.00967	0.00388
GO:0051604	protein maturation	86	9	3.92	0.01584	0.01584	0.2053
GO:0051726	regulation of cell cycle	404	27	18.4	0.0279	0.14928	0.4176
GO:0055074	calcium ion homeostasis	132	8	6.01	0.25319	0.25319	0.04818
GO:0060249	anatomical structure homeostasis	99	9	4.51	0.03583	0.30136	1
GO:0060669	embryonic placenta morphogenesis	15	3	0.68	0.02834	0.02834	0.04535
GO:0070169	positive regulation of biomineral tissue development	21	4	0.96	0.01367	0.01367	1
GO:0071702	organic substance transport	287	22	13.07	0.01117	0.01117	1
GO:0072376	protein activation cascade	23	4	1.05	0.01883	0.01883	1
GO:0072503	cellular divalent inorganic cation homeostasis	132	9	6.01	0.14719	0.14719	0.0044
GO:0072507	divalent inorganic cation homeostasis	141	12	6.42	0.02675	0.02675	0.04485
GO:0072593	reactive oxygen species metabolic process	58	6	2.64	0.04726	0.55773	0.12995
GO:1901264	carbohydrate derivative transport	18	3	0.82	0.04598	0.04598	0.04598
GO:2000377	regulation of reactive oxygen species metabolic process	24	4	1.09	0.02181	1	1
GO:2000379	positive regulation of reactive oxygen species metabolic process	17	4	0.77	0.00627	0.00627	0.00627

## Sheet: Table_S14A
Table S14
GO enrichment based on PSGs in African mole-rats.
(A) Molecular Function GO terms enriched by at least one of the three tests (classic, elim or weight). Abbreviations: fis – Fisher's exact test. Significant terms (P < 0.05) are shown by bold font.
GO.ID	Term	Annotated	Significant	Expected	classic.Fis	elim.Fis	weight.Fis
GO:0001871	pattern binding	99	8	3.76	0.03405	0.034	1
GO:0004175	endopeptidase activity	158	11	6	0.03779	0.0378	1
GO:0004180	carboxypeptidase activity	26	3	0.99	0.07409	0.0741	0.0345
GO:0004222	metalloendopeptidase activity	53	6	2.01	0.0146	0.0146	0.0146
GO:0004252	serine-type endopeptidase activity	48	5	1.82	0.03449	0.0345	0.0345
GO:0004866	endopeptidase inhibitor activity	51	5	1.94	0.0432	0.0432	0.0625
GO:0004871	signal transducer activity	598	32	22.72	0.02914	0.1368	0.5666
GO:0004872	receptor activity	496	30	18.84	0.00721	0.0527	0.7742
GO:0004888	transmembrane signaling receptor activity	333	23	12.65	0.00385	0.0446	0.1957
GO:0004896	cytokine receptor activity	42	6	1.6	0.00472	0.0047	0.0047
GO:0004930	G-protein coupled receptor activity	157	11	5.96	0.03633	0.0363	0.0119
GO:0005102	receptor binding	581	31	22.07	0.03264	0.0326	0.4546
GO:0005215	transporter activity	566	31	21.5	0.02379	0.1517	0.8558
GO:0005342	organic acid transmembrane transporter activity	55	4	2.09	0.15527	0.1553	0.0379
GO:0005343	organic acid:sodium symporter activity	17	3	0.65	0.02484	0.0248	0.0248
GO:0005518	collagen binding	26	4	0.99	0.01575	0.0157	0.0157
GO:0008233	peptidase activity	280	23	10.64	0.00038	0.0169	0.019
GO:0008236	serine-type peptidase activity	65	6	2.47	0.03613	0.0361	0.4786
GO:0008237	metallopeptidase activity	99	10	3.76	0.00419	0.0042	0.1834
GO:0008238	exopeptidase activity	63	6	2.39	0.03163	0.0316	0.0956
GO:0008324	cation transmembrane transporter activity	283	19	10.75	0.0111	0.16	1
GO:0015075	ion transmembrane transporter activity	342	22	12.99	0.01051	0.1289	1
GO:0015077	monovalent inorganic cation transmembrane transporter activity	136	10	5.17	0.03381	0.0338	1
GO:0015078	hydrogen ion transmembrane transporter activity	33	4	1.25	0.03507	0.0351	0.0545
GO:0015081	sodium ion transmembrane transporter activity	60	6	2.28	0.02558	0.0256	0.1182
GO:0015291	secondary active transmembrane transporter activity	97	9	3.68	0.01111	0.5278	1
GO:0015293	symporter activity	72	8	2.74	0.00569	0.567	0.567
GO:0015294	solute:cation symporter activity	50	7	1.9	0.0026	0.0026	0.026
GO:0015296	anion:cation symporter activity	26	4	0.99	0.01575	0.0157	0.0157
GO:0016491	oxidoreductase activity	302	19	11.47	0.02078	0.0208	0.3276
GO:0016790	thiolester hydrolase activity	46	5	1.75	0.02933	0.0293	0.2644
GO:0017022	myosin binding	20	4	0.76	0.0061	0.0061	0.0061
GO:0017171	serine hydrolase activity	67	6	2.55	0.04103	0.041	1
GO:0022857	transmembrane transporter activity	446	25	16.94	0.03175	0.2223	1
GO:0022891	substrate-specific transmembrane transporter activity	404	25	15.35	0.01051	0.1107	1
GO:0022892	substrate-specific transporter activity	470	28	17.85	0.01134	0.1025	1
GO:0030247	polysaccharide binding	99	8	3.76	0.03405	0.034	0.0426
GO:0038023	signaling receptor activity	388	24	14.74	0.01214	0.0962	1
GO:0042562	hormone binding	36	4	1.37	0.04625	0.0463	0.021
GO:0060089	molecular transducer activity	598	32	22.72	0.02914	0.1368	1
GO:0070011	peptidase activity, acting on L-amino acid peptides	264	20	10.03	0.00243	0.0862	1

## Sheet: Table_S14B
Table S14
GO enrichment based on PSGs in African mole-rats.
(B) Cellular Component GO terms enriched by at least one of the three tests (classic, elim or weight). Abbreviations: fis – Fisher's exact test. Significant terms (P < 0.05) are shown by bold font.
GO.ID	Term	Annotated	Significant	Expected	classic.Fis	elim.Fis	weight.Fis
GO:0005576	extracellular region	777	42	29.25	0.00957	0.3306	0.6509
GO:0005615	extracellular space	334	24	12.57	0.00167	0.0017	0.0048
GO:0005746	mitochondrial respiratory chain	22	3	0.83	0.04788	0.0479	0.0518
GO:0005777	peroxisome	72	7	2.71	0.01812	0.0181	0.0646
GO:0005778	peroxisomal membrane	34	4	1.28	0.03752	0.0375	0.0375
GO:0005814	centriole	48	5	1.81	0.03334	0.0333	0.0333
GO:0005886	plasma membrane	1890	90	71.14	0.00577	0.1553	0.0483
GO:0005887	integral to plasma membrane	578	37	21.76	0.0009	0.0009	0.003
GO:0005903	brush border	29	4	1.09	0.02222	0.0222	0.3166
GO:0008305	integrin complex	14	3	0.53	0.01411	0.0141	0.0141
GO:0016021	integral to membrane	2143	98	80.66	0.01249	0.2097	0.1365
GO:0031224	intrinsic to membrane	2180	99	82.06	0.0146	0.2255	1
GO:0031226	intrinsic to plasma membrane	596	37	22.43	0.00157	1	1
GO:0031526	brush border membrane	19	3	0.72	0.03271	0.0327	0.0327
GO:0031903	microbody membrane	34	4	1.28	0.03752	0.0375	1
GO:0042579	microbody	72	7	2.71	0.01812	0.0181	1
GO:0044421	extracellular region part	472	32	17.77	0.00079	0.1241	0.1662
GO:0044425	membrane part	2657	114	100.01	0.04323	0.3339	1
GO:0044459	plasma membrane part	1022	50	38.47	0.02828	0.8004	0.9621
GO:0070469	respiratory chain	22	3	0.83	0.04788	0.0479	1
GO:0071944	cell periphery	1935	93	72.83	0.00365	0.1101	0.2153

## Sheet: Table_S14C
Table S14
GO enrichment based on PSGs in African mole-rats.
(C) Biological Process GO terms enriched by at least one of the three tests (classic, elim or weight). Abbreviations: fis – Fisher's exact test. Significant terms (P < 0.05) are shown by bold font.
GO.ID	Term	Annotated	Significant	Expected	classic.Fis	elim.Fis	weight.Fis
GO:0000003	reproduction	784	41	30.19	0.02444	0.02444	1
GO:0001523	retinoid metabolic process	32	5	1.23	0.007	0.007	0.007
GO:0001568	blood vessel development	288	13	11.09	0.31703	0.31703	0.0486
GO:0001676	long-chain fatty acid metabolic process	30	4	1.16	0.0268	0.0268	0.0268
GO:0001819	positive regulation of cytokine production	122	11	4.7	0.00715	0.00715	0.707
GO:0001961	positive regulation of cytokine-mediated signaling pathway	13	3	0.5	0.01212	0.01212	0.01212
GO:0002230	positive regulation of defense response to virus by host	11	3	0.42	0.0074	0.0074	0.0074
GO:0002252	immune effector process	227	17	8.74	0.00642	0.03616	1
GO:0002376	immune system process	908	46	34.97	0.02881	0.26443	1
GO:0002443	leukocyte mediated immunity	89	8	3.43	0.02081	0.02081	1
GO:0002444	myeloid leukocyte mediated immunity	22	3	0.85	0.05065	0.05065	0.03834
GO:0002449	lymphocyte mediated immunity	69	6	2.66	0.04892	0.04892	1
GO:0002455	humoral immune response mediated by circulating immunoglobulin	13	3	0.5	0.01212	0.01212	0.01212
GO:0002683	negative regulation of immune system process	96	8	3.7	0.03111	0.03111	0.48219
GO:0002708	positive regulation of lymphocyte mediated immunity	25	3	0.96	0.06959	0.06959	0.02724
GO:0002712	regulation of B cell mediated immunity	18	3	0.69	0.03002	0.03002	1
GO:0002753	cytoplasmic pattern recognition receptor signaling pathway	28	4	1.08	0.02125	0.02125	0.00103
GO:0002821	positive regulation of adaptive immune response	29	4	1.12	0.02393	0.02393	1
GO:0002824	positive regulation of adaptive immune response based on somatic recombination of immune receptors b...	27	4	1.04	0.01877	0.01877	0.00398
GO:0002889	regulation of immunoglobulin mediated immune response	18	3	0.69	0.03002	0.03002	0.01363
GO:0002920	regulation of humoral immune response	16	3	0.62	0.0218	0.0218	0.17735
GO:0003333	amino acid transmembrane transport	19	3	0.73	0.03466	0.03466	0.03466
GO:0006082	organic acid metabolic process	472	31	18.18	0.00224	0.01526	0.13875
GO:0006084	acetyl-CoA metabolic process	33	4	1.27	0.0366	0.0366	0.11073
GO:0006508	proteolysis	500	26	19.26	0.07032	0.07032	0.00871
GO:0006631	fatty acid metabolic process	144	13	5.55	0.00354	0.05966	0.15865
GO:0006635	fatty acid beta-oxidation	33	5	1.27	0.00799	0.00799	0.00799
GO:0006695	cholesterol biosynthetic process	26	4	1	0.01648	0.01648	0.01648
GO:0006720	isoprenoid metabolic process	50	5	1.93	0.04218	1	1
GO:0006721	terpenoid metabolic process	40	5	1.54	0.01783	1	1
GO:0006766	vitamin metabolic process	67	8	2.58	0.00396	0.39741	1
GO:0006775	fat-soluble vitamin metabolic process	26	5	1	0.00276	0.00276	0.04376
GO:0006776	vitamin A metabolic process	17	3	0.65	0.02573	0.02573	0.02573
GO:0006869	lipid transport	103	8	3.97	0.04446	0.04446	0.27455
GO:0006936	muscle contraction	133	6	5.12	0.40599	0.40599	0.04555
GO:0006955	immune response	532	28	20.49	0.05468	0.22116	0.03339
GO:0007031	peroxisome organization	20	3	0.77	0.03965	0.03965	0.04431
GO:0007155	cell adhesion	480	26	18.49	0.04729	0.04729	0.08954
GO:0007229	integrin-mediated signaling pathway	46	7	1.77	0.00171	0.00171	0.00171
GO:0007259	JAK-STAT cascade	56	6	2.16	0.01995	0.01995	0.41908
GO:0007260	tyrosine phosphorylation of STAT protein	30	4	1.16	0.0268	0.0268	1
GO:0007283	spermatogenesis	192	13	7.39	0.03375	0.03375	0.00818
GO:0007618	mating	19	3	0.73	0.03466	0.03466	0.26834
GO:0007626	locomotory behavior	98	8	3.77	0.0346	0.0346	0.00971
GO:0008202	steroid metabolic process	127	11	4.89	0.00957	0.2309	0.31924
GO:0008203	cholesterol metabolic process	62	7	2.39	0.00934	0.00934	0.1045
GO:0008544	epidermis development	115	8	4.43	0.07515	0.07515	0.00637
GO:0008643	carbohydrate transport	89	5	3.43	0.25805	0.25805	0.02593
GO:0009062	fatty acid catabolic process	39	5	1.5	0.01609	1	1
GO:0009068	aspartate family amino acid catabolic process	13	3	0.5	0.01212	0.01212	0.01212
GO:0009110	vitamin biosynthetic process	12	4	0.46	0.00083	0.00083	0.00083
GO:0009607	response to biotic stimulus	262	16	10.09	0.04516	0.40835	1
GO:0009615	response to virus	110	9	4.24	0.0255	0.17595	0.6978
GO:0009617	response to bacterium	157	12	6.05	0.01771	0.26305	1
GO:0010817	regulation of hormone levels	202	13	7.78	0.04763	0.64863	1
GO:0010876	lipid localization	116	10	4.47	0.01363	0.01363	1
GO:0015837	amine transport	51	6	1.96	0.01297	0.19479	1
GO:0015849	organic acid transport	110	6	4.24	0.24921	0.24921	0.03839
GO:0015850	organic alcohol transport	28	4	1.08	0.02125	0.48408	0.34846
GO:0015872	dopamine transport	11	3	0.42	0.0074	0.0074	0.0074
GO:0016042	lipid catabolic process	129	11	4.97	0.0107	0.15701	0.29258
GO:0016054	organic acid catabolic process	117	10	4.51	0.01442	0.21369	1
GO:0016101	diterpenoid metabolic process	35	5	1.35	0.01027	1	1
GO:0016125	sterol metabolic process	66	7	2.54	0.01299	1	1
GO:0016126	sterol biosynthetic process	28	4	1.08	0.02125	0.02125	1
GO:0019079	viral genome replication	21	3	0.81	0.04498	0.04498	1
GO:0019221	cytokine-mediated signaling pathway	170	12	6.55	0.03074	0.33542	0.45241
GO:0019395	fatty acid oxidation	46	5	1.77	0.03086	1	1
GO:0019724	B cell mediated immunity	38	5	1.46	0.01447	0.01447	0.03814
GO:0019752	carboxylic acid metabolic process	468	30	18.02	0.00378	0.02401	1
GO:0022414	reproductive process	782	41	30.12	0.02354	0.02354	0.17126
GO:0022610	biological adhesion	482	26	18.56	0.0493	0.0493	1
GO:0030195	negative regulation of blood coagulation	21	3	0.81	0.04498	0.04498	0.20898
GO:0030198	extracellular matrix organization	161	13	6.2	0.009	0.009	0.01321
GO:0030258	lipid modification	89	8	3.43	0.02081	0.35816	0.29409
GO:0030317	sperm motility	14	5	0.54	0.00012	0.00012	0.00012
GO:0030595	leukocyte chemotaxis	58	6	2.23	0.02335	0.26599	1
GO:0032480	negative regulation of type I interferon production	20	3	0.77	0.03965	0.03965	0.03965
GO:0032606	type I interferon production	55	6	2.12	0.01839	0.37314	0.03808
GO:0032608	interferon-beta production	22	5	0.85	0.00125	0.03805	0.03805
GO:0032648	regulation of interferon-beta production	21	4	0.81	0.00767	0.00767	0.02702
GO:0032729	positive regulation of interferon-gamma production	21	3	0.81	0.04498	0.04498	0.04498
GO:0032760	positive regulation of tumor necrosis factor production	21	3	0.81	0.04498	0.04498	0.04498
GO:0032787	monocarboxylic acid metabolic process	215	17	8.28	0.00373	0.04376	0.25644
GO:0034097	response to cytokine stimulus	271	18	10.44	0.01659	0.15335	0.15842
GO:0034340	response to type I interferon	21	5	0.81	0.001	1	1
GO:0034440	lipid oxidation	47	5	1.81	0.03348	1	1
GO:0042089	cytokine biosynthetic process	52	4	2	0.13904	0.13904	0.02725
GO:0042110	T cell activation	165	9	6.35	0.18531	0.18531	0.03524
GO:0042157	lipoprotein metabolic process	49	4	1.89	0.11864	0.11864	0.00964
GO:0042180	cellular ketone metabolic process	484	30	18.64	0.00613	0.03517	1
GO:0042445	hormone metabolic process	85	9	3.27	0.00517	0.00517	0.29298
GO:0042503	tyrosine phosphorylation of Stat3 protein	18	3	0.69	0.03002	0.03002	1
GO:0042509	regulation of tyrosine phosphorylation of STAT protein	27	4	1.04	0.01877	0.01877	1
GO:0042516	regulation of tyrosine phosphorylation of Stat3 protein	17	3	0.65	0.02573	0.02573	1
GO:0042517	positive regulation of tyrosine phosphorylation of Stat3 protein	14	3	0.54	0.015	0.015	0.015
GO:0042531	positive regulation of tyrosine phosphorylation of STAT protein	23	4	0.89	0.01068	0.01068	0.14423
GO:0042632	cholesterol homeostasis	35	6	1.35	0.00195	0.00195	0.00195
GO:0042742	defense response to bacterium	43	6	1.66	0.00567	0.00567	0.50181
GO:0042993	positive regulation of transcription factor import into nucleus	18	3	0.69	0.03002	0.03002	0.01992
GO:0043062	extracellular structure organization	162	14	6.24	0.00375	0.0375	0.0375
GO:0043269	regulation of ion transport	118	6	4.54	0.30234	0.30234	0.00039
GO:0043330	response to exogenous dsRNA	18	4	0.69	0.00429	0.00429	0.00429
GO:0043331	response to dsRNA	29	4	1.12	0.02393	1	1
GO:0043393	regulation of protein binding	55	6	2.12	0.01839	0.01839	0.08581
GO:0043436	oxoacid metabolic process	468	30	18.02	0.00378	0.02401	1
GO:0043603	cellular amide metabolic process	16	3	0.62	0.0218	0.0218	0.0218
GO:0044242	cellular lipid catabolic process	75	8	2.89	0.00787	0.21281	1
GO:0044282	small molecule catabolic process	134	11	5.16	0.01398	0.18483	0.48008
GO:0044283	small molecule biosynthetic process	197	13	7.59	0.04027	0.2704	1
GO:0045069	regulation of viral genome replication	18	3	0.69	0.03002	0.03002	0.2683
GO:0045124	regulation of bone resorption	15	3	0.58	0.01822	0.01822	0.01822
GO:0045834	positive regulation of lipid metabolic process	52	5	2	0.04867	0.04867	0.14428
GO:0046395	carboxylic acid catabolic process	117	10	4.51	0.01442	0.21369	1
GO:0046425	regulation of JAK-STAT cascade	40	5	1.54	0.01783	0.01783	0.26728
GO:0046427	positive regulation of JAK-STAT cascade	28	4	1.08	0.02125	0.02125	1
GO:0046850	regulation of bone remodeling	18	3	0.69	0.03002	0.03002	1
GO:0048232	male gamete generation	193	13	7.43	0.03499	0.03499	1
GO:0048246	macrophage chemotaxis	11	3	0.42	0.0074	0.0074	0.0074
GO:0050691	regulation of defense response to virus by host	17	4	0.65	0.00344	0.20815	0.20815
GO:0050715	positive regulation of cytokine secretion	20	3	0.77	0.03965	0.03965	0.03965
GO:0050778	positive regulation of immune response	224	15	8.63	0.02575	0.02575	0.26454
GO:0050830	defense response to Gram-positive bacterium	16	3	0.62	0.0218	0.0218	0.0218
GO:0050896	response to stimulus	3387	132	130.44	0.44704	0.84174	0.03992
GO:0050900	leukocyte migration	121	9	4.66	0.04325	0.24232	0.25456
GO:0050994	regulation of lipid catabolic process	17	3	0.65	0.02573	0.02573	0.02573
GO:0051004	regulation of lipoprotein lipase activity	16	3	0.62	0.0218	0.0218	0.0218
GO:0051297	centrosome organization	42	4	1.62	0.07681	0.07681	0.01823
GO:0051607	defense response to virus	79	8	3.04	0.01066	0.11673	0.05106
GO:0051707	response to other organism	247	16	9.51	0.02847	0.32714	1
GO:0051937	catecholamine transport	17	3	0.65	0.02573	1	1
GO:0051952	regulation of amine transport	20	3	0.77	0.03965	0.03965	0.23924
GO:0055088	lipid homeostasis	49	6	1.89	0.01073	1	1
GO:0055092	sterol homeostasis	36	6	1.39	0.00227	1	1
GO:0055114	oxidation-reduction process	376	23	14.48	0.01812	0.10088	0.10175
GO:0060337	type I interferon-mediated signaling pathway	21	5	0.81	0.001	0.001	0.03487
GO:0060338	regulation of type I interferon-mediated signaling pathway	13	3	0.5	0.01212	0.01212	0.01212
GO:0060760	positive regulation of response to cytokine stimulus	13	3	0.5	0.01212	0.01212	1
GO:0071345	cellular response to cytokine stimulus	230	16	8.86	0.01567	0.16922	0.22759
GO:0071357	cellular response to type I interferon	21	5	0.81	0.001	1	1
GO:0071359	cellular response to dsRNA	16	3	0.62	0.0218	0.0218	0.0218
GO:0071702	organic substance transport	299	21	11.52	0.00542	0.02629	1
GO:0071705	nitrogen compound transport	67	8	2.58	0.00396	0.06123	0.12135
GO:0072329	monocarboxylic acid catabolic process	47	5	1.81	0.03348	1	1
GO:0072376	protein activation cascade	23	4	0.89	0.01068	0.01068	1
GO:1900047	negative regulation of hemostasis	21	3	0.81	0.04498	0.04498	1
GO:2001237	negative regulation of extrinsic apoptotic signaling pathway	35	4	1.35	0.04414	0.04414	0.04479

## Sheet: Table_S15A
Table S15
GO enrichment based on PSGs in spalacids.
(A) Molecular Function GO terms enriched by at least one of the three tests (classic, elim or weight). Abbreviations: fis – Fisher's exact test. Significant terms (P < 0.05) are shown by bold font.
GO.ID	Term	Annotated	Significant	Expected	classic.Fis	elim.Fis	weight.Fis
GO:0004888	transmembrane signaling receptor activity	292	17	10.72	0.0396	0.0396	0.0402
GO:0005161	platelet-derived growth factor receptor binding	10	2	0.37	0.0497	0.0497	0.0497
GO:0005509	calcium ion binding	299	19	10.98	0.0135	0.0135	0.0135
GO:0008324	cation transmembrane transporter activity	260	17	9.54	0.0147	0.0147	0.3987
GO:0008373	sialyltransferase activity	12	3	0.44	0.0084	0.0084	0.0084
GO:0015075	ion transmembrane transporter activity	310	18	11.38	0.0356	0.0356	1
GO:0016746	transferase activity, transferring acyl groups	122	5	4.48	0.4663	0.4663	0.0164
GO:0017022	myosin binding	19	3	0.7	0.0307	0.0307	0.0307
GO:0020037	heme binding	36	4	1.32	0.0416	0.0416	0.0416
GO:0022890	inorganic cation transmembrane transporter activity	208	14	7.64	0.0205	0.0205	0.3309
GO:0030544	Hsp70 protein binding	10	2	0.37	0.0497	0.0497	0.0497
GO:0043167	ion binding	1740	76	63.88	0.0448	0.0448	1
GO:0043169	cation binding	1735	76	63.69	0.0422	0.0422	1
GO:0046872	metal ion binding	1731	76	63.55	0.0403	0.0403	0.0792
GO:0046873	metal ion transmembrane transporter activity	176	13	6.46	0.0125	0.0125	1
GO:0046915	transition metal ion transmembrane transporter activity	24	4	0.88	0.0106	0.0106	0.0106
GO:0051184	cofactor transporter activity	10	2	0.37	0.0497	0.0497	0.0497
GO:0072509	divalent inorganic cation transmembrane transporter activity	74	6	2.72	0.0536	0.0536	0.0225

## Sheet: Table_S15B
Table S15
GO enrichment based on PSGs in spalacids.
(B) Cellular Component GO terms enriched by at least one of the three tests (classic, elim or weight). Abbreviations: fis – Fisher's exact test. Significant terms (P < 0.05) are shown by bold font.
GO.ID	Term	Annotated	Significant	Expected	classic.Fis	elim.Fis	weight.Fis
GO:0016324	apical plasma membrane	104	11	3.81	0.0014	0.0014	0.0014
GO:0044459	plasma membrane part	949	50	34.81	0.0044	0.0515	0.7512
GO:0000313	organellar ribosome	23	4	0.84	0.009	1	1
GO:0005761	mitochondrial ribosome	23	4	0.84	0.009	0.009	0.009
GO:0000793	condensed chromosome	83	8	3.04	0.0108	0.0108	0.149
GO:0016459	myosin complex	25	4	0.92	0.0122	0.0122	0.0122
GO:0031983	vesicle lumen	26	4	0.95	0.014	0.014	1
GO:0060205	cytoplasmic membrane-bounded vesicle lumen	26	4	0.95	0.014	0.014	0.0181
GO:0000777	condensed chromosome kinetochore	41	5	1.5	0.0163	0.0163	0.0163
GO:0000779	condensed chromosome, centromeric region	42	5	1.54	0.0179	0.0179	1
GO:0045177	apical part of cell	146	11	5.36	0.0181	1	1
GO:0009897	external side of plasma membrane	92	8	3.37	0.0192	0.0192	0.0192
GO:0005788	endoplasmic reticulum lumen	77	7	2.82	0.0223	0.0223	0.0223
GO:0005876	spindle microtubule	31	4	1.14	0.0255	0.0255	0.0255
GO:0030173	integral to Golgi membrane	22	3	0.81	0.0449	0.0449	0.0449
GO:0000776	kinetochore	54	5	1.98	0.0469	0.0469	1

## Sheet: Table_S15C
Table S15
GO enrichment based on PSGs in spalacids.
(C) Biological Process GO terms enriched by at least one of the three tests (classic, elim or weight). Abbreviations: fis – Fisher's exact test. Significant terms (P < 0.05) are shown by bold font.
GO.ID	Term	Annotated	Significant	Expected	classic.Fis	elim.Fis	weight.Fis
GO:0000075	cell cycle checkpoint	121	9	4.5	0.0356	0.0356	1
GO:0000083	regulation of transcription involved in G1/S phase of mitotic cell cycle	17	3	0.63	0.0234	0.0234	0.02343
GO:0000087	M phase of mitotic cell cycle	191	13	7.1	0.0251	0.0251	1
GO:0000279	M phase	274	17	10.18	0.0258	0.0258	1
GO:0000280	nuclear division	185	13	6.87	0.0199	0.0199	1
GO:0000724	double-strand break repair via homologous recombination	33	4	1.23	0.0327	0.0327	0.03267
GO:0000725	recombinational repair	33	4	1.23	0.0327	0.0327	1
GO:0001894	tissue homeostasis	52	5	1.93	0.0428	0.0428	0.42302
GO:0001959	regulation of cytokine-mediated signaling pathway	43	6	1.6	0.0048	0.0048	0.20051
GO:0001960	negative regulation of cytokine-mediated signaling pathway	16	3	0.59	0.0198	0.0198	0.01982
GO:0002263	cell activation involved in immune response	64	6	2.38	0.0308	0.0308	1
GO:0002285	lymphocyte activation involved in immune response	42	5	1.56	0.0188	0.0188	1
GO:0002366	leukocyte activation involved in immune response	64	6	2.38	0.0308	0.0308	1
GO:0002440	production of molecular mediator of immune response	50	5	1.86	0.037	0.037	1
GO:0002449	lymphocyte mediated immunity	61	6	2.27	0.0249	0.3429	1
GO:0002455	humoral immune response mediated by circulating immunoglobulin	11	3	0.41	0.0067	0.0067	0.0067
GO:0002699	positive regulation of immune effector process	45	6	1.67	0.006	0.2328	1
GO:0002700	regulation of production of molecular mediator of immune response	33	4	1.23	0.0327	0.0327	1
GO:0002702	positive regulation of production of molecular mediator of immune response	14	3	0.52	0.0136	0.0136	0.10671
GO:0002705	positive regulation of leukocyte mediated immunity	20	4	0.74	0.0056	1	1
GO:0002706	regulation of lymphocyte mediated immunity	33	4	1.23	0.0327	1	1
GO:0002708	positive regulation of lymphocyte mediated immunity	20	4	0.74	0.0056	0.0056	0.00093
GO:0002712	regulation of B cell mediated immunity	15	3	0.56	0.0166	0.0166	1
GO:0002824	positive regulation of adaptive immune response based on somatic recombination of immune receptors b...	22	3	0.82	0.0463	0.0463	0.03308
GO:0002889	regulation of immunoglobulin mediated immune response	15	3	0.56	0.0166	0.0166	0.00781
GO:0002920	regulation of humoral immune response	14	4	0.52	0.0014	0.0014	0.00775
GO:0003229	ventricular cardiac muscle tissue development	22	3	0.82	0.0463	0.0463	0.03697
GO:0006260	DNA replication	154	11	5.72	0.0278	0.0278	0.84854
GO:0006271	DNA strand elongation involved in DNA replication	21	3	0.78	0.0411	0.0411	0.04111
GO:0006275	regulation of DNA replication	56	6	2.08	0.017	0.017	0.28557
GO:0006302	double-strand break repair	66	7	2.45	0.0108	0.0108	0.08888
GO:0006486	protein glycosylation	128	9	4.76	0.0482	0.0482	0.24752
GO:0006829	zinc ion transport	16	4	0.59	0.0024	0.0024	0.00238
GO:0006873	cellular ion homeostasis	308	19	11.44	0.02	0.02	1
GO:0006929	substrate-dependent cell migration	12	3	0.45	0.0087	0.0087	0.00869
GO:0006959	humoral immune response	30	4	1.11	0.0238	1	1
GO:0007059	chromosome segregation	84	7	3.12	0.0359	0.0359	0.62102
GO:0007067	mitosis	185	13	6.87	0.0199	0.0199	0.02589
GO:0007093	mitotic cell cycle checkpoint	78	6	2.9	0.0691	0.0691	0.0172
GO:0007218	neuropeptide signaling pathway	35	4	1.3	0.0395	0.0395	0.03948
GO:0009306	protein secretion	81	7	3.01	0.0302	0.0302	0.42878
GO:0009311	oligosaccharide metabolic process	19	3	0.71	0.0316	0.0316	0.03162
GO:0009566	fertilization	51	5	1.9	0.0398	0.0398	0.18021
GO:0009581	detection of external stimulus	60	5	2.23	0.0711	0.0711	0.0036
GO:0009593	detection of chemical stimulus	21	3	0.78	0.0411	0.0411	0.04111
GO:0010332	response to gamma radiation	19	3	0.71	0.0316	0.0316	0.03162
GO:0010389	regulation of G2/M transition of mitotic cell cycle	19	3	0.71	0.0316	0.0316	0.03162
GO:0010543	regulation of platelet activation	13	3	0.48	0.011	0.011	0.01099
GO:0014037	Schwann cell differentiation	17	3	0.63	0.0234	0.0234	0.13974
GO:0016064	immunoglobulin mediated immune response	33	4	1.23	0.0327	0.5619	1
GO:0016266	O-glycan processing	13	3	0.48	0.011	0.011	0.01099
GO:0018146	keratan sulfate biosynthetic process	14	3	0.52	0.0136	0.0136	0.01361
GO:0019221	cytokine-mediated signaling pathway	161	11	5.98	0.0369	0.4319	0.45784
GO:0019724	B cell mediated immunity	34	4	1.26	0.036	0.578	1
GO:0022616	DNA strand elongation	21	3	0.78	0.0411	0.0411	1
GO:0030003	cellular cation homeostasis	172	12	6.39	0.026	0.026	1
GO:0030261	chromosome condensation	12	3	0.45	0.0087	0.0087	0.00869
GO:0031347	regulation of defense response	232	14	8.62	0.0496	0.8779	1
GO:0032330	regulation of chondrocyte differentiation	17	3	0.63	0.0234	0.0234	0.02343
GO:0034599	cellular response to oxidative stress	51	5	1.9	0.0398	0.0398	0.12829
GO:0035872	nucleotide-binding domain, leucine rich repeat containing receptor signaling pathway	27	4	1	0.0166	0.0166	0.20159
GO:0042116	macrophage activation	18	3	0.67	0.0274	0.0274	0.02736
GO:0042339	keratan sulfate metabolic process	18	3	0.67	0.0274	0.0274	1
GO:0042345	regulation of NF-kappaB import into nucleus	19	3	0.71	0.0316	0.0316	0.28727
GO:0042348	NF-kappaB import into nucleus	19	3	0.71	0.0316	0.0316	1
GO:0042446	hormone biosynthetic process	24	3	0.89	0.0577	0.0577	0.04152
GO:0042592	homeostatic process	639	32	23.74	0.048	0.048	1
GO:0042742	defense response to bacterium	36	4	1.34	0.0432	0.0432	0.04092
GO:0043413	macromolecule glycosylation	128	9	4.76	0.0482	0.0482	1
GO:0045087	innate immune response	332	19	12.34	0.0393	0.5816	0.71341
GO:0045088	regulation of innate immune response	133	12	4.94	0.0038	0.0038	0.35728
GO:0045089	positive regulation of innate immune response	106	8	3.94	0.0429	0.0429	0.25823
GO:0046620	regulation of organ growth	36	4	1.34	0.0432	0.0432	0.10422
GO:0046834	lipid phosphorylation	20	2	0.74	0.169	0.169	0.03711
GO:0048144	fibroblast proliferation	33	4	1.23	0.0327	1	1
GO:0048145	regulation of fibroblast proliferation	31	4	1.15	0.0266	1	1
GO:0048146	positive regulation of fibroblast proliferation	22	4	0.82	0.008	0.008	0.00802
GO:0048285	organelle fission	203	13	7.54	0.0386	0.0386	1
GO:0048873	homeostasis of number of cells within a tissue	13	3	0.48	0.011	0.011	0.01099
GO:0050801	ion homeostasis	338	20	12.56	0.0258	0.0258	1
GO:0050866	negative regulation of cell activation	54	3	2.01	0.325	0.325	0.01285
GO:0051052	regulation of DNA metabolic process	117	9	4.35	0.0295	0.0295	1
GO:0051054	positive regulation of DNA metabolic process	53	5	1.97	0.0459	0.0459	0.40838
GO:0051056	regulation of small GTPase mediated signal transduction	235	11	8.73	0.2571	0.2571	0.02515
GO:0051208	sequestering of calcium ion	36	4	1.34	0.0432	0.0432	0.004
GO:0051238	sequestering of metal ion	39	5	1.45	0.0139	0.0139	0.10625
GO:0055013	cardiac muscle cell development	22	3	0.82	0.0463	0.0463	0.06036
GO:0055080	cation homeostasis	203	13	7.54	0.0386	0.0386	1
GO:0055082	cellular chemical homeostasis	340	19	12.63	0.0481	0.0481	1
GO:0060193	positive regulation of lipase activity	45	4	1.67	0.0847	0.0847	0.0186
GO:0060330	regulation of response to interferon-gamma	16	3	0.59	0.0198	0.0198	1
GO:0060334	regulation of interferon-gamma-mediated signaling pathway	15	3	0.56	0.0166	0.0166	0.01655
GO:0060759	regulation of response to cytokine stimulus	45	6	1.67	0.006	1	1
GO:0060761	negative regulation of response to cytokine stimulus	17	3	0.63	0.0234	0.0234	1
GO:0070423	nucleotide-binding oligomerization domain containing signaling pathway	21	3	0.78	0.0411	0.0411	0.04111
GO:0070542	response to fatty acid	17	3	0.63	0.0234	0.0234	0.02343
GO:0070613	regulation of protein processing	22	3	0.82	0.0463	0.0463	0.36341
GO:0071345	cellular response to cytokine stimulus	218	14	8.1	0.0319	0.3072	1
GO:0072210	metanephric nephron development	19	3	0.71	0.0316	0.0316	0.03162
GO:0072503	cellular divalent inorganic cation homeostasis	121	10	4.5	0.0142	0.0142	0.00239
GO:0072507	divalent inorganic cation homeostasis	129	10	4.79	0.0214	0.0214	1
GO:0090207	regulation of triglyceride metabolic process	14	3	0.52	0.0136	0.0136	0.07248
GO:2000736	regulation of stem cell differentiation	12	3	0.45	0.0087	0.0087	0.00869

## Sheet: Table_S16A
Table S16
GO enrichment based on PSGs in the star-nosed mole.
(A) Molecular Function GO terms enriched by at least one of the three tests (classic, elim or weight). Abbreviations: fis – Fisher's exact test. Significant terms (P < 0.05) are shown by bold font.
GO.ID	Term	Annotated	Significant	Expected	classic.Fis	elim.Fis	weight.Fis
GO:0001948	glycoprotein binding	31	5	1.97	0.04347	0.04347	0.04347
GO:0002020	protease binding	24	7	1.52	0.00053	0.00053	0.00053
GO:0004553	hydrolase activity, hydrolyzing O-glycosyl compounds	42	11	2.66	4.2e-05	4.2e-05	4.2e-05
GO:0004620	phospholipase activity	45	6	2.85	0.06288	0.06288	0.03426
GO:0005089	Rho guanyl-nucleotide exchange factor activity	39	6	2.47	0.03452	0.03452	0.03452
GO:0005201	extracellular matrix structural constituent	28	5	1.78	0.02934	0.02934	0.02934
GO:0005509	calcium ion binding	297	31	18.84	0.00389	0.00389	0.00389
GO:0008234	cysteine-type peptidase activity	72	6	4.57	0.30547	0.30547	0.0452
GO:0008237	metallopeptidase activity	88	12	5.58	0.00916	0.00916	0.09929
GO:0009975	cyclase activity	14	4	0.89	0.00959	0.00959	0.00959
GO:0016298	lipase activity	52	7	3.3	0.04439	0.04439	0.36578
GO:0016620	oxidoreductase activity, acting on the aldehyde or oxo group of donors, NAD or NADP as acceptor	13	3	0.82	0.045	0.045	0.045
GO:0016787	hydrolase activity	1102	86	69.89	0.01924	0.32544	0.97466
GO:0016798	hydrolase activity, acting on glycosyl bonds	56	12	3.55	0.00016	0.59324	0.59324
GO:0016849	phosphorus-oxygen lyase activity	12	4	0.76	0.00525	0.00525	0.00525
GO:0016887	ATPase activity	188	13	11.92	0.41477	0.41477	0.00588
GO:0016903	oxidoreductase activity, acting on the aldehyde or oxo group of donors	18	4	1.14	0.02398	0.02398	0.27819
GO:0017124	SH3 domain binding	62	10	3.93	0.00519	0.00519	0.00519
GO:0030506	ankyrin binding	10	3	0.63	0.02175	0.02175	0.02175
GO:0043236	laminin binding	12	3	0.76	0.03628	0.03628	0.03628
GO:0070011	peptidase activity, acting on L-amino acid peptides	236	22	14.97	0.04347	0.44585	1

[truncated: 2 more sheets: Table_S16B, Table_S16C]
