# Supplementary material for: Limited Evidence for Parallel Molecular Adaptations Associated with the Subterranean Niche in Mammals: A Comparative Study of Three Superorders
Source: Mol Biol Evol. 2018 Aug 20;35(10):2544–59. doi: 10.1093/molbev/msy161 (PMC6188548; doi:10.1093/molbev/msy161)
Supplement: Supplementary Data [file msy161_supp.zip › Supplementary_tables_S18_21_TopGo_PAML_controls.xlsx]

## Sheet: S18A
Table S18
GO enrichment based on PSGs on the elephant+hyrax branch.
(A) Molecular Function GO terms enriched by at least one of the three tests (classic, elim or weight). Abbreviations: fis – Fisher's exact test. Significant terms (P < 0.05) are shown by bold font.
GO.ID	Term	Annotated	Significant	Expected	classic.Fis	elim.Fis	weight.Fis
GO:0003887	DNA-directed DNA polymerase activity	21	3	0.83	0.047	0.047	0.047
GO:0005198	structural molecule activity	237	15	9.31	0.046	0.046	0.442
GO:0005200	structural constituent of cytoskeleton	37	5	1.45	0.014	0.014	0.014
GO:0005506	iron ion binding	55	6	2.16	0.02	0.02	0.02
GO:0005516	calmodulin binding	83	8	3.26	0.016	0.016	0.016
GO:0008135	translation factor activity, RNA binding	48	6	1.89	0.011	0.011	0.242
GO:0015291	secondary active transmembrane transporter activity	94	6	3.69	0.164	0.164	0.028
GO:0016409	palmitoyltransferase activity	20	3	0.79	0.042	0.042	0.181
GO:0016779	nucleotidyltransferase activity	65	6	2.55	0.042	0.042	1
GO:0019902	phosphatase binding	77	5	3.03	0.185	0.185	0.012

## Sheet: S18B
Table S18
GO enrichment based on PSGs on the elephant+hyrax branch.
(B) Cellular Component GO terms enriched by at least one of the three tests (classic, elim or weight). Abbreviations: fis – Fisher's exact test. Significant terms (P < 0.05) are shown by bold font.
GO.ID	Term	Annotated	Significant	Expected	classic.Fis	elim.Fis	weight.Fis
GO:0005576	extracellular region	752	39	28.88	0.03055	0.0305	0.0389
GO:0005604	basement membrane	50	5	1.92	0.04179	0.0418	0.4006
GO:0005605	basal lamina	14	3	0.54	0.01489	0.0149	0.0149
GO:0005657	replication fork	24	4	0.92	0.01233	0.3724	1
GO:0005795	Golgi stack	63	4	2.42	0.22237	0.2224	0.0347
GO:0005902	microvillus	22	4	0.84	0.00901	0.009	0.009
GO:0009925	basal plasma membrane	11	3	0.42	0.00735	0.0074	0.0074
GO:0016323	basolateral plasma membrane	80	9	3.07	0.00339	0.0466	0.0466
GO:0030894	replisome	13	4	0.5	0.00116	0.0381	0.0381
GO:0031226	intrinsic component of plasma membrane	580	20	22.28	0.72835	0.7284	0.0455
GO:0031410	cytoplasmic vesicle	699	26	26.85	0.60068	0.6007	0.0085
GO:0032993	protein-DNA complex	29	4	1.11	0.02373	0.4833	1
GO:0043596	nuclear replication fork	15	3	0.58	0.0181	1	1
GO:0043601	nuclear replisome	12	3	0.46	0.00953	0.0095	0.0095
GO:0044420	extracellular matrix component	58	6	2.23	0.02309	0.0231	0.2664
GO:0045177	apical part of cell	154	11	5.91	0.03447	0.0345	0.2218
GO:0045178	basal part of cell	17	5	0.65	0.00034	0.0195	0.0195
GO:0098858	actin-based cell projection	59	6	2.27	0.02491	0.4128	1
GO:1903561	extracellular vesicle	39	2	1.5	0.44516	0.4452	0.0385

## Sheet: S18C
Table S18
GO enrichment based on PSGs on the elephant+hyrax branch.
(C) Biological Process GO terms enriched by at least one of the three tests (classic, elim or weight). Abbreviations: fis – Fisher's exact test. Significant terms (P < 0.05) are shown by bold font.
GO.ID	Term	Annotated	Significant	Expected	classic.Fis	elim.Fis	weight.Fis
GO:0000060	protein import into nucleus, translocation	19	3	0.74	0.0362	0.0362	0.0362
GO:0000272	polysaccharide catabolic process	15	3	0.59	0.019	0.019	1
GO:0000722	telomere maintenance via recombination	16	3	0.63	0.0228	0.0228	0.0228
GO:0000902	cell morphogenesis	443	26	17.35	0.024	0.024	0.3015
GO:0001709	cell fate determination	21	3	0.82	0.0469	0.0469	0.0469
GO:0001775	cell activation	356	23	13.94	0.0119	0.5567	0.063
GO:0001885	endothelial cell development	14	3	0.55	0.0157	0.0157	0.0157
GO:0001936	regulation of endothelial cell proliferation	45	4	1.76	0.0981	0.0981	0.039
GO:0002028	regulation of sodium ion transport	21	3	0.82	0.0469	0.0469	0.0469
GO:0002576	platelet degranulation	31	4	1.21	0.0315	0.0315	0.0315
GO:0002682	regulation of immune system process	473	27	18.52	0.0296	0.1037	1
GO:0002685	regulation of leukocyte migration	34	4	1.33	0.0424	1	1
GO:0002687	positive regulation of leukocyte migration	26	4	1.02	0.0174	1	1
GO:0002688	regulation of leukocyte chemotaxis	26	4	1.02	0.0174	1	1
GO:0002690	positive regulation of leukocyte chemotaxis	22	4	0.86	0.0096	0.0096	0.0096
GO:0002694	regulation of leukocyte activation	159	11	6.23	0.047	0.047	0.0085
GO:0003007	heart morphogenesis	107	7	4.19	0.1255	0.1255	0.0455
GO:0003281	ventricular septum development	23	3	0.9	0.059	0.059	0.0457
GO:0005976	polysaccharide metabolic process	82	7	3.21	0.0409	0.0409	1
GO:0006073	cellular glucan metabolic process	38	4	1.49	0.0598	0.0598	0.0389
GO:0006081	cellular aldehyde metabolic process	29	5	1.14	0.0049	0.0049	0.0049
GO:0006261	DNA-dependent DNA replication	67	6	2.62	0.0464	0.7584	0.5638
GO:0006270	DNA replication initiation	17	4	0.67	0.0037	0.0037	0.0037
GO:0006271	DNA strand elongation involved in DNA replication	22	4	0.86	0.0096	0.0096	0.0096
GO:0006412	translation	235	15	9.2	0.042	0.1598	0.5539
GO:0006446	regulation of translational initiation	33	4	1.29	0.0385	0.0385	0.0385
GO:0006476	protein deacetylation	35	4	1.37	0.0464	0.0464	1
GO:0006487	protein N-linked glycosylation	59	4	2.31	0.1992	0.1992	0.0207
GO:0006691	leukotriene metabolic process	12	3	0.47	0.01	0.01	0.01
GO:0006778	porphyrin-containing compound metabolic process	26	4	1.02	0.0174	1	1
GO:0006779	porphyrin-containing compound biosynthetic process	20	4	0.78	0.0068	0.0068	0.0362
GO:0006801	superoxide metabolic process	19	3	0.74	0.0362	1	1
GO:0006869	lipid transport	115	12	4.5	0.0017	0.0017	0.0438
GO:0006935	chemotaxis	299	18	11.71	0.045	0.1848	0.6372
GO:0007044	cell-substrate junction assembly	39	3	1.53	0.1951	0.1951	0.0282
GO:0007163	establishment or maintenance of cell polarity	72	7	2.82	0.0219	0.0219	0.2229
GO:0007272	ensheathment of neurons	58	6	2.27	0.0251	0.0251	1
GO:0008154	actin polymerization or depolymerization	77	7	3.02	0.0304	0.0304	1
GO:0008366	axon ensheathment	58	6	2.27	0.0251	0.0251	1
GO:0009058	biosynthetic process	2477	104	96.99	0.1974	0.4148	0.0344
GO:0009251	glucan catabolic process	15	3	0.59	0.019	0.019	0.0389
GO:0009583	detection of light stimulus	46	4	1.8	0.1043	0.1043	0.039
GO:0009605	response to external stimulus	810	41	31.72	0.0484	0.1199	0.3695
GO:0010522	regulation of calcium ion transport into cytosol	32	4	1.25	0.0349	0.0349	1
GO:0010543	regulation of platelet activation	15	3	0.59	0.019	0.019	0.019
GO:0010563	negative regulation of phosphorus metabolic process	194	14	7.6	0.0196	0.2734	1
GO:0010594	regulation of endothelial cell migration	48	5	1.88	0.0385	0.0385	1
GO:0010595	positive regulation of endothelial cell migration	32	4	1.25	0.0349	0.0349	0.0411
GO:0010876	lipid localization	127	12	4.97	0.0039	1	1
GO:0010921	regulation of phosphatase activity	53	6	2.08	0.0167	1	1
GO:0010923	negative regulation of phosphatase activity	34	6	1.33	0.0018	0.0018	0.0018
GO:0016311	dephosphorylation	163	12	6.38	0.0258	0.3769	0.2971
GO:0016575	histone deacetylation	28	4	1.1	0.0224	0.0224	0.4256
GO:0017038	protein import	130	10	5.09	0.0308	0.0308	0.0386
GO:0018108	peptidyl-tyrosine phosphorylation	120	9	4.7	0.0451	0.0451	0.054
GO:0018212	peptidyl-tyrosine modification	122	9	4.78	0.0493	0.0493	1
GO:0019058	viral life cycle	88	5	3.45	0.2615	0.2615	0.0271
GO:0021782	glial cell development	35	4	1.37	0.0464	0.0464	0.2719
GO:0022008	neurogenesis	635	34	24.86	0.0358	0.0358	0.1752
GO:0022616	DNA strand elongation	22	4	0.86	0.0096	1	1
GO:0030041	actin filament polymerization	61	6	2.39	0.0312	0.0312	0.0452
GO:0030048	actin filament-based movement	52	4	2.04	0.1451	0.1451	0.0457
GO:0030168	platelet activation	104	11	4.07	0.0024	0.0024	0.0455
GO:0030195	negative regulation of blood coagulation	24	3	0.94	0.0655	0.0655	0.0457
GO:0030335	positive regulation of cell migration	123	10	4.82	0.022	0.1959	0.6488
GO:0031063	regulation of histone deacetylation	14	3	0.55	0.0157	0.0157	0.0157
GO:0032101	regulation of response to external stimulus	244	17	9.55	0.0148	0.0885	0.4629
GO:0032103	positive regulation of response to external stimulus	80	7	3.13	0.0364	0.3905	1
GO:0032201	telomere maintenance via semi-conservative replication	15	3	0.59	0.019	0.019	0.019
GO:0032273	positive regulation of protein polymerization	32	4	1.25	0.0349	0.0349	0.1798
GO:0032368	regulation of lipid transport	33	4	1.29	0.0385	0.0385	0.1467
GO:0032526	response to retinoic acid	48	7	1.88	0.0024	0.0024	0.0013
GO:0033013	tetrapyrrole metabolic process	34	4	1.33	0.0424	1	1
GO:0033014	tetrapyrrole biosynthetic process	22	4	0.86	0.0096	1	1
GO:0033260	nuclear DNA replication	19	3	0.74	0.0362	0.0362	1
GO:0033619	membrane protein proteolysis	24	3	0.94	0.0655	0.0655	0.0281
GO:0033993	response to lipid	360	21	14.1	0.0426	0.3111	1
GO:0034097	response to cytokine	260	16	10.18	0.0482	0.0482	0.1508
GO:0034103	regulation of tissue remodeling	28	4	1.1	0.0224	0.0224	0.0454
GO:0035303	regulation of dephosphorylation	67	7	2.62	0.0153	0.7267	1
GO:0035305	negative regulation of dephosphorylation	37	6	1.45	0.0028	1	1
GO:0035411	catenin import into nucleus	11	2	0.43	0.0665	0.0665	0.0391
GO:0040017	positive regulation of locomotion	132	10	5.17	0.0338	0.2524	1
GO:0042330	taxis	299	18	11.71	0.045	0.1848	1
GO:0042552	myelination	55	6	2.15	0.0198	0.0198	0.0418
GO:0042554	superoxide anion generation	11	3	0.43	0.0078	0.0078	0.0078
GO:0043029	T cell homeostasis	17	3	0.67	0.0269	0.0269	0.0269
GO:0043555	regulation of translation in response to stress	11	3	0.43	0.0078	0.0078	0.0078
GO:0043603	cellular amide metabolic process	376	22	14.72	0.0374	0.1153	0.1057
GO:0043623	cellular protein complex assembly	179	13	7.01	0.023	0.4548	0.4548
GO:0044243	multicellular organismal catabolic process	33	4	1.29	0.0385	0.0385	0.1467
GO:0044247	cellular polysaccharide catabolic process	15	3	0.59	0.019	0.019	0.0389
GO:0044262	cellular carbohydrate metabolic process	132	11	5.17	0.0141	0.0141	0.1115
GO:0044270	cellular nitrogen compound catabolic process	158	8	6.19	0.2783	0.2783	0.0315
GO:0044275	cellular carbohydrate catabolic process	20	3	0.78	0.0413	0.0413	1
GO:0044710	single-organism metabolic process	1811	85	70.91	0.0285	0.0626	1
GO:0045446	endothelial cell differentiation	32	4	1.25	0.0349	0.0349	0.5099
GO:0045936	negative regulation of phosphate metabolic process	194	14	7.6	0.0196	0.2734	1
GO:0046148	pigment biosynthetic process	33	4	1.29	0.0385	0.0385	0.196
GO:0046456	icosanoid biosynthetic process	21	3	0.82	0.0469	0.0469	0.0469
GO:0046700	heterocycle catabolic process	159	8	6.23	0.284	0.284	0.0363
GO:0046785	microtubule polymerization	20	3	0.78	0.0413	0.0413	1
GO:0046823	negative regulation of nucleocytoplasmic transport	24	3	0.94	0.0655	0.0655	0.039
GO:0048015	phosphatidylinositol-mediated signaling	114	9	4.46	0.0342	0.0342	0.1072
GO:0048017	inositol lipid-mediated signaling	114	9	4.46	0.0342	0.0342	1
GO:0048545	response to steroid hormone	168	9	6.58	0.2121	0.2121	0.0078
GO:0048565	digestive tract development	61	6	2.39	0.0312	0.0312	0.0222
GO:0050679	positive regulation of epithelial cell proliferation	60	6	2.35	0.0291	0.0291	0.1263
GO:0050731	positive regulation of peptidyl-tyrosine phosphorylation	57	5	2.23	0.0712	0.0712	0.0423
GO:0050764	regulation of phagocytosis	25	3	0.98	0.0724	0.0724	0.0457
GO:0050776	regulation of immune response	315	18	12.33	0.0678	0.0678	0.0097
GO:0050865	regulation of cell activation	177	14	6.93	0.0093	0.0093	1
GO:0050866	negative regulation of cell activation	61	6	2.39	0.0312	0.0312	0.0361
GO:0050920	regulation of chemotaxis	54	6	2.11	0.0182	0.3529	0.3771
GO:0050921	positive regulation of chemotaxis	40	5	1.57	0.019	0.5089	0.3265
GO:0051056	regulation of small GTPase mediated signal transduction	159	10	6.23	0.0935	0.0935	0.0143
GO:0051170	nuclear import	117	9	4.58	0.0394	0.0394	0.0386
GO:0051186	cofactor metabolic process	163	12	6.38	0.0258	0.1886	1
GO:0051188	cofactor biosynthetic process	83	7	3.25	0.0432	0.4425	0.211
GO:0051258	protein polymerization	89	9	3.48	0.0078	0.0078	1
GO:0051272	positive regulation of cellular component movement	128	10	5.01	0.0281	0.2267	1
GO:0051336	regulation of hydrolase activity	332	20	13	0.0356	0.2562	0.1103
GO:0051346	negative regulation of hydrolase activity	100	9	3.92	0.016	0.4692	1
GO:0051495	positive regulation of cytoskeleton organization	65	6	2.55	0.0409	0.0409	0.2094
GO:0051924	regulation of calcium ion transport	64	6	2.51	0.0383	0.0383	0.3264
GO:0055017	cardiac muscle tissue growth	26	2	1.02	0.271	0.271	0.0392
GO:0055123	digestive system development	64	6	2.51	0.0383	0.0383	1
GO:0060193	positive regulation of lipase activity	46	3	1.8	0.2684	0.2684	0.0207
GO:0061326	renal tubule development	41	5	1.61	0.021	0.021	1
GO:0061371	determination of heart left/right asymmetry	32	3	1.25	0.1284	0.1284	0.039
GO:0070371	ERK1 and ERK2 cascade	68	4	2.66	0.2757	0.2757	0.0142
GO:0071216	cellular response to biotic stimulus	68	7	2.66	0.0165	0.0165	0.241
GO:0071219	cellular response to molecule of bacterial origin	61	6	2.39	0.0312	0.0312	1
GO:0071222	cellular response to lipopolysaccharide	57	6	2.23	0.0232	0.0232	0.1092
GO:0071622	regulation of granulocyte chemotaxis	14	3	0.55	0.0157	0.0157	0.1468
GO:0071674	mononuclear cell migration	16	3	0.63	0.0228	0.0228	1
GO:0072006	nephron development	58	6	2.27	0.0251	0.0251	1
GO:0072009	nephron epithelium development	48	5	1.88	0.0385	0.0385	1
GO:0072073	kidney epithelium development	66	6	2.58	0.0436	0.0436	1
GO:0072080	nephron tubule development	40	5	1.57	0.019	0.019	0.0657
GO:0090183	regulation of kidney development	20	3	0.78	0.0413	0.0413	1
GO:0090184	positive regulation of kidney development	16	3	0.63	0.0228	0.0228	0.0228
GO:0090311	regulation of protein deacetylation	18	3	0.7	0.0313	0.0313	1
GO:0097006	regulation of plasma lipoprotein particle levels	24	4	0.94	0.0132	0.0132	0.0454
GO:0097529	myeloid leukocyte migration	44	5	1.72	0.0277	0.0277	1
GO:1901570	fatty acid derivative biosynthetic process	21	3	0.82	0.0469	0.0469	1
GO:1901654	response to ketone	51	5	2	0.0481	0.0481	0.3531
GO:1905330	regulation of morphogenesis of an epithelium	41	5	1.61	0.021	0.021	0.0769
GO:2000021	regulation of ion homeostasis	67	6	2.62	0.0464	0.0464	0.3777
GO:2000147	positive regulation of cell motility	125	10	4.89	0.0243	0.208	1
GO:2001238	positive regulation of extrinsic apoptotic signaling pathway	33	4	1.29	0.0385	0.0385	0.2104

## Sheet: S19A
Table S19
GO enrichment based on PSGs in the guinea pig.
(A) Molecular Function GO terms enriched by at least one of the three tests (classic, elim or weight). Abbreviations: fis – Fisher's exact test. Significant terms (P < 0.05) are shown by bold font.
GO.ID	Term	Annotated	Significant	Expected	classic.Fis	elim.Fis	weight.Fis
GO:0003779	actin binding	181	28	18.83	0.0201	0.0201	0.0172
GO:0004222	metalloendopeptidase activity	45	11	4.68	0.0053	0.0053	0.0053
GO:0004857	enzyme inhibitor activity	112	19	11.65	0.0213	0.3698	0.8143
GO:0004866	endopeptidase inhibitor activity	46	11	4.78	0.0063	0.0063	0.0575
GO:0004872	receptor activity	482	63	50.14	0.0304	0.1012	0.2854
GO:0005044	scavenger receptor activity	16	5	1.66	0.0198	0.0198	0.0198
GO:0005178	integrin binding	50	13	5.2	0.0014	0.0014	0.0014
GO:0005198	structural molecule activity	230	37	23.92	0.0044	0.0386	0.3278
GO:0005201	extracellular matrix structural constituent	29	8	3.02	0.0078	0.0078	0.0078
GO:0005253	anion channel activity	32	7	3.33	0.0427	0.0427	1
GO:0005254	chloride channel activity	31	7	3.22	0.0365	0.0365	0.0365
GO:0005319	lipid transporter activity	24	8	2.5	0.0021	0.0021	0.0021
GO:0005509	calcium ion binding	285	39	29.64	0.0433	0.0433	0.0433
GO:0008237	metallopeptidase activity	86	15	8.95	0.0305	0.6222	0.5358
GO:0008376	acetylgalactosaminyltransferase activity	14	4	1.46	0.0498	0.0498	0.0498
GO:0008483	transaminase activity	14	5	1.46	0.0108	0.0108	0.0108
GO:0008509	anion transmembrane transporter activity	103	18	10.71	0.0186	0.0186	0.103
GO:0008514	organic anion transmembrane transporter activity	56	10	5.82	0.0607	0.0607	0.0145
GO:0009975	cyclase activity	14	4	1.46	0.0498	0.0498	0.0498
GO:0015103	inorganic anion transmembrane transporter activity	53	10	5.51	0.044	0.044	0.7829
GO:0015108	chloride transmembrane transporter activity	39	9	4.06	0.0164	0.0164	0.1971
GO:0015291	secondary active transmembrane transporter activity	85	15	8.84	0.0277	0.0277	0.4797
GO:0015485	cholesterol binding	14	4	1.46	0.0498	0.0498	0.0498
GO:0016769	transferase activity, transferring nitrogenous groups	15	5	1.56	0.0148	0.0148	1
GO:0016849	phosphorus-oxygen lyase activity	12	4	1.25	0.0291	0.0291	0.0291
GO:0019838	growth factor binding	53	11	5.51	0.0185	0.0185	0.0637
GO:0019955	cytokine binding	35	10	3.64	0.0023	0.0023	0.0023
GO:0022804	active transmembrane transporter activity	134	21	13.94	0.0357	0.0357	1
GO:0030414	peptidase inhibitor activity	49	11	5.1	0.0104	1	1
GO:0032934	sterol binding	15	5	1.56	0.0148	0.0148	0.1036
GO:0038024	cargo receptor activity	23	7	2.39	0.0071	0.0071	0.1584
GO:0043236	laminin binding	14	4	1.46	0.0498	0.0498	0.0498
GO:0050660	flavin adenine dinucleotide binding	45	11	4.68	0.0053	0.0053	0.0053
GO:0050839	cell adhesion molecule binding	82	16	8.53	0.0093	0.6534	0.5014
GO:0060089	molecular transducer activity	482	63	50.14	0.0304	0.1012	1
GO:0060090	binding, bridging	61	11	6.34	0.0477	0.0477	1
GO:0061134	peptidase regulator activity	70	14	7.28	0.0117	0.4562	1
GO:0061135	endopeptidase regulator activity	50	11	5.2	0.0121	1	1
GO:1901682	sulfur compound transmembrane transporter activity	11	4	1.14	0.0211	0.0211	0.0211

## Sheet: S19B
Table S19
GO enrichment based on PSGs in the guinea pig.
(B) Cellular Component GO terms enriched by at least one of the three tests (classic, elim or weight). Abbreviations: fis – Fisher's exact test. Significant terms (P < 0.05) are shown by bold font.
GO.ID	Term	Annotated	Significant	Expected	classic.Fis	elim.Fis	weight.Fis
GO:0001726	ruffle	69	13	6.91	0.018	0.018	0.285
GO:0005576	extracellular region	723	96	72.41	0.0017	0.0017	0.0377
GO:0005581	collagen trimer	33	8	3.3	0.014	0.014	0.014
GO:0005615	extracellular space	307	42	30.75	0.0214	0.0214	0.0214
GO:0005657	replication fork	23	5	2.3	0.0732	0.0732	0.0257
GO:0005887	integral component of plasma membrane	534	70	53.48	0.0097	0.0321	0.0193
GO:0008305	integrin complex	11	5	1.1	0.0027	0.0027	0.0027
GO:0009897	external side of plasma membrane	85	14	8.51	0.0417	0.0417	0.0417
GO:0009986	cell surface	243	34	24.34	0.027	0.027	0.2134
GO:0016020	membrane	3225	335	322.98	0.1739	0.3281	0.0233
GO:0016459	myosin complex	27	6	2.7	0.047	0.047	0.047
GO:0030425	dendrite	176	26	17.63	0.0272	0.0272	0.0057
GO:0030863	cortical cytoskeleton	27	6	2.7	0.047	0.047	0.2631
GO:0031012	extracellular matrix	164	25	16.42	0.0211	0.0211	0.0616
GO:0031091	platelet alpha granule	21	6	2.1	0.0144	1	1
GO:0031093	platelet alpha granule lumen	17	6	1.7	0.0046	0.0046	0.0046
GO:0031226	intrinsic component of plasma membrane	551	73	55.18	0.0065	0.0222	0.1434
GO:0031252	cell leading edge	151	23	15.12	0.0264	0.4693	0.3741
GO:0031253	cell projection membrane	102	19	10.22	0.0055	0.0055	0.4099
GO:0031256	leading edge membrane	56	13	5.61	0.0029	0.0029	0.6091
GO:0031982	vesicle	695	61	69.6	0.8893	0.9631	0.0089
GO:0031983	vesicle lumen	27	6	2.7	0.047	1	1
GO:0032587	ruffle membrane	33	8	3.3	0.014	0.014	0.014
GO:0032589	neuron projection membrane	14	4	1.4	0.0442	0.0442	0.0442
GO:0034774	secretory granule lumen	20	6	2	0.0112	1	1
GO:0036126	sperm flagellum	14	4	1.4	0.0442	0.0442	0.0442
GO:0042995	cell projection	642	78	64.3	0.0364	0.2176	0.6961
GO:0043025	neuronal cell body	146	22	14.62	0.0328	0.0328	0.0442
GO:0043230	extracellular organelle	40	8	4.01	0.0417	0.0417	1
GO:0044297	cell body	163	24	16.32	0.034	0.034	0.513
GO:0044420	extracellular matrix component	54	9	5.41	0.086	0.086	0.0027
GO:0044421	extracellular region part	432	58	43.26	0.0112	0.0112	1
GO:0044441	ciliary part	93	12	9.31	0.2176	0.2176	0.0283
GO:0044459	plasma membrane part	913	109	91.44	0.0232	0.1935	1
GO:0044463	cell projection part	302	42	30.25	0.0166	0.2496	0.7114
GO:0044815	DNA packaging complex	13	4	1.3	0.0342	0.0342	0.0342
GO:0045335	phagocytic vesicle	34	5	3.41	0.2502	0.2502	0.0013
GO:0060205	cytoplasmic vesicle lumen	27	6	2.7	0.047	1	1
GO:0071944	cell periphery	1778	197	178.07	0.0456	0.1774	0.4558
GO:0097458	neuron part	462	58	46.27	0.0386	0.0386	1
GO:0097729	9+2 motile cilium	14	4	1.4	0.0442	0.0442	1
GO:0098636	protein complex involved in cell adhesion	11	5	1.1	0.0027	1	1
GO:0098793	presynapse	107	16	10.72	0.066	0.066	0.0099
GO:0098802	plasma membrane receptor complex	79	13	7.91	0.0489	0.3649	0.1315
GO:0098862	cluster of actin-based cell projections	36	8	3.61	0.0234	0.0234	1
GO:0099512	supramolecular fiber	325	38	32.55	0.1733	0.1733	0.0254
GO:0120025	plasma membrane bounded cell projection	604	74	60.49	0.0348	0.0348	1
GO:1903561	extracellular vesicle	39	8	3.91	0.0365	0.0365	0.0997

## Sheet: S19C
Table S19
GO enrichment based on PSGs in the guinea pig.
(C) Biological Process GO terms enriched by at least one of the three tests (classic, elim or weight). Abbreviations: fis – Fisher's exact test. Significant terms (P < 0.05) are shown by bold font.
GO.ID	Term	Annotated	Significant	Expected	classic.Fis	elim.Fis	weight.Fis
GO:0001775	cell activation	336	53	34.69	0.00094	0.42901	0.65227
GO:0001819	positive regulation of cytokine production	131	22	13.53	0.01432	0.01432	0.59078
GO:0001894	tissue homeostasis	68	13	7.02	0.02013	0.02013	0.33701
GO:0001932	regulation of protein phosphorylation	457	59	47.19	0.03837	0.03837	0.65632
GO:0001935	endothelial cell proliferation	43	7	4.44	0.14962	0.14962	0.02967
GO:0002250	adaptive immune response	85	16	8.78	0.01227	0.21062	0.15534
GO:0002252	immune effector process	204	33	21.06	0.00566	0.50734	0.10143
GO:0002376	immune system process	829	103	85.6	0.02091	0.89118	1
GO:0002429	immune response-activating cell surface receptor signaling pathway	85	15	8.78	0.0261	0.0261	1
GO:0002456	T cell mediated immunity	29	8	2.99	0.00742	0.00742	0.1026
GO:0002526	acute inflammatory response	42	11	4.34	0.00281	0.10332	0.49774
GO:0002576	platelet degranulation	31	8	3.2	0.01134	0.01134	0.01134
GO:0002673	regulation of acute inflammatory response	26	9	2.68	0.00078	0.07366	0.41719
GO:0002675	positive regulation of acute inflammatory response	12	4	1.24	0.02837	0.02837	0.02837
GO:0002682	regulation of immune system process	445	62	45.95	0.00756	0.38936	1
GO:0002683	negative regulation of immune system process	129	25	13.32	0.00133	0.11646	0.03007
GO:0002684	positive regulation of immune system process	290	43	29.94	0.00868	0.19161	1
GO:0002685	regulation of leukocyte migration	30	7	3.1	0.02984	1	1
GO:0002687	positive regulation of leukocyte migration	22	7	2.27	0.00516	0.00516	0.01055
GO:0002690	positive regulation of leukocyte chemotaxis	20	5	2.07	0.04829	0.04829	0.04829
GO:0002694	regulation of leukocyte activation	153	24	15.8	0.02375	0.15498	1
GO:0002696	positive regulation of leukocyte activation	97	16	10.02	0.03888	0.03888	0.11916
GO:0002697	regulation of immune effector process	110	19	11.36	0.01657	0.48807	1
GO:0002698	negative regulation of immune effector process	29	8	2.99	0.00742	0.00742	0.00736
GO:0002819	regulation of adaptive immune response	48	10	4.96	0.02249	0.02249	1
GO:0002820	negative regulation of adaptive immune response	13	4	1.34	0.03772	0.03772	0.19533
GO:0002920	regulation of humoral immune response	15	6	1.55	0.00262	0.41817	0.41817
GO:0003008	system process	530	74	54.73	0.00342	0.06206	1
GO:0003012	muscle system process	150	26	15.49	0.00539	0.00539	1
GO:0003197	endocardial cushion development	15	5	1.55	0.01439	0.01439	0.01439
GO:0003300	cardiac muscle hypertrophy	20	6	2.07	0.01294	0.01294	0.15668
GO:0005978	glycogen biosynthetic process	21	5	2.17	0.0582	0.0582	0.04118
GO:0006164	purine nucleotide biosynthetic process	91	15	9.4	0.0448	0.0448	1
GO:0006182	cGMP biosynthetic process	14	4	1.45	0.04862	0.04862	0.04862
GO:0006220	pyrimidine nucleotide metabolic process	18	3	1.86	0.2826	0.2826	0.0298
GO:0006810	transport	1740	203	179.66	0.0179	0.12144	0.99122
GO:0006811	ion transport	530	70	54.73	0.01584	0.19781	0.8039
GO:0006814	sodium ion transport	58	11	5.99	0.03284	0.03284	0.1591
GO:0006820	anion transport	173	32	17.86	0.0007	0.1336	1
GO:0006821	chloride transport	24	7	2.48	0.00873	0.00873	0.00873
GO:0006869	lipid transport	104	23	10.74	0.0003	0.01307	0.01033
GO:0006909	phagocytosis	76	14	7.85	0.02204	0.53362	0.49816
GO:0006911	phagocytosis, engulfment	11	5	1.14	0.00314	0.00314	0.00314
GO:0006936	muscle contraction	125	19	12.91	0.05398	0.05398	0.04741
GO:0006954	inflammatory response	206	32	21.27	0.01154	0.49236	0.19235
GO:0006955	immune response	481	65	49.67	0.01232	0.32	0.19346
GO:0006956	complement activation	12	5	1.24	0.00493	1	1
GO:0006996	organelle organization	1209	145	124.84	0.02053	0.02053	0.51942
GO:0007010	cytoskeleton organization	420	56	43.37	0.02481	0.02481	0.01803
GO:0007040	lysosome organization	25	6	2.58	0.03798	0.03798	0.03798
GO:0007041	lysosomal transport	27	5	2.79	0.13938	0.13938	0.04128
GO:0007155	cell adhesion	498	79	51.42	4.2e-05	0.00028	0.00198
GO:0007159	leukocyte cell-cell adhesion	113	21	11.67	0.00524	0.0634	0.61957
GO:0007160	cell-matrix adhesion	79	15	8.16	0.01394	0.01394	0.00747
GO:0007162	negative regulation of cell adhesion	74	15	7.64	0.00765	0.12474	0.80119
GO:0007163	establishment or maintenance of cell polarity	68	12	7.02	0.04374	0.04374	0.00149
GO:0007166	cell surface receptor signaling pathway	1002	126	103.46	0.00718	0.01786	0.00064
GO:0007229	integrin-mediated signaling pathway	40	9	4.13	0.01844	0.01844	0.01844
GO:0007259	JAK-STAT cascade	51	8	5.27	0.15055	0.15055	0.0377
GO:0008015	blood circulation	156	20	16.11	0.18115	0.18115	0.00314
GO:0008643	carbohydrate transport	83	14	8.57	0.04351	0.04351	0.82244
GO:0008645	hexose transport	66	13	6.81	0.01588	0.01588	1
GO:0009152	purine ribonucleotide biosynthetic process	89	15	9.19	0.03774	0.03774	0.45181
GO:0009187	cyclic nucleotide metabolic process	70	13	7.23	0.02518	0.82227	1
GO:0009190	cyclic nucleotide biosynthetic process	54	12	5.58	0.00777	0.00777	0.19424
GO:0009225	nucleotide-sugar metabolic process	19	5	1.96	0.03945	0.03945	0.04115
GO:0009260	ribonucleotide biosynthetic process	97	16	10.02	0.03888	0.03888	1
GO:0009581	detection of external stimulus	67	12	6.92	0.03958	0.70682	1
GO:0009582	detection of abiotic stimulus	70	13	7.23	0.02518	0.57221	0.53063
GO:0009605	response to external stimulus	750	96	77.44	0.01192	0.34884	1
GO:0009612	response to mechanical stimulus	83	17	8.57	0.00418	0.17867	0.14174
GO:0010256	endomembrane system organization	173	26	17.86	0.03119	0.03119	1
GO:0010324	membrane invagination	18	6	1.86	0.00741	0.53161	1
GO:0010562	positive regulation of phosphorus metabolic process	385	51	39.75	0.03478	0.03478	1
GO:0010611	regulation of cardiac muscle hypertrophy	13	4	1.34	0.03772	0.03772	0.02966
GO:0010712	regulation of collagen metabolic process	16	5	1.65	0.01919	0.01919	1
GO:0010714	positive regulation of collagen metabolic process	14	5	1.45	0.01047	0.01047	1
GO:0010827	regulation of glucose transport	52	11	5.37	0.01532	0.01532	0.02547
GO:0010876	lipid localization	115	27	11.87	3e-05	0.00151	0.10094
GO:0010951	negative regulation of endopeptidase activity	48	8	4.96	0.11636	0.11636	0.02593
GO:0014743	regulation of muscle hypertrophy	14	4	1.45	0.04862	0.04862	1
GO:0014896	muscle hypertrophy	21	6	2.17	0.01657	0.01657	1
GO:0014897	striated muscle hypertrophy	20	6	2.07	0.01294	0.01294	1
GO:0015698	inorganic anion transport	38	10	3.92	0.00416	0.16693	0.16693
GO:0015711	organic anion transport	139	26	14.35	0.00183	0.04321	0.03007
GO:0015718	monocarboxylic acid transport	49	13	5.06	0.00105	0.08814	0.08814
GO:0015749	monosaccharide transport	67	13	6.92	0.01791	0.01791	1
GO:0015758	glucose transport	66	13	6.81	0.01588	0.01588	0.35199
GO:0015849	organic acid transport	106	19	10.95	0.01134	0.22168	1
GO:0015908	fatty acid transport	32	9	3.3	0.00399	0.00399	0.01402
GO:0015980	energy derivation by oxidation of organic compounds	137	21	14.15	0.04106	0.04106	0.10228
GO:0016043	cellular component organization	2088	245	215.6	0.00576	0.0584	1
GO:0016192	vesicle-mediated transport	504	65	52.04	0.03127	0.13872	0.13753
GO:0016337	single organismal cell-cell adhesion	202	32	20.86	0.00871	0.05885	0.07335
GO:0016485	protein processing	74	13	7.64	0.03798	0.33307	0.50658
GO:0019220	regulation of phosphate metabolic process	577	75	59.58	0.01818	0.01818	1
GO:0019915	lipid storage	22	5	2.27	0.06918	0.06918	0.0412
GO:0022407	regulation of cell-cell adhesion	126	21	13.01	0.01786	0.14563	0.34993
GO:0022408	negative regulation of cell-cell adhesion	38	9	3.92	0.01324	0.36704	1
GO:0022411	cellular component disassembly	159	25	16.42	0.02074	0.02074	1
GO:0022610	biological adhesion	499	79	51.52	4.6e-05	1	1
GO:0022617	extracellular matrix disassembly	28	7	2.89	0.02078	0.02078	0.02078
GO:0030101	natural killer cell activation	22	6	2.27	0.02085	0.02085	0.08565
GO:0030155	regulation of cell adhesion	220	32	22.72	0.02785	0.1366	0.72419
GO:0030193	regulation of blood coagulation	32	8	3.3	0.0138	0.39148	1
GO:0030194	positive regulation of blood coagulation	13	4	1.34	0.03772	0.03772	0.03772
GO:0030195	negative regulation of blood coagulation	19	6	1.96	0.0099	0.0099	0.41838
GO:0030198	extracellular matrix organization	148	28	15.28	0.00103	0.00103	0.00254
GO:0030239	myofibril assembly	24	5	2.48	0.09431	0.09431	0.04123
GO:0030449	regulation of complement activation	10	5	1.03	0.00187	0.00187	0.00187
GO:0030574	collagen catabolic process	26	7	2.68	0.01383	0.01383	0.01383
GO:0030801	positive regulation of cyclic nucleotide metabolic process	36	8	3.72	0.02751	0.02751	1
GO:0030804	positive regulation of cyclic nucleotide biosynthetic process	32	8	3.3	0.0138	0.0138	0.11959
GO:0030810	positive regulation of nucleotide biosynthetic process	34	8	3.51	0.01982	0.01982	1
GO:0030819	positive regulation of cAMP biosynthetic process	26	6	2.68	0.04522	0.04522	0.09594
GO:0031589	cell-substrate adhesion	119	20	12.29	0.01882	0.01882	1
GO:0032103	positive regulation of response to external stimulus	76	17	7.85	0.00156	0.25386	0.31083
GO:0032309	icosanoid secretion	12	5	1.24	0.00493	0.00493	0.00493
GO:0032623	interleukin-2 production	28	5	2.89	0.15618	0.15618	0.02971
GO:0032814	regulation of natural killer cell activation	12	4	1.24	0.02837	0.02837	0.1953
GO:0032890	regulation of organic acid transport	14	5	1.45	0.01047	0.01047	0.01047
GO:0032943	mononuclear cell proliferation	92	17	9.5	0.01202	0.14193	1
GO:0032944	regulation of mononuclear cell proliferation	73	14	7.54	0.01581	0.21155	1
GO:0032945	negative regulation of mononuclear cell proliferation	21	6	2.17	0.01657	1	1
GO:0032963	collagen metabolic process	49	13	5.06	0.00105	0.00105	0.35
GO:0032964	collagen biosynthetic process	20	5	2.07	0.04829	0.04829	1
GO:0032965	regulation of collagen biosynthetic process	16	5	1.65	0.01919	0.01919	1
GO:0032967	positive regulation of collagen biosynthetic process	14	5	1.45	0.01047	0.01047	0.01047
GO:0033627	cell adhesion mediated by integrin	19	5	1.96	0.03945	0.03945	0.19522
GO:0034097	response to cytokine	243	37	25.09	0.00952	0.05025	0.90449
GO:0034340	response to type I interferon	19	6	1.96	0.0099	1	1
GO:0034453	microtubule anchoring	11	4	1.14	0.02056	0.02056	0.02056
GO:0035384	thioester biosynthetic process	20	5	2.07	0.04829	0.04829	1
GO:0035821	modification of morphology or physiology of other organism	194	28	20.03	0.04134	0.04134	0.01044
GO:0042098	T cell proliferation	62	14	6.4	0.00359	0.08429	0.23272
GO:0042102	positive regulation of T cell proliferation	31	7	3.2	0.03523	0.03523	0.01436
GO:0042110	T cell activation	149	29	15.39	0.00052	0.00744	0.00874
GO:0042129	regulation of T cell proliferation	50	12	5.16	0.00403	0.11576	1
GO:0042130	negative regulation of T cell proliferation	17	6	1.76	0.0054	0.0054	0.0054
GO:0042730	fibrinolysis	14	5	1.45	0.01047	0.01047	0.01047
GO:0042742	defense response to bacterium	38	8	3.92	0.03706	0.03706	0.01386
GO:0043062	extracellular structure organization	149	28	15.39	0.00115	1	1
GO:0043094	cellular metabolic compound salvage	19	5	1.96	0.03945	0.03945	0.03945
GO:0043370	regulation of CD4-positive, alpha-beta T cell differentiation	14	4	1.45	0.04862	0.04862	1
GO:0043500	muscle adaptation	31	8	3.2	0.01134	0.01134	0.19471
GO:0043502	regulation of muscle adaptation	19	5	1.96	0.03945	0.03945	0.47865
GO:0043618	regulation of transcription from RNA polymerase II promoter in response to stress	16	5	1.65	0.01919	0.01919	0.05517
GO:0044070	regulation of anion transport	20	5	2.07	0.04829	0.04829	0.04829
GO:0044236	multicellular organism metabolic process	60	15	6.2	0.00087	0.57684	0.4754
GO:0044243	multicellular organismal catabolic process	30	9	3.1	0.00246	0.00246	0.05476
GO:0044246	regulation of multicellular organismal metabolic process	17	5	1.76	0.02494	0.02494	1
GO:0044253	positive regulation of multicellular organismal metabolic process	14	5	1.45	0.01047	0.01047	1
GO:0044259	multicellular organismal macromolecule metabolic process	51	14	5.27	0.00047	0.19357	0.19357
GO:0044765	single-organism transport	912	116	94.17	0.00698	0.06128	0.23311
GO:0044782	cilium organization	40	8	4.13	0.04861	0.04861	0.05508
GO:0044802	single-organism membrane organization	196	28	20.24	0.04624	0.04624	0.24851
GO:0045132	meiotic chromosome segregation	26	6	2.68	0.04522	0.04522	0.23512
GO:0045321	leukocyte activation	248	37	25.61	0.01304	0.79645	1
GO:0045445	myoblast differentiation	31	7	3.2	0.03523	0.03523	0.19509
GO:0045744	negative regulation of G-protein coupled receptor protein signaling pathway	26	4	2.68	0.27819	0.27819	0.04143
GO:0045807	positive regulation of endocytosis	38	8	3.92	0.03706	0.03706	0.57971
GO:0045824	negative regulation of innate immune response	12	4	1.24	0.02837	0.02837	0.02837
GO:0045933	positive regulation of muscle contraction	14	4	1.45	0.04862	0.04862	0.2782
GO:0045937	positive regulation of phosphate metabolic process	385	51	39.75	0.03478	0.03478	1
GO:0046390	ribose phosphate biosynthetic process	98	16	10.12	0.04221	0.04221	1
GO:0046637	regulation of alpha-beta T cell differentiation	18	5	1.86	0.03168	0.03168	1
GO:0046649	lymphocyte activation	210	35	21.68	0.0027	0.59071	1
GO:0046651	lymphocyte proliferation	91	17	9.4	0.0108	0.13261	1
GO:0046907	intracellular transport	582	69	60.09	0.11582	0.11582	0.02707
GO:0046942	carboxylic acid transport	106	19	10.95	0.01134	0.22168	1
GO:0048525	negative regulation of viral process	17	5	1.76	0.02494	0.02494	0.12006
GO:0048584	positive regulation of response to stimulus	644	81	66.5	0.03006	0.26006	0.41213
GO:0048747	muscle fiber development	17	5	1.76	0.02494	0.02494	0.02494
GO:0048871	multicellular organismal homeostasis	103	19	10.64	0.00836	0.00836	0.31135
GO:0048873	homeostasis of number of cells within a tissue	14	5	1.45	0.01047	0.01047	0.01047
GO:0050670	regulation of lymphocyte proliferation	72	14	7.43	0.01407	0.19773	0.10234
GO:0050672	negative regulation of lymphocyte proliferation	21	6	2.17	0.01657	1	1
GO:0050715	positive regulation of cytokine secretion	20	5	2.07	0.04829	0.04829	0.04829
GO:0050727	regulation of inflammatory response	96	17	9.91	0.01803	0.97645	1
GO:0050729	positive regulation of inflammatory response	34	11	3.51	0.0004	0.0004	0.00504
GO:0050764	regulation of phagocytosis	23	7	2.37	0.00677	0.00677	0.19491
GO:0050766	positive regulation of phagocytosis	15	5	1.55	0.01439	0.01439	0.01439
GO:0050776	regulation of immune response	296	42	30.56	0.01928	0.08003	0.65676
GO:0050777	negative regulation of immune response	43	10	4.44	0.01053	0.01053	0.56346
GO:0050818	regulation of coagulation	36	9	3.72	0.00921	0.25031	1
GO:0050819	negative regulation of coagulation	22	7	2.27	0.00516	0.27736	0.27736
GO:0050820	positive regulation of coagulation	14	4	1.45	0.04862	0.04862	1
GO:0050851	antigen receptor-mediated signaling pathway	64	13	6.61	0.01236	0.01236	0.2767
GO:0050852	T cell receptor signaling pathway	47	9	4.85	0.04821	0.04821	0.13094
GO:0050863	regulation of T cell activation	103	20	10.64	0.0038	0.05366	1
GO:0050865	regulation of cell activation	167	29	17.24	0.00331	0.5996	0.19264
GO:0050867	positive regulation of cell activation	103	19	10.64	0.00836	0.00836	0.01681
GO:0050868	negative regulation of T cell activation	30	9	3.1	0.00246	0.14149	0.1192
GO:0050900	leukocyte migration	107	21	11.05	0.00268	0.0491	0.01262
GO:0050974	detection of mechanical stimulus involved in sensory perception	15	5	1.55	0.01439	0.01439	0.01439
GO:0050982	detection of mechanical stimulus	21	8	2.17	0.00074	0.00074	0.017
GO:0051050	positive regulation of transport	266	37	27.47	0.03531	0.03531	0.41533
GO:0051168	nuclear export	57	11	5.89	0.02923	0.02923	0.05488
GO:0051174	regulation of phosphorus metabolic process	583	77	60.2	0.01162	0.01162	0.11525
GO:0051179	localization	2127	244	219.62	0.01869	0.25718	1
GO:0051234	establishment of localization	1770	207	182.76	0.01499	0.10523	1
GO:0051249	regulation of lymphocyte activation	138	23	14.25	0.01359	0.11094	1
GO:0051250	negative regulation of lymphocyte activation	45	9	4.65	0.03767	0.55904	1
GO:0051293	establishment of spindle localization	14	4	1.45	0.04862	0.04862	0.19536
GO:0051647	nucleus localization	11	4	1.14	0.02056	0.02056	0.02056
GO:0051656	establishment of organelle localization	120	15	12.39	0.25405	0.25405	0.04861
GO:0052547	regulation of peptidase activity	121	19	12.49	0.04074	0.04074	1
GO:0052548	regulation of endopeptidase activity	114	18	11.77	0.04349	0.04349	0.19428
GO:0052652	cyclic purine nucleotide metabolic process	52	11	5.37	0.01532	0.01532	1
GO:0055002	striated muscle cell development	51	10	5.27	0.03322	0.03322	1
GO:0055006	cardiac cell development	25	7	2.58	0.01107	0.01107	0.10269
GO:0055013	cardiac muscle cell development	24	6	2.48	0.03152	0.03152	0.04839
GO:0055081	anion homeostasis	18	5	1.86	0.03168	0.03168	0.03168
GO:0060249	anatomical structure homeostasis	106	17	10.95	0.04297	0.04297	1
GO:0060337	type I interferon signaling pathway	19	6	1.96	0.0099	0.0099	0.19519
GO:0060338	regulation of type I interferon-mediated signaling pathway	11	4	1.14	0.02056	0.02056	0.02056
GO:0060350	endochondral bone morphogenesis	20	5	2.07	0.04829	0.04829	0.04117
GO:0061024	membrane organization	247	37	25.5	0.01226	0.05981	1
GO:0061041	regulation of wound healing	43	9	4.44	0.02882	0.45317	1
GO:0061045	negative regulation of wound healing	22	6	2.27	0.02085	1	1
GO:0070613	regulation of protein processing	22	7	2.27	0.00516	0.35309	0.35309
GO:0070661	leukocyte proliferation	97	18	10.02	0.0095	0.11407	1
GO:0070663	regulation of leukocyte proliferation	75	15	7.74	0.00867	0.13506	1
GO:0070664	negative regulation of leukocyte proliferation	22	6	2.27	0.02085	1	1
GO:0071345	cellular response to cytokine stimulus	210	33	21.68	0.00879	0.05194	0.52648
GO:0071357	cellular response to type I interferon	19	6	1.96	0.0099	1	1
GO:0071616	acyl-CoA biosynthetic process	20	5	2.07	0.04829	0.04829	0.0571
GO:0071621	granulocyte chemotaxis	26	6	2.68	0.04522	0.04522	1
GO:0071674	mononuclear cell migration	14	4	1.45	0.04862	0.04862	0.04862
GO:0071715	icosanoid transport	14	6	1.45	0.00172	0.19479	0.19479
GO:0071840	cellular component organization or biogenesis	2147	251	221.69	0.00616	0.05904	1
GO:0072348	sulfur compound transport	12	4	1.24	0.02837	0.02837	0.02837
GO:0072376	protein activation cascade	19	6	1.96	0.0099	0.62287	0.53167
GO:0072593	reactive oxygen species metabolic process	75	14	7.74	0.01979	0.01979	0.00485
GO:0072594	establishment of protein localization to organelle	187	24	19.31	0.15322	0.15322	0.02035
GO:0080134	regulation of response to stress	383	51	39.55	0.03198	0.53056	1
GO:0080171	lytic vacuole organization	25	6	2.58	0.03798	0.03798	1
GO:0090004	positive regulation of establishment of protein localization to plasma membrane	11	4	1.14	0.02056	0.02056	0.02056
GO:0090257	regulation of muscle system process	69	12	7.12	0.04821	0.04821	1
GO:0090303	positive regulation of wound healing	18	5	1.86	0.03168	0.03168	0.41884
GO:0098602	single organism cell adhesion	219	33	22.61	0.01605	0.08985	1
GO:0098609	cell-cell adhesion	246	37	25.4	0.01152	0.06391	1
GO:0099024	plasma membrane invagination	16	6	1.65	0.00383	0.41822	0.41822
GO:1900046	regulation of hemostasis	32	8	3.3	0.0138	0.39148	1
GO:1900047	negative regulation of hemostasis	19	6	1.96	0.0099	1	1
GO:1900048	positive regulation of hemostasis	13	4	1.34	0.03772	0.03772	1
GO:1900373	positive regulation of purine nucleotide biosynthetic process	34	8	3.51	0.01982	0.01982	0.19497
GO:1901136	carbohydrate derivative catabolic process	77	10	7.95	0.26899	0.26899	0.04559
GO:1901343	negative regulation of vasculature development	38	9	3.92	0.01324	0.01324	0.19463
GO:1901571	fatty acid derivative transport	14	6	1.45	0.00172	0.19479	1
GO:1902578	single-organism localization	959	121	99.02	0.0076	0.06215	1
GO:1903034	regulation of response to wounding	47	9	4.85	0.04821	0.55926	1
GO:1903035	negative regulation of response to wounding	24	6	2.48	0.03152	1	1
GO:1903036	positive regulation of response to wounding	19	5	1.96	0.03945	0.03945	1
GO:1903037	regulation of leukocyte cell-cell adhesion	104	20	10.74	0.00427	0.05821	1
GO:1903038	negative regulation of leukocyte cell-cell adhesion	30	9	3.1	0.00246	0.14149	1
GO:1903078	positive regulation of protein localization to plasma membrane	11	4	1.14	0.02056	0.02056	1
GO:1903317	regulation of protein maturation	22	7	2.27	0.00516	0.35309	1
GO:1904019	epithelial cell apoptotic process	25	6	2.58	0.03798	0.03798	0.15689
GO:1904377	positive regulation of protein localization to cell periphery	11	4	1.14	0.02056	0.02056	1
GO:1905477	positive regulation of protein localization to membrane	32	7	3.3	0.04123	0.04123	0.57994
GO:2000181	negative regulation of blood vessel morphogenesis	36	8	3.72	0.02751	0.02751	0.19486
GO:2000257	regulation of protein activation cascade	10	5	1.03	0.00187	1	1
GO:2000514	regulation of CD4-positive, alpha-beta T cell activation	14	4	1.45	0.04862	0.04862	1

## Sheet: S20A
Table S20
GO enrichment based on PSGs on the mouse+rat branch.
(A) Molecular Function GO terms enriched by at least one of the three tests (classic, elim or weight). Abbreviations: fis – Fisher's exact test. Significant terms (P < 0.05) are shown by bold font.
GO.ID	Term	Annotated	Significant	Expected	classic.Fis	elim.Fis	weight.Fis
GO:0008236	serine-type peptidase activity	65	11	3.58	0.00075	0.0615	0.0615
GO:0017171	serine hydrolase activity	67	11	3.69	0.00098	0.081	1
GO:0004536	deoxyribonuclease activity	26	6	1.43	0.00242	0.2012	0.2012
GO:0038023	signaling receptor activity	405	36	22.33	0.0028	0.0028	0.1502
GO:0050839	cell adhesion molecule binding	88	12	4.85	0.00304	0.003	0.0528
GO:0004252	serine-type endopeptidase activity	48	8	2.65	0.0043	0.0043	0.0043
GO:0019902	phosphatase binding	81	11	4.47	0.00461	0.0046	0.0121
GO:0004520	endodeoxyribonuclease activity	22	5	1.21	0.006	0.006	0.006
GO:0005509	calcium ion binding	321	28	17.7	0.01025	0.0103	0.0103
GO:0004888	transmembrane signaling receptor activity	352	30	19.41	0.01097	0.011	0.098
GO:0019955	cytokine binding	38	6	2.1	0.01665	0.0167	0.0167
GO:0004872	receptor activity	532	41	29.33	0.01687	0.8128	1
GO:0060089	molecular transducer activity	532	41	29.33	0.01687	0.8128	1
GO:0099600	transmembrane receptor activity	371	30	20.45	0.02148	0.0215	1
GO:0070011	peptidase activity, acting on L-amino acid peptides	267	23	14.72	0.02167	0.2116	1
GO:0046872	metal ion binding	1819	118	100.29	0.02172	0.0217	0.2509
GO:0008233	peptidase activity	283	24	15.6	0.0228	0.2087	0.5886
GO:0001618	virus receptor activity	12	3	0.66	0.02521	0.0252	0.0252
GO:0005201	extracellular matrix structural constituent	31	5	1.71	0.02579	0.0258	0.0258
GO:0004896	cytokine receptor activity	42	6	2.32	0.02633	0.0263	0.0263
GO:0043169	cation binding	1855	119	102.27	0.02907	0.0291	0.8539
GO:0003684	damaged DNA binding	32	5	1.76	0.02922	0.0292	0.0292
GO:0032403	protein complex binding	290	24	15.99	0.02946	0.0295	0.4638
GO:0004871	signal transducer activity	634	46	34.95	0.03078	0.7835	0.7702
GO:0005178	integrin binding	56	7	3.09	0.03306	0.0331	0.0331
GO:0044877	macromolecular complex binding	340	27	18.74	0.03449	0.0345	0.8911
GO:0043130	ubiquitin binding	34	5	1.87	0.03694	0.0369	0.1171
GO:0005540	hyaluronic acid binding	14	3	0.77	0.03845	0.0384	0.0384
GO:0005507	copper ion binding	24	4	1.32	0.04027	0.0403	0.0403
GO:0030331	estrogen receptor binding	15	3	0.83	0.04615	0.0461	0.0461

## Sheet: S20B
Table S20
GO enrichment based on PSGs on the mouse+rat branch.
(B) Cellular Component GO terms enriched by at least one of the three tests (classic, elim or weight). Abbreviations: fis – Fisher's exact test. Significant terms (P < 0.05) are shown by bold font.
GO.ID	Term	Annotated	Significant	Expected	classic.Fis	elim.Fis	weight.Fis
GO:0005576	extracellular region	787	57	43.75	0.02053	0.0205	0.0886
GO:0005615	extracellular space	335	27	18.62	0.03215	0.0321	0.0585
GO:0005730	nucleolus	316	26	17.57	0.02812	0.0281	0.0281
GO:0005788	endoplasmic reticulum lumen	80	10	4.45	0.01269	0.0127	0.0127
GO:0005813	centrosome	240	25	13.34	0.00171	0.0017	0.0241
GO:0005814	centriole	49	7	2.72	0.0177	0.0177	0.0177
GO:0005815	microtubule organizing center	289	29	16.06	0.00136	0.2709	0.2588
GO:0005856	cytoskeleton	908	65	50.47	0.01725	0.6378	0.9052
GO:0005884	actin filament	33	6	1.83	0.00875	0.3237	0.3237
GO:0005886	plasma membrane	1915	121	106.45	0.05286	0.2523	0.0379
GO:0009897	external side of plasma membrane	97	13	5.39	0.00261	0.0026	0.0026
GO:0009986	cell surface	272	22	15.12	0.04828	0.6211	0.7527
GO:0012507	ER to Golgi transport vesicle membrane	19	4	1.06	0.01873	0.0187	0.0187
GO:0015630	microtubule cytoskeleton	510	47	28.35	0.00035	0.034	0.0705
GO:0016328	lateral plasma membrane	22	5	1.22	0.00621	0.0062	0.0062
GO:0016459	myosin complex	30	7	1.67	0.00104	0.001	0.0031
GO:0030134	ER to Golgi transport vesicle	24	4	1.33	0.04132	0.0413	1
GO:0030139	endocytic vesicle	99	11	5.5	0.02099	0.021	0.2416
GO:0030662	coated vesicle membrane	63	8	3.5	0.02252	0.0225	1
GO:0031091	platelet alpha granule	22	4	1.22	0.03102	0.031	0.2036
GO:0031258	lamellipodium membrane	10	3	0.56	0.01526	0.0153	0.0153
GO:0031410	cytoplasmic vesicle	718	51	39.91	0.03797	0.038	0.2784
GO:0031941	filamentous actin	12	4	0.67	0.00326	0.0033	0.0033
GO:0031982	vesicle	755	54	41.97	0.0296	0.0296	1
GO:0031983	vesicle lumen	31	5	1.72	0.02661	0.0266	1
GO:0043228	non-membrane-bounded organelle	1601	110	88.99	0.00657	0.1984	1
GO:0043232	intracellular non-membrane-bounded organelle	1601	110	88.99	0.00657	0.1984	1
GO:0044427	chromosomal part	271	16	15.06	0.43861	0.4386	0.0113
GO:0044430	cytoskeletal part	622	55	34.57	0.00031	0.2128	0.7796
GO:0044450	microtubule organizing center part	67	8	3.72	0.03134	0.0313	1
GO:0044815	DNA packaging complex	13	3	0.72	0.03214	0.0321	0.0321
GO:0060205	cytoplasmic vesicle lumen	31	5	1.72	0.02661	0.0266	0.0686
GO:0071944	cell periphery	1962	125	109.06	0.03906	0.2022	0.3158
GO:0097708	intracellular vesicle	718	51	39.91	0.03797	0.038	1
GO:0098552	side of membrane	153	17	8.5	0.00475	0.3651	1
GO:0099080	supramolecular complex	357	30	19.84	0.01471	0.0634	1
GO:0099081	supramolecular polymer	357	30	19.84	0.01471	0.0634	1
GO:0099512	supramolecular fiber	353	30	19.62	0.01271	0.0567	0.3597

## Sheet: S20C
Table S20
GO enrichment based on PSGs on the mouse+rat branch.
(C) Biological Process GO terms enriched by at least one of the three tests (classic, elim or weight). Abbreviations: fis – Fisher's exact test. Significant terms (P < 0.05) are shown by bold font.
GO.ID	Term	Annotated	Significant	Expected	classic.Fis	elim.Fis	weight.Fis
GO:0000280	nuclear division	277	26	15.35	0.00555	0.1035	1
GO:0000724	double-strand break repair via homologous recombination	36	7	2	0.00313	0.00313	0.00313
GO:0000725	recombinational repair	36	7	2	0.00313	1	1
GO:0001501	skeletal system development	212	13	11.75	0.39388	0.39388	0.01363
GO:0001539	cilium or flagellum-dependent cell motility	12	3	0.67	0.02555	0.02555	0.02555
GO:0001738	morphogenesis of a polarized epithelium	24	3	1.33	0.14494	0.14494	0.0274
GO:0001756	somitogenesis	34	5	1.88	0.03763	0.03763	0.03763
GO:0001775	cell activation	367	29	20.34	0.0325	0.11542	1
GO:0001824	blastocyst development	35	5	1.94	0.04198	0.04198	0.07374
GO:0001906	cell killing	33	7	1.83	0.00185	1	1
GO:0001909	leukocyte mediated cytotoxicity	26	5	1.44	0.01275	1	1
GO:0001910	regulation of leukocyte mediated cytotoxicity	17	5	0.94	0.00181	1	1
GO:0001912	positive regulation of leukocyte mediated cytotoxicity	15	5	0.83	0.00096	0.00096	0.00096
GO:0001913	T cell mediated cytotoxicity	14	3	0.78	0.03895	0.03895	1
GO:0001914	regulation of T cell mediated cytotoxicity	11	3	0.61	0.01997	0.01997	0.01997
GO:0001990	regulation of systemic arterial blood pressure by hormone	17	5	0.94	0.00181	0.20235	0.1069
GO:0001991	regulation of systemic arterial blood pressure by circulatory renin-angiotensin	13	4	0.72	0.00445	0.00445	0.15628
GO:0002002	regulation of angiotensin levels in blood	10	3	0.55	0.01513	0.01513	0.01513
GO:0002263	cell activation involved in immune response	73	9	4.05	0.01876	0.01876	1
GO:0002274	myeloid leukocyte activation	60	8	3.33	0.01687	0.01687	1
GO:0002285	lymphocyte activation involved in immune response	49	7	2.72	0.01741	0.01741	1
GO:0002286	T cell activation involved in immune response	26	5	1.44	0.01275	0.01275	0.00496
GO:0002366	leukocyte activation involved in immune response	73	9	4.05	0.01876	0.01876	1
GO:0002526	acute inflammatory response	44	6	2.44	0.03303	0.03303	0.01521
GO:0002573	myeloid leukocyte differentiation	79	9	4.38	0.02981	0.02981	0.10121
GO:0002699	positive regulation of immune effector process	52	8	2.88	0.00728	0.00728	0.20181
GO:0002703	regulation of leukocyte mediated immunity	48	6	2.66	0.04781	0.04781	0.28803
GO:0002705	positive regulation of leukocyte mediated immunity	32	5	1.77	0.02978	0.02978	0.1563
GO:0003044	regulation of systemic arterial blood pressure mediated by a chemical signal	22	5	1.22	0.00612	0.39883	1
GO:0003081	regulation of systemic arterial blood pressure by renin-angiotensin	15	4	0.83	0.00778	1	1
GO:0003341	cilium movement	16	3	0.89	0.05524	0.05524	0.03952
GO:0005977	glycogen metabolic process	38	4	2.11	0.15701	0.15701	0.03956
GO:0006259	DNA metabolic process	445	38	24.66	0.00461	0.03862	0.56119
GO:0006281	DNA repair	246	27	13.63	0.00047	0.0106	0.14847
GO:0006302	double-strand break repair	68	11	3.77	0.00115	0.09479	0.20869
GO:0006310	DNA recombination	140	13	7.76	0.04605	0.50698	0.49283
GO:0006323	DNA packaging	47	6	2.6	0.04379	0.04379	1
GO:0006471	protein ADP-ribosylation	13	3	0.72	0.03188	0.03188	0.03188
GO:0006486	protein glycosylation	134	13	7.43	0.03409	0.03409	0.62229
GO:0006974	cellular response to DNA damage stimulus	373	32	20.67	0.00849	0.07237	0.84682
GO:0006979	response to oxidative stress	127	9	7.04	0.27093	0.27093	0.0318
GO:0007043	cell-cell junction assembly	41	6	2.27	0.02415	0.02415	0.15821
GO:0007059	chromosome segregation	116	12	6.43	0.02648	0.3708	0.79255
GO:0007067	mitotic nuclear division	198	17	10.97	0.04729	0.04729	0.19615
GO:0007088	regulation of mitotic nuclear division	56	7	3.1	0.03384	0.03384	0.03851
GO:0007126	meiotic nuclear division	98	10	5.43	0.04408	0.92047	0.82551
GO:0007127	meiosis I	48	8	2.66	0.00442	0.00442	1
GO:0007140	male meiosis	27	5	1.5	0.01496	0.01496	0.04633
GO:0007155	cell adhesion	553	44	30.65	0.00851	0.27202	0.07186
GO:0007156	homophilic cell adhesion via plasma membrane adhesion molecules	45	10	2.49	0.00013	0.00013	0.00013
GO:0007218	neuropeptide signaling pathway	41	6	2.27	0.02415	0.02415	0.02415
GO:0007431	salivary gland development	27	5	1.5	0.01496	0.01496	0.15619
GO:0007435	salivary gland morphogenesis	24	4	1.33	0.04091	0.04091	0.10212
GO:0007586	digestion	43	7	2.38	0.00867	0.00867	0.01827
GO:0007596	blood coagulation	242	21	13.41	0.02678	0.22586	0.73975
GO:0007597	blood coagulation, intrinsic pathway	10	3	0.55	0.01513	0.01513	0.01513
GO:0007599	hemostasis	244	21	13.52	0.02899	0.23666	1
GO:0009101	glycoprotein biosynthetic process	167	15	9.25	0.04333	0.04333	1
GO:0009566	fertilization	60	9	3.33	0.00536	0.00536	0.00124
GO:0009620	response to fungus	12	3	0.67	0.02555	0.02555	0.02555
GO:0010035	response to inorganic substance	165	16	9.14	0.02017	0.02017	0.08207
GO:0010038	response to metal ion	122	13	6.76	0.01713	0.01713	0.05764
GO:0010543	regulation of platelet activation	15	3	0.83	0.04674	0.04674	0.04674
GO:0014065	phosphatidylinositol 3-kinase signaling	52	7	2.88	0.02354	0.02354	0.21864
GO:0014066	regulation of phosphatidylinositol 3-kinase signaling	36	5	2	0.04663	0.04663	0.28826
GO:0015850	organic hydroxy compound transport	73	8	4.05	0.04782	0.04782	0.59493
GO:0015914	phospholipid transport	12	3	0.67	0.02555	0.02555	0.02555
GO:0016339	calcium-dependent cell-cell adhesion via plasma membrane cell adhesion molecules	10	3	0.55	0.01513	0.01513	0.01513
GO:0019221	cytokine-mediated signaling pathway	168	17	9.31	0.01145	0.01145	0.0045
GO:0021952	central nervous system projection neuron axonogenesis	13	4	0.72	0.00445	0.00445	0.00445
GO:0021954	central nervous system neuron development	39	6	2.16	0.01922	0.42233	1
GO:0021955	central nervous system neuron axonogenesis	20	5	1.11	0.00395	0.32681	0.32681
GO:0022610	biological adhesion	555	45	30.76	0.00558	0.21666	0.10378
GO:0022617	extracellular matrix disassembly	32	5	1.77	0.02978	0.02978	0.02978
GO:0023021	termination of signal transduction	21	4	1.16	0.02624	0.02624	1
GO:0030104	water homeostasis	19	3	1.05	0.08468	0.08468	0.02736
GO:0030168	platelet activation	107	12	5.93	0.01487	0.01487	0.06577
GO:0030193	regulation of blood coagulation	38	7	2.11	0.00431	0.00431	0.10667
GO:0030194	positive regulation of blood coagulation	14	3	0.78	0.03895	0.03895	0.03895
GO:0030195	negative regulation of blood coagulation	24	4	1.33	0.04091	0.04091	0.39975
GO:0030261	chromosome condensation	14	3	0.78	0.03895	0.03895	0.03895
GO:0030334	regulation of cell migration	221	19	12.25	0.03698	0.03698	0.1671
GO:0030335	positive regulation of cell migration	126	13	6.98	0.02185	0.02185	0.01813
GO:0030539	male genitalia development	11	3	0.61	0.01997	0.01997	0.01997
GO:0031023	microtubule organizing center organization	46	8	2.55	0.00337	1	1
GO:0031341	regulation of cell killing	20	5	1.11	0.00395	1	1
GO:0031343	positive regulation of cell killing	18	5	1	0.00239	1	1
GO:0031640	killing of cells of other organism	11	4	0.61	0.00224	0.00224	0.00224
GO:0031668	cellular response to extracellular stimulus	57	6	3.16	0.09401	0.09401	0.01531
GO:0032368	regulation of lipid transport	31	5	1.72	0.02628	0.02628	0.39924
GO:0032370	positive regulation of lipid transport	17	4	0.94	0.01242	0.01242	0.01242
GO:0032611	interleukin-1 beta production	16	3	0.89	0.05524	0.05524	0.02734
GO:0032612	interleukin-1 production	17	4	0.94	0.01242	0.01242	1
GO:0032880	regulation of protein localization	307	21	17.01	0.18458	0.18458	0.03037
GO:0034097	response to cytokine	265	22	14.69	0.03666	0.03666	0.59133
GO:0034329	cell junction assembly	104	12	5.76	0.01203	0.01203	0.10445
GO:0034330	cell junction organization	120	13	6.65	0.01509	1	1
GO:0034332	adherens junction organization	58	7	3.21	0.03997	0.03997	0.02602
GO:0034381	plasma lipoprotein particle clearance	15	3	0.83	0.04674	0.04674	0.04674
GO:0035272	exocrine system development	30	6	1.66	0.00531	0.00531	0.15586
GO:0035305	negative regulation of dephosphorylation	40	6	2.22	0.02159	0.02159	0.15608
GO:0038032	termination of G-protein coupled receptor signaling pathway	19	4	1.05	0.01854	0.01854	0.01854
GO:0040012	regulation of locomotion	254	22	14.08	0.02421	0.02421	1
GO:0040017	positive regulation of locomotion	136	13	7.54	0.03779	0.03779	1
GO:0042060	wound healing	308	25	17.07	0.03431	0.22284	0.67258
GO:0042104	positive regulation of activated T cell proliferation	10	3	0.55	0.01513	0.01513	0.01513
GO:0042157	lipoprotein metabolic process	50	8	2.77	0.00572	0.00572	0.00045
GO:0042554	superoxide anion generation	11	3	0.61	0.01997	0.01997	0.01997
GO:0042730	fibrinolysis	15	3	0.83	0.04674	0.04674	0.04674
GO:0042742	defense response to bacterium	43	7	2.38	0.00867	0.00867	0.07302
GO:0043413	macromolecule glycosylation	134	13	7.43	0.03409	0.03409	1
GO:0043900	regulation of multi-organism process	135	10	7.48	0.21463	0.21463	0.03943
GO:0043903	regulation of symbiosis, encompassing mutualism through parasitism	105	8	5.82	0.22561	0.22561	0.0045
GO:0044364	disruption of cells of other organism	11	4	0.61	0.00224	1	1
GO:0045132	meiotic chromosome segregation	26	6	1.44	0.00249	0.00249	0.01088
GO:0045216	cell-cell junction organization	108	13	5.99	0.00644	0.00644	0.54348
GO:0045671	negative regulation of osteoclast differentiation	10	3	0.55	0.01513	0.01513	0.01513
GO:0046006	regulation of activated T cell proliferation	13	4	0.72	0.00445	0.00445	0.15628
GO:0046686	response to cadmium ion	15	3	0.83	0.04674	0.04674	0.04674
GO:0048016	inositol phosphate-mediated signaling	10	3	0.55	0.01513	0.01513	0.01513
GO:0048285	organelle fission	291	27	16.13	0.00555	0.09829	1
GO:0050707	regulation of cytokine secretion	32	5	1.77	0.02978	0.02978	0.12009
GO:0050776	regulation of immune response	329	21	18.23	0.28009	0.28009	0.02546
GO:0050798	activated T cell proliferation	16	5	0.89	0.00134	0.15595	0.15595
GO:0050817	coagulation	245	21	13.58	0.03014	0.24214	1
GO:0050818	regulation of coagulation	43	7	2.38	0.00867	1	1
GO:0050820	positive regulation of coagulation	15	3	0.83	0.04674	0.04674	1
GO:0050829	defense response to Gram-negative bacterium	10	3	0.55	0.01513	0.01513	0.01513
GO:0050886	endocrine process	32	6	1.77	0.00739	0.28074	1
GO:0051017	actin filament bundle assembly	46	4	2.55	0.24974	0.24974	0.04696
GO:0051270	regulation of cellular component movement	256	22	14.19	0.02619	0.02619	1
GO:0051272	positive regulation of cellular component movement	131	13	7.26	0.02903	0.02903	1
GO:0051297	centrosome organization	42	8	2.33	0.00185	0.00185	0.00095
GO:0051321	meiotic cell cycle	103	11	5.71	0.0267	0.7658	0.15547
GO:0051647	nucleus localization	11	3	0.61	0.01997	0.01997	0.01997
GO:0055123	digestive system development	67	6	3.71	0.16546	0.16546	0.02732
GO:0060177	regulation of angiotensin metabolic process	10	3	0.55	0.01513	0.01513	1
GO:0061041	regulation of wound healing	50	7	2.77	0.01931	1	1
GO:0070085	glycosylation	139	13	7.7	0.04388	0.04388	1
GO:0070830	bicellular tight junction assembly	25	4	1.39	0.04665	0.04665	0.04665
GO:0071345	cellular response to cytokine stimulus	228	21	12.64	0.01473	0.01473	0.73752
GO:0071356	cellular response to tumor necrosis factor	41	6	2.27	0.02415	0.02415	0.05232
GO:0072376	protein activation cascade	23	4	1.27	0.0356	0.0356	1
GO:0072378	blood coagulation, fibrin clot formation	12	3	0.67	0.02555	0.02555	1
GO:0090004	positive regulation of establishment of protein localization to plasma membrane	12	3	0.67	0.02555	0.02555	0.02555
GO:0090181	regulation of cholesterol metabolic process	13	3	0.72	0.03188	0.03188	0.03188
GO:0090199	regulation of release of cytochrome c from mitochondria	14	3	0.78	0.03895	0.03895	0.03895
GO:0090207	regulation of triglyceride metabolic process	12	3	0.67	0.02555	0.02555	0.02555
GO:0098742	cell-cell adhesion via plasma-membrane adhesion molecules	75	12	4.16	0.00077	0.4906	1
GO:0098813	nuclear chromosome segregation	87	11	4.82	0.00822	0.24059	1
GO:1900046	regulation of hemostasis	38	7	2.11	0.00431	1	1
GO:1900047	negative regulation of hemostasis	24	4	1.33	0.04091	0.04091	1
GO:1900048	positive regulation of hemostasis	14	3	0.78	0.03895	0.03895	1
GO:1903034	regulation of response to wounding	54	7	2.99	0.02838	1	1
GO:1903046	meiotic cell cycle process	100	10	5.54	0.04948	0.92897	1
GO:1903078	positive regulation of protein localization to plasma membrane	12	3	0.67	0.02555	0.02555	1
GO:1903409	reactive oxygen species biosynthetic process	25	4	1.39	0.04665	0.04665	0.15654
GO:1903555	regulation of tumor necrosis factor superfamily cytokine production	36	5	2	0.04663	0.04663	1
GO:1903557	positive regulation of tumor necrosis factor superfamily cytokine production	24	4	1.33	0.04091	0.04091	0.05517
GO:1903829	positive regulation of cellular protein localization	85	9	4.71	0.04475	0.04475	1
GO:1904377	positive regulation of protein localization to cell periphery	12	3	0.67	0.02555	0.02555	1
GO:1904951	positive regulation of establishment of protein localization	140	13	7.76	0.04605	0.04605	1
GO:1905477	positive regulation of protein localization to membrane	33	5	1.83	0.03356	0.03356	0.36435
GO:1905952	regulation of lipid localization	39	6	2.16	0.01922	0.59506	1
GO:1905954	positive regulation of lipid localization	23	5	1.27	0.00748	0.00748	0.28778
GO:2000145	regulation of cell motility	236	21	13.08	0.02093	0.02093	0.13608
GO:2000147	positive regulation of cell motility	128	13	7.09	0.02454	0.02454	1
GO:2000779	regulation of double-strand break repair	11	3	0.61	0.01997	0.01997	0.01997

## Sheet: S21A
Table S21
GO enrichment based on PSGs in the common shrew.
(A) Molecular Function GO terms enriched by at least one of the three tests (classic, elim or weight). Abbreviations: fis – Fisher's exact test. Significant terms (P < 0.05) are shown by bold font.
GO.ID	Term	Annotated	Significant	Expected	classic.Fis	elim.Fis	weight.Fis
GO:0001540	beta-amyloid binding	15	5	1.58	0.01571	0.01571	0.01571
GO:0003676	nucleic acid binding	1255	121	132.39	0.88876	0.88876	0.00496
GO:0004175	endopeptidase activity	140	28	14.77	0.00059	0.12842	0.65459
GO:0004177	aminopeptidase activity	25	7	2.64	0.0124	0.0124	0.0124
GO:0004252	serine-type endopeptidase activity	43	14	4.54	7.8e-05	7.8e-05	7.8e-05
GO:0004872	receptor activity	452	62	47.68	0.01645	0.06127	0.04565
GO:0004888	transmembrane signaling receptor activity	293	36	30.91	0.1844	0.1844	0.0163
GO:0005044	scavenger receptor activity	15	6	1.58	0.00292	0.00292	0.00292
GO:0005154	epidermal growth factor receptor binding	12	6	1.27	0.00071	0.00071	0.00071
GO:0005261	cation channel activity	105	10	11.08	0.68199	0.68199	0.02995
GO:0005381	iron ion transmembrane transporter activity	10	4	1.05	0.01533	0.01533	0.01533
GO:0005506	iron ion binding	52	10	5.49	0.04253	0.04253	0.04253
GO:0005507	copper ion binding	20	6	2.11	0.01431	0.01431	0.01431
GO:0005509	calcium ion binding	285	49	30.06	0.00033	0.00033	0.00033
GO:0005539	glycosaminoglycan binding	82	15	8.65	0.02302	0.19446	0.14823
GO:0005540	hyaluronic acid binding	12	5	1.27	0.00542	0.00542	0.00542
GO:0008233	peptidase activity	262	43	27.64	0.00196	0.10161	0.2246
GO:0008236	serine-type peptidase activity	59	18	6.22	2.1e-05	0.07672	0.07672
GO:0015079	potassium ion transmembrane transporter activity	52	5	5.49	0.65413	0.65413	0.01852
GO:0015081	sodium ion transmembrane transporter activity	59	10	6.22	0.08733	0.08733	0.01432
GO:0015291	secondary active transmembrane transporter activity	92	16	9.7	0.02988	0.28459	0.04296
GO:0015297	antiporter activity	22	6	2.32	0.02297	1	1
GO:0015298	solute:cation antiporter activity	12	4	1.27	0.03046	0.03046	1
GO:0015399	primary active transmembrane transporter activity	48	10	5.06	0.02573	0.02573	1
GO:0015405	P-P-bond-hydrolysis-driven transmembrane transporter activity	48	10	5.06	0.02573	0.02573	1
GO:0015491	cation:cation antiporter activity	10	4	1.05	0.01533	0.01533	0.01533
GO:0015662	ATPase activity, coupled to transmembrane movement of ions, phosphorylative mechanism	13	4	1.37	0.04042	0.04042	0.04042
GO:0016820	hydrolase activity, acting on acid anhydrides, catalyzing transmembrane movement of substances	45	10	4.75	0.01672	0.01672	1
GO:0017171	serine hydrolase activity	61	18	6.43	3.5e-05	0.10952	1
GO:0022804	active transmembrane transporter activity	143	27	15.08	0.0018	0.02447	0.28006
GO:0022857	transmembrane transporter activity	401	53	42.3	0.04663	0.45864	0.1459
GO:0038024	cargo receptor activity	23	9	2.43	0.00032	0.04293	0.04293
GO:0042626	ATPase activity, coupled to transmembrane movement of substances	45	10	4.75	0.01672	0.01672	0.07895
GO:0043492	ATPase activity, coupled to movement of substances	46	10	4.85	0.01941	0.01941	1
GO:0044877	macromolecular complex binding	312	34	32.91	0.44705	0.44705	0.01162
GO:0046915	transition metal ion transmembrane transporter activity	21	8	2.22	0.00086	0.00086	0.02179
GO:0046966	thyroid hormone receptor binding	19	5	2	0.04275	0.04275	0.04275
GO:0051213	dioxygenase activity	32	7	3.38	0.04555	0.04555	0.00429
GO:0060089	molecular transducer activity	452	62	47.68	0.01645	0.06127	1
GO:0070011	peptidase activity, acting on L-amino acid peptides	246	40	25.95	0.0033	0.15301	1
GO:0070851	growth factor receptor binding	55	11	5.8	0.02638	0.47433	0.47433
GO:0072509	divalent inorganic cation transmembrane transporter activity	69	11	7.28	0.10615	0.10615	0.03453
GO:0099516	ion antiporter activity	15	6	1.58	0.00292	0.00292	0.08886

[truncated: 2 more sheets: S21B, S21C]
