# Supplementary material for: Limited Evidence for Parallel Molecular Adaptations Associated with the Subterranean Niche in Mammals: A Comparative Study of Three Superorders
Source: Mol Biol Evol. 2018 Aug 20;35(10):2544–59. doi: 10.1093/molbev/msy161 (PMC6188548; doi:10.1093/molbev/msy161)
Supplement: Supplementary Data [file msy161_supp.zip › Supplementary_tables_S3_10_PAML.xlsx]

## Sheet: Table_S3
Supplementary table S3
Results of branch-site model tests for positive selection based on the golden moles. Genes with median interval PSS ≤ 10 (likely reflecting false positives due to alignment errors) and alignments with <4 taxa (shaded in grey) were removed from the dataset.
Abbreviations: lnL – log-likelihood; df – degrees of freedom; LRT – likelihood ration test; FDR – false discovery rate; P – proportion of sites; ω – omega/dN/dS; PSS – positively selected sites. * indicates inaccurate ω estimates likely due to no synonymous sites
Ensembl Gene ID	Gene name	No parameters MA	LnL MA	No parameters null MA	LnL null MA	df	LRT	Chi sq P	FDR P	P0	P1	P2a	P2b	ω0	ω1	ω2a	ω2b	Median PSS interval	Comments
ENSG00000171587	DSCAM	15	-11756.7	14	-11800.2	1	86.9305	1.12405e-20	NA	-	-	-	-	-	-	-	-	2	Some due to errors
ENSG00000188641	DPYD	17	-7772.91	16	-7800.22	1	54.6215	1.46131e-13	NA	-	-	-	-	-	-	-	-	3.5	Some due to errors
ENSG00000102189	EEA1	17	-10816.9	16	-10841.9	1	49.8945	1.62235e-12	NA	-	-	-	-	-	-	-	-	9	Some due to errors
ENSG00000089123	TASP1	17	-2809.32	16	-2833.14	1	47.6267	5.15607e-12	NA	-	-	-	-	-	-	-	-	1	Some due to errors
ENSG00000100852	ARHGAP5	15	-9034.61	14	-9056.29	1	43.3738	4.52203e-11	NA	-	-	-	-	-	-	-	-	2	Some due to errors
ENSG00000156509	FBXO43	11	-4211.18	10	-4225.92	1	29.4752	5.66373e-08	0.000445757	0.76304	0.1951	0.03334	0.00852	0.13911	1	33.6336	33.6336
ENSG00000187867	PALM3	13	-2462.91	12	-2476.89	1	27.9486	1.24583e-07	NA	-	-	-	-	-	-	-	-	4	Low confidence alignment
ENSG00000095777	MYO3A	15	-10076.3	14	-10090	1	27.4905	1.57865e-07	NA	-	-	-	-	-	-	-	-	1.5	Some due to errors
ENSG00000152214	RIT2	13	-1428.93	12	-1442.17	1	26.4797	2.66324e-07	NA	-	-	-	-	-	-	-	-	2	Some due to errors
ENSG00000150667	FSIP1	15	-4491.86	14	-4504.71	1	25.7093	3.96901e-07	NA	-	-	-	-	-	-	-	-	2	Low confidence alignment
ENSG00000070785	EIF2B3	15	-2953.94	14	-2966.63	1	25.3794	4.70917e-07	0.00132594	0.8488	0.13926	0.01026	0.00168	0.04167	1	324.37	324.37
ENSG00000105722	ERF	13	-3086.44	12	-3099.06	1	25.243	5.05438e-07	0.00132594	0.99473	0.00527	0	0	0.02271	1	1	1
ENSG00000066651	TRMT11	17	-3444.38	16	-3455.72	1	22.6969	1.89675e-06	0.00373186	0.89087	0.09311	0.0145	0.00152	0.04255	1	71.9741	71.9741
ENSG00000151067	CACNA1C	15	-11880.1	14	-11891.3	1	22.3644	2.2552e-06	NA	-	-	-	-	-	-	-	-	9	Due to errors
ENSG00000005436	GCFC2	15	-4496.64	14	-4507.72	1	22.1511	2.5201e-06	0.00396664	0.67173	0.29418	0.0237	0.01038	0.10055	1	277.505	277.505
ENSG00000104313	EYA1	17	-3835.75	16	-3846.53	1	21.5443	3.45751e-06	NA	-	-	-	-	-	-	-	-	1.5	Some due to errors
ENSG00000077157	PPP1R12B	15	-6387.48	14	-6398.12	1	21.292	3.94378e-06	NA	-	-	-	-	-	-	-	-	3	Some due to errors
ENSG00000145242	EPHA5	11	-5511.51	10	-5521.96	1	20.8918	4.85968e-06	NA	-	-	-	-	-	-	-	-	3	Low confidence alignment
ENSG00000161082	CELF5	13	-1792.25	12	-1802.48	1	20.4527	6.11222e-06	NA	-	-	-	-	-	-	-	-	1	Low confidence alignment
ENSG00000120337	TNFSF18	11	-1468.21	10	-1477.75	1	19.0751	1.25677e-05	NA	-	-	-	-	-	-	-	-	2	Low confidence alignment
ENSG00000157680	DGKI	15	-5411.07	14	-5420.52	1	18.8972	1.37958e-05	NA	-	-	-	-	-	-	-	-	1.5	Some due to errors
ENSG00000197265	GTF2E2	17	-2006.38	16	-2015.34	1	17.9304	2.29127e-05	NA	-	-	-	-	-	-	-	-	1.5	Some due to errors
ENSG00000185585	OLFML2A	17	-2458.23	16	-2467.15	1	17.8401	2.40265e-05	0.0315148	0.97549	0.02451	0	0	0.01795	1	1	1
ENSG00000132874	SLC14A2	13	-6521.5	12	-6530.41	1	17.8148	2.43484e-05	NA	-	-	-	-	-	-	-	-	2	Some due to errors
ENSG00000134030	CTIF	17	-4052.65	16	-4061.27	1	17.2399	3.2944e-05	NA	-	-	-	-	-	-	-	-	3	Seems OK
ENSG00000162843	WDR64	15	-6868.9	14	-6877.24	1	16.683	4.41757e-05	NA	-	-	-	-	-	-	-	-	10	Due to errors
ENSG00000137171	KLC4	15	-3416.26	14	-3424.56	1	16.6018	4.61074e-05	NA	-	-	-	-	-	-	-	-	4	Low confidence alignment
ENSG00000154832	CXXC1	13	-3630.59	12	-3638.75	1	16.321	5.34678e-05	0.0601131	0.95417	0.02368	0.02162	0.00054	0.01439	1	25.3361	25.3361
ENSG00000100079	LGALS2	13	-1214.97	12	-1223	1	16.0597	6.13771e-05	NA	-	-	-	-	-	-	-	-	10	Low confidence alignment
ENSG00000121621	KIF18A	15	-6088.14	14	-6096.14	1	16.0021	6.32707e-05	0.0622426	0.77412	0.2111	0.01161	0.00317	0.09869	1	999*	999*
ENSG00000109736	MFSD10	9	-1875.23	8	-1883.07	1	15.6878	7.47039e-05	NA	0.92196	0	0.07804	0	0.04554	1	999*	999*
ENSG00000114013	CD86	17	-2768.5	16	-2776.33	1	15.6704	7.53968e-05	NA	-	-	-	-	-	-	-	-	9.5	Some due to errors
ENSG00000151338	MIPOL1	13	-3284.8	12	-3292.58	1	15.559	7.99719e-05	NA	-	-	-	-	-	-	-	-	8	Some due to errors
ENSG00000197386	HTT	17	-24223	16	-24230.7	1	15.4408	8.51312e-05	0.0736729	0.93175	0.06333	0.00461	0.00031	0.04988	1	30.8076	30.8076
ENSG00000130413	STK33	15	-2736.95	14	-2744.63	1	15.3741	8.81876e-05	NA	-	-	-	-	-	-	-	-	2.5	Some due to errors
ENSG00000178460	MCMDC2	15	-4434.69	14	-4442.35	1	15.3184	9.08271e-05	NA	-	-	-	-	-	-	-	-	5	Some due to errors
ENSG00000120647	CCDC77	17	-3061.3	16	-3068.87	1	15.1357	0.000100051	0.0736729	0.80741	0.17735	0.0125	0.00275	0.06808	1	261.949	261.949
ENSG00000164692	COL1A2	17	-9182.42	16	-9189.92	1	14.997	0.000107682	0.0736729	0.80397	0.18592	0.00821	0.0019	0.02078	1	88.7192	88.7192
ENSG00000196074	SYCP2	15	-9588.21	14	-9595.67	1	14.9172	0.000112335	0.0736729	0.57653	0.3638	0.03659	0.02309	0.15989	1	8.27024	8.27024
ENSG00000106952	TNFSF8	17	-2447.63	16	-2454.91	1	14.5571	0.000135974	NA	-	-	-	-	-	-	-	-	8	Low confidence alignment
ENSG00000155970	MICU3	15	-2386.63	14	-2393.75	1	14.244	0.000160569	NA	-	-	-	-	-	-	-	-	9.5	Some due to errors
ENSG00000132383	RPA1	15	-4254.6	14	-4261.65	1	14.1133	0.000172124	0.104202	0.91074	0.08302	0.00571	0.00052	0.06141	1	146.87	146.87
ENSG00000185313	SCN10A	15	-15842.8	14	-15849.7	1	13.6874	0.0002159	0.121367	0.7969	0.19563	0.006	0.00147	0.06193	1	999*	999*
ENSG00000116337	AMPD2	15	-3972.71	14	-3979.42	1	13.4256	0.000248211	0.130228	0.97316	0.02684	0	0	0.03034	1	1	1
ENSG00000141255	SPATA22	13	-1903.42	12	-1910.12	1	13.4096	0.00025034	NA	-	-	-	-	-	-	-	-	1	Low confidence alignment
ENSG00000111799	COL12A1	17	-9782.01	16	-9788.51	1	12.9949	0.000312342	0.153633	0.93238	0.0654	0.00207	0.00015	0.06149	1	999*	999*
ENSG00000187258	NPSR1	15	-2034.4	14	-2040.8	1	12.8028	0.000346102	NA	-	-	-	-	-	-	-	-	9	Seems OK
ENSG00000104904	OAZ1	13	-1169.44	12	-1175.83	1	12.7783	0.000350667	0.162338	0.97022	0	0.02978	0	0.20951	1	999*	999*
ENSG00000197746	PSAP	17	-4572.68	16	-4578.95	1	12.5468	0.000396886	0.173527	0.84871	0.12519	0.02275	0.00336	0.11139	1	17.0729	17.0729
ENSG00000125730	C3	15	-11860.2	14	-11866.2	1	12.0121	0.000528549	0.207977	0.85316	0.13428	0.01085	0.00171	0.07828	1	19.6495	19.6495
ENSG00000105357	MYH14	13	-11022.3	12	-11028.3	1	11.9743	0.000539405	0.207977	0.93851	0.04271	0.01796	0.00082	0.02318	1	9.87507	9.87507
ENSG00000136715	SAP130	15	-5884.59	14	-5890.55	1	11.9213	0.000554959	0.207977	0.95269	0.04193	0.00516	0.00023	0.04265	1	999*	999*
ENSG00000187642	C1orf170	15	-3245.92	14	-3251.6	1	11.3607	0.000750154	NA	-	-	-	-	-	-	-	-	2.5	Low confidence alignment
ENSG00000112164	GLP1R	11	-1826.39	10	-1832	1	11.2097	0.0008137	NA	-	-	-	-	-	-	-	-	6	Low confidence alignment
ENSG00000056736	IL17RB	15	-4066.09	14	-4071.67	1	11.1659	0.000833161	0.286048	0.78926	0.19657	0.01135	0.00283	0.16656	1	999*	999*
ENSG00000198677	TTC37	17	-12821.1	16	-12826.7	1	11.1122	0.000857621	0.286048	0.84314	0.15333	0.00299	0.00054	0.09161	1	42.9943	42.9943
ENSG00000105866	SP4	15	-4502.37	14	-4507.84	1	10.9409	0.000940637	0.286048	0.99702	0	0.00298	0	0.06254	1	500.996	500.996
ENSG00000012223	LTF	13	-6664.78	12	-6670.24	1	10.908	0.000957503	0.286048	0.65509	0.31682	0.01894	0.00916	0.08655	1	13.3529	13.3529
ENSG00000118557	PMFBP1	15	-4913.3	14	-4918.72	1	10.8343	0.000996363	0.286048	0.72579	0.26143	0.00939	0.00338	0.09459	1	999*	999*
ENSG00000173230	GOLGB1	15	-24444.5	14	-24449.9	1	10.7949	0.00101779	0.286048	0.64166	0.35276	0.0036	0.00198	0.10333	1	61.3321	61.3321
ENSG00000185920	PTCH1	17	-9996.78	16	-10002.1	1	10.7141	0.00106325	0.286048	0.93258	0.06555	0.00175	0.00012	0.03749	1	522.897	522.897
ENSG00000136243	NUPL2	17	-4144.68	16	-4150.02	1	10.6742	0.00108642	0.286048	0.64575	0.33854	0.01031	0.0054	0.15913	1	115.888	115.888
ENSG00000163219	ARHGAP25	17	-4670.72	16	-4676.05	1	10.6606	0.00109442	0.286048	0.87856	0.11365	0.00689	0.00089	0.08081	1	37.9365	37.9365
ENSG00000102837	OLFM4	13	-3243.19	12	-3248.47	1	10.5633	0.00115355	0.286048	0.64115	0.29337	0.04492	0.02056	0.06851	1	11.6816	11.6816
ENSG00000178732	GP5	11	-2629.75	10	-2635.02	1	10.5427	0.0011665	0.286048	0.6582	0.26379	0.05569	0.02232	0.12397	1	9.34866	9.34866
ENSG00000121410	A1BG	13	-4017.27	12	-4022.5	1	10.4553	0.00122296	0.286048	0.68744	0.27884	0.02399	0.00973	0.11994	1	33.3021	33.3021
ENSG00000100979	PLTP	15	-4227.08	14	-4232.19	1	10.2194	0.00138972	0.286048	0.8935	0.09849	0.00722	0.0008	0.08237	1	133.875	133.875
ENSG00000100225	FBXO7	17	-4642.85	16	-4647.95	1	10.2007	0.00140385	0.286048	0.79859	0.18626	0.01228	0.00286	0.11691	1	21.5746	21.5746
ENSG00000135052	GOLM1	15	-2843.09	14	-2848.18	1	10.1875	0.00141395	0.286048	0.70612	0.25604	0.02777	0.01007	0.08228	1	12.4433	12.4433
ENSG00000105254	TBCB	13	-1614.64	12	-1619.73	1	10.1792	0.00142037	0.286048	0.9259	0.05806	0.01509	0.00095	0.03119	1	51.6979	51.6979
ENSG00000136153	LMO7	17	-10947.8	16	-10952.9	1	10.1758	0.00142292	0.286048	0.80802	0.18737	0.00374	0.00087	0.09835	1	82.5747	82.5747
ENSG00000130723	PRRC2B	15	-7095.73	14	-7100.81	1	10.1736	0.00142469	0.286048	0.93772	0.0603	0.00186	0.00012	0.06246	1	297.188	297.188
ENSG00000089041	P2RX7	17	-5528.65	16	-5533.7	1	10.1016	0.00148145	0.286048	0.77683	0.21331	0.00774	0.00212	0.08417	1	58.1156	58.1156
ENSG00000078177	N4BP2	17	-13427.2	16	-13432.2	1	10.0907	0.0014902	0.286048	0.49747	0.49355	0.00451	0.00447	0.18838	1	32.1118	32.1118
ENSG00000011105	TSPAN9	13	-1534.41	12	-1539.43	1	10.045	0.00152763	NA	-	-	-	-	-	-	-	-	1	Seems OK
ENSG00000013588	GPRC5A	15	-3583.59	14	-3588.6	1	10.0281	0.00154173	0.288891	0.69226	0.27225	0.02547	0.01002	0.05218	1	14.1481	14.1481
ENSG00000103540	CCP110	17	-9282.61	16	-9287.6	1	9.97449	0.00158724	0.290501	0.81271	0.17765	0.00791	0.00173	0.16706	1	848.122	848.122
ENSG00000152936	IFLTD1	11	-2078.61	10	-2083.57	1	9.92477	0.00163069	NA	-	-	-	-	-	-	-	-	6.5	Low confidence alignment
ENSG00000100162	CENPM	15	-1275.6	14	-1280.56	1	9.9232	0.00163209	0.291921	0.79816	0.18034	0.01754	0.00396	0.0506	1	999*	999*
ENSG00000091536	MYO15A	11	-17397.4	10	-17402.3	1	9.87437	0.00167597	0.29311	0.91187	0.08468	0.00316	0.00029	0.06161	1	999*	999*
ENSG00000164347	GFM2	17	-6338.09	16	-6342.92	1	9.66567	0.00187743	0.301465	0.8086	0.18523	0.00502	0.00115	0.07318	1	175.913	175.913
ENSG00000108588	CCDC47	17	-3265.06	16	-3269.89	1	9.64828	0.00189529	0.301465	0.9622	0.03489	0.00281	0.0001	0.02497	1	600.986	600.986
ENSG00000148702	HABP2	17	-4564.53	16	-4569.34	1	9.62871	0.00191559	0.301465	0.70323	0.28066	0.01151	0.00459	0.07655	1	29.7106	29.7106
ENSG00000157426	AASDH	17	-8081.45	16	-8086.25	1	9.60368	0.00194187	0.301465	0.72327	0.26808	0.00631	0.00234	0.09394	1	168.21	168.21
ENSG00000181544	FANCB	17	-8603.84	16	-8608.61	1	9.55039	0.00199907	0.301465	0.38301	0.58531	0.01253	0.01915	0.22885	1	18.534	18.534
ENSG00000131149	GSE1	13	-6931.67	12	-6936.44	1	9.52834	0.00202323	0.301465	0.94056	0.04443	0.01433	0.00068	0.04859	1	46.6533	46.6533
ENSG00000100652	SLC10A1	15	-1930.19	14	-1934.95	1	9.51783	0.00203486	0.301465	0.82373	0.14185	0.02936	0.00506	0.06841	1	634.328	634.328
ENSG00000129226	CD68	15	-2023.79	14	-2028.54	1	9.49816	0.00205678	0.301465	0.7802	0.18825	0.02542	0.00613	0.15765	1	19.6022	19.6022
ENSG00000134398	ERN2	15	-6247.11	14	-6251.84	1	9.47515	0.00208274	0.301465	0.87571	0.11707	0.00638	0.00085	0.06528	1	29.978	29.978
ENSG00000179941	BBS10	15	-5950.28	14	-5954.98	1	9.40385	0.0021653	0.301465	0.61074	0.36512	0.0151	0.00903	0.17738	1	18.797	18.797
ENSG00000119285	HEATR1	17	-16539.4	16	-16544.1	1	9.37753	0.00219661	0.301465	0.85725	0.13684	0.00509	0.00081	0.11171	1	39.3873	39.3873
ENSG00000180210	F2	15	-4992.77	14	-4997.45	1	9.35749	0.00222076	0.301465	0.76843	0.21079	0.01631	0.00447	0.0649	1	410.112	410.112
ENSG00000092470	WDR76	17	-3585.57	16	-3590.25	1	9.3567	0.00222172	0.301465	0.74188	0.24348	0.01103	0.00362	0.15046	1	999*	999*
ENSG00000166321	NUDT13	15	-2886.33	14	-2890.95	1	9.23295	0.00237698	NA	-	-	-	-	-	-	-	-	1	Due to errors
ENSG00000136169	SETDB2	15	-4795.39	14	-4800	1	9.2294	0.0023816	0.309816	0.78735	0.20518	0.00592	0.00154	0.14289	1	999*	999*
ENSG00000132004	FBXW9	11	-1885.5	10	-1890.09	1	9.18771	0.00243646	0.309816	0.95567	0.03204	0.0119	0.0004	0.05818	1	999*	999*
ENSG00000004864	SLC25A13	17	-4238.76	16	-4243.33	1	9.1253	0.00252098	NA	-	-	-	-	-	-	-	-	7	Seems OK
ENSG00000115008	IL1A	17	-3058.81	16	-3063.36	1	9.08932	0.00257107	0.309816	0.38217	0.57828	0.01574	0.02381	0.14836	1	42.8649	42.8649
ENSG00000181013	C17orf47	9	-2763.32	8	-2767.85	1	9.06289	0.00260849	NA	0.39994	0.57851	0.00881	0.01274	0	1	999*	999*
ENSG00000178307	TMEM11	15	-1334.87	14	-1339.4	1	9.05717	0.00261667	0.309816	0.96397	0.02329	0.01245	0.0003	0.01245	1	26.9957	26.9957
ENSG00000205038	PKHD1L1	17	-33065.7	16	-33070.3	1	9.05335	0.00262214	0.309816	0.82305	0.17366	0.00272	0.00057	0.10847	1	44.6373	44.6373
ENSG00000130254	SAFB2	17	-4733.23	16	-4737.75	1	9.0443	0.00263515	0.309816	0.90218	0.08658	0.01025	0.00098	0.07784	1	28.509	28.509
ENSG00000139618	BRCA2	17	-26669.7	16	-26674.2	1	9.03799	0.00264427	0.309816	0.62904	0.35959	0.00724	0.00414	0.1979	1	43.4424	43.4424
ENSG00000142677	IL22RA1	13	-4415.31	12	-4419.83	1	9.03592	0.00264725	0.309816	0.68894	0.28937	0.01528	0.00642	0.09907	1	22.0586	22.0586
ENSG00000014824	SLC30A9	17	-3741.47	16	-3745.98	1	9.01984	0.00267065	0.309816	0.89353	0.10087	0.00503	0.00057	0.04401	1	99.5601	99.5601
ENSG00000006459	KDM7A	17	-8084.97	16	-8089.46	1	8.98663	0.00271962	0.309816	0.86352	0.13024	0.00542	0.00082	0.06962	1	27.0066	27.0066
ENSG00000117597	DIEXF	17	-5743.43	16	-5747.92	1	8.98271	0.00272546	0.309816	0.88484	0.10894	0.00553	0.00068	0.06756	1	22.1864	22.1864
ENSG00000131459	GFPT2	17	-4692.81	16	-4697.29	1	8.96257	0.00275567	0.309816	0.97604	0.02046	0.00343	7e-05	0.0144	1	999*	999*
ENSG00000170915	PAQR8	15	-2534.78	14	-2539.18	1	8.79574	0.00301935	0.33468	0.98908	0.00529	0.0056	3e-05	0.03152	1	48.3485	48.3485
ENSG00000159374	M1AP	13	-4550.56	12	-4554.94	1	8.76249	0.0030749	NA	-	-	-	-	-	-	-	-	1	Seems OK
ENSG00000257335	MGAM	11	-4975.49	10	-4979.86	1	8.75331	0.00309041	0.337799	0.81378	0.14902	0.03144	0.00576	0.03714	1	7.82466	7.82466
ENSG00000078687	TNRC6C	17	-9970.21	16	-9974.52	1	8.61543	0.00333326	0.359353	0.8867	0.10864	0.00416	0.00051	0.10553	1	62.1022	62.1022
ENSG00000153066	TXNDC11	17	-6280.99	16	-6285.28	1	8.57578	0.00340665	0.362302	0.8211	0.17251	0.00528	0.00111	0.0914	1	999*	999*
ENSG00000132423	COQ3	17	-2838.84	16	-2843.11	1	8.55116	0.00345302	0.362337	0.59916	0.37305	0.01712	0.01066	0.0389	1	19.6041	19.6041
ENSG00000011566	MAP4K3	17	-5966.04	16	-5970.29	1	8.50898	0.00353399	NA	-	-	-	-	-	-	-	-	1	Low confidence alignment
ENSG00000139354	GAS2L3	17	-5067.32	16	-5071.55	1	8.45572	0.00363897	0.376825	0.84065	0.14778	0.00985	0.00173	0.1121	1	62.0288	62.0288
ENSG00000038427	VCAN	17	-27345.6	16	-27349.8	1	8.40994	0.00373174	0.381414	0.59255	0.40331	0.00246	0.00167	0.16201	1	729.613	729.613
ENSG00000143870	PDIA6	17	-3320.38	16	-3324.56	1	8.35859	0.00383869	0.387314	0.98051	0.01633	0.00311	5e-05	0.05738	1	145.01	145.01
ENSG00000143324	XPR1	17	-3732.4	16	-3736.56	1	8.31665	0.00392834	NA	-	-	-	-	-	-	-	-	6	Seems OK
ENSG00000124762	CDKN1A	15	-1581.84	14	-1585.97	1	8.25923	0.00405454	NA	-	-	-	-	-	-	-	-	4	Low confidence alignment
ENSG00000092621	PHGDH	17	-3945.11	16	-3949.23	1	8.23293	0.0041137	0.401881	0.87403	0.12166	0.00379	0.00053	0.12606	1	999*	999*
ENSG00000147804	SLC39A4	11	-4127.57	10	-4131.68	1	8.23031	0.00411965	0.401881	0.78763	0.17283	0.03243	0.00712	0.08862	1	999*	999*
ENSG00000092096	SLC22A17	15	-2982.37	14	-2986.48	1	8.22301	0.00413626	0.401881	0.96176	0.03057	0.00743	0.00024	0.02356	1	664.644	664.644
ENSG00000121380	BCL2L14	13	-2605.59	12	-2609.67	1	8.14819	0.00431041	NA	-	-	-	-	-	-	-	-	3	Low confidence alignment
ENSG00000168032	ENTPD3	17	-4803.11	16	-4807.17	1	8.10891	0.00440481	0.422754	0.73509	0.2509	0.01045	0.00357	0.07197	1	61.7418	61.7418
ENSG00000160867	FGFR4	13	-3795.24	12	-3799.25	1	8.03819	0.00458013	0.432018	0.96056	0.03208	0.00712	0.00024	0.02993	1	34.1824	34.1824
ENSG00000171509	RXFP1	15	-6083.76	14	-6087.78	1	8.02597	0.00461112	0.432018	0.70658	0.27013	0.01685	0.00644	0.07355	1	17.4188	17.4188
ENSG00000169379	ARL13B	17	-2268.69	16	-2272.67	1	7.9533	0.00479998	0.436147	0.92839	0.06508	0.0061	0.00043	0.04729	1	248.907	248.907
ENSG00000079112	CDH17	15	-8436.36	14	-8440.33	1	7.94111	0.00483241	0.436147	0.5545	0.42635	0.01082	0.00832	0.06307	1	16.6238	16.6238
ENSG00000185658	BRWD1	17	-13436.3	16	-13440.2	1	7.94091	0.00483295	NA	-	-	-	-	-	-	-	-	6	Due to errors
ENSG00000138674	SEC31A	17	-8202.64	16	-8206.6	1	7.92958	0.00486332	0.436147	0.89337	0.09854	0.00728	0.0008	0.08766	1	15.8659	15.8659
ENSG00000130725	UBE2M	13	-972.119	12	-976.081	1	7.92454	0.00487686	0.436147	0.98903	0	0.01097	0	0.00456	1	999*	999*
ENSG00000197822	OCLN	17	-3177.8	16	-3181.72	1	7.84632	0.00509243	0.450308	0.87426	0.11008	0.01391	0.00175	0.1135	1	50.9783	50.9783
ENSG00000091317	CMTM6	15	-1901.43	14	-1905.33	1	7.79781	0.00523095	0.457417	0.58953	0.38765	0.01377	0.00905	0.0187	1	40.4382	40.4382
ENSG00000163945	UVSSA	13	-3355.4	12	-3359.26	1	7.72492	0.00544637	0.469568	0.80119	0.18952	0.00751	0.00178	0.05912	1	999*	999*
ENSG00000002549	LAP3	17	-4502.4	16	-4506.26	1	7.71077	0.00548923	0.469568	0.88839	0.09928	0.01109	0.00124	0.07017	1	94.9321	94.9321
ENSG00000125744	RTN2	15	-2983.5	14	-2987.34	1	7.67727	0.00559207	NA	-	-	-	-	-	-	-	-	6	Some due to errors
ENSG00000106100	NOD1	17	-6816.97	16	-6820.8	1	7.6479	0.00568384	0.47611	0.87448	0.12149	0.00354	0.00049	0.09778	1	173.84	173.84
ENSG00000104324	CPQ	17	-3364.37	16	-3368.2	1	7.64699	0.00568671	0.47611	0.80855	0.18281	0.00704	0.00159	0.09866	1	203.743	203.743
ENSG00000140105	WARS	17	-4239.19	16	-4242.99	1	7.58131	0.00589766	0.47928	0.90375	0.08535	0.00996	0.00094	0.04254	1	589.615	589.615
ENSG00000102287	GABRE	11	-3627.36	10	-3631.14	1	7.56799	0.00594139	0.47928	0.72672	0.26131	0.00881	0.00317	0.13398	1	998.999	998.999
ENSG00000144820	GPR128	15	-5198.57	14	-5202.35	1	7.55922	0.00597039	0.47928	0.56871	0.41367	0.01021	0.00742	0.10987	1	34.3787	34.3787
ENSG00000047315	POLR2B	17	-7006.17	16	-7009.95	1	7.54567	0.00601543	0.47928	0.98977	0.0081	0.00211	2e-05	0.00114	1	18.1988	18.1988
ENSG00000115816	CEBPZ	17	-4892.92	16	-4896.69	1	7.5416	0.00602906	0.47928	0.86809	0.12805	0.00336	0.0005	0.10758	1	999*	999*
ENSG00000127831	VIL1	13	-5694.81	12	-5698.56	1	7.50183	0.00616363	0.482646	0.88149	0.10086	0.01584	0.00181	0.0599	1	8.82627	8.82627
ENSG00000183092	BEGAIN	9	-3140.21	8	-3143.94	1	7.47177	0.00626739	NA	0.96273	0.02123	0.0157	0.00035	0.07157	1	17.9203	17.9203
ENSG00000157353	FUK	11	-3919.75	10	-3923.48	1	7.46904	0.00627691	0.482646	0.89132	0.0938	0.01346	0.00142	0.05	1	13.4022	13.4022
ENSG00000141198	TOM1L1	17	-4056.65	16	-4060.38	1	7.46068	0.00630612	0.482646	0.65585	0.3375	0.00439	0.00226	0.09089	1	999*	999*
ENSG00000115902	SLC1A4	17	-4346.39	16	-4350.12	1	7.45766	0.00631671	0.482646	0.86109	0.13032	0.00746	0.00113	0.03998	1	999*	999*
ENSG00000168781	PPIP5K1	17	-7255.09	16	-7258.77	1	7.36969	0.00663322	0.501956	0.94881	0.04978	0.00134	7e-05	0.02802	1	999*	999*
ENSG00000162814	SPATA17	17	-2950.53	16	-2954.21	1	7.35462	0.00668905	NA	-	-	-	-	-	-	-	-	6.5	Seems OK
ENSG00000179583	CIITA	15	-4389.06	14	-4392.66	1	7.20487	0.0072706	0.544949	0.84209	0.14049	0.01493	0.00249	0.0665	1	25.1346	25.1346
ENSG00000125851	PCSK2	15	-3186.15	14	-3189.74	1	7.17008	0.00741296	0.550377	0.99196	0.00528	0.00275	1e-05	0.01733	1	594.132	594.132
ENSG00000124496	TRERF1	15	-5761.23	14	-5764.8	1	7.15236	0.00748653	0.550645	0.94769	0.04927	0.00288	0.00015	0.0994	1	999*	999*
ENSG00000167508	MVD	13	-1610.43	12	-1614	1	7.14734	0.00750753	NA	-	-	-	-	-	-	-	-	6	Seems OK
ENSG00000160654	CD3G	17	-1459.3	16	-1462.86	1	7.11195	0.00765719	NA	-	-	-	-	-	-	-	-	3	Low confidence alignment
ENSG00000166634	SERPINB1	11	-3355.8	10	-3359.34	1	7.08478	0.00777415	0.566505	0.68767	0.2906	0.01528	0.00645	0.11935	1	999*	999*
ENSG00000101974	ATP11C	13	-6991.52	12	-6995.05	1	7.04379	0.00795406	0.571597	0.91533	0.07934	0.00491	0.00043	0.05648	1	36.6457	36.6457
ENSG00000167208	SNX20	13	-2092.37	12	-2095.86	1	6.98887	0.0082018	0.571597	0.94116	0.03955	0.01851	0.00078	0.09212	1	16.1745	16.1745
ENSG00000138760	SCARB2	15	-3951.32	14	-3954.8	1	6.96808	0.00829764	0.571597	0.77817	0.17111	0.04158	0.00914	0.1118	1	6.92089	6.92089
ENSG00000130032	PRRG3	11	-1677.96	10	-1681.45	1	6.96657	0.00830466	NA	-	-	-	-	-	-	-	-	8	Low confidence alignment
ENSG00000052795	FNIP2	11	-5898.75	10	-5902.22	1	6.94329	0.00841343	0.571597	0.8251	0.17005	0.00402	0.00083	0.05722	1	999*	999*
ENSG00000101624	CEP76	17	-3975.94	16	-3979.41	1	6.93536	0.00845079	0.571597	0.98133	0.01387	0.00473	7e-05	0.05003	1	23.7921	23.7921
ENSG00000130758	MAP3K10	15	-4269.78	14	-4273.24	1	6.92876	0.00848205	0.571597	0.96082	0.03548	0.00357	0.00013	0.03796	1	999*	999*
ENSG00000130348	QRSL1	17	-4474.27	16	-4477.73	1	6.92034	0.0085221	0.571597	0.90504	0.09179	0.00288	0.00029	0.08471	1	999*	999*
ENSG00000100744	GSKIP	15	-1557.34	14	-1560.79	1	6.91591	0.0085432	NA	-	-	-	-	-	-	-	-	4	Low confidence alignment
ENSG00000135114	OASL	17	-6009.97	16	-6013.42	1	6.90954	0.00857371	0.571597	0.72091	0.26209	0.01247	0.00453	0.12638	1	60.0437	60.0437
ENSG00000115850	LCT	15	-16661.3	14	-16664.8	1	6.90673	0.00858719	0.571597	0.81446	0.18206	0.00284	0.00064	0.10504	1	999*	999*
ENSG00000173253	DMRT2	15	-4074.36	14	-4077.81	1	6.90086	0.00861541	0.571597	0.85703	0.13225	0.00929	0.00143	0.09747	1	999*	999*
ENSG00000135423	GLS2	13	-4088.96	12	-4092.41	1	6.89516	0.00864295	0.571597	0.94363	0.05437	0.00189	0.00011	0.04763	1	999*	999*
ENSG00000161405	IKZF3	15	-3437.78	14	-3441.17	1	6.77452	0.00924685	0.606439	0.91767	0.07705	0.00487	0.00041	0.0732	1	999*	999*
ENSG00000163347	CLDN1	17	-1853.27	16	-1856.62	1	6.70447	0.00961716	0.615744	0.88901	0.10502	0.00534	0.00063	0.11262	1	770.2	770.2
ENSG00000168078	PBK	15	-1844.3	14	-1847.65	1	6.70259	0.00962727	0.615744	0.90986	0.08529	0.00443	0.00042	0.0703	1	999*	999*
ENSG00000166589	CDH16	13	-6557.9	12	-6561.25	1	6.7006	0.00963804	0.615744	0.75942	0.21075	0.02336	0.00648	0.11947	1	8.51761	8.51761
ENSG00000028203	VEZT	15	-5103.03	14	-5106.38	1	6.68887	0.00970169	0.615744	0.80795	0.1885	0.00288	0.00067	0.10846	1	213.267	213.267
ENSG00000166960	CCDC178	13	-4627.32	12	-4630.65	1	6.6623	0.00984736	0.61999	0.53449	0.44542	0.01096	0.00913	0.13133	1	17.814	17.814
ENSG00000153898	MCOLN2	17	-3512.58	16	-3515.86	1	6.5648	0.0104016	0.649685	0.83162	0.16092	0.00625	0.00121	0.07411	1	116.026	116.026
ENSG00000005893	LAMP2	15	-3713.38	14	-3716.65	1	6.54695	0.0105064	NA	-	-	-	-	-	-	-	-	8	Seems OK
ENSG00000242802	AP5Z1	15	-6657.45	14	-6660.7	1	6.50889	0.0107336	0.662867	0.83852	0.11567	0.04025	0.00555	0.07159	1	7.20171	7.20171
ENSG00000155465	SLC7A7	17	-3685.19	16	-3688.44	1	6.50035	0.0107853	0.662867	0.86006	0.13693	0.0026	0.00041	0.04589	1	610.755	610.755
ENSG00000105329	TGFB1	13	-2593.4	12	-2596.65	1	6.48722	0.0108653	0.662867	0.8721	0.12099	0.00607	0.00084	0.03598	1	575.988	575.988
ENSG00000122012	SV2C	15	-4956.2	14	-4959.43	1	6.45669	0.0110535	NA	-	-	-	-	-	-	-	-	3	Due to errors
ENSG00000136891	TEX10	17	-5456.99	16	-5460.22	1	6.45085	0.0110899	0.671368	0.94928	0.04742	0.00314	0.00016	0.09894	1	76.835	76.835
ENSG00000155304	HSPA13	17	-3643.19	16	-3646.38	1	6.38209	0.0115278	0.684758	0.92611	0.06632	0.00706	0.00051	0.05684	1	999*	999*
ENSG00000141505	ASGR1	13	-2471.55	12	-2474.73	1	6.35798	0.0116855	NA	-	-	-	-	-	-	-	-	8	Low confidence alignment
ENSG00000128617	OPN1SW*	11	-2429.81	10	-2432.98	1	6.33658	0.0118273	0.684758	0.85599	0.13545	0.00739	0.00117	0.19345	1	999*	999*		Inferred to be inactive by Emerling and Springer (2014)
ENSG00000140678	ITGAX	15	-10119.9	14	-10123.1	1	6.33334	0.0118489	0.684758	0.6612	0.32264	0.01086	0.0053	0.10436	1	17.977	17.977
ENSG00000163751	CPA3	15	-3789.69	14	-3792.86	1	6.32762	0.0118872	0.684758	0.7575	0.22818	0.01101	0.00332	0.13241	1	999*	999*
ENSG00000158805	ZNF276	17	-4007.82	16	-4010.98	1	6.3245	0.0119081	0.684758	0.85303	0.13549	0.00991	0.00157	0.09445	1	999*	999*
ENSG00000185115	NDNL2	11	-1618.37	10	-1621.53	1	6.31661	0.0119612	0.684758	0.98755	0	0.01245	0	0.08077	1	22.8588	22.8588
ENSG00000249961	CCDC79	15	-2968.38	14	-2971.53	1	6.29803	0.0120872	0.684758	0.55812	0.38109	0.03612	0.02467	0.17234	1	9.46091	9.46091
ENSG00000144339	TMEFF2	17	-2373.01	16	-2376.14	1	6.27825	0.0122229	0.684758	0.96972	0.02667	0.00352	0.0001	0.03455	1	71.5134	71.5134
ENSG00000116906	GNPAT	17	-5681.42	16	-5684.56	1	6.26859	0.0122897	0.684758	0.82504	0.16998	0.00413	0.00085	0.11213	1	47.981	47.981
ENSG00000163631	ALB	17	-7287.23	16	-7290.37	1	6.2631	0.0123279	0.684758	0.60467	0.38556	0.00597	0.00381	0.13578	1	999*	999*
ENSG00000086544	ITPKC	15	-3691.44	14	-3694.57	1	6.24726	0.0124385	0.684758	0.8271	0.13881	0.02919	0.0049	0.0666	1	7.81618	7.81618
ENSG00000159884	CCDC107	11	-1395.38	10	-1398.5	1	6.24102	0.0124824	0.684758	0.5501	0.41175	0.02181	0.01633	0.04734	1	27.8735	27.8735
ENSG00000083535	PIBF1	15	-4499.37	14	-4502.49	1	6.23945	0.0124935	0.684758	0.84951	0.13355	0.01463	0.0023	0.04687	1	16.8143	16.8143
ENSG00000131910	NR0B2	17	-2350.73	16	-2353.84	1	6.23439	0.0125292	0.684758	0.93027	0.05269	0.01613	0.00091	0.1537	1	26.7033	26.7033
ENSG00000109674	NEIL3	17	-4110.84	16	-4113.94	1	6.21159	0.0126916	0.686946	0.74528	0.24399	0.00808	0.00265	0.096	1	39.0519	39.0519
ENSG00000015520	NPC1L1	13	-9925.3	12	-9928.4	1	6.19816	0.0127883	0.686946	0.83353	0.16068	0.00485	0.00094	0.05535	1	23.5113	23.5113
ENSG00000132603	NIP7	15	-1248.89	14	-1251.98	1	6.1817	0.0129078	0.686946	0.99364	0	0.00636	0	0.04497	1	33.5234	33.5234
ENSG00000131471	AOC3	15	-5313.3	14	-5316.39	1	6.18025	0.0129184	0.686946	0.79547	0.18392	0.01674	0.00387	0.08069	1	10.6216	10.6216
ENSG00000060140	STYK1	15	-3222.19	14	-3225.27	1	6.14708	0.0131629	0.690236	0.75826	0.22711	0.01126	0.00337	0.10184	1	141.105	141.105
ENSG00000181027	FKRP	11	-2951.01	10	-2954.08	1	6.13058	0.0132863	0.690236	0.95099	0.03251	0.01595	0.00055	0.01777	1	7.87452	7.87452
ENSG00000111348	ARHGDIB	17	-1874.72	16	-1877.78	1	6.12644	0.0133175	0.690236	0.89058	0.09764	0.01061	0.00116	0.10528	1	999*	999*
ENSG00000162972	C2orf47	15	-2250.86	14	-2253.92	1	6.1139	0.0134123	0.690236	0.58376	0.40046	0.00936	0.00642	0.14041	1	999*	999*
ENSG00000197321	SVIL	17	-17725.7	16	-17728.8	1	6.11303	0.0134189	0.690236	0.85411	0.12766	0.01586	0.00237	0.06598	1	4.96826	4.96826
ENSG00000102384	CENPI	15	-4480.44	14	-4483.48	1	6.09189	0.0135804	0.694009	0.50129	0.46692	0.01646	0.01533	0.10249	1	14.841	14.841
ENSG00000145414	NAF1	15	-2240.96	14	-2244	1	6.07978	0.0136738	NA	-	-	-	-	-	-	-	-	9	Low confidence alignment
ENSG00000115266	APC2	11	-5095.13	10	-5098.17	1	6.07029	0.0137474	0.698015	0.98363	0.00781	0.00849	7e-05	0.03168	1	74.8893	74.8893
ENSG00000196141	SPATS2L	17	-3927.66	16	-3930.69	1	6.04425	0.0139517	NA	-	-	-	-	-	-	-	-	10	Seems OK
ENSG00000149633	KIAA1755	17	-4993.97	16	-4996.98	1	6.02494	0.0141051	0.709664	0.66903	0.3129	0.01231	0.00576	0.12437	1	17.4681	17.4681
ENSG00000138346	DNA2	13	-6875.32	12	-6878.33	1	6.01843	0.0141572	0.709664	0.79559	0.20269	0.00137	0.00035	0.08631	1	131.368	131.368
ENSG00000010327	STAB1	17	-17645.9	16	-17648.9	1	5.97496	0.0145104	0.722765	0.80195	0.19082	0.00584	0.00139	0.07062	1	9.56145	9.56145
ENSG00000081148	IMPG2	15	-9151.18	14	-9154.15	1	5.93467	0.0148459	0.727843	0.59451	0.39841	0.00424	0.00284	0.16391	1	60.9883	60.9883
ENSG00000156535	CD109	17	-9048.5	16	-9051.47	1	5.92276	0.0149465	0.727843	0.74106	0.25544	0.0026	0.0009	0.09724	1	33.0384	33.0384
ENSG00000158014	SLC30A2	13	-2417.49	12	-2420.45	1	5.92056	0.0149652	0.727843	0.91548	0.07155	0.01203	0.00094	0.07731	1	18.4929	18.4929
ENSG00000188452	CERKL	15	-3139.12	14	-3142.08	1	5.91586	0.0150052	0.727843	0.88993	0.10083	0.0083	0.00094	0.09612	1	33.5669	33.5669
ENSG00000162694	EXTL2	15	-2423.78	14	-2426.74	1	5.90771	0.0150748	0.727843	0.87536	0.11762	0.00619	0.00083	0.07186	1	999*	999*
ENSG00000158290	CUL4B	13	-4751.1	12	-4754.04	1	5.86975	0.0154033	0.734717	0.964	0.03448	0.00147	5e-05	0.02942	1	200.779	200.779
ENSG00000166819	PLIN1	15	-2284.99	14	-2287.93	1	5.86968	0.0154039	0.734717	0.88979	0.09895	0.01013	0.00113	0.08233	1	778.774	778.774
ENSG00000101542	CDH20	15	-5779.07	14	-5781.98	1	5.82567	0.015794	0.743094	0.94437	0.05064	0.00474	0.00025	0.03769	1	18.9174	18.9174
ENSG00000035928	RFC1	17	-9699.54	16	-9702.45	1	5.82046	0.0158408	0.743094	0.78985	0.19066	0.01571	0.00379	0.08513	1	6.34398	6.34398
ENSG00000159579	RSPRY1	17	-3833.98	16	-3836.89	1	5.81803	0.0158627	0.743094	0.95321	0.04424	0.00244	0.00011	0.03675	1	999*	999*
ENSG00000180957	PITPNB	17	-1833.69	16	-1836.58	1	5.78741	0.0161414	0.749764	0.91418	0.07246	0.01237	0.00098	0.01257	1	999*	999*
ENSG00000120800	UTP20	17	-20924	16	-20926.9	1	5.77833	0.016225	0.749764	0.89831	0.09944	0.00203	0.00022	0.08886	1	257.284	257.284
ENSG00000103148	NPRL3	15	-4175.52	14	-4178.41	1	5.7712	0.0162909	0.749764	0.97347	0.01992	0.00647	0.00013	0.03146	1	28.0665	28.0665
ENSG00000122034	GTF3A	13	-2686.69	12	-2689.57	1	5.76951	0.0163066	NA	-	-	-	-	-	-	-	-	9	Low confidence alignment
ENSG00000099331	MYO9B	13	-9363.66	12	-9366.54	1	5.74933	0.0164949	0.750862	0.96556	0.02816	0.0061	0.00018	0.02455	1	16.002	16.002
ENSG00000180758	GPR157	13	-1747.78	12	-1750.65	1	5.7482	0.0165056	0.750862	0.89958	0.07671	0.02185	0.00186	0.04135	1	999*	999*
ENSG00000187164	KIAA1598	17	-4985.38	16	-4988.23	1	5.7093	0.0168752	0.763266	0.84659	0.126	0.02385	0.00355	0.07257	1	8.98341	8.98341
ENSG00000152463	OLAH	13	-1681.18	12	-1684.03	1	5.69476	0.0170157	NA	-	-	-	-	-	-	-	-	7	Low confidence alignment
ENSG00000085760	MTIF2	17	-6903.99	16	-6906.82	1	5.67016	0.0172558	0.77602	0.8235	0.16233	0.01184	0.00233	0.08388	1	18.7395	18.7395
ENSG00000164796	CSMD3	13	-20503.9	12	-20506.7	1	5.63875	0.0175677	0.779077	0.98119	0.01778	0.00101	2e-05	0.01936	1	22.4286	22.4286
ENSG00000169026	MFSD7	13	-883.401	12	-886.216	1	5.63011	0.0176546	0.779077	0.82146	0.12916	0.04267	0.00671	0.11948	1	33.3081	33.3081
ENSG00000108176	DNAJC12	17	-1766.44	16	-1769.25	1	5.61512	0.0178062	0.779077	0.61344	0.37509	0.00712	0.00435	0.08667	1	999*	999*
ENSG00000152580	IGSF10	15	-13440.9	14	-13443.7	1	5.61097	0.0178484	0.779077	0.81817	0.17387	0.00656	0.00139	0.13172	1	19.3205	19.3205
ENSG00000018280	SLC11A1	17	-4479.38	16	-4482.19	1	5.61047	0.0178535	0.779077	0.87798	0.10744	0.01299	0.00159	0.05015	1	10.369	10.369
ENSG00000135968	GCC2	17	-13646.7	16	-13649.5	1	5.59721	0.0179891	0.779077	0.70559	0.28917	0.00371	0.00152	0.10164	1	444.576	444.576
ENSG00000143493	INTS7	17	-6914.63	16	-6917.43	1	5.59452	0.0180168	0.779077	0.95976	0.03792	0.00223	9e-05	0.05239	1	41.5491	41.5491
ENSG00000175449	RFESD	15	-963.169	14	-965.952	1	5.56601	0.0183124	0.786144	0.89947	0.08901	0.01049	0.00104	0.08812	1	999*	999*
ENSG00000135315	KIAA1009	15	-6631.26	14	-6634.04	1	5.55727	0.0184041	0.786144	0.7731	0.21176	0.01188	0.00325	0.10081	1	11.0389	11.0389
ENSG00000179271	GADD45GI	13	-1383.08	12	-1385.85	1	5.54443	0.0185396	0.786144	0.88558	0.0964	0.01625	0.00177	0.03339	1	999*	999*
ENSG00000137106	GRHPR	15	-2282.48	14	-2285.24	1	5.53811	0.0186066	0.786144	0.88204	0.1077	0.00915	0.00112	0.06366	1	69.7102	69.7102
ENSG00000173546	CSPG4	13	-13848.3	12	-13851.1	1	5.53125	0.0186797	0.786144	0.90104	0.09309	0.00533	0.00055	0.06025	1	32.7013	32.7013
ENSG00000166669	ATF7IP2	17	-2607.48	16	-2610.23	1	5.50628	0.0189483	0.791889	0.55545	0.37724	0.04009	0.02723	0.21413	1	7.07793	7.07793
ENSG00000198723	C19orf45	13	-3194.42	12	-3197.17	1	5.50412	0.0189718	NA	-	-	-	-	-	-	-	-	9	Low confidence alignment
ENSG00000127980	PEX1	17	-10889.8	16	-10892.5	1	5.49609	0.019059	0.791889	0.82071	0.17659	0.00222	0.00048	0.11123	1	999*	999*
ENSG00000149577	SIDT2	15	-5460.6	14	-5463.34	1	5.49069	0.019118	0.791889	0.94969	0.04344	0.00657	0.0003	0.02182	1	16.3619	16.3619
ENSG00000097096	SYDE2	17	-8028.96	16	-8031.71	1	5.48117	0.0192224	0.792045	0.79574	0.1997	0.00365	0.00092	0.13792	1	999*	999*
ENSG00000188739	RBM34	17	-2428.86	16	-2431.59	1	5.46203	0.019434	0.79366	0.78133	0.20868	0.00789	0.00211	0.09118	1	25.5803	25.5803
ENSG00000141968	VAV1	15	-5858.25	14	-5860.97	1	5.44168	0.0196618	0.79366	0.95137	0.04429	0.00414	0.00019	0.03121	1	999*	999*
ENSG00000171557	FGG	17	-4187.8	16	-4190.52	1	5.43801	0.0197031	0.79366	0.66297	0.32279	0.00958	0.00466	0.04277	1	26.2264	26.2264
ENSG00000170890	PLA2G1B	13	-1218.56	12	-1221.27	1	5.43149	0.0197768	0.79366	0.79413	0.15446	0.04304	0.00837	0.06129	1	11.8832	11.8832
ENSG00000178177	LCORL	15	-3119.68	14	-3122.4	1	5.42462	0.0198547	0.79366	0.94872	0.0437	0.00725	0.00033	0.10837	1	20.4356	20.4356
ENSG00000114439	BBX	17	-7505.73	16	-7508.44	1	5.42357	0.0198667	0.79366	0.83608	0.15977	0.00348	0.00066	0.12098	1	999*	999*
ENSG00000069248	NUP133	15	-8386.25	14	-8388.96	1	5.41155	0.020004	0.793947	0.89726	0.09817	0.00413	0.00045	0.09305	1	503.406	503.406
ENSG00000105374	NKG7	13	-1646.69	12	-1649.39	1	5.4053	0.0200757	0.793947	0.30395	0.64107	0.01768	0.0373	0.10125	1	999*	999*
ENSG00000140443	IGF1R	17	-9747.33	16	-9750.02	1	5.39027	0.0202493	0.796811	0.94979	0.04712	0.00294	0.00015	0.02909	1	12.8844	12.8844
ENSG00000075131	TIPIN	17	-2240.56	16	-2243.25	1	5.37979	0.0203713	0.797624	0.71184	0.25771	0.02235	0.00809	0.09669	1	47.8808	47.8808
ENSG00000153879	CEBPG	13	-1143.19	12	-1145.87	1	5.34959	0.0207271	NA	-	-	-	-	-	-	-	-	1	Seems OK
ENSG00000205403	CFI	17	-3782.4	16	-3785.07	1	5.33762	0.02087	0.798576	0.69634	0.29967	0.00279	0.0012	0.06216	1	145.788	145.788
ENSG00000166856	GPR182	11	-2107.56	10	-2110.23	1	5.33242	0.0209323	0.798576	0.87884	0.10719	0.01245	0.00152	0.04105	1	68.9817	68.9817
ENSG00000132912	DCTN4	17	-3259.51	16	-3262.17	1	5.33058	0.0209544	0.798576	0.96768	0.02869	0.00353	0.0001	0.03527	1	34.9669	34.9669
ENSG00000161911	TREML1	17	-2050.44	16	-2053.1	1	5.32803	0.020985	0.798576	0.6919	0.23921	0.05119	0.0177	0.20404	1	11.125	11.125
ENSG00000112787	FBRSL1	7	-2530.52	6	-2533.18	1	5.32051	0.0210758	NA	0.96623	0	0.03377	0	0.08125	1	999*	999*
ENSG00000204839	MROH6	13	-3618.41	12	-3621.07	1	5.31838	0.0211017	0.798576	0.9217	0.06892	0.00873	0.00065	0.0491	1	999*	999*
ENSG00000112378	PERP	15	-1573.13	14	-1575.78	1	5.31042	0.0211983	0.798576	0.87867	0.10176	0.01754	0.00203	0.02303	1	999*	999*
ENSG00000152315	KCNK13	15	-2866.6	14	-2869.25	1	5.30812	0.0212262	0.798576	0.8925	0.08643	0.0192	0.00186	0.05644	1	11.6248	11.6248
ENSG00000161270	NPHS1	15	-5780.39	14	-5783.05	1	5.30767	0.0212317	0.798576	0.83513	0.16225	0.00219	0.00043	0.10951	1	55.8915	55.8915
ENSG00000112759	SLC29A1	15	-3839.59	14	-3842.24	1	5.30135	0.0213089	0.798576	0.78748	0.20143	0.00883	0.00226	0.06509	1	999*	999*
ENSG00000108296	CWC25	13	-2641.51	12	-2644.15	1	5.28158	0.0215522	0.803257	0.91586	0.08022	0.0036	0.00032	0.04624	1	533.151	533.151
ENSG00000196743	GM2A	17	-1875.05	16	-1877.68	1	5.25778	0.0218488	0.803257	0.64343	0.33476	0.01435	0.00746	0.0838	1	18.1904	18.1904
ENSG00000119723	COQ6	17	-3680.6	16	-3683.23	1	5.25612	0.0218697	0.803257	0.89	0.10378	0.00558	0.00065	0.09236	1	110.441	110.441
ENSG00000122882	ECD	17	-5325.29	16	-5327.91	1	5.24613	0.0219956	0.803257	0.62373	0.28939	0.05935	0.02753	0.08088	1	4.06229	4.06229
ENSG00000022840	RNF10	17	-5614.16	16	-5616.78	1	5.24498	0.0220101	0.803257	0.83184	0.16425	0.00326	0.00064	0.08923	1	999*	999*
ENSG00000123485	HJURP	13	-4403.61	12	-4406.23	1	5.23931	0.022082	0.803257	0.61378	0.27671	0.07549	0.03403	0.23766	1	4.92973	4.92973
ENSG00000187801	ZFP69B	13	-3595.77	12	-3598.38	1	5.21932	0.0223373	0.803257	0.65735	0.3319	0.00715	0.00361	0.03577	1	247.95	247.95
ENSG00000133805	AMPD3	17	-5490.38	16	-5492.99	1	5.2162	0.0223773	0.803257	0.9254	0.07213	0.00229	0.00018	0.02811	1	999*	999*
ENSG00000167193	CRK	17	-1581.1	16	-1583.7	1	5.21238	0.0224267	0.803257	0.90618	0.08252	0.01036	0.00094	0	1	57.4125	57.4125
ENSG00000162460	TMEM82	13	-2171.31	12	-2173.91	1	5.20919	0.0224678	0.803257	0.89752	0.06961	0.0305	0.00237	0.07297	1	7.96532	7.96532
ENSG00000111726	CMAS	17	-3057.93	16	-3060.53	1	5.20508	0.022521	NA	-	-	-	-	-	-	-	-	3	Seems OK
ENSG00000166069	TMCO5A	15	-2357.87	14	-2360.47	1	5.20234	0.0225565	0.803257	0.88598	0.10558	0.00755	0.0009	0.2683	1	91.5106	91.5106
ENSG00000163814	CDCP1	17	-7793.69	16	-7796.28	1	5.18054	0.0228413	0.809733	0.83185	0.16316	0.00417	0.00082	0.08592	1	53.2587	53.2587
ENSG00000120051	CCDC147	15	-5480.98	14	-5483.57	1	5.1672	0.0230173	0.812314	0.93351	0.06188	0.00432	0.00029	0.03601	1	24.773	24.773
ENSG00000102802	MEDAG	15	-2169.98	14	-2172.55	1	5.14221	0.0233509	0.82041	0.87796	0.1098	0.01088	0.00136	0.05802	1	785.676	785.676
ENSG00000177238	TRIM72	15	-3447.32	14	-3449.88	1	5.12161	0.0236297	0.825334	0.94718	0.04519	0.00728	0.00035	0.04875	1	33.6032	33.6032
ENSG00000099812	MISP	13	-5133.44	12	-5136	1	5.11639	0.0237008	0.825334	0.77693	0.18381	0.03175	0.00751	0.1887	1	31.4097	31.4097
ENSG00000172508	CARNS1	7	-3139.13	6	-3141.66	1	5.0696	0.024349	NA	0.98767	0	0.01233	0	0.04321	1	250.826	250.826
ENSG00000133835	HSD17B4	17	-6030.36	16	-6032.9	1	5.06896	0.024358	0.840413	0.7534	0.23175	0.01136	0.00349	0.10037	1	15.7337	15.7337
ENSG00000146143	PRIM2	13	-1495.7	12	-1498.24	1	5.06802	0.0243712	0.840413	0.79516	0.19421	0.00854	0.00209	0.04475	1	26.9147	26.9147
ENSG00000150093	ITGB1	17	-5111.49	16	-5114.02	1	5.05671	0.0245307	0.840413	0.96445	0.02911	0.00625	0.00019	0.0228	1	12.8363	12.8363
ENSG00000078674	PCM1	15	-15246.7	14	-15249.3	1	5.05387	0.024571	0.840413	0.93202	0.06707	0.00086	6e-05	0.07755	1	31.9159	31.9159
ENSG00000149782	PLCB3	13	-7147.65	12	-7150.17	1	5.04404	0.0247108	NA	-	-	-	-	-	-	-	-	8	Seems OK
ENSG00000105523	FAM83E	11	-2186.33	10	-2188.86	1	5.04313	0.0247238	0.840413	0.80423	0.18438	0.00926	0.00212	0.08051	1	999*	999*
ENSG00000182898	TCHHL1	11	-5354.69	10	-5357.21	1	5.03652	0.0248184	0.840413	0.25393	0.69655	0.01323	0.03629	0.05727	1	10.7397	10.7397
ENSG00000150540	HNMT	15	-2355.76	14	-2358.27	1	5.03213	0.0248813	0.840413	0.83939	0.15634	0.0036	0.00067	0.14389	1	276.428	276.428
ENSG00000171450	CDK5R2	7	-1301.7	6	-1304.2	1	4.99362	0.0254409	NA	0.99048	0	0.00952	0	0	1	999*	999*
ENSG00000115592	PRKAG3	15	-3415.64	14	-3418.12	1	4.95529	0.0260109	0.87137	0.80774	0.18847	0.00308	0.00072	0.04891	1	999*	999*
ENSG00000125755	SYMPK	17	-8209.43	16	-8211.91	1	4.95474	0.0260193	0.87137	0.97684	0.01994	0.00315	6e-05	0.02345	1	23.8323	23.8323
ENSG00000163161	ERCC3	15	-5189.91	14	-5192.37	1	4.93342	0.0263422	0.873759	0.97392	0.02142	0.00456	0.0001	0.02188	1	95.074	95.074
ENSG00000105229	PIAS4	15	-3185.65	14	-3188.12	1	4.93334	0.0263434	0.873759	0.97166	0.02489	0.00336	9e-05	0.02082	1	29.4781	29.4781
ENSG00000108465	CDK5RAP3	17	-3124.68	16	-3127.15	1	4.92808	0.0264237	0.873759	0.91377	0.07009	0.01499	0.00115	0.05888	1	135.738	135.738
ENSG00000146416	AIG1	15	-1648.13	14	-1650.59	1	4.91684	0.0265962	0.875609	0.93084	0.06063	0.00801	0.00052	0.04333	1	999*	999*
ENSG00000163519	TRAT1	15	-1643.94	14	-1646.39	1	4.90997	0.0267022	0.875609	0.55678	0.4084	0.02009	0.01473	0.156	1	509.926	509.926
ENSG00000100312	ACR	11	-2521.41	10	-2523.85	1	4.88077	0.0271575	0.886844	0.82118	0.16968	0.00758	0.00157	0.08647	1	999*	999*
ENSG00000154040	CABYR	15	-1402.03	14	-1404.46	1	4.87163	0.0273016	0.887867	0.62013	0.35589	0.01523	0.00874	0.01873	1	27.1198	27.1198
ENSG00000172164	SNTB1	17	-3699.01	16	-3701.43	1	4.85046	0.0276388	0.89085	0.9357	0.06128	0.00283	0.00019	0.04114	1	441.533	441.533
ENSG00000171209	CSN3	11	-1670.01	10	-1672.44	1	4.85026	0.027642	0.89085	0.29163	0.63528	0.023	0.0501	0.13833	1	24.4676	24.4676
ENSG00000158786	PLA2G2F	9	-1284.69	8	-1287.12	1	4.84953	0.0276536	NA	0.71807	0.25087	0.02302	0.00804	0.07639	1	92.0979	92.0979
ENSG00000137270	GCM1	17	-3432.9	16	-3435.32	1	4.84459	0.027733	0.89085	0.83007	0.15899	0.00918	0.00176	0.1993	1	999*	999*
ENSG00000116353	MECR	17	-3458.22	16	-3460.64	1	4.8331	0.0279184	0.893162	0.70434	0.29176	0.00276	0.00114	0.11454	1	999*	999*
ENSG00000164484	TMEM200A	15	-3811.39	14	-3813.8	1	4.81381	0.0282325	0.899554	0.95281	0.02848	0.01817	0.00054	0.05535	1	9.9517	9.9517
ENSG00000120662	MTRF1	17	-3919.85	16	-3922.25	1	4.79434	0.0285535	0.903538	0.81755	0.1674	0.01249	0.00256	0.18488	1	12.3849	12.3849
ENSG00000072571	HMMR	15	-3977.33	14	-3979.73	1	4.7871	0.0286737	0.903538	0.80269	0.18866	0.007	0.00165	0.12485	1	14.5639	14.5639
ENSG00000167775	CD320	15	-1415.98	14	-1418.38	1	4.7854	0.028702	0.903538	0.62368	0.35373	0.01442	0.00818	0.06262	1	21.9069	21.9069
ENSG00000174842	GLMN	13	-4134.94	12	-4137.32	1	4.76475	0.0290483	NA	-	-	-	-	-	-	-	-	3	Low confidence alignment
ENSG00000166169	POLL	15	-4154.51	14	-4156.89	1	4.75426	0.0292259	0.915147	0.80856	0.15051	0.0345	0.00642	0.06334	1	5.995	5.995
ENSG00000213614	HEXA	17	-4335.52	16	-4337.9	1	4.74623	0.0293626	0.915147	0.81955	0.17703	0.00281	0.00061	0.0744	1	999*	999*
ENSG00000136378	ADAMTS7	11	-9369.34	10	-9371.71	1	4.74289	0.0294196	0.915147	0.86864	0.12739	0.00346	0.00051	0.06183	1	30.4987	30.4987
ENSG00000103227	LMF1	15	-4545.48	14	-4547.85	1	4.73424	0.029568	0.915917	0.87792	0.11544	0.00586	0.00077	0.06247	1	40.4678	40.4678
ENSG00000142182	DNMT3L	11	-2412.74	10	-2415.11	1	4.72711	0.0296908	0.915917	0.82134	0.14708	0.02679	0.0048	0.07184	1	9.44745	9.44745
ENSG00000134489	HRH4	13	-2893.54	12	-2895.9	1	4.72117	0.0297935	0.915917	0.49364	0.48638	0.01006	0.00991	0.09101	1	73.0497	73.0497
ENSG00000164169	PRMT10	17	-6844.93	16	-6847.28	1	4.70388	0.0300947	0.918687	0.85184	0.14348	0.00401	0.00067	0.08672	1	31.1888	31.1888
ENSG00000075702	WDR62	15	-8709.29	14	-8711.63	1	4.68892	0.0303577	0.918687	0.83429	0.1617	0.00336	0.00065	0.053	1	26.7414	26.7414
ENSG00000183690	EFHC2	17	-6113.34	16	-6115.68	1	4.68825	0.0303695	0.918687	0.60769	0.36769	0.01534	0.00928	0.12047	1	14.8261	14.8261
ENSG00000239857	GET4	15	-1986.48	14	-1988.82	1	4.68328	0.0304576	0.918687	0.97704	0.01585	0.00699	0.00011	0.01262	1	999*	999*
ENSG00000198246	SLC29A3	15	-4364.81	14	-4367.15	1	4.68273	0.0304673	0.918687	0.76176	0.22541	0.0099	0.00293	0.09934	1	29.9048	29.9048
ENSG00000129317	PUS7L	17	-5787.55	16	-5789.89	1	4.66693	0.0307489	0.923641	0.70188	0.29075	0.00521	0.00216	0.08416	1	999*	999*
ENSG00000137563	GGH	17	-3066.36	16	-3068.69	1	4.65673	0.0309321	NA	-	-	-	-	-	-	-	-	4	Seems OK
ENSG00000139144	PIK3C2G	15	-10483.3	14	-10485.7	1	4.64727	0.0311029	0.930719	0.68646	0.30816	0.00371	0.00167	0.09537	1	999*	999*
ENSG00000172139	SLC9C1	15	-9840.45	14	-9842.77	1	4.6342	0.0313408	0.934288	0.69739	0.29468	0.00557	0.00235	0.17189	1	49.9892	49.9892
ENSG00000014138	POLA2	17	-5782.99	16	-5785.3	1	4.61902	0.0316193	0.939032	0.83537	0.16127	0.00282	0.00054	0.08041	1	999*	999*
ENSG00000254858	MPV17L2	15	-1618.7	14	-1621	1	4.60286	0.0319186	0.94148	0.91758	0.06884	0.01263	0.00095	0.06696	1	19.6898	19.6898
ENSG00000168411	RFWD3	17	-6407.75	16	-6410.05	1	4.59271	0.0321081	0.94148	0.7216	0.27111	0.0053	0.00199	0.10633	1	66.7812	66.7812
ENSG00000175054	ATR	17	-14681.8	16	-14684.1	1	4.57749	0.0323947	0.94148	0.90717	0.09124	0.00145	0.00015	0.04862	1	71.1708	71.1708
ENSG00000142409	ZNF787	15	-2559.73	14	-2562.02	1	4.57523	0.0324375	0.94148	0.98055	0.01236	0.00701	9e-05	0.01581	1	999*	999*
ENSG00000115459	ELMOD3	15	-2638.61	14	-2640.9	1	4.57401	0.0324606	0.94148	0.7764	0.21224	0.00892	0.00244	0.08109	1	25.1045	25.1045
ENSG00000095539	SEMA4G	15	-6218.08	14	-6220.36	1	4.55876	0.0327508	0.94148	0.89444	0.09453	0.00998	0.00105	0.05699	1	9.68826	9.68826
ENSG00000143674	MLK4	15	-6032.07	14	-6034.35	1	4.55517	0.0328196	0.94148	0.87467	0.11967	0.00499	0.00068	0.0937	1	21.7541	21.7541
ENSG00000054690	PLEKHH1	17	-11274.4	16	-11276.7	1	4.55036	0.0329119	0.94148	0.77975	0.21679	0.00271	0.00075	0.07004	1	68.1991	68.1991
ENSG00000114487	MORC1	15	-5417.5	14	-5419.77	1	4.55028	0.0329134	0.94148	0.74616	0.24085	0.00982	0.00317	0.14094	1	11.2154	11.2154
ENSG00000111817	DSE	17	-7248.49	16	-7250.75	1	4.53625	0.0331843	0.94148	0.93911	0.05762	0.00308	0.00019	0.04955	1	18.9423	18.9423
ENSG00000151148	UBE3B	17	-7422.16	16	-7424.43	1	4.53491	0.0332102	0.94148	0.95208	0.04165	0.00601	0.00026	0.03004	1	8.18959	8.18959
ENSG00000131944	C19orf40	15	-2036.49	14	-2038.75	1	4.53232	0.0332605	0.94148	0.7652	0.20674	0.02209	0.00597	0.12117	1	20.9543	20.9543
ENSG00000160404	TOR2A	17	-2458.98	16	-2461.24	1	4.52403	0.0334221	0.94148	0.94163	0.05436	0.00379	0.00022	0.04669	1	999*	999*
ENSG00000146648	EGFR	17	-7141.93	16	-7144.19	1	4.51804	0.0335393	0.94148	0.94012	0.05729	0.00244	0.00015	0.04092	1	50.2202	50.2202
ENSG00000187862	TTC24	11	-2640.61	10	-2642.86	1	4.51428	0.0336131	0.94148	0.78475	0.20545	0.00777	0.00203	0.08498	1	35.1039	35.1039
ENSG00000114127	XRN1	15	-6459.77	14	-6462.03	1	4.51414	0.0336157	0.94148	0.9305	0.06678	0.00253	0.00018	0.03625	1	235.307	235.307
ENSG00000181555	SETD2	15	-14093.8	14	-14096.1	1	4.50634	0.0337694	0.94243	0.87947	0.11912	0.00124	0.00017	0.07868	1	308.494	308.494
ENSG00000075223	SEMA3C	17	-5319.98	16	-5322.23	1	4.50083	0.0338784	NA	-	-	-	-	-	-	-	-	4	Low confidence alignment
ENSG00000184371	CSF1	15	-4869.67	14	-4871.91	1	4.49136	0.0340666	0.94443	0.57335	0.41022	0.00958	0.00685	0.18837	1	19.4469	19.4469
ENSG00000168955	TM4SF20	17	-2333.74	16	-2335.98	1	4.49063	0.0340811	0.94443	0.56601	0.4082	0.01499	0.01081	0.05819	1	130.276	130.276
ENSG00000167173	C15orf39	13	-7182.8	12	-7185.02	1	4.44716	0.0349593	0.962515	0.84566	0.13851	0.0136	0.00223	0.1388	1	11.9978	11.9978
ENSG00000146005	PSD2	13	-4224.31	12	-4226.53	1	4.44572	0.0349888	0.962515	0.9212	0.06922	0.00891	0.00067	0.04637	1	12.4718	12.4718
ENSG00000133315	MACROD1	13	-1459.47	12	-1461.69	1	4.44027	0.0351006	0.962515	0.97083	0.01659	0.01237	0.00021	0.0508	1	999*	999*
ENSG00000141698	NT5C3B	15	-2366.98	14	-2369.2	1	4.43403	0.0352293	0.962689	0.85682	0.12871	0.01258	0.00189	0.08158	1	122.965	122.965
ENSG00000162241	SLC25A45	13	-1688.1	12	-1690.31	1	4.41819	0.0355577	NA	-	-	-	-	-	-	-	-	7	Seems OK
ENSG00000179841	AKAP5	13	-2768.94	12	-2771.14	1	4.41797	0.0355623	0.968426	0.70128	0.28377	0.01065	0.00431	0.20745	1	391.101	391.101
ENSG00000164818	HEATR2	15	-5237.8	14	-5240	1	4.41007	0.0357274	0.969568	0.91167	0.06922	0.01776	0.00135	0.09779	1	8.48218	8.48218
ENSG00000126822	PLEKHG3	13	-4058.65	12	-4060.84	1	4.3903	0.0361439	0.977499	0.86143	0.11881	0.01737	0.0024	0.0999	1	10.0931	10.0931
ENSG00000164935	DCSTAMP	11	-2867.97	10	-2870.16	1	4.38059	0.0363504	0.979718	0.73102	0.24084	0.02117	0.00697	0.19403	1	10.5286	10.5286
ENSG00000163346	PBXIP1	15	-5496.15	14	-5498.33	1	4.35921	0.0368093	0.9887	0.75175	0.23558	0.00965	0.00302	0.11375	1	14.7033	14.7033
ENSG00000064607	SUGP2	15	-4773.96	14	-4776.14	1	4.35288	0.0369464	0.989007	0.90295	0.09331	0.00339	0.00035	0.13174	1	41.2913	41.2913
ENSG00000166432	ZMAT1	13	-2509.42	12	-2511.59	1	4.32842	0.037481	0.999916	0.34382	0.59114	0.02392	0.04112	0.0169	1	11.2082	11.2082
ENSG00000185352	HS6ST3	13	-1578.5	12	-1580.66	1	4.32142	0.0376356	NA	-	-	-	-	-	-	-	-	6	Seems OK
ENSG00000104808	DHDH	15	-3030.73	14	-3032.87	1	4.28171	0.0385245	1	0.84943	0.14339	0.00614	0.00104	0.07053	1	999*	999*
ENSG00000180398	MCFD2	15	-1246.01	14	-1248.15	1	4.27971	0.0385698	NA	-	-	-	-	-	-	-	-	9.5	Seems OK
ENSG00000183654	MARCH11	15	-1425.86	14	-1428	1	4.27853	0.0385968	1	0.98761	0.00628	0.00608	4e-05	0.03009	1	18.1251	18.1251
ENSG00000166946	CCNDBP1	17	-3038.44	16	-3040.58	1	4.27687	0.0386345	1	0.66018	0.32143	0.01237	0.00602	0.12843	1	64.4285	64.4285
ENSG00000105825	TFPI2	15	-1730.78	14	-1732.92	1	4.26934	0.038806	1	0.54163	0.41448	0.02487	0.01903	0.06242	1	14.1825	14.1825
ENSG00000112592	TBP	15	-1867.72	14	-1869.86	1	4.26401	0.0389279	1	0.99524	0	0.00476	0	0.01448	1	648.881	648.881
ENSG00000162396	PARS2	13	-3256.15	12	-3258.29	1	4.2638	0.0389326	1	0.88321	0.11342	0.00299	0.00038	0.05559	1	426.078	426.078
ENSG00000145020	AMT	15	-2802.52	14	-2804.65	1	4.26196	0.038975	1	0.83495	0.15124	0.01169	0.00212	0.0408	1	19.4764	19.4764
ENSG00000170396	ZNF804A	15	-7738.38	14	-7740.51	1	4.26101	0.0389966	1	0.83544	0.15731	0.0061	0.00115	0.20674	1	34.7964	34.7964
ENSG00000183853	KIRREL	15	-3714.55	14	-3716.68	1	4.25308	0.0391791	1	0.99495	0	0.00505	0	0.02015	1	323.191	323.191
ENSG00000141431	ASXL3	15	-13634	14	-13636.1	1	4.24991	0.0392525	1	0.85718	0.14017	0.00228	0.00037	0.12099	1	28.9862	28.9862
ENSG00000177483	RBM44	15	-9600.71	14	-9602.83	1	4.22892	0.0397407	1	0.66297	0.31179	0.01717	0.00807	0.20799	1	9.78058	9.78058
ENSG00000152910	CNTNAP4	15	-11007.6	14	-11009.8	1	4.21	0.0401864	1	0.86909	0.12524	0.00495	0.00071	0.10988	1	999*	999*
ENSG00000159239	C2orf81	13	-3078	12	-3080.1	1	4.2061	0.0402788	1	0.69228	0.28842	0.01362	0.00568	0.07227	1	999*	999*
ENSG00000124564	SLC17A3	13	-4079.65	12	-4081.75	1	4.19727	0.0404891	1	0.52326	0.43506	0.02276	0.01892	0.15942	1	8.01166	8.01166
ENSG00000261221	ZNF865	11	-4269.69	10	-4271.79	1	4.19553	0.0405306	1	0.94579	0.05112	0.00293	0.00016	0.01535	1	999*	999*
ENSG00000006016	CRLF1	13	-1951.21	12	-1953.31	1	4.19413	0.0405642	1	0.9962	0	0.0038	0	0.01379	1	999*	999*
ENSG00000198160	MIER1	15	-2964.75	14	-2966.84	1	4.19124	0.0406334	1	0.93848	0.05724	0.00403	0.00025	0.03752	1	999*	999*
ENSG00000166313	APBB1	13	-3073.18	12	-3075.28	1	4.18708	0.0407333	1	0.91632	0.07186	0.01096	0.00086	0	1	12.8539	12.8539
ENSG00000143199	ADCY10	15	-13249.9	14	-13252	1	4.18507	0.0407814	1	0.71703	0.2784	0.00329	0.00128	0.11179	1	118.92	118.92
ENSG00000120049	KCNIP2	11	-1334.33	10	-1336.42	1	4.18135	0.0408712	1	0.97807	0	0.02193	0	0.02944	1	7.49139	7.49139
ENSG00000169019	COMMD8	17	-1542.34	16	-1544.42	1	4.17525	0.0410186	1	0.88476	0.0719	0.04008	0.00326	0.14263	1	7.92558	7.92558
ENSG00000100296	THOC5	17	-4855.22	16	-4857.31	1	4.17033	0.0411377	1	0.98352	0.01481	0.00164	2e-05	0.02654	1	34.8186	34.8186
ENSG00000141452	C18orf8	17	-3930.78	16	-3932.86	1	4.16166	0.0413489	1	0.97377	0.02332	0.00284	7e-05	0.04192	1	118.498	118.498
ENSG00000156931	VPS8	15	-10066.6	14	-10068.7	1	4.15885	0.0414176	1	0.94437	0.05343	0.00208	0.00012	0.05296	1	705.381	705.381
ENSG00000168229	PTGDR	15	-2833.59	14	-2835.67	1	4.15876	0.0414196	1	0.82535	0.15099	0.02	0.00366	0.06876	1	10.855	10.855
ENSG00000103044	HAS3	17	-3212.55	16	-3214.62	1	4.15005	0.0416334	1	0.98664	0.00846	0.00486	4e-05	0.0074	1	311.566	311.566
ENSG00000133116	KL	17	-8821.26	16	-8823.34	1	4.14505	0.0417563	1	0.90049	0.08821	0.01029	0.00101	0.06292	1	4.97551	4.97551
ENSG00000168575	SLC20A2	17	-5218.79	16	-5220.86	1	4.1367	0.0419628	1	0.94367	0.04985	0.00615	0.00033	0.02815	1	8.58875	8.58875
ENSG00000134597	RBMX2	15	-2426.53	14	-2428.59	1	4.10939	0.0426457	1	0.85148	0.13992	0.00739	0.00121	0.08455	1	98.9922	98.9922
ENSG00000137707	BTG4	11	-1528.42	10	-1530.47	1	4.10468	0.0427647	1	0.8033	0.17329	0.01925	0.00415	0.13316	1	26.5214	26.5214
ENSG00000150782	IL18	15	-1429.81	14	-1431.86	1	4.09568	0.042993	1	0.39704	0.54948	0.02244	0.03105	0.03097	1	18.6393	18.6393
ENSG00000176020	AMIGO3	15	-4833.98	14	-4836.03	1	4.09144	0.043101	1	0.81246	0.15672	0.02584	0.00498	0.07103	1	9.36444	9.36444
ENSG00000072422	RHOBTB1	17	-5482.02	16	-5484.06	1	4.06504	0.0437798	1	0.92762	0.0664	0.00558	0.0004	0.05054	1	999*	999*
ENSG00000101654	RNMT	15	-3490.99	14	-3493.02	1	4.06272	0.0438398	1	0.66153	0.33411	0.0029	0.00146	0.09072	1	67.0006	67.0006
ENSG00000076554	TPD52	15	-1408.56	14	-1410.59	1	4.06255	0.0438443	1	0.84588	0.14718	0.00592	0.00103	0.08216	1	916.591	916.591
ENSG00000164707	SLC13A4	15	-3978.27	14	-3980.29	1	4.0597	0.0439184	1	0.89431	0.1012	0.00403	0.00046	0.03286	1	45.5612	45.5612
ENSG00000027644	INSRR	13	-8234.43	12	-8236.45	1	4.04777	0.0442298	1	0.91625	0.08209	0.00152	0.00014	0.04773	1	999*	999*
ENSG00000178814	OPLAH	15	-6996.17	14	-6998.18	1	4.02305	0.0448824	1	0.95719	0.04041	0.0023	0.0001	0.03079	1	27.484	27.484
ENSG00000115520	COQ10B	17	-1743.18	16	-1745.18	1	4.01207	0.0451757	1	0.9889	0	0.0111	0	0.11235	1	60.7147	60.7147
ENSG00000133056	PIK3C2B	17	-9648.48	16	-9650.47	1	3.98857	0.04581	1	0.91373	0.05671	0.02783	0.00173	0.04807	1	5.27543	5.27543
ENSG00000109705	NKX3-2	11	-1844.38	10	-1846.37	1	3.98852	0.0458114	1	0.9009	0.09079	0.00755	0.00076	0.03815	1	999*	999*
ENSG00000118193	KIF14	15	-11518.2	14	-11520.2	1	3.98838	0.0458151	1	0.76183	0.22828	0.00761	0.00228	0.12071	1	10.7082	10.7082
ENSG00000140479	PCSK6	15	-5717.06	14	-5719.05	1	3.98759	0.0458365	1	0.92663	0.06871	0.00434	0.00032	0.03988	1	12.2097	12.2097
ENSG00000198597	ZNF536	15	-6042.41	14	-6044.39	1	3.97141	0.0462789	1	0.94724	0.04978	0.00283	0.00015	0.07097	1	26.296	26.296
ENSG00000042317	SPATA7	17	-5839.73	16	-5841.72	1	3.96851	0.0463589	1	0.56807	0.42023	0.00672	0.00497	0.16013	1	999*	999*
ENSG00000073803	MAP3K13	17	-7297.11	16	-7299.09	1	3.9626	0.0465217	1	0.91674	0.06922	0.01306	0.00099	0.06258	1	8.10677	8.10677
ENSG00000112029	FBXO5	15	-3331.42	14	-3333.38	1	3.93335	0.0473375	1	0.84431	0.15092	0.00404	0.00072	0.14396	1	75.0905	75.0905
ENSG00000135749	PCNXL2	15	-13024.1	14	-13026	1	3.92818	0.0474834	1	0.90314	0.09474	0.00192	0.0002	0.07201	1	46.9915	46.9915
ENSG00000140575	IQGAP1	17	-10944.8	16	-10946.8	1	3.92129	0.0476782	1	0.95471	0.04382	0.0014	6e-05	0.01933	1	27.2831	27.2831
ENSG00000056558	TRAF1	15	-2916.82	14	-2918.78	1	3.91608	0.0478263	1	0.94622	0.04713	0.00633	0.00032	0.06217	1	30.6505	30.6505
ENSG00000114120	SLC25A36	17	-2138.9	16	-2140.86	1	3.91503	0.0478563	1	0.9465	0.04784	0.00538	0.00027	0.04995	1	28.8643	28.8643
ENSG00000157851	DPYSL5	13	-3392.31	12	-3394.27	1	3.91453	0.0478705	1	0.98987	0.00813	0.00198	2e-05	0.01638	1	30.1697	30.1697
ENSG00000144837	PLA1A	15	-3539.97	14	-3541.92	1	3.89734	0.0483625	1	0.76589	0.22992	0.00322	0.00097	0.08242	1	999*	999*
ENSG00000104219	ZDHHC2	15	-2462.18	14	-2464.13	1	3.89595	0.0484025	NA	-	-	-	-	-	-	-	-	3	Due to errors
ENSG00000197712	FAM114A1	17	-4458.5	16	-4460.45	1	3.88791	0.0486349	1	0.68793	0.30876	0.00229	0.00103	0.04221	1	999*	999*
ENSG00000122591	FAM126A	15	-3101.32	14	-3103.26	1	3.87332	0.0490593	1	0.91044	0.08628	0.00299	0.00028	0.08224	1	51.7812	51.7812
ENSG00000188959	C9orf152	15	-2438.83	14	-2440.77	1	3.86661	0.0492559	1	0.57653	0.41329	0.00593	0.00425	0.20494	1	63.4518	63.4518
ENSG00000177947	ODF3	15	-1985.78	14	-1987.71	1	3.86566	0.0492837	NA	-	-	-	-	-	-	-	-	7	Seems OK
ENSG00000131747	TOP2A	15	-7643.15	14	-7645.08	1	3.86516	0.0492984	1	0.91402	0.07629	0.00894	0.00075	0.04072	1	8.62468	8.62468
ENSG00000180198	RCC1	17	-3294.2	16	-3296.13	1	3.86113	0.0494172	1	0.9186	0.07834	0.00282	0.00024	0.04193	1	278.533	278.533
ENSG00000065613	SLK	17	-8140.2	16	-8142.13	1	3.85991	0.049453	1	0.83378	0.14063	0.0219	0.00369	0.04748	1	6.60898	6.60898
ENSG00000167699	GLOD4	17	-1995.32	16	-1997.24	1	3.85414	0.0496234	1	0.9277	0.06752	0.00446	0.00032	0.08516	1	30.6014	30.6014
ENSG00000073536	NLE1	15	-3177.06	14	-3178.98	1	3.8447	0.0499035	1	0.98088	0.01565	0.00342	5e-05	0.01433	1	999*	999*

## Sheet: Table_S4
Supplementary table S4
Results of branch-site model tests for positive selection based on the African mole-rats. Genes with median interval PSS ≤ 10 (likely reflecting false positives due to alignment errors) and alignments with <4 taxa (shaded in grey) were removed from the dataset.
Abbreviations: lnL – log-likelihood; df – degrees of freedom; LRT – likelihood ration test; FDR – false discovery rate; P – proportion of sites; ω – omega/dN/dS; PSS – positively selected sites. * indicates inaccurate ω estimates likely due to no synonymous sites
Ensembl Gene ID	Gene name	No parameters MA	LnL MA	No parameters null MA	LnL null MA	df	LRT	Chi sq P	FDR P	P0	P1	P2a	P2b	ω0	ω1	ω2a	ω2b	Median PSS interval	Comments
ENSG00000124782	RREB1	25	-10934.8	24	-10972.4	1	75.1476	4.36807e-18	NA	-	-	-	-	-	-	-	-	2	Some due to errors
ENSG00000144452	ABCA12	19	-19556.3	18	-19592.3	1	72.0391	2.10975e-17	NA	-	-	-	-	-	-	-	-	4	Some due to errors
ENSG00000109061	MYH1	15	-11757.8	14	-11792.8	1	70.0063	5.91162e-17	NA	-	-	-	-	-	-	-	-	7	Some due to errors
ENSG00000171241	SHCBP1	17	-5060.22	16	-5086.75	1	53.0561	3.2415e-13	NA	-	-	-	-	-	-	-	-	2.5	Mainly due to errors
ENSG00000008226	DLEC1	15	-8040.31	14	-8065.79	1	50.9673	9.39191e-13	7.2675e-09	0.80479	0.17724	0.01473	0.00324	0.11948	1	999*	999*
ENSG00000133962	CATSPERB	13	-6816.05	12	-6835.08	1	38.0658	6.83991e-10	NA	-	-	-	-	-	-	-	-	4	Mainly due to errors
ENSG00000186998	EMID1	17	-1416.51	16	-1434.27	1	35.5229	2.52075e-09	NA	-	-	-	-	-	-	-	-	2	Some due to errors
ENSG00000133985	TTC9	25	-1880.57	24	-1896.48	1	31.8107	1.69955e-08	6.86193e-05	0.82712	0.17288	0	0	0.00646	1	1	1
ENSG00000180116	C12orf40	15	-8066.38	14	-8081.92	1	31.094	2.45828e-08	NA	-	-	-	-	-	-	-	-	5	Poor quality alignment
ENSG00000143549	TPM3	15	-1856.05	14	-1871.35	1	30.6025	3.16691e-08	NA	-	-	-	-	-	-	-	-	1	Due to errors
ENSG00000136378	ADAMTS7	15	-12140.5	14	-12155.4	1	29.914	4.51638e-08	0.000121566	0.8434	0.13909	0.01504	0.00248	0.07465	1	68.0281	68.0281
ENSG00000158683	PKD1L1	15	-15999.2	14	-16012.5	1	26.5023	2.63223e-07	0.000531384	0.67725	0.27296	0.03549	0.0143	0.1727	1	671.53	671.53
ENSG00000101349	PAK7	17	-5395.6	16	-5408.12	1	25.0503	5.58527e-07	0.000902022	0.93674	0.04539	0.01704	0.00083	0.03522	1	398.214	398.214
ENSG00000145192	AHSG	29	-4393.83	28	-4406.16	1	24.6698	6.80411e-07	0.00091572	0.69872	0.27379	0.01975	0.00774	0.1422	1	370.925	370.925
ENSG00000122707	RECK	27	-8018.5	26	-8030.62	1	24.2299	8.54933e-07	0.000986227	0.95569	0.03981	0.00432	0.00018	0.04285	1	769.025	769.025
ENSG00000184949	FAM227A	15	-2321.68	14	-2333.17	1	22.9873	1.63074e-06	0.00164603	0.67804	0.27849	0.03082	0.01266	0.08883	1	544.685	544.685
ENSG00000187144	SPATA21	19	-2540.95	18	-2552.36	1	22.8165	1.78231e-06	NA	-	-	-	-	-	-	-	-	1	Poor quality alignment
ENSG00000109689	STIM2	25	-5579.29	24	-5590.66	1	22.7383	1.85635e-06	0.00166555	0.97256	0.02169	0.00563	0.00013	0.02516	1	999*	999*
ENSG00000116731	PRDM2	19	-10084.7	18	-10096	1	22.4358	2.17289e-06	NA	-	-	-	-	-	-	-	-	5.5	Some due to errors
ENSG00000179195	ZNF664	19	-1756.03	18	-1767.21	1	22.3753	2.24245e-06	NA	-	-	-	-	-	-	-	-	2	Due to errors
ENSG00000206044	AC005841.1	13	-3262.22	12	-3273.08	1	21.7281	3.1416e-06	NA	-	-	-	-	-	-	-	-	4	Low confidence alignment
ENSG00000115850	LCT	13	-16536.7	12	-16547.3	1	21.3021	3.92296e-06	0.0031678	0.79977	0.18423	0.013	0.00299	0.07203	1	17.834	17.834
ENSG00000121380	BCL2L14	17	-2817.53	16	-2827.66	1	20.267	6.73539e-06	NA	-	-	-	-	-	-	-	-	8	Could be real
ENSG00000123552	USP45	21	-5578.59	20	-5588.39	1	19.5996	9.54875e-06	0.00700965	0.8372	0.15094	0.01005	0.00181	0.08516	1	999*	999*
ENSG00000124449	IRGC	23	-5809.22	22	-5818.77	1	19.1016	1.23942e-05	NA	-	-	-	-	-	-	-	-	2	Poor quality alignment
ENSG00000196878	LAMB3	23	-10863.9	22	-10873.2	1	18.5692	1.63846e-05	0.0110255	0.83986	0.15378	0.00538	0.00098	0.08634	1	999*	999*
ENSG00000117472	TSPAN1	27	-2461.01	26	-2469.99	1	17.9663	2.24845e-05	0.0139663	0.66119	0.31371	0.01703	0.00808	0.04999	1	84.2707	84.2707
ENSG00000105281	SLC1A5	25	-5213.33	24	-5222.09	1	17.5142	2.85168e-05	0.0164481	0.85224	0.13008	0.01533	0.00234	0.05495	1	105.763	105.763
ENSG00000078795	PKD2L2	15	-4913.04	14	-4921.75	1	17.419	2.99812e-05	NA	-	-	-	-	-	-	-	-	7	Some due to errors
ENSG00000104299	INTS9	29	-4522.82	28	-4531.16	1	16.681	4.42226e-05	0.0238065	0.88938	0.01414	0.09497	0.00151	0.02048	1	1	1
ENSG00000048028	USP28	27	-9799.53	26	-9807.54	1	16.0153	6.28325e-05	0.0317108	0.86937	0.12097	0.00848	0.00118	0.04762	1	999*	999*
ENSG00000164151	KIAA0947	25	-25148.4	24	-25156.2	1	15.6031	7.81259e-05	0.0371096	0.64979	0.3425	0.00505	0.00266	0.13611	1	544.361	544.361
ENSG00000078098	FAP	15	-5202.89	14	-5210.5	1	15.2231	9.55268e-05	0.0428544	0.87381	0.11383	0.01094	0.00142	0.06907	1	999*	999*
ENSG00000168619	ADAM18	17	-7692.58	16	-7699.93	1	14.692	0.000126583	0.0537977	0.61489	0.27786	0.07387	0.03338	0.16712	1	999*	999*
ENSG00000167705	RILP	25	-2599.02	24	-2606.32	1	14.6071	0.000132411	NA	-	-	-	-	-	-	-	-	1	Most due to errors
ENSG00000179761	PIPOX	29	-4502.24	28	-4509.49	1	14.5023	0.000139992	0.0565217	0.70937	0.27703	0.00978	0.00382	0.06334	1	999*	999*
ENSG00000153789	FAM92B	15	-2145.78	14	-2152.89	1	14.2274	0.000161996	NA	-	-	-	-	-	-	-	-	10	Low confidence alignment
ENSG00000203963	C1orf141	13	-2929.39	12	-2936.46	1	14.1514	0.000168675	NA	-	-	-	-	-	-	-	-	5.5	Poor quality alignment
ENSG00000035499	DEPDC1B	15	-3495.98	14	-3502.69	1	13.4279	0.000247914	0.0953287	0.94415	0.049	0.00651	0.00034	0.0456	1	99.3118	99.3118
ENSG00000213949	ITGA1	29	-9717.47	28	-9723.98	1	13.0342	0.000305852	0.110966	0.86566	0.09984	0.03094	0.00357	0.05233	1	20.1485	20.1485
ENSG00000095777	MYO3A	15	-11204.3	14	-11210.7	1	12.9236	0.000324461	0.110966	0.86306	0.1235	0.01176	0.00168	0.06493	1	21.8624	21.8624
ENSG00000010318	PHF7	21	-2579.54	20	-2585.99	1	12.893	0.000329806	0.110966	0.78335	0.21026	0.00504	0.00135	0.06486	1	999*	999*
ENSG00000173681	CXorf23	27	-6443.03	26	-6449.47	1	12.8875	0.000330777	NA	-	-	-	-	-	-	-	-	1	Due to errors
ENSG00000041982	TNC	17	-14706.6	16	-14712.9	1	12.5625	0.000393575	0.119721	0.92111	0.07368	0.00482	0.00039	0.05543	1	61.9025	61.9025
ENSG00000152670	DDX4	15	-4903.75	14	-4910	1	12.4956	0.000407914	NA	-	-	-	-	-	-	-	-	9	Some due to errors
ENSG00000188026	RILPL1	29	-2898.24	28	-2904.48	1	12.4931	0.000408457	0.119721	0.94894	0.04795	0.00295	0.00015	0.01875	1	999*	999*
ENSG00000113643	RARS	27	-6320.09	26	-6326.33	1	12.4859	0.000410037	0.119721	0.92773	0.07026	0.00187	0.00014	0.05613	1	597.802	597.802
ENSG00000147434	CHRNA6	15	-4900.41	14	-4906.62	1	12.4353	0.000421303	0.119721	0.76685	0.15755	0.06271	0.01288	0.04213	1	9.61075	9.61075
ENSG00000042980	ADAM28	15	-6633	14	-6639.19	1	12.3795	0.000434077	0.119721	0.77632	0.20185	0.01733	0.00451	0.10054	1	27.8046	27.8046
ENSG00000032219	ARID4A	27	-13795.5	26	-13801.7	1	12.334	0.000444783	0.119721	0.8404	0.15324	0.00538	0.00098	0.07188	1	999*	999*
ENSG00000105583	WDR83OS	29	-1040.54	28	-1046.51	1	11.9368	0.000550353	0.143358	0.99083	0.00917	0	0	0.00312	1	1	1
ENSG00000131981	LGALS3	29	-2054.61	28	-2060.51	1	11.8071	0.000590056	NA	-	-	-	-	-	-	-	-	1.5	Due to errors
ENSG00000221986	MYBPHL	15	-3125.97	14	-3131.86	1	11.7865	0.000596612	0.150551	0.83392	0.13364	0.02797	0.00448	0.09216	1	23.4338	23.4338
ENSG00000075914	EXOSC7	29	-2948.92	28	-2954.71	1	11.5788	0.000667072	0.163039	0.94441	0.04043	0.01454	0.00062	0.04857	1	117.935	117.935
ENSG00000076650	GPATCH1	29	-7643.32	28	-7649.08	1	11.5255	0.000686479	0.163039	0.84453	0.14932	0.00522	0.00092	0.07399	1	999*	999*
ENSG00000102935	ZNF423	23	-7293.23	22	-7298.92	1	11.3816	0.000741766	0.171136	0.99847	0.00153	0	0	0.00634	1	1	1
ENSG00000118271	TTR	29	-1759.68	28	-1765.28	1	11.1822	0.000825877	0.18093	0.78536	0.16592	0.04022	0.0085	0.06583	1	102.571	102.571
ENSG00000116885	OSCP1	27	-3788.46	26	-3794.05	1	11.1751	0.000829029	0.18093	0.90663	0.08948	0.00354	0.00035	0.07634	1	210.279	210.279
ENSG00000127666	TICAM1	13	-4172.42	12	-4177.9	1	10.9531	0.000934473	0.193888	0.76859	0.19119	0.03221	0.00801	0.09057	1	999*	999*
ENSG00000205464	ATP6AP1L	15	-2403.97	14	-2409.44	1	10.9492	0.000936424	0.193888	0.77313	0.15854	0.0567	0.01163	0.13805	1	999*	999*
ENSG00000154240	CEP112	19	-6268.15	18	-6273.56	1	10.8322	0.000997516	0.201373	0.88844	0.10723	0.00386	0.00047	0.08004	1	619.603	619.603
ENSG00000058453	CROCC	15	-12077.1	14	-12082.4	1	10.6561	0.0010971	0.216075	0.8896	0.10325	0.0064	0.00074	0.05139	1	26.0431	26.0431
ENSG00000187800	PEAR1	19	-7162.25	18	-7167.48	1	10.4681	0.00121451	0.228719	0.81368	0.17647	0.0081	0.00176	0.04782	1	237.661	237.661
ENSG00000172164	SNTB1	19	-4510.9	18	-4516.13	1	10.4629	0.00121795	0.228719	0.93548	0.05599	0.00805	0.00048	0.05239	1	248.931	248.931
ENSG00000160703	NLRX1	25	-7557.07	24	-7562.23	1	10.317	0.00131813	0.241108	0.89368	0.10156	0.00428	0.00049	0.07765	1	722.165	722.165
ENSG00000164122	ASB5	19	-2910.85	18	-2916	1	10.2816	0.00134364	0.241108	0.94284	0.05015	0.00665	0.00035	0.04438	1	999*	999*
ENSG00000064309	CDON	25	-10771.3	24	-10776.4	1	10.1801	0.00141965	0.249209	0.8485	0.14667	0.00412	0.00071	0.08865	1	63.7279	63.7279
ENSG00000087206	UIMC1	27	-4860.75	26	-4865.79	1	10.0823	0.00149701	0.257199	0.55571	0.44154	0.00153	0.00122	0.09425	1	999*	999*
ENSG00000108784	NAGLU	23	-7517.02	22	-7521.98	1	9.91201	0.00164204	0.272325	0.83354	0.15672	0.00821	0.00154	0.04821	1	43.9954	43.9954
ENSG00000163938	GNL3	29	-5823.77	28	-5828.72	1	9.90032	0.0016525	0.272325	0.7484	0.24133	0.00777	0.0025	0.1	1	79.4755	79.4755
ENSG00000135315	KIAA1009	21	-8026.1	20	-8031.03	1	9.853	0.00169555	0.273832	0.74079	0.25282	0.00476	0.00162	0.09725	1	432.007	432.007
ENSG00000135338	LCA5	29	-7108.1	28	-7112.97	1	9.7354	0.00180753	0.286192	0.7064	0.28897	0.00329	0.00135	0.12116	1	231.359	231.359
ENSG00000114054	PCCB	29	-4850.26	28	-4855.06	1	9.59804	0.00194785	0.292479	0.9268	0.07086	0.00217	0.00017	0.02898	1	308.741	308.741
ENSG00000186806	VSIG10L	13	-6742.64	12	-6747.41	1	9.53861	0.00201194	0.292479	0.73161	0.2485	0.01485	0.00504	0.10937	1	15.8808	15.8808
ENSG00000185862	EVI2B	29	-3901.01	28	-3905.77	1	9.53375	0.00201728	0.292479	0.49504	0.49545	0.00475	0.00476	0.13059	1	359.824	359.824
ENSG00000154447	SH3RF1	23	-5000.06	22	-5004.83	1	9.53169	0.00201955	0.292479	0.94179	0.05473	0.00328	0.00019	0.04461	1	999*	999*
ENSG00000152578	GRIA4	19	-5817.8	18	-5822.56	1	9.52371	0.00202834	0.292479	0.98505	0.00815	0.00675	6e-05	0.00247	1	39.4488	39.4488
ENSG00000188467	SLC24A5	29	-4827.49	28	-4832.18	1	9.36886	0.00220703	0.312663	0.85053	0.1461	0.00287	0.00049	0.08124	1	954.851	954.851
ENSG00000196544	C17orf59	25	-2865.47	24	-2870.13	1	9.32702	0.00225799	0.314367	0.7431	0.24948	0.00555	0.00186	0.0579	1	999*	999*
ENSG00000112576	CCND3	29	-2539.28	28	-2543.93	1	9.2937	0.00229944	0.314711	0.96074	0.02867	0.01028	0.00031	0.0405	1	72.2233	72.2233
ENSG00000125999	BPIFB1	15	-4028.51	14	-4033.12	1	9.21283	0.00240325	0.322987	0.53258	0.4506	0.00911	0.00771	0.16361	1	999*	999*
ENSG00000163424	C3orf30	13	-1488.35	12	-1492.95	1	9.19535	0.00242631	NA	-	-	-	-	-	-	-	-	1	Low confidence alignment
ENSG00000185652	NTF3	23	-2018.99	22	-2023.59	1	9.18512	0.0024399	0.322987	0.98353	0	0.01647	0	0.04337	1	183.349	183.349
ENSG00000116288	PARK7	27	-1902.12	26	-1906.65	1	9.05692	0.00261702	0.334335	0.94545	0.04848	0.00578	0.0003	0.03278	1	999*	999*
ENSG00000115816	CEBPZ	27	-6163.4	26	-6167.92	1	9.03368	0.0026505	0.334335	0.78769	0.18596	0.02132	0.00503	0.10469	1	26.05	26.05
ENSG00000179335	CLK3	29	-3533.89	28	-3538.4	1	9.02375	0.00266495	0.334335	0.99535	0	0.00465	0	0.01457	1	999*	999*
ENSG00000039523	FAM65A	29	-7251	28	-7255.5	1	9.0058	0.00269124	0.334335	0.89706	0.09849	0.00401	0.00044	0.03549	1	999*	999*
ENSG00000197275	RAD54B	21	-6901.75	20	-6906.22	1	8.9254	0.00281232	0.33622	0.81199	0.18346	0.00371	0.00084	0.11207	1	999*	999*
ENSG00000145241	CENPC	27	-6788.28	26	-6792.73	1	8.90824	0.00283887	0.33622	0.48672	0.49311	0.01002	0.01015	0.11125	1	52.1461	52.1461
ENSG00000165970	SLC6A5	15	-6008.12	14	-6012.55	1	8.87838	0.00288568	0.33622	0.94652	0.0444	0.00868	0.00041	0.02786	1	15.8507	15.8507
ENSG00000163406	SLC15A2	27	-7131.58	26	-7136.02	1	8.87762	0.00288688	0.33622	0.80507	0.19302	0.00154	0.00037	0.11499	1	999*	999*
ENSG00000118407	FILIP1	23	-11464.3	22	-11468.7	1	8.87317	0.00289393	NA	-	-	-	-	-	-	-	-	4	Due to errors
ENSG00000139428	MMAB	29	-2364.62	28	-2369.05	1	8.84628	0.00293687	0.33622	0.90904	0.08082	0.00932	0.00083	0.09397	1	999*	999*
ENSG00000128918	ALDH1A2	19	-4212.49	18	-4216.9	1	8.81818	0.00298244	0.33622	0.97628	0.01828	0.00534	0.0001	0.02417	1	310.078	310.078
ENSG00000099795	NDUFB7	21	-1354.5	20	-1358.91	1	8.80876	0.00299788	0.33622	0.85029	0.12883	0.01813	0.00275	0.04949	1	92.9994	92.9994
ENSG00000145703	IQGAP2	27	-15814.2	26	-15818.5	1	8.75383	0.00308953	0.34175	0.87064	0.12567	0.00322	0.00047	0.04636	1	73.7925	73.7925
ENSG00000250722	SEPP1	25	-2950.95	24	-2955.33	1	8.74658	0.00310184	NA	-	-	-	-	-	-	-	-	7	Some due to errors
ENSG00000088926	F11	23	-7197.12	22	-7201.44	1	8.62335	0.00331881	0.36176	0.79154	0.16837	0.03306	0.00703	0.1066	1	12.9515	12.9515
ENSG00000178732	GP5	13	-3119.26	12	-3123.56	1	8.60088	0.00336	0.36176	0.70214	0.25556	0.03101	0.01129	0.08082	1	16.7398	16.7398
ENSG00000125375	ATP5S	25	-1291.19	24	-1295.44	1	8.49678	0.00355776	NA	-	-	-	-	-	-	-	-	6	Seems OK
ENSG00000138802	SEC24B	25	-10303.6	24	-10307.8	1	8.47686	0.00359693	NA	-	-	-	-	-	-	-	-	4	Most due to errors
ENSG00000158296	SLC13A3	29	-4489.56	28	-4493.76	1	8.41071	0.00373016	0.391669	0.88499	0.10625	0.00782	0.00094	0.03124	1	352.459	352.459
ENSG00000132313	MRPL35	27	-2044.41	26	-2048.61	1	8.40314	0.00374573	0.391669	0.66733	0.28615	0.03256	0.01396	0.12004	1	99.1615	99.1615
ENSG00000111877	MCM9	21	-7734.12	20	-7738.31	1	8.385	0.0037833	0.391669	0.80278	0.17731	0.01631	0.0036	0.0589	1	39.9635	39.9635
ENSG00000175868	CALCB	17	-1285.55	16	-1289.72	1	8.33468	0.00388954	NA	-	-	-	-	-	-	-	-	10	Low confidence alignment
ENSG00000092470	WDR76	27	-4143.8	26	-4147.96	1	8.31481	0.00393231	0.401942	0.71199	0.27525	0.00921	0.00356	0.08562	1	43.4593	43.4593
ENSG00000084234	APLP2	29	-5855.06	28	-5859.19	1	8.25262	0.00406932	0.40764	0.94673	0.05021	0.0029	0.00015	0.0485	1	999*	999*
ENSG00000115568	ZNF142	27	-10323.5	26	-10327.6	1	8.23461	0.0041099	0.40764	0.91469	0.08281	0.00229	0.00021	0.03504	1	999*	999*
ENSG00000143061	IGSF3	17	-3208.3	16	-3212.42	1	8.23316	0.00411319	NA	-	-	-	-	-	-	-	-	10	Seems OK
ENSG00000186847	KRT14	13	-2813.93	12	-2818.04	1	8.22159	0.0041395	0.40764	0.95282	0.03817	0.00866	0.00035	0.04039	1	999*	999*
ENSG00000088888	MAVS	29	-5357.46	28	-5361.55	1	8.17807	0.00423998	0.412504	0.44405	0.54522	0.00482	0.00591	0.11806	1	163.759	163.759
ENSG00000111817	DSE	25	-9563.03	24	-9567.1	1	8.1437	0.00432111	0.415393	0.90166	0.09583	0.00226	0.00024	0.06722	1	696.398	696.398
ENSG00000106100	NOD1	23	-7293.54	22	-7297.6	1	8.11065	0.00440059	0.418056	0.86767	0.12986	0.00215	0.00032	0.06315	1	575.138	575.138
ENSG00000142677	IL22RA1	19	-6440.03	18	-6444.05	1	8.03607	0.00458549	0.430556	0.70929	0.27099	0.01427	0.00545	0.12304	1	28.4342	28.4342
ENSG00000102878	HSF4	19	-4230.92	18	-4234.87	1	7.91275	0.00490875	0.449235	0.84063	0.15313	0.00528	0.00096	0.06452	1	73.4874	73.4874
ENSG00000110244	APOA4	29	-3402	28	-3405.94	1	7.89733	0.00495079	0.449235	0.82271	0.1714	0.00487	0.00102	0.13317	1	999*	999*
ENSG00000107669	ATE1	27	-3732.09	26	-3736.04	1	7.89713	0.00495132	0.449235	0.88328	0.10827	0.00753	0.00092	0.08185	1	92.5972	92.5972
ENSG00000013588	GPRC5A	27	-4363.52	26	-4367.45	1	7.85464	0.00506903	0.452347	0.75108	0.23862	0.00781	0.00248	0.08544	1	404.953	404.953
ENSG00000174417	TRHR	19	-3081.42	18	-3085.34	1	7.84226	0.00510389	0.452347	0.94085	0.044	0.01447	0.00068	0.04359	1	999*	999*
ENSG00000124564	SLC17A3	17	-4065.49	16	-4069.41	1	7.82471	0.00515368	0.452347	0.67925	0.28138	0.02784	0.01153	0.22122	1	999*	999*
ENSG00000100418	DESI1	29	-1245.59	28	-1249.49	1	7.80086	0.00522214	0.453428	0.97612	0.0176	0.00617	0.00011	0.02453	1	999*	999*
ENSG00000135409	AMHR2	19	-3875.22	18	-3879.1	1	7.7574	0.00534928	0.455579	0.75391	0.22972	0.01255	0.00382	0.07154	1	262.336	262.336
ENSG00000136718	IMP4	29	-2443.97	28	-2447.85	1	7.75387	0.00535975	0.455579	0.97564	0.01442	0.0098	0.00014	0.04045	1	999*	999*
ENSG00000133835	HSD17B4	29	-7544.93	28	-7548.78	1	7.70966	0.0054926	0.462008	0.83098	0.12124	0.04169	0.00608	0.08405	1	29.8236	29.8236
ENSG00000142910	TINAGL1	29	-4518.92	28	-4522.74	1	7.64653	0.00568816	0.473524	0.8959	0.09449	0.00869	0.00092	0.04871	1	999*	999*
ENSG00000139291	TMEM19	29	-3354.19	28	-3357.96	1	7.54864	0.00600555	0.492041	0.86616	0.12995	0.00338	0.00051	0.0492	1	999*	999*
ENSG00000131459	GFPT2	15	-5100.75	14	-5104.52	1	7.54058	0.00603245	0.492041	0.9849	0.01237	0.0027	3e-05	0.01393	1	305.738	305.738
ENSG00000163666	HESX1	19	-1876.99	18	-1880.74	1	7.51295	0.0061257	NA	-	-	-	-	-	-	-	-	1	Low confidence alignment
ENSG00000131055	COX4I2	23	-1712.45	22	-1716.18	1	7.44754	0.00635231	0.508064	0.87445	0.11778	0.00685	0.00092	0.07916	1	999*	999*
ENSG00000147246	HTR2C	17	-2941.38	16	-2945.09	1	7.43148	0.00640926	0.508064	0.91219	0.07428	0.01251	0.00102	0.03064	1	40.3816	40.3816
ENSG00000104998	IL27RA	17	-4175.47	16	-4179.18	1	7.42913	0.00641765	0.508064	0.7117	0.254	0.02528	0.00902	0.13223	1	54.4637	54.4637
ENSG00000178750	STX19	13	-2431.1	12	-2434.8	1	7.39089	0.00655551	0.513939	0.83752	0.14815	0.01217	0.00215	0.0912	1	30.1651	30.1651
ENSG00000111554	MDM1	17	-4757.01	16	-4760.68	1	7.33416	0.00676562	0.522805	0.674	0.31547	0.00717	0.00336	0.11817	1	262.237	262.237
ENSG00000102931	ARL2BP	21	-1133.07	20	-1136.74	1	7.32556	0.00679809	0.522805	0.9566	0.02315	0.01977	0.00048	0.02443	1	999*	999*
ENSG00000019102	VSIG2	21	-1963.65	20	-1967.31	1	7.31556	0.00683602	NA	-	-	-	-	-	-	-	-	9.5	Some due to errors
ENSG00000100731	PCNX	27	-17964.4	26	-17968	1	7.28484	0.00695388	0.529742	0.94246	0.05484	0.00255	0.00015	0.04211	1	53.1106	53.1106
ENSG00000114487	MORC1	13	-6126.16	12	-6129.79	1	7.25129	0.007085	0.533654	0.68958	0.29982	0.00739	0.00321	0.13498	1	293.304	293.304
ENSG00000104447	TRPS1	23	-8663.72	22	-8667.34	1	7.23806	0.00713742	0.533654	0.88929	0.10315	0.00678	0.00079	0.07037	1	999*	999*
ENSG00000135587	SMPD2	29	-4685.76	28	-4689.37	1	7.22077	0.00720649	0.533875	0.83332	0.15811	0.0072	0.00137	0.14069	1	232.909	232.909
ENSG00000135423	GLS2	21	-4883.84	20	-4887.44	1	7.2027	0.0072794	0.534374	0.92318	0.07404	0.00257	0.00021	0.03664	1	108.079	108.079
ENSG00000161533	ACOX1	27	-6725.24	26	-6728.84	1	7.18464	0.00735305	0.534918	0.88707	0.09588	0.01539	0.00166	0.05359	1	79.5717	79.5717
ENSG00000118690	ARMC2	21	-5360.41	20	-5363.99	1	7.15387	0.00748026	0.539313	0.81623	0.17906	0.00386	0.00085	0.11712	1	999*	999*
ENSG00000152939	MARVELD2	21	-5035.46	20	-5039.04	1	7.15346	0.00748195	NA	-	-	-	-	-	-	-	-	1	Low confidence alignment
ENSG00000101384	JAG1	27	-8642.67	26	-8646.2	1	7.06581	0.00785689	0.561455	0.97867	0.01681	0.00444	8e-05	0.02237	1	71.8685	71.8685
ENSG00000158169	FANCC	19	-5815.12	18	-5818.63	1	7.03237	0.00800493	0.567016	0.64987	0.3101	0.0271	0.01293	0.18883	1	137.342	137.342
ENSG00000165269	AQP7	27	-2927.15	26	-2930.63	1	6.96261	0.00832307	0.580096	0.73548	0.25117	0.00995	0.0034	0.0585	1	27.5889	27.5889
ENSG00000141503	MINK1	29	-8879.18	28	-8882.65	1	6.94935	0.00838497	0.580096	0.97214	0.02592	0.00188	5e-05	0.01862	1	51.6648	51.6648
ENSG00000095951	HIVEP1	25	-12118.6	24	-12122	1	6.94507	0.00840506	0.580096	0.71333	0.27275	0.01007	0.00385	0.08124	1	26.4535	26.4535
ENSG00000108511	HOXB6	19	-1749.96	18	-1753.42	1	6.9251	0.00849944	0.581636	0.96593	0.00676	0.02712	0.00019	0.02183	1	999*	999*
ENSG00000154007	ASB17	15	-1740.02	14	-1743.46	1	6.89015	0.00866719	0.588131	0.81809	0.07351	0.09945	0.00894	0.1169	1	21.6721	21.6721
ENSG00000171462	DLK2	17	-3448.53	16	-3451.94	1	6.83466	0.00894055	0.599547	0.8813	0.10163	0.01531	0.00177	0.04301	1	19.3999	19.3999
ENSG00000197712	FAM114A1	27	-5186.76	26	-5190.17	1	6.82602	0.00898392	0.599547	0.80464	0.19054	0.00389	0.00092	0.06178	1	999*	999*
ENSG00000132549	VPS13B	21	-24712.9	20	-24716.3	1	6.76977	0.00927149	0.612364	0.8957	0.09283	0.0104	0.00108	0.08116	1	15.628	15.628
ENSG00000165917	RAPSN	19	-2220.15	18	-2223.52	1	6.75899	0.00932765	0.612364	0.96341	0.03094	0.00548	0.00018	0.02376	1	745.931	745.931
ENSG00000169064	ZBBX	15	-1841.5	14	-1844.86	1	6.71622	0.009554	0.620641	0.74976	0.1818	0.05509	0.01336	0.27749	1	17.2242	17.2242
ENSG00000164116	GUCY1A3	25	-6631.05	24	-6634.4	1	6.69751	0.00965479	NA	-	-	-	-	-	-	-	-	4	Some due to errors
ENSG00000213892	CEACAM16	15	-3808.71	14	-3812.05	1	6.69404	0.00967357	0.620641	0.93293	0.0566	0.00987	0.0006	0.04626	1	32.7222	32.7222
ENSG00000101082	SLA2	15	-2267.64	14	-2270.98	1	6.69206	0.00968431	0.620641	0.84066	0.14104	0.01567	0.00263	0.11204	1	999*	999*
ENSG00000164113	ADAD1	15	-4720.64	14	-4723.97	1	6.65528	0.00988623	NA	-	-	-	-	-	-	-	-	7	Low confidence alignment
ENSG00000173567	GPR113	15	-7160.13	14	-7163.46	1	6.65103	0.00990987	0.630096	0.58173	0.4104	0.00461	0.00325	0.08867	1	101.587	101.587
ENSG00000015520	NPC1L1	17	-12258.1	16	-12261.5	1	6.63069	0.0100237	0.632354	0.81467	0.17812	0.00592	0.00129	0.06124	1	48.4598	48.4598
ENSG00000104324	CPQ	29	-4139.67	28	-4142.97	1	6.61651	0.0101038	0.632466	0.78548	0.20673	0.00616	0.00162	0.07192	1	134.84	134.84
ENSG00000132530	XAF1	27	-3570.59	26	-3573.89	1	6.59849	0.0102065	0.633983	0.35872	0.5441	0.03861	0.05857	0.14109	1	999*	999*
ENSG00000185896	LAMP1	29	-5377.41	28	-5380.68	1	6.54242	0.0105332	0.649278	0.73498	0.24083	0.01822	0.00597	0.10734	1	41.4059	41.4059
ENSG00000149577	SIDT2	27	-6367.98	26	-6371.24	1	6.50788	0.0107397	0.654465	0.95512	0.03452	0.01	0.00036	0.01783	1	21.9149	21.9149
ENSG00000168060	NAALADL1	25	-8905.37	24	-8908.62	1	6.50132	0.0107794	0.654465	0.77779	0.21288	0.00732	0.002	0.10535	1	64.4238	64.4238
ENSG00000152147	GEMIN6	29	-1657.36	28	-1660.6	1	6.48087	0.0109042	0.657098	0.78057	0.20697	0.00985	0.00261	0.06484	1	326.91	326.91
ENSG00000125746	EML2	17	-3966.89	16	-3970.11	1	6.44158	0.0111479	0.666756	0.92731	0.05793	0.01389	0.00087	0.03008	1	301.41	301.41
ENSG00000180113	TDRD6	15	-16555.3	14	-16558.6	1	6.42861	0.0112297	0.666756	0.77293	0.16073	0.05493	0.01142	0.11936	1	4.93207	4.93207
ENSG00000134371	CDC73	29	-3522.04	28	-3525.24	1	6.39785	0.0114258	0.67149	0.99781	0	0.00219	0	0.00375	1	67.0049	67.0049
ENSG00000179846	NKPD1	13	-3582.99	12	-3586.19	1	6.39014	0.0114756	0.67149	0.94979	0.03679	0.01292	0.0005	0.01373	1	12.028	12.028
ENSG00000114650	SCAP	29	-9879.86	28	-9883.03	1	6.33525	0.0118361	0.682923	0.95022	0.04798	0.00171	9e-05	0.03361	1	999*	999*
ENSG00000196155	PLEKHG4	17	-7211.67	16	-7214.84	1	6.33465	0.0118401	0.682923	0.75658	0.22665	0.01291	0.00387	0.11446	1	999*	999*
ENSG00000119689	DLST	27	-3601.61	26	-3604.76	1	6.3053	0.0120378	0.689396	0.88389	0.11333	0.00246	0.00032	0.03206	1	105.459	105.459
ENSG00000205038	PKHD1L1	23	-35889.4	22	-35892.5	1	6.22724	0.01258	0.715375	0.81381	0.18544	0.00062	0.00014	0.08635	1	999*	999*
ENSG00000183035	CYLC1	15	-3413.2	14	-3416.29	1	6.19322	0.012824	NA	-	-	-	-	-	-	-	-	6	Low confidence alignment
ENSG00000198246	SLC29A3	27	-5594.72	26	-5597.82	1	6.1889	0.0128554	0.725927	0.86523	0.13199	0.00241	0.00037	0.08516	1	999*	999*
ENSG00000157045	NTAN1	29	-2967.54	28	-2970.6	1	6.13792	0.0132313	0.741962	0.87005	0.12083	0.00801	0.00111	0.0815	1	999*	999*
ENSG00000164715	LMTK2	25	-12743.6	24	-12746.7	1	6.11924	0.0133718	0.744672	0.83406	0.16456	0.00115	0.00023	0.06893	1	999*	999*
ENSG00000109576	AADAT	29	-4825.56	28	-4828.61	1	6.104	0.0134876	NA	-	-	-	-	-	-	-	-	10	Some due to errors
ENSG00000126456	IRF3	29	-3650.88	28	-3653.92	1	6.08428	0.013639	0.751849	0.79597	0.18365	0.01656	0.00382	0.08835	1	41.4123	41.4123
ENSG00000170037	CNTROB	25	-7898.01	24	-7901.05	1	6.07349	0.0137225	0.751849	0.85148	0.12968	0.01635	0.00249	0.08872	1	46.7841	46.7841
ENSG00000125730	C3	29	-14733.7	28	-14736.8	1	6.05788	0.0138443	0.751849	0.88856	0.1044	0.0063	0.00074	0.05899	1	35.9819	35.9819
ENSG00000164125	FAM198B	23	-2509.83	22	-2512.86	1	6.05174	0.0138926	0.751849	0.83522	0.14782	0.01441	0.00255	0.05203	1	999*	999*
ENSG00000149782	PLCB3	23	-8216.38	22	-8219.4	1	6.04241	0.0139662	0.751849	0.93712	0.06132	0.00147	0.0001	0.02321	1	999*	999*
ENSG00000183888	C1orf64	17	-2015.51	16	-2018.53	1	6.04164	0.0139723	NA	-	-	-	-	-	-	-	-	7	Low confidence alignment
ENSG00000174788	PCP2	23	-1100.56	22	-1103.54	1	5.96706	0.0145756	0.779455	0.91473	0.06734	0.01671	0.00123	0.06	1	509.53	509.53
ENSG00000104325	DECR1	27	-2958.29	26	-2961.24	1	5.91921	0.0149767	0.792885	0.88265	0.11339	0.00351	0.00045	0.06533	1	100.73	100.73
ENSG00000100448	CTSG	15	-2975.87	14	-2978.82	1	5.91107	0.015046	0.792885	0.63893	0.34573	0.00995	0.00539	0.09875	1	38.5424	38.5424
ENSG00000205189	ZBTB10	25	-5017.67	24	-5020.63	1	5.90228	0.0151213	0.792885	0.8332	0.15622	0.00891	0.00167	0.08385	1	41.9213	41.9213
ENSG00000129295	LRRC6	25	-4115.88	24	-4118.82	1	5.88283	0.0152892	0.796519	0.77736	0.21793	0.00368	0.00103	0.09537	1	999*	999*
ENSG00000204021	LIPK	15	-3778.9	14	-3781.83	1	5.85938	0.0154943	0.796755	0.73247	0.25991	0.00562	0.002	0.10675	1	86.2391	86.2391
ENSG00000008282	SYPL1	29	-2279.94	28	-2282.87	1	5.84865	0.015589	0.796755	0.80278	0.18783	0.00761	0.00178	0.06701	1	77.0017	77.0017
ENSG00000172361	CCDC11	23	-5611.67	22	-5614.59	1	5.84857	0.0155897	0.796755	0.73093	0.26618	0.00212	0.00077	0.1249	1	575.353	575.353
ENSG00000185621	LMLN	21	-5384.23	20	-5387.15	1	5.83309	0.0157275	0.798739	0.92952	0.05885	0.01094	0.00069	0.04973	1	23.7623	23.7623
ENSG00000170820	FSHR	15	-5850.31	14	-5853.21	1	5.79227	0.0160968	0.812384	0.87809	0.11981	0.00184	0.00025	0.08456	1	999*	999*
ENSG00000120659	TNFSF11	11	-1500.83	10	-1503.7	1	5.75651	0.0164276	0.817929	0.95432	0.03957	0.00587	0.00024	0.11055	1	999*	999*
ENSG00000068489	PRR11	15	-3488.08	14	-3490.96	1	5.74875	0.0165004	0.817929	0.66614	0.3059	0.01916	0.0088	0.20394	1	21.9014	21.9014
ENSG00000120549	KIAA1217	21	-5752.52	20	-5755.39	1	5.73442	0.0166355	0.817929	0.92191	0.06875	0.00869	0.00065	0.0488	1	23.5467	23.5467
ENSG00000134759	ELP2	25	-7951.44	24	-7954.3	1	5.73128	0.0166653	0.817929	0.81866	0.17584	0.00453	0.00097	0.10165	1	119.774	119.774
ENSG00000049283	EPN3	19	-4476.49	18	-4479.35	1	5.71894	0.0167828	0.817929	0.90734	0.08922	0.00313	0.00031	0.06315	1	72.8854	72.8854
ENSG00000261221	ZNF865	11	-4091.9	10	-4094.75	1	5.71519	0.0168187	0.817929	0.94905	0.03704	0.01339	0.00052	0.01582	1	999*	999*
ENSG00000005884	ITGA3	25	-8040.35	24	-8043.2	1	5.7051	0.0169157	0.817929	0.91589	0.08106	0.00281	0.00025	0.0595	1	109.666	109.666
ENSG00000189308	LIN54	25	-5611.33	24	-5614.16	1	5.65483	0.0174074	0.836693	0.96657	0.03055	0.0028	9e-05	0.04308	1	59.7663	59.7663
ENSG00000152463	OLAH	13	-1584.78	12	-1587.59	1	5.61338	0.0178238	0.851641	0.44029	0.53252	0.0123	0.01488	0.01764	1	999*	999*
ENSG00000082781	ITGB5	19	-6636.34	18	-6639.14	1	5.59904	0.0179703	0.853591	0.93495	0.06079	0.004	0.00026	0.03783	1	999*	999*
ENSG00000165164	CXorf22	15	-7884.17	14	-7886.96	1	5.58101	0.0181562	0.854742	0.67948	0.31628	0.00289	0.00135	0.14853	1	162.144	162.144
ENSG00000144224	UBXN4	29	-4676.44	28	-4679.23	1	5.57619	0.0182063	0.854742	0.87737	0.12263	0	0	0.075	1	1	1
ENSG00000185149	NPY2R	23	-3476.26	22	-3479.04	1	5.57139	0.0182562	NA	-	-	-	-	-	-	-	-	2.5	Seems OK
ENSG00000145730	PAM	29	-8357.32	28	-8360.09	1	5.52921	0.0187016	0.865239	0.93806	0.05966	0.00214	0.00014	0.07874	1	286.24	286.24
ENSG00000076555	ACACB	17	-15771	16	-15773.8	1	5.52795	0.018715	0.865239	0.90643	0.08713	0.00588	0.00056	0.04153	1	14.3806	14.3806
ENSG00000108021	FAM208B	29	-25187.6	28	-25190.3	1	5.52455	0.0187514	0.865239	0.46219	0.46515	0.03622	0.03645	0.16753	1	14.5714	14.5714
ENSG00000133863	TEX15	15	-16637.1	14	-16639.9	1	5.50476	0.0189648	0.870117	0.58159	0.39011	0.01693	0.01136	0.22705	1	7.8989	7.8989
ENSG00000111405	ENDOU	25	-3126.01	24	-3128.76	1	5.49198	0.0191039	0.87155	0.84834	0.12746	0.02104	0.00316	0.04352	1	52.9646	52.9646
ENSG00000182271	TMIGD1	21	-2990.97	20	-2993.7	1	5.466	0.01939	0.87963	0.58706	0.37645	0.02224	0.01426	0.12241	1	999*	999*
ENSG00000183044	ABAT	29	-4670.95	28	-4673.68	1	5.4544	0.0195191	0.88054	0.92451	0.06754	0.00741	0.00054	0.03965	1	999*	999*
ENSG00000145781	COMMD10	29	-2026.76	28	-2029.47	1	5.42022	0.0199049	0.892955	0.81203	0.1586	0.02457	0.0048	0.05333	1	29.4096	29.4096
ENSG00000100979	PLTP	29	-5369.57	28	-5372.27	1	5.40819	0.0200424	0.894159	0.88454	0.11255	0.00259	0.00033	0.07867	1	563.426	563.426
ENSG00000164509	IL31RA	15	-6194.31	14	-6197	1	5.39715	0.0201697	0.894892	0.51159	0.45673	0.01673	0.01494	0.10897	1	14.1591	14.1591
ENSG00000123146	CD97	29	-6509.14	28	-6511.83	1	5.37863	0.0203849	0.899498	0.77007	0.21867	0.00877	0.00249	0.08376	1	999*	999*
ENSG00000053747	LAMA3	15	-28684.3	14	-28687	1	5.35651	0.0206451	0.906021	0.71757	0.25183	0.02265	0.00795	0.11325	1	6.72509	6.72509
ENSG00000197321	SVIL	29	-21431.5	28	-21434.1	1	5.32156	0.0210631	0.913292	0.84616	0.15025	0.00305	0.00054	0.06187	1	90.2074	90.2074
ENSG00000178175	ZNF366	25	-6102.98	24	-6105.64	1	5.3202	0.0210796	0.913292	0.89386	0.0979	0.00743	0.00081	0.0314	1	19.5685	19.5685
ENSG00000188175	HEPACAM2	19	-2310.62	18	-2313.28	1	5.30594	0.0212528	0.913292	0.85344	0.12713	0.01692	0.00252	0.08005	1	16.6225	16.6225
ENSG00000072415	MPP5	29	-5051.37	28	-5054.02	1	5.3051	0.021263	0.913292	0.94866	0.04309	0.00788	0.00036	0.02305	1	67.1825	67.1825
ENSG00000164114	MAP9	29	-6793.03	28	-6795.67	1	5.27839	0.0215917	0.916427	0.67807	0.27745	0.03157	0.01292	0.12031	1	26.2498	26.2498
ENSG00000135114	OASL	25	-6376.46	24	-6379.1	1	5.27321	0.0216561	0.916427	0.76907	0.158	0.0605	0.01243	0.11169	1	45.7226	45.7226
ENSG00000188687	SLC4A5	19	-5045.08	18	-5047.72	1	5.27157	0.0216765	0.916427	0.9166	0.07852	0.0045	0.00039	0.03129	1	202.211	202.211
ENSG00000150667	FSIP1	15	-4598.78	14	-4601.39	1	5.22182	0.0223052	0.937317	0.60729	0.38539	0.00448	0.00284	0.13707	1	36.4043	36.4043
ENSG00000116353	MECR	29	-3389.91	28	-3392.52	1	5.21134	0.02244	0.937317	0.81122	0.17494	0.01138	0.00246	0.07696	1	76.386	76.386
ENSG00000125388	GRK4	15	-4198.11	14	-4200.71	1	5.20086	0.0225757	NA	-	-	-	-	-	-	-	-	1	Due to errors
ENSG00000099219	ERMP1	25	-7384.6	24	-7387.2	1	5.19747	0.0226198	0.937317	0.86082	0.12004	0.01679	0.00234	0.07242	1	197.054	197.054
ENSG00000120217	CD274	23	-2830.55	22	-2833.14	1	5.19529	0.0226482	0.937317	0.709	0.24166	0.0368	0.01254	0.10709	1	17.1715	17.1715
ENSG00000168329	CX3CR1	23	-3731.28	22	-3733.87	1	5.18742	0.022751	0.937317	0.8324	0.13231	0.03045	0.00484	0.05763	1	23.5863	23.5863
ENSG00000014641	MDH1	29	-2612.68	28	-2615.26	1	5.17191	0.0229549	0.940919	0.96918	0.02323	0.00741	0.00018	0.03382	1	82.5327	82.5327
ENSG00000116833	NR5A2	25	-3426.97	24	-3429.54	1	5.13889	0.0233956	0.953289	0.92554	0.0701	0.00405	0.00031	0.04436	1	49.0027	49.0027
ENSG00000072274	TFRC	25	-6853.02	24	-6855.59	1	5.13169	0.0234928	0.953289	0.79595	0.17489	0.02391	0.00525	0.09602	1	9.29978	9.29978
ENSG00000110169	HPX	27	-4759.92	26	-4762.47	1	5.1033	0.0238804	0.964171	0.75663	0.23715	0.00474	0.00149	0.13446	1	999*	999*
ENSG00000058056	USP13	27	-6642.22	26	-6644.75	1	5.06059	0.0244758	0.97962	0.98616	0.01189	0.00192	2e-05	0.03013	1	81.3567	81.3567
ENSG00000122126	OCRL	25	-6878.27	24	-6880.8	1	5.05848	0.0245057	0.97962	0.92841	0.06888	0.00252	0.00019	0.05491	1	59.0593	59.0593
ENSG00000203797	DDO	19	-3987.93	18	-3990.45	1	5.03817	0.0247947	0.981657	0.77745	0.20874	0.01089	0.00292	0.08856	1	999*	999*
ENSG00000160285	LSS	29	-7233.69	28	-7236.21	1	5.03781	0.0247998	0.981657	0.81687	0.1803	0.00232	0.00051	0.04321	1	121.791	121.791
ENSG00000127249	ATP13A4	17	-9617.58	16	-9620.09	1	5.01696	0.0251001	0.986922	0.87484	0.12231	0.0025	0.00035	0.06643	1	27.8408	27.8408
ENSG00000124490	CRISP2	15	-2501.51	14	-2504.02	1	5.01089	0.0251884	NA	-	-	-	-	-	-	-	-	5	Low confidence alignment
ENSG00000171724	VAT1L	21	-3145.5	20	-3148.01	1	5.00901	0.0252157	0.986922	0.98858	0.00736	0.00403	3e-05	0.01915	1	44.2351	44.2351
ENSG00000147488	ST18	21	-8676.5	20	-8679	1	5.00327	0.0252994	0.986922	0.85883	0.13288	0.00718	0.00111	0.06436	1	50.6418	50.6418
ENSG00000016490	CLCA1	15	-9843.95	14	-9846.43	1	4.96235	0.025905	1	0.68792	0.28132	0.02184	0.00893	0.08421	1	5.74616	5.74616
ENSG00000151116	UEVLD	27	-4572.73	26	-4575.21	1	4.95774	0.0259741	1	0.87303	0.11839	0.00756	0.00103	0.1081	1	46.6663	46.6663
ENSG00000243566	UPK3B	23	-1400.87	22	-1403.34	1	4.93277	0.026352	NA	-	-	-	-	-	-	-	-	2	Seems OK
ENSG00000160282	FTCD	25	-5764.47	24	-5766.93	1	4.93092	0.0263802	1	0.87792	0.11895	0.00276	0.00037	0.07109	1	999*	999*
ENSG00000100341	PNPLA5	13	-3759.81	12	-3762.25	1	4.89399	0.0269504	NA	-	-	-	-	-	-	-	-	5	Low confidence alignment
ENSG00000187860	CCDC157	21	-5308.61	20	-5311.05	1	4.88672	0.027064	1	0.83935	0.15626	0.0037	0.00069	0.10083	1	999*	999*
ENSG00000130816	DNMT1	25	-11096.5	24	-11098.9	1	4.8588	0.0275055	1	0.93762	0.05067	0.01111	0.0006	0.04811	1	13.569	13.569
ENSG00000108064	TFAM	29	-2956.38	28	-2958.8	1	4.83887	0.0278251	NA	-	-	-	-	-	-	-	-	7	Low confidence alignment
ENSG00000099331	MYO9B	23	-13767.8	22	-13770.2	1	4.8226	0.0280889	1	0.95208	0.04601	0.00182	9e-05	0.03023	1	999*	999*
ENSG00000168542	COL3A1	29	-3465.97	28	-3468.38	1	4.81495	0.0282139	1	0.88445	0.10566	0.00884	0.00106	0.03522	1	999*	999*
ENSG00000132694	ARHGEF11	23	-12474.7	22	-12477.1	1	4.80229	0.0284219	1	0.8609	0.13607	0.00261	0.00041	0.05223	1	172.875	172.875
ENSG00000118972	FGF23	13	-2218.5	12	-2220.88	1	4.7705	0.0289515	1	0.88768	0.07417	0.03521	0.00294	0.08264	1	7.51301	7.51301
ENSG00000103023	PRSS54	17	-2738.26	16	-2740.64	1	4.75295	0.0292481	1	0.57761	0.34676	0.04726	0.02837	0.12166	1	13.9191	13.9191
ENSG00000110660	SLC35F2	25	-3106.57	24	-3108.95	1	4.74851	0.0293237	1	0.81988	0.16173	0.01536	0.00303	0.04667	1	25.7459	25.7459
ENSG00000148356	LRSAM1	23	-5882.77	22	-5885.15	1	4.7449	0.0293853	1	0.87191	0.09379	0.03097	0.00333	0.05053	1	10.6323	10.6323
ENSG00000198300	PEG3	27	-14954.6	26	-14956.9	1	4.73358	0.0295792	NA	-	-	-	-	-	-	-	-	1	Low confidence alignment
ENSG00000196549	MME	25	-6469.5	24	-6471.86	1	4.7168	0.0298692	1	0.951	0.04718	0.00174	9e-05	0.05007	1	48.061	48.061
ENSG00000038274	MAT2B	27	-2634.56	26	-2636.91	1	4.71003	0.0299871	1	0.94824	0.04774	0.00383	0.00019	0.01915	1	41.6705	41.6705
ENSG00000136295	TTYH3	23	-3894.62	22	-3896.97	1	4.70958	0.0299949	1	0.95529	0.02951	0.01475	0.00046	0.02855	1	12.6362	12.6362
ENSG00000167395	ZNF646	23	-10793.9	22	-10796.2	1	4.68236	0.0304739	1	0.71698	0.27558	0.00537	0.00207	0.11601	1	96.3097	96.3097
ENSG00000150783	TEX12	19	-1092.93	18	-1095.26	1	4.67175	0.0306627	NA	-	-	-	-	-	-	-	-	1	Some due to errors
ENSG00000169359	SLC33A1	27	-4879.02	26	-4881.34	1	4.64746	0.0310996	1	0.92106	0.07443	0.00417	0.00034	0.03425	1	64.4941	64.4941
ENSG00000158220	ESYT3	15	-3729.31	14	-3731.63	1	4.63007	0.0314163	1	0.87664	0.11794	0.00478	0.00064	0.05277	1	203.597	203.597
ENSG00000131471	AOC3	21	-6030.35	20	-6032.67	1	4.62288	0.0315482	1	0.81222	0.159	0.02407	0.00471	0.07486	1	9.02271	9.02271
ENSG00000008513	ST3GAL1	25	-3351.94	24	-3354.23	1	4.58777	0.0322008	NA	-	-	-	-	-	-	-	-	3	Seems OK
ENSG00000110090	CPT1A	23	-6749.31	22	-6751.6	1	4.57998	0.0323476	1	0.93215	0.05178	0.01523	0.00085	0.04818	1	16.3283	16.3283
ENSG00000121680	PEX16	29	-3031.97	28	-3034.26	1	4.57695	0.0324048	1	0.90855	0.08777	0.00336	0.00032	0.03742	1	999*	999*
ENSG00000028203	VEZT	29	-7626.58	28	-7628.86	1	4.57414	0.032458	1	0.84105	0.15107	0.00668	0.0012	0.08897	1	99.7667	99.7667
ENSG00000158528	PPP1R9A	21	-8886.5	20	-8888.78	1	4.57143	0.0325095	1	0.90313	0.09476	0.00191	0.0002	0.04123	1	999*	999*
ENSG00000119969	HELLS	21	-4926.83	20	-4929.11	1	4.56527	0.0326265	1	0.93119	0.06668	0.00199	0.00014	0.04765	1	47.8552	47.8552
ENSG00000151466	SCLT1	23	-4362.83	22	-4365.11	1	4.55564	0.0328105	1	0.76514	0.22938	0.00421	0.00126	0.15242	1	238.62	238.62
ENSG00000149564	ESAM	29	-4715.67	28	-4717.94	1	4.54481	0.0330186	1	0.61653	0.35758	0.01638	0.0095	0.09939	1	51.6352	51.6352
ENSG00000080644	CHRNA3	15	-3809	14	-3811.27	1	4.54033	0.0331052	1	0.96776	0.0287	0.00344	0.0001	0.01432	1	16.5924	16.5924
ENSG00000169660	HEXDC	27	-3421.81	26	-3424.08	1	4.53912	0.0331286	1	0.8829	0.09913	0.01615	0.00181	0.07456	1	49.4908	49.4908
ENSG00000134571	MYBPC3	17	-8755.59	16	-8757.86	1	4.52785	0.0333474	1	0.95544	0.03174	0.01241	0.00041	0.035	1	11.4316	11.4316
ENSG00000172139	SLC9C1	17	-10846.8	16	-10849.1	1	4.51259	0.0336462	1	0.66809	0.30922	0.01551	0.00718	0.14187	1	154.894	154.894
ENSG00000118873	RAB3GAP2	29	-12718.3	28	-12720.6	1	4.50955	0.033706	1	0.89413	0.07533	0.02816	0.00237	0.0642	1	8.98811	8.98811
ENSG00000197860	SGTB	27	-2181.46	26	-2183.71	1	4.50399	0.0338158	1	0.96519	0.02809	0.00654	0.00019	0.01601	1	96.3579	96.3579
ENSG00000162594	IL23R	15	-6257.55	14	-6259.8	1	4.49794	0.0339358	1	0.71943	0.20134	0.06191	0.01733	0.20468	1	5.61365	5.61365
ENSG00000075856	SART3	27	-7612.66	26	-7614.91	1	4.48737	0.0341462	1	0.91758	0.06534	0.01595	0.00114	0.03765	1	11.4439	11.4439
ENSG00000104231	ZFAND1	29	-2708.25	28	-2710.48	1	4.45141	0.0348724	NA	-	-	-	-	-	-	-	-	1	Some due to errors
ENSG00000109205	ODAM	15	-2993.27	14	-2995.49	1	4.42898	0.0353337	1	0.72541	0.26626	0.0061	0.00224	0.27797	1	999*	999*
ENSG00000143353	LYPLAL1	29	-2828.75	28	-2830.97	1	4.42887	0.0353359	1	0.72672	0.26204	0.00826	0.00298	0.06847	1	999*	999*
ENSG00000188015	S100A3	19	-1084.33	18	-1086.54	1	4.42388	0.0354394	NA	-	-	-	-	-	-	-	-	1	Low confidence alignment
ENSG00000182256	GABRG3	15	-2474.62	14	-2476.83	1	4.41515	0.0356211	NA	-	-	-	-	-	-	-	-	1	Due to errors
ENSG00000164318	EGFLAM	21	-9403.51	20	-9405.71	1	4.4024	0.0358885	1	0.85498	0.14353	0.00128	0.00021	0.06921	1	999*	999*
ENSG00000108375	RNF43	25	-4261.86	24	-4264.05	1	4.39657	0.0360114	1	0.9778	0.01805	0.00407	8e-05	0.1316	1	999*	999*
ENSG00000126787	DLGAP5	15	-6759.2	14	-6761.37	1	4.3517	0.0369721	1	0.71148	0.28016	0.006	0.00236	0.14535	1	999*	999*
ENSG00000170775	GPR37	21	-5068.75	20	-5070.91	1	4.31734	0.0377259	1	0.87965	0.11281	0.00668	0.00086	0.02982	1	15.4053	15.4053
ENSG00000100079	LGALS2	27	-1751.16	26	-1753.32	1	4.31644	0.0377459	1	0.74573	0.21685	0.02899	0.00843	0.12941	1	108.606	108.606
ENSG00000184584	TMEM173	27	-4796.64	26	-4798.79	1	4.3072	0.0379513	1	0.66217	0.26776	0.0499	0.02018	0.10299	1	14.1548	14.1548
ENSG00000114316	USP4	23	-7944.78	22	-7946.92	1	4.29203	0.0382914	1	0.91482	0.0833	0.00173	0.00016	0.05306	1	999*	999*
ENSG00000010256	UQCRC1	29	-4496.17	28	-4498.31	1	4.27971	0.0385699	1	0.86123	0.13386	0.00425	0.00066	0.02796	1	36.4991	36.4991
ENSG00000171608	PIK3CD	21	-4999.67	20	-5001.8	1	4.27416	0.0386961	1	0.9915	0.0085	0	0	0.01622	1	1	1
ENSG00000179941	BBS10	23	-7472.76	22	-7474.9	1	4.26647	0.0388716	1	0.55306	0.44106	0.00327	0.00261	0.14693	1	122.28	122.28
ENSG00000178053	MLF1	27	-2590.36	26	-2592.5	1	4.26434	0.0389203	1	0.8002	0.16136	0.03199	0.00645	0.11997	1	21.6868	21.6868
ENSG00000153201	RANBP2	25	-12312.7	24	-12314.9	1	4.26032	0.0390126	1	0.89484	0.0923	0.01165	0.0012	0.06432	1	15.0274	15.0274
ENSG00000165923	AGBL2	15	-5996.59	14	-5998.72	1	4.25792	0.0390676	1	0.88404	0.11165	0.00383	0.00048	0.06887	1	62.9093	62.9093
ENSG00000164972	C9orf24	15	-1304.71	14	-1306.84	1	4.25602	0.0391115	1	0.79441	0.19502	0.00849	0.00208	0.04896	1	999*	999*
ENSG00000158258	CLSTN2	15	-6438.26	14	-6440.37	1	4.23606	0.0395739	1	0.96701	0.0266	0.00622	0.00017	0.0248	1	12.0512	12.0512
ENSG00000142166	IFNAR1	25	-5625.41	24	-5627.52	1	4.22796	0.0397632	1	0.63087	0.33243	0.02404	0.01267	0.18937	1	22.0121	22.0121
ENSG00000170473	WIBG	25	-1487.03	24	-1489.13	1	4.21666	0.040029	1	0.86435	0.12801	0.00665	0.00098	0.04497	1	999*	999*
ENSG00000249115	HAUS5	27	-7346.73	26	-7348.83	1	4.21404	0.0400907	1	0.70062	0.2913	0.00571	0.00237	0.10668	1	77.6582	77.6582
ENSG00000142233	NTN5	15	-3407.54	14	-3409.64	1	4.20464	0.0403136	1	0.85726	0.10974	0.02925	0.00374	0.05971	1	11.9404	11.9404
ENSG00000121895	TMEM156	15	-2854.4	14	-2856.5	1	4.20209	0.0403742	1	0.39531	0.5888	0.00638	0.00951	0.19462	1	244.481	244.481
ENSG00000171509	RXFP1	17	-7540.12	16	-7542.22	1	4.18408	0.0408054	1	0.82307	0.16161	0.01281	0.00252	0.11634	1	46.9554	46.9554
ENSG00000180347	CCDC129	23	-8232.89	22	-8234.98	1	4.1728	0.0410779	1	0.48596	0.49238	0.01076	0.0109	0.19437	1	74.7647	74.7647
ENSG00000181350	FAM211A	19	-1594.38	18	-1596.47	1	4.16883	0.0411743	1	0.98606	0.00276	0.01114	3e-05	0.02187	1	20.4285	20.4285
ENSG00000135960	EDAR	15	-3370.78	14	-3372.86	1	4.15728	0.0414559	1	0.97275	0.01883	0.00826	0.00016	0.03306	1	15.7166	15.7166
ENSG00000170017	ALCAM	29	-4860.81	28	-4862.88	1	4.13929	0.0418988	1	0.94203	0.05468	0.00311	0.00018	0.05534	1	31.782	31.782
ENSG00000120647	CCDC77	25	-3859.4	24	-3861.46	1	4.12354	0.0422906	NA	-	-	-	-	-	-	-	-	1	Lots of missing data, some OK?
ENSG00000163527	STT3B	23	-4791.02	22	-4793.08	1	4.12133	0.0423457	1	0.9933	0.0067	0	0	0.01302	1	1	1
ENSG00000078177	N4BP2	23	-13183.3	22	-13185.4	1	4.11484	0.0425084	1	0.69573	0.26128	0.03125	0.01174	0.14418	1	21.9899	21.9899
ENSG00000164930	FZD6	19	-7069.36	18	-7071.42	1	4.11389	0.0425324	1	0.85334	0.13836	0.00714	0.00116	0.04958	1	66.8013	66.8013
ENSG00000158077	NLRP14	17	-5961.3	16	-5963.36	1	4.10877	0.0426613	1	0.45945	0.52515	0.00719	0.00821	0.11488	1	40.2579	40.2579
ENSG00000185880	TRIM69	15	-4793.58	14	-4795.62	1	4.07177	0.0436057	1	0.79601	0.10828	0.08424	0.01146	0.08905	1	11.7619	11.7619
ENSG00000163013	FBXO41	21	-2253.85	20	-2255.88	1	4.06707	0.043727	1	0.97909	0.01764	0.00322	6e-05	0.00424	1	615.1	615.1
ENSG00000143314	MRPL24	27	-1894.59	26	-1896.62	1	4.06516	0.0437765	1	0.86253	0.10392	0.02994	0.00361	0.02577	1	108.08	108.08
ENSG00000149573	MPZL2	27	-2431.2	26	-2433.23	1	4.06099	0.0438848	1	0.7645	0.22002	0.01202	0.00346	0.06329	1	999*	999*
ENSG00000084674	APOB	23	-51957.5	22	-51959.5	1	4.05143	0.044134	1	0.74722	0.25015	0.00197	0.00066	0.19676	1	31.2653	31.2653
ENSG00000135457	TFCP2	19	-3404.81	18	-3406.83	1	4.04182	0.0443858	1	0.98295	0.01373	0.00328	5e-05	0.02615	1	29.7159	29.7159
ENSG00000173531	MST1	25	-7727.47	24	-7729.49	1	4.04059	0.0444183	1	0.8114	0.18496	0.00297	0.00068	0.05979	1	42.5608	42.5608
ENSG00000138434	SSFA2	27	-9098.34	26	-9100.36	1	4.03049	0.0446851	1	0.86123	0.13726	0.0013	0.00021	0.05642	1	999*	999*
ENSG00000176635	HORMAD2	13	-2008.17	12	-2010.18	1	4.02082	0.044942	1	0.76671	0.21726	0.01249	0.00354	0.12142	1	123.643	123.643
ENSG00000123329	ARHGAP9	25	-4139.92	24	-4141.92	1	4.01276	0.0451571	1	0.7533	0.22413	0.0174	0.00518	0.13866	1	22.8827	22.8827
ENSG00000103047	TANGO6	23	-6761.95	22	-6763.95	1	4.00185	0.0454502	1	0.82508	0.16883	0.00505	0.00103	0.12075	1	43.8714	43.8714
ENSG00000134215	VAV3	23	-6210.35	22	-6212.35	1	3.99407	0.0456606	1	0.95349	0.04473	0.0017	8e-05	0.02064	1	999*	999*
ENSG00000196305	IARS	29	-11552.8	28	-11554.8	1	3.99096	0.0457451	1	0.8947	0.10414	0.00103	0.00012	0.04933	1	73.1472	73.1472
ENSG00000121101	TEX14	19	-7030.63	18	-7032.62	1	3.98418	0.0459295	1	0.66495	0.3112	0.01625	0.0076	0.13627	1	32.5562	32.5562
ENSG00000145740	SLC30A5	29	-5983.78	28	-5985.77	1	3.97755	0.0461106	1	0.95108	0.04117	0.00743	0.00032	0.05297	1	59.1185	59.1185
ENSG00000140105	WARS	29	-4851.05	28	-4853.04	1	3.97253	0.0462481	1	0.9446	0.04596	0.009	0.00044	0.0379	1	11.3495	11.3495
ENSG00000106804	C5	21	-12784.9	20	-12786.9	1	3.97233	0.0462538	1	0.75088	0.23972	0.00713	0.00228	0.09858	1	25.7751	25.7751
ENSG00000131944	C19orf40	21	-2035.91	20	-2037.9	1	3.96454	0.0464682	1	0.7749	0.21647	0.00674	0.00188	0.05354	1	31.9529	31.9529
ENSG00000174348	PODN	27	-4853.42	26	-4855.4	1	3.96133	0.046557	1	0.95448	0.04304	0.00237	0.00011	0.01928	1	47.277	47.277
ENSG00000138095	LRPPRC	27	-13676.7	26	-13678.7	1	3.95993	0.0465956	1	0.75256	0.229	0.01413	0.0043	0.10385	1	13.3606	13.3606
ENSG00000073803	MAP3K13	23	-7433.53	22	-7435.5	1	3.94256	0.0470791	1	0.89383	0.10361	0.00229	0.00027	0.04107	1	999*	999*
ENSG00000096401	CDC5L	29	-5890.73	28	-5892.7	1	3.94133	0.0471134	1	0.97608	0.01498	0.00881	0.00014	0.00997	1	16.2662	16.2662
ENSG00000132855	ANGPTL3	29	-5424.75	28	-5426.69	1	3.88653	0.0486749	1	0.78038	0.21546	0.00326	0.0009	0.13621	1	203.915	203.915
ENSG00000118514	ALDH8A1	25	-5052.57	24	-5054.51	1	3.8779	0.0489257	1	0.88287	0.11301	0.00366	0.00047	0.04603	1	50.5644	50.5644
ENSG00000153292	GPR110	17	-9469.51	16	-9471.45	1	3.87531	0.0490013	1	0.63237	0.35722	0.00665	0.00376	0.13068	1	22.5617	22.5617
ENSG00000180481	GLIPR1L2	15	-3059.83	14	-3061.76	1	3.86812	0.0492117	1	0.66363	0.32161	0.00994	0.00482	0.09651	1	20.536	20.536
ENSG00000101752	MIB1	25	-6696.13	24	-6698.06	1	3.85715	0.0495343	1	0.99152	0.00731	0.00116	1e-05	0.00487	1	999*	999*
ENSG00000182747	SLC35D3	17	-2808.07	16	-2810	1	3.85594	0.04957	1	0.96771	0.02215	0.00992	0.00023	0.02261	1	21.9571	21.9571
ENSG00000188316	ENO4	25	-5453.84	24	-5455.77	1	3.84272	0.0499623	1	0.77975	0.19207	0.02261	0.00557	0.13876	1	14.6279	14.6279

## Sheet: Table_S5
Supplementary table S5
Results of branch-site model tests for positive selection based on the spalacids. Genes with median interval PSS ≤ 10 (likely reflecting false positives due to alignment errors) and alignments with <4 taxa (shaded in grey) were removed from the dataset.
Abbreviations: lnL – log-likelihood; df – degrees of freedom; LRT – likelihood ration test; FDR – false discovery rate; P – proportion of sites; ω – omega/dN/dS; PSS – positively selected sites. * indicates inaccurate ω estimates likely due to no synonymous sites
Ensembl Gene ID	Gene name	No parameters MA	LnL MA	No parameters null MA	LnL null MA	df	LRT	Chi sq P	FDR P	P0	P1	P2a	P2b	ω0	ω1	ω2a	ω2b	Median PSS interval	Comments
ENSG00000144857	BOC	19	-7176.06	18	-7227.47	1	102.822	3.66591e-24	NA	-	-	-	-	-	-	-	-	1	Some due to errors
ENSG00000115414	FN1	21	-22511.3	20	-22549.4	1	76.0932	2.7059e-18	NA	-	-	-	-	-	-	-	-	2.5	Some due to errors
ENSG00000157456	CCNB2	17	-3907.31	16	-3935.05	1	55.4979	9.35569e-14	NA	-	-	-	-	-	-	-	-	1	Some due to errors
ENSG00000184517	ZFP1	17	-3907.1	16	-3928.13	1	42.056	8.86975e-11	NA	-	-	-	-	-	-	-	-	2	Some due to errors
ENSG00000127423	AUNIP	17	-4071.63	16	-4092.5	1	41.739	1.04306e-10	NA	-	-	-	-	-	-	-	-	3	Some due to errors
ENSG00000133317	LGALS12	15	-2158.3	14	-2175.2	1	33.7948	6.12411e-09	NA	-	-	-	-	-	-	-	-	2	Some due to errors
ENSG00000143847	PPFIA4	17	-6442.5	16	-6459.33	1	33.6742	6.51589e-09	NA	-	-	-	-	-	-	-	-	6.5	Some due to errors
ENSG00000143549	TPM3	11	-1660.57	10	-1676.66	1	32.1864	1.40066e-08	NA	-	-	-	-	-	-	-	-	1	Some due to errors
ENSG00000006194	ZNF263	19	-3869.02	18	-3884.91	1	31.772	1.73373e-08	NA	-	-	-	-	-	-	-	-	2	Some due to errors
ENSG00000124772	CPNE5	17	-4161.24	16	-4177.03	1	31.569	1.92482e-08	0.000146689	0.98701	0.01299	0	0	0.00585	1	1	1
ENSG00000174992	ZG16	15	-1664.28	14	-1678.32	1	28.0766	1.16605e-07	NA	-	-	-	-	-	-	-	-	1	Some due to errors
ENSG00000197905	TEAD4	15	-2780.32	14	-2794.2	1	27.7578	1.37495e-07	0.000465018	0.96955	0	0.03045	0	0.0331	1	42.1864	42.1864
ENSG00000188153	COL4A5	15	-4859.21	14	-4872.6	1	26.7921	2.26563e-07	0.000465018	0.86849	0.10554	0.02316	0.00281	0.02894	1	999*	999*
ENSG00000060237	WNK1	21	-13200.6	20	-13213.9	1	26.6289	2.46534e-07	0.000465018	0.88111	0.1119	0.00621	0.00079	0.04751	1	992.701	992.701
ENSG00000151835	SACS	19	-24018.8	18	-24032	1	26.2172	3.0509e-07	0.000465018	0.95638	0.03718	0.00619	0.00024	0.03243	1	999*	999*
ENSG00000082684	SEMA5B	15	-5190.52	14	-5203.48	1	25.9258	3.54791e-07	NA	-	-	-	-	-	-	-	-	1	Some due to errors
ENSG00000128610	FEZF1	17	-2479.92	16	-2492.72	1	25.6046	4.19048e-07	NA	-	-	-	-	-	-	-	-	1	Some due to errors
ENSG00000125388	GRK4	15	-4231.02	14	-4243.24	1	24.441	7.66193e-07	NA	-	-	-	-	-	-	-	-	10	Some due to errors
ENSG00000257335	MGAM	15	-6625.5	14	-6636.92	1	22.8402	1.76046e-06	NA	-	-	-	-	-	-	-	-	3	Some due to errors
ENSG00000141040	ZNF287	17	-5221.45	16	-5232.55	1	22.1929	2.46583e-06	NA	-	-	-	-	-	-	-	-	2	Some due to errors
ENSG00000166845	C18orf54	17	-2863.55	16	-2873.67	1	20.2521	6.78781e-06	0.00862165	0.77629	0.18923	0.02772	0.00676	0.13167	1	120.172	120.172
ENSG00000159495	TGM7	15	-4957.48	14	-4967.28	1	19.586	9.61719e-06	0.0104704	0.77801	0.17758	0.03615	0.00825	0.07141	1	999*	999*
ENSG00000159387	IRX6	15	-3263.03	14	-3272.81	1	19.5687	9.7047e-06	NA	-	-	-	-	-	-	-	-	2	Some due to errors
ENSG00000125255	SLC10A2	15	-3148.6	14	-3158.34	1	19.4881	1.0123e-05	NA	-	-	-	-	-	-	-	-	8	Some due to errors
ENSG00000143382	ADAMTSL4	19	-5728.63	18	-5738.28	1	19.2842	1.12633e-05	NA	-	-	-	-	-	-	-	-	1	Low confidence alignment
ENSG00000010379	SLC6A13	15	-4484.43	14	-4493.86	1	18.8579	1.40828e-05	NA	-	-	-	-	-	-	-	-	8	Some due to errors
ENSG00000072201	LNX1	19	-6683.79	18	-6693.15	1	18.7306	1.50546e-05	NA	-	-	-	-	-	-	-	-	1	Seems OK
ENSG00000182010	RTKN2	15	-4241.69	14	-4250.28	1	17.1835	3.3937e-05	0.0287696	0.83567	0.14101	0.01995	0.00337	0.1166	1	999*	999*
ENSG00000076706	MCAM	21	-6734.82	20	-6743.41	1	17.1814	3.39754e-05	0.0287696	0.74869	0.23895	0.00937	0.00299	0.09591	1	999*	999*
ENSG00000137078	SIT1	15	-1618.89	14	-1627.29	1	16.8079	4.13605e-05	NA	-	-	-	-	-	-	-	-	9	Seems OK
ENSG00000173698	GPR64	17	-7744.96	16	-7753.13	1	16.3574	5.24507e-05	0.0399727	0.80722	0.1824	0.00847	0.00191	0.08643	1	338.549	338.549
ENSG00000132383	RPA1	21	-6057.88	20	-6065.76	1	15.762	7.18316e-05	0.0497662	0.8431	0.15122	0.00481	0.00086	0.04349	1	79.6165	79.6165
ENSG00000136274	NACAD	19	-4195.4	18	-4203.17	1	15.527	8.13348e-05	NA	-	-	-	-	-	-	-	-	7	Due to errors
ENSG00000187860	CCDC157	19	-5033.86	18	-5041.49	1	15.2666	9.33506e-05	0.0592854	0.85474	0.14191	0.00288	0.00048	0.08597	1	999*	999*
ENSG00000131061	ZNF341	21	-5476.17	20	-5483.77	1	15.2049	9.64514e-05	NA	-	-	-	-	-	-	-	-	4.5	Some due to errors
ENSG00000007866	TEAD3	15	-1575.32	14	-1582.67	1	14.6949	0.000126391	NA	-	-	-	-	-	-	-	-	3.5	Seems OK
ENSG00000124466	LYPD3	15	-1678.51	14	-1685.85	1	14.6758	0.000127673	NA	-	-	-	-	-	-	-	-	1	Some due to errors
ENSG00000164144	ARFIP1	21	-3203.36	20	-3210.61	1	14.5059	0.000139724	0.0819103	0.93784	0.05903	0.00295	0.00019	0.04098	1	473.665	473.665
ENSG00000089472	HEPH	15	-7103.46	14	-7110.47	1	14.0179	0.000181081	NA	-	-	-	-	-	-	-	-	6	Some due to errors
ENSG00000177409	SAMD9L	15	-16346.8	14	-16353.7	1	13.8268	0.000200461	0.109122	0.77892	0.20143	0.01561	0.00404	0.12657	1	10.2145	10.2145
ENSG00000166897	ELFN2	21	-6112.32	20	-6119.05	1	13.4599	0.000243719	0.115297	0.98826	0.01174	0	0	0.01175	1	1	1
ENSG00000145740	SLC30A5	21	-5829.8	20	-5836.44	1	13.2903	0.000266781	0.115297	0.94982	0.04148	0.00834	0.00036	0.03884	1	111.937	111.937
ENSG00000145386	CCNA2	15	-3214.03	14	-3220.64	1	13.2134	0.000277961	0.115297	0.87511	0.10272	0.01984	0.00233	0.04007	1	46.8101	46.8101
ENSG00000147234	FRMPD3	13	-8448.57	12	-8455.17	1	13.1895	0.000281529	0.115297	0.90987	0.08154	0.00788	0.00071	0.0424	1	999*	999*
ENSG00000104951	IL4I1	17	-3936.33	16	-3942.9	1	13.1348	0.000289861	0.115297	0.83187	0.15106	0.01444	0.00262	0.06002	1	120.439	120.439
ENSG00000143125	PROK1	17	-1102.44	16	-1108.94	1	13.0016	0.000311225	NA	-	-	-	-	-	-	-	-	1	Due to errors
ENSG00000097096	SYDE2	21	-9833.3	20	-9839.79	1	12.9649	0.000317383	0.115297	0.77406	0.21496	0.00859	0.00239	0.08488	1	999*	999*
ENSG00000141384	TAF4B	15	-5644.56	14	-5651.04	1	12.963	0.000317705	0.115297	0.67311	0.30896	0.01229	0.00564	0.0811	1	38.4348	38.4348
ENSG00000188782	CATSPER4	15	-3327.65	14	-3334	1	12.6875	0.00036811	NA	-	-	-	-	-	-	-	-	6	Some due to errors
ENSG00000081479	LRP2	15	-45000.3	14	-45006.6	1	12.5818	0.000389522	0.134934	0.79104	0.20424	0.00375	0.00097	0.06784	1	400.458	400.458
ENSG00000188032	C19orf67	15	-2054.93	14	-2061.08	1	12.3081	0.000450993	NA	-	-	-	-	-	-	-	-	2	Low confidence alignment
ENSG00000175899	A2M	17	-15735.9	16	-15742	1	12.2731	0.000459522	0.151146	0.63448	0.35865	0.00439	0.00248	0.0941	1	45.4255	45.4255
ENSG00000014824	SLC30A9	19	-4032.46	18	-4038.57	1	12.2075	0.000475986	0.151146	0.90039	0.09701	0.00235	0.00025	0.05404	1	999*	999*
ENSG00000141434	MEP1B	17	-5367.32	16	-5373.42	1	12.1917	0.000480036	NA	-	-	-	-	-	-	-	-	1	Due to errors
ENSG00000250305	KIAA1456	19	-4932.06	18	-4937.97	1	11.8241	0.000584676	0.176345	0.69024	0.30003	0.00678	0.00295	0.0497	1	999*	999*
ENSG00000112394	SLC16A10	21	-4593.92	20	-4599.81	1	11.771	0.000601623	0.176345	0.83123	0.15233	0.01389	0.00255	0.06976	1	41.2226	41.2226
ENSG00000101977	MCF2	15	-8539.39	14	-8545.16	1	11.5449	0.000679349	NA	-	-	-	-	-	-	-	-	7	Some due to errors
ENSG00000205339	IPO7	19	-6325.19	18	-6330.93	1	11.4861	0.000701199	0.19792	1	0	0	0	0.00671	1	1	1
ENSG00000130300	PLVAP	19	-5563.62	18	-5569.33	1	11.4166	0.000727891	0.198109	0.82076	0.12316	0.04876	0.00732	0.09385	1	709.569	709.569
ENSG00000100225	FBXO7	21	-5783.32	20	-5788.98	1	11.3248	0.000764807	0.198109	0.79918	0.19788	0.00236	0.00058	0.12279	1	999*	999*
ENSG00000174130	TLR6	17	-9393.41	16	-9399.07	1	11.3101	0.00077088	NA	-	-	-	-	-	-	-	-	10	Seems OK
ENSG00000145725	PPIP5K2	13	-8252.45	12	-8258.09	1	11.2833	0.000782095	0.198109	0.93852	0.01924	0.0414	0.00085	0.02591	1	19.8114	19.8114
ENSG00000078403	MLLT10	21	-5782.2	20	-5787.82	1	11.2277	0.000805848	0.198109	0.94994	0.0458	0.00406	0.0002	0.0715	1	87.1741	87.1741
ENSG00000134317	GRHL1	17	-4897.68	16	-4903.27	1	11.1716	0.000830571	NA	-	-	-	-	-	-	-	-	6	Low confidence alignment
ENSG00000196935	SRGAP1	15	-7022.84	14	-7028.39	1	11.0984	0.000864012	NA	-	-	-	-	-	-	-	-	3	Due to errors
ENSG00000121101	TEX14	15	-6382.06	14	-6387.59	1	11.0595	0.000882341	NA	-	-	-	-	-	-	-	-	1	Due to errors
ENSG00000123146	CD97	21	-6397.29	20	-6402.79	1	11.0085	0.000906933	0.215992	0.75465	0.23474	0.00809	0.00252	0.08964	1	999*	999*
ENSG00000110880	CORO1C	21	-3856.38	20	-3861.85	1	10.9301	0.000946168	0.218508	0.98836	0.00933	0.00229	2e-05	0.00705	1	999*	999*
ENSG00000149091	DGKZ	21	-7637.7	20	-7643.12	1	10.845	0.000990614	0.222043	0.94863	0.04715	0.00402	0.0002	0.01754	1	999*	999*
ENSG00000166762	CATSPER2	15	-3883.52	14	-3888.9	1	10.7688	0.00103228	NA	-	-	-	-	-	-	-	-	1	Due to errors
ENSG00000162769	FLVCR1	19	-5430.53	18	-5435.83	1	10.6041	0.00112836	0.245582	0.77526	0.20937	0.0121	0.00327	0.05586	1	62.2705	62.2705
ENSG00000169340	PDILT	15	-5316.08	14	-5321.36	1	10.5529	0.00116008	0.245582	0.73133	0.24568	0.01721	0.00578	0.11875	1	21.4827	21.4827
ENSG00000189280	GJB5	13	-2440.34	12	-2445.56	1	10.4483	0.00122765	0.251684	0.80884	0.18447	0.00545	0.00124	0.04967	1	168.759	168.759
ENSG00000150961	SEC24D	17	-10140.1	16	-10145.3	1	10.4076	0.00125496	0.251684	0.9039	0.08713	0.00818	0.00079	0.07858	1	37.9739	37.9739
ENSG00000173846	PLK3	17	-4034	16	-4039.13	1	10.268	0.00135361	0.264508	0.95325	0.04324	0.00335	0.00015	0.02787	1	999*	999*
ENSG00000163626	COX18	21	-3386.16	20	-3391.17	1	10.0052	0.00156098	0.285903	0.82146	0.16054	0.01506	0.00294	0.1268	1	999*	999*
ENSG00000198483	ANKRD35	19	-9475.9	18	-9480.9	1	9.99594	0.00156886	0.285903	0.77081	0.22125	0.00617	0.00177	0.06816	1	999*	999*
ENSG00000103876	FAH	17	-4158.96	16	-4163.95	1	9.98156	0.00158116	0.285903	0.89487	0.09562	0.0086	0.00092	0.07679	1	999*	999*
ENSG00000020256	ZFP64	21	-3363.61	20	-3368.56	1	9.90875	0.00164494	0.285903	0.97156	0	0.02844	0	0.04739	1	128.715	128.715
ENSG00000103227	LMF1	21	-5772.29	20	-5777.23	1	9.8923	0.00165972	0.285903	0.8396	0.15079	0.00814	0.00146	0.06291	1	999*	999*
ENSG00000104154	SLC30A4	21	-3684.98	20	-3689.88	1	9.8092	0.00173641	0.285903	0.9512	0.0395	0.00893	0.00037	0.04105	1	20.2642	20.2642
ENSG00000164674	SYTL3	15	-3674.51	14	-3679.41	1	9.79016	0.00175448	0.285903	0.80105	0.15502	0.03681	0.00712	0.09216	1	766.477	766.477
ENSG00000180785	OR51E1	21	-2533	20	-2537.87	1	9.74612	0.00179702	0.285903	0.88928	0.10189	0.00792	0.00091	0.02157	1	999*	999*
ENSG00000148356	LRSAM1	19	-6448	18	-6452.87	1	9.74233	0.00180072	0.285903	0.8938	0.10218	0.00361	0.00041	0.05744	1	999*	999*
ENSG00000124449	IRGC	19	-5532.49	18	-5537.34	1	9.70443	0.00183824	NA	-	-	-	-	-	-	-	-	4	Low quality alignment
ENSG00000103494	RPGRIP1L	21	-9678.93	20	-9683.75	1	9.64449	0.00189921	0.295328	0.858	0.13956	0.0021	0.00034	0.08456	1	86.985	86.985
ENSG00000077264	PAK3	13	-3166.39	12	-3171.19	1	9.60774	0.00193759	0.295328	0.98569	0.00783	0.00643	5e-05	0.00914	1	999*	999*
ENSG00000101868	POLA1	15	-9491.51	14	-9496.29	1	9.55364	0.00199554	0.298196	0.82094	0.17484	0.00348	0.00074	0.05616	1	999*	999*
ENSG00000151773	CCDC122	17	-2309.63	16	-2314.31	1	9.34961	0.00223033	0.326872	0.72115	0.25679	0.01627	0.00579	0.1851	1	53.6768	53.6768
ENSG00000169302	STK32A	15	-2888.85	14	-2893.52	1	9.33654	0.0022463	NA	-	-	-	-	-	-	-	-	4	Some due to errors
ENSG00000101474	APMAP	21	-4149.52	20	-4154.13	1	9.22079	0.00239282	0.34101	0.9445	0.05288	0.00248	0.00014	0.05769	1	999*	999*
ENSG00000152583	SPARCL1	21	-8442.7	20	-8447.3	1	9.20065	0.0024193	0.34101	0.63441	0.36087	0.00301	0.00171	0.10543	1	999*	999*
ENSG00000128596	CCDC136	21	-8774.43	20	-8779.01	1	9.1652	0.0024666	0.34101	0.71017	0.28077	0.00649	0.00257	0.06788	1	54.111	54.111
ENSG00000136869	TLR4	15	-9520.24	14	-9524.8	1	9.11572	0.00253422	0.34101	0.57766	0.40885	0.0079	0.00559	0.06788	1	17.0651	17.0651
ENSG00000075415	SLC25A3	21	-3076.22	20	-3080.77	1	9.10399	0.00255053	0.34101	0.91052	0.08633	0.00288	0.00027	0.01224	1	310.296	310.296
ENSG00000115165	CYTIP	19	-2656.18	18	-2660.68	1	9.01815	0.00267311	0.345137	0.83503	0.1595	0.00459	0.00088	0.0832	1	583.734	583.734
ENSG00000139144	PIK3C2G	15	-13322.6	14	-13327.1	1	8.99359	0.00270929	0.345137	0.67337	0.269	0.04117	0.01645	0.12036	1	6.39756	6.39756
ENSG00000184445	KNTC1	15	-18964.8	14	-18969.3	1	8.98822	0.00271726	0.345137	0.88869	0.10729	0.00359	0.00043	0.10539	1	28.7753	28.7753
ENSG00000130528	HRC	19	-1234.75	18	-1239.18	1	8.8648	0.00290723	0.363213	0.8255	0.14249	0.0273	0.00471	0.08265	1	999*	999*
ENSG00000132849	INADL	21	-15696.4	20	-15700.8	1	8.79174	0.00302598	0.371955	0.84036	0.15629	0.00282	0.00053	0.07063	1	113.745	113.745
ENSG00000198554	WDHD1	13	-3913.02	12	-3917.38	1	8.72293	0.00314232	0.380121	0.87769	0.1145	0.0069	0.0009	0.08703	1	597.579	597.579
ENSG00000154451	GBP5	13	-5447.3	12	-5451.65	1	8.68976	0.00320003	0.381053	0.64666	0.3397	0.00895	0.0047	0.06819	1	57.2505	57.2505
ENSG00000164430	MB21D1	13	-2145.64	12	-2149.96	1	8.64319	0.00328287	NA	-	-	-	-	-	-	-	-	7	Low quality alignment
ENSG00000182685	BRICD5	15	-1787.98	14	-1792.29	1	8.60945	0.00334424	NA	-	-	-	-	-	-	-	-	1	Due to errors
ENSG00000167094	TTC16	13	-4868.12	12	-4872.41	1	8.57038	0.00341677	NA	-	-	-	-	-	-	-	-	7	Low quality alignment
ENSG00000145975	FAM217A	13	-4896.27	12	-4900.55	1	8.56503	0.00342681	0.3885	0.55222	0.41918	0.01626	0.01234	0.1646	1	19.8071	19.8071
ENSG00000100395	L3MBTL2	21	-5719.74	20	-5724.01	1	8.54969	0.00345581	0.3885	0.95379	0.04386	0.00224	0.0001	0.02819	1	914.825	914.825
ENSG00000003137	CYP26B1	19	-3838.76	18	-3843.01	1	8.51116	0.00352976	0.3885	1	0	0	0	0.00921	1	8.49677	8.49677
ENSG00000105849	TWISTNB	21	-3235.16	20	-3239.42	1	8.51086	0.00353034	0.3885	0.69311	0.29389	0.00913	0.00387	0.04846	1	170.016	170.016
ENSG00000173702	MUC13	17	-3219.44	16	-3223.7	1	8.50817	0.00353555	0.3885	0.55022	0.41582	0.01934	0.01462	0.11391	1	25.4932	25.4932
ENSG00000100079	LGALS2	19	-1972.57	18	-1976.81	1	8.49133	0.00356843	0.3885	0.61243	0.326	0.04018	0.02139	0.12967	1	56.9551	56.9551
ENSG00000166260	COX11	17	-2113.68	16	-2117.86	1	8.36724	0.00382046	NA	-	-	-	-	-	-	-	-	7.5	Seems OK
ENSG00000093009	CDC45	19	-4326.51	18	-4330.68	1	8.34372	0.00387024	NA	-	-	-	-	-	-	-	-	1	Seems OK
ENSG00000164151	KIAA0947	21	-27336.7	20	-27340.8	1	8.33613	0.00388644	0.417164	0.6495	0.34358	0.00452	0.00239	0.12974	1	999*	999*
ENSG00000149600	COMMD7	21	-1961.15	20	-1965.27	1	8.24421	0.00408823	0.425329	0.92338	0.06465	0.01119	0.00078	0.07649	1	999*	999*
ENSG00000166263	STXBP4	21	-5222.1	20	-5226.2	1	8.20762	0.00417149	0.425329	0.69578	0.2916	0.0089	0.00373	0.12886	1	999*	999*
ENSG00000148840	PPRC1	19	-14530.2	18	-14534.3	1	8.19841	0.00419271	0.425329	0.71331	0.28372	0.00213	0.00085	0.1087	1	136.957	136.957
ENSG00000054967	RELT	19	-4049.82	18	-4053.91	1	8.1872	0.0042187	0.425329	0.81724	0.16692	0.01315	0.00269	0.08203	1	243.986	243.986
ENSG00000135740	SLC9A5	21	-6224.11	20	-6228.19	1	8.17652	0.0042436	0.425329	0.94715	0.05028	0.00244	0.00013	0.03256	1	124.291	124.291
ENSG00000174358	SLC6A19	13	-3296.18	12	-3300.26	1	8.15368	0.00429738	0.425329	0.9096	0.0684	0.02045	0.00154	0.03738	1	999*	999*
ENSG00000006747	SCIN	21	-5861.96	20	-5866.02	1	8.12368	0.00436907	0.42688	0.8956	0.0967	0.00695	0.00075	0.04447	1	999*	999*
ENSG00000198863	RUNDC1	21	-5490.61	20	-5494.65	1	8.08851	0.00445468	0.428169	0.89553	0.09838	0.00548	0.0006	0.05546	1	68.6002	68.6002
ENSG00000087206	UIMC1	17	-5419.11	16	-5423.14	1	8.05933	0.00452699	0.428169	0.47701	0.51698	0.00288	0.00312	0.0673	1	999*	999*
ENSG00000163576	EFHB	17	-6395.57	16	-6399.58	1	8.01809	0.00463123	0.428169	0.70039	0.28071	0.01349	0.00541	0.1131	1	999*	999*
ENSG00000165434	PGM2L1	21	-5102.81	20	-5106.81	1	8.00784	0.00465753	0.428169	0.93494	0.05982	0.00493	0.00032	0.04781	1	55.267	55.267
ENSG00000103507	BCKDK	21	-3596.93	20	-3600.9	1	7.93604	0.00484598	0.428169	0.96441	0.03103	0.00442	0.00014	0.01883	1	90.092	90.092
ENSG00000079102	RUNX1T1	17	-3759.22	16	-3763.18	1	7.92866	0.00486577	0.428169	0.99803	0	0.00197	0	0.0041	1	132.89	132.89
ENSG00000165325	CCDC67	15	-5073.2	14	-5077.16	1	7.92678	0.00487085	0.428169	0.80344	0.18605	0.00853	0.00198	0.05204	1	46.0668	46.0668
ENSG00000116016	EPAS1	21	-7950	20	-7953.96	1	7.92339	0.00487998	0.428169	0.88895	0.10166	0.00843	0.00096	0.04755	1	25.7682	25.7682
ENSG00000169855	ROBO1	19	-9658.37	18	-9662.33	1	7.92045	0.0048879	0.428169	0.98189	0.0172	0.0009	2e-05	0.01928	1	999*	999*
ENSG00000178537	SLC25A20	21	-2287.93	20	-2291.85	1	7.84544	0.00509491	NA	-	-	-	-	-	-	-	-	6	Seems OK
ENSG00000107077	KDM4C	21	-9183.85	20	-9187.73	1	7.75292	0.00536257	0.464271	0.90018	0.09583	0.00361	0.00038	0.04873	1	20.9077	20.9077
ENSG00000147804	SLC39A4	13	-4824.5	12	-4828.36	1	7.72204	0.00545507	0.464271	0.78778	0.20407	0.00648	0.00168	0.08318	1	999*	999*
ENSG00000198561	CTNND1	21	-8007.5	20	-8011.36	1	7.71289	0.00548279	0.464271	0.97267	0.02619	0.00111	3e-05	0.01526	1	108.944	108.944
ENSG00000049883	PTCD2	21	-5008.93	20	-5012.77	1	7.68684	0.00556249	0.465844	0.59796	0.39779	0.00255	0.0017	0.13153	1	223.391	223.391
ENSG00000189195	BTBD8	13	-1029.23	12	-1033.06	1	7.65598	0.00565843	NA	-	-	-	-	-	-	-	-	1	Low quality alignment
ENSG00000121281	ADCY7	17	-7218.18	16	-7221.99	1	7.63175	0.00573498	0.467534	0.94665	0.05135	0.00189	0.0001	0.0363	1	999*	999*
ENSG00000163319	MRPS18C	19	-1381.36	18	-1385.17	1	7.63145	0.00573592	0.467534	0.74388	0.23396	0.01685	0.0053	0.08156	1	64.2621	64.2621
ENSG00000184898	RBM43	21	-4476.3	20	-4480.11	1	7.62839	0.00574567	NA	-	-	-	-	-	-	-	-	1	Low quality alignment
ENSG00000138134	STAMBPL1	19	-3900.38	18	-3904.19	1	7.62179	0.00576672	0.467534	0.92371	0.06465	0.01088	0.00076	0.03962	1	999*	999*
ENSG00000101407	TTI1	21	-10656.4	20	-10660.2	1	7.58561	0.00588361	0.471992	0.79666	0.1991	0.0034	0.00085	0.08191	1	55.0756	55.0756
ENSG00000081985	IL12RB2	17	-9777.46	16	-9781.22	1	7.51673	0.00611286	0.485272	0.55287	0.4148	0.01848	0.01386	0.12946	1	11.1763	11.1763
ENSG00000100985	MMP9	17	-6669.77	16	-6673.51	1	7.48991	0.00620458	0.487475	0.81436	0.17419	0.00943	0.00202	0.0606	1	23.7377	23.7377
ENSG00000119004	CYP20A1	21	-4828.64	20	-4832.36	1	7.4447	0.00636235	0.49477	0.80152	0.19439	0.0033	0.0008	0.10416	1	579.662	579.662
ENSG00000137871	ZNF280D	21	-9718.04	20	-9721.73	1	7.37282	0.00662172	0.506123	0.70814	0.29013	0.00123	0.0005	0.09296	1	999*	999*
ENSG00000142552	RCN3	21	-2786.76	20	-2790.44	1	7.36234	0.00666039	0.506123	0.97599	0.01154	0.01233	0.00015	0.02895	1	999*	999*
ENSG00000070961	ATP2B1	19	-7685.38	18	-7689.06	1	7.34965	0.00670757	0.506123	0.99141	0.0075	0.00108	1e-05	0.00365	1	999*	999*
ENSG00000169605	GKN1	15	-2470.57	14	-2474.24	1	7.34936	0.00670867	NA	-	-	-	-	-	-	-	-	4	Low quality alignment
ENSG00000110169	HPX	17	-4522.72	16	-4526.37	1	7.31137	0.00685197	0.507351	0.78628	0.20319	0.00837	0.00216	0.15806	1	34.5118	34.5118
ENSG00000121775	TMEM39B	17	-3455.71	16	-3459.37	1	7.3074	0.00686711	0.507351	0.98562	0.01003	0.00431	4e-05	0.01545	1	104.656	104.656
ENSG00000100311	PDGFB	19	-2190.44	18	-2194.09	1	7.29269	0.00692357	0.507351	0.90721	0.08644	0.00579	0.00055	0.05371	1	999*	999*
ENSG00000082438	COBLL1	21	-12785.1	20	-12788.7	1	7.23497	0.0071497	0.518929	0.63306	0.36341	0.00224	0.00129	0.11749	1	999*	999*
ENSG00000125844	RRBP1	21	-7856.11	20	-7859.72	1	7.21344	0.00723595	0.520238	0.85479	0.13844	0.00582	0.00094	0.04721	1	48.2829	48.2829
ENSG00000167395	ZNF646	19	-11458	18	-11461.6	1	7.16344	0.00744045	0.525595	0.61422	0.34563	0.02569	0.01446	0.08474	1	12.0289	12.0289
ENSG00000107186	MPDZ	21	-20144.3	20	-20147.9	1	7.14906	0.00750032	0.525595	0.80494	0.19278	0.00184	0.00044	0.06362	1	88.6548	88.6548
ENSG00000147592	LACTB2	21	-3211.39	20	-3214.96	1	7.14499	0.00751736	0.525595	0.76301	0.23086	0.00471	0.00142	0.06759	1	999*	999*
ENSG00000117174	ZNHIT6	21	-4716.03	20	-4719.58	1	7.08368	0.0077789	0.538936	0.65332	0.33351	0.00872	0.00445	0.11653	1	999*	999*
ENSG00000002745	WNT16	15	-2733.76	14	-2737.29	1	7.077	0.00780794	NA	-	-	-	-	-	-	-	-	1.5	Due to errors
ENSG00000136522	MRPL47	17	-2655.5	16	-2659.03	1	7.05875	0.0078879	0.541565	0.7135	0.27647	0.00723	0.0028	0.03233	1	999*	999*
ENSG00000130643	CALY	21	-1825.02	20	-1828.52	1	7.0029	0.00813777	0.553732	0.87027	0.12355	0.00541	0.00077	0.02145	1	999*	999*
ENSG00000120526	NUDCD1	21	-4177.27	20	-4180.73	1	6.91806	0.00853294	0.570811	0.89368	0.10197	0.0039	0.00045	0.08333	1	37.315	37.315
ENSG00000177971	IMP3	19	-1411.91	18	-1415.37	1	6.91688	0.00853857	0.570811	0.99281	0	0.00719	0	0.01452	1	117.718	117.718
ENSG00000110090	CPT1A	17	-6661.96	16	-6665.41	1	6.89976	0.00862072	0.571292	0.94941	0.04844	0.00204	0.0001	0.04697	1	93.623	93.623
ENSG00000109452	INPP4B	17	-6808.74	16	-6812.14	1	6.81621	0.00903343	0.591036	0.93542	0.06023	0.00409	0.00026	0.05019	1	999*	999*
ENSG00000157625	TAB3	21	-5316.28	20	-5319.68	1	6.80825	0.00907377	0.591036	0.94235	0.05543	0.00209	0.00012	0.05873	1	114.395	114.395
ENSG00000175054	ATR	19	-16181.9	18	-16185.3	1	6.78793	0.00917762	0.592738	0.89047	0.10134	0.00736	0.00084	0.06199	1	15.597	15.597
ENSG00000148572	NRBF2	19	-3122.04	18	-3125.42	1	6.75067	0.00937125	0.597368	0.83358	0.15974	0.00561	0.00107	0.06927	1	999*	999*
ENSG00000091490	SEL1L3	21	-10690.9	20	-10694.2	1	6.74404	0.00940615	0.597368	0.85569	0.14072	0.00309	0.00051	0.0495	1	630.53	630.53
ENSG00000197860	SGTB	19	-2405.13	18	-2408.49	1	6.70619	0.00960789	0.605138	0.97115	0.02499	0.00377	0.0001	0.02925	1	84.8762	84.8762
ENSG00000166598	HSP90B1	21	-6327.64	20	-6330.97	1	6.67022	0.00980372	0.612411	0.98501	0.0127	0.00226	3e-05	0.00887	1	76.1847	76.1847
ENSG00000132031	MATN3	15	-2950.52	14	-2953.85	1	6.64953	0.0099182	0.614525	0.91168	0.08348	0.00443	0.00041	0.05324	1	999*	999*
ENSG00000163539	CLASP2	19	-9966.44	18	-9969.74	1	6.60512	0.0101686	0.624958	0.96263	0.03597	0.00136	5e-05	0.01681	1	61.1377	61.1377
ENSG00000130175	PRKCSH	19	-4257.03	18	-4260.31	1	6.57577	0.0103377	0.626087	0.92663	0.06482	0.00799	0.00056	0.03972	1	25.1124	25.1124
ENSG00000147874	HAUS6	19	-9025.59	18	-9028.88	1	6.5659	0.0103951	0.626087	0.56548	0.42811	0.00365	0.00276	0.1623	1	999*	999*
ENSG00000108511	HOXB6	17	-1567.1	16	-1570.38	1	6.54936	0.0104922	0.626087	0.98112	0.00413	0.01468	6e-05	0.01994	1	61.0084	61.0084
ENSG00000169247	SH3TC2	19	-11052.9	18	-11056.2	1	6.5454	0.0105155	0.626087	0.85613	0.13216	0.01015	0.00157	0.10593	1	109.507	109.507
ENSG00000160218	TRAPPC10	21	-11724.2	20	-11727.4	1	6.50806	0.0107387	0.631219	0.91866	0.07895	0.0022	0.00019	0.04761	1	999*	999*
ENSG00000168386	FILIP1L	21	-9025.73	20	-9028.97	1	6.49276	0.0108314	0.631219	0.89209	0.10658	0.00119	0.00014	0.05962	1	114.12	114.12
ENSG00000134020	PEBP4	13	-1459.14	12	-1462.38	1	6.48968	0.0108502	0.631219	0.40087	0.5008	0.04372	0.05461	0.02301	1	223.738	223.738
ENSG00000125459	MSTO1	21	-6414.14	20	-6417.38	1	6.47601	0.010934	0.631274	0.82509	0.16489	0.00836	0.00167	0.10456	1	22.6309	22.6309
ENSG00000039523	FAM65A	21	-7519.58	20	-7522.79	1	6.41918	0.0112895	0.644735	0.90639	0.08808	0.00504	0.00049	0.04228	1	36.7436	36.7436
ENSG00000105792	C7orf63	21	-7575.92	20	-7579.13	1	6.41181	0.0113364	0.644735	0.83899	0.15813	0.00243	0.00046	0.06766	1	999*	999*
ENSG00000131373	HACL1	21	-6069.82	20	-6073	1	6.36415	0.0116449	0.649813	0.83455	0.16277	0.00225	0.00044	0.07774	1	999*	999*
ENSG00000010327	STAB1	19	-19595.4	18	-19598.6	1	6.34896	0.011745	0.649813	0.82014	0.17673	0.00258	0.00056	0.07382	1	999*	999*
ENSG00000116898	MRPS15	21	-2911.15	20	-2914.33	1	6.34878	0.0117462	0.649813	0.7733	0.2164	0.00805	0.00225	0.17878	1	999*	999*
ENSG00000177511	ST8SIA3	21	-2638.89	20	-2642.07	1	6.34568	0.0117667	0.649813	0.96499	0.03161	0.00329	0.00011	0.04644	1	117.817	117.817
ENSG00000122952	ZWINT	17	-2835.57	16	-2838.73	1	6.32701	0.0118912	0.651965	0.70663	0.26918	0.01752	0.00667	0.12815	1	27.2184	27.2184
ENSG00000137462	TLR2	19	-9762.48	18	-9765.64	1	6.3105	0.0120025	0.653364	0.7605	0.2349	0.00351	0.00108	0.10793	1	225.98	225.98
ENSG00000197417	SHPK	21	-4398.07	20	-4401.17	1	6.21235	0.0126862	0.679365	0.82103	0.17436	0.00381	0.00081	0.05347	1	152.983	152.983
ENSG00000112031	MTRF1L	17	-3918.28	16	-3921.38	1	6.20731	0.0127224	0.679365	0.87873	0.11467	0.00584	0.00076	0.14186	1	999*	999*
ENSG00000104450	SPAG1	19	-6538.73	18	-6541.83	1	6.20381	0.0127476	0.679365	0.77762	0.21771	0.00365	0.00102	0.11927	1	150.178	150.178
ENSG00000125954	CHURC1-F	9	-2043.19	8	-2046.28	1	6.19338	0.0128229	NA	0.99276	0	0.00724	0	0.02821	1	579.664	579.664
ENSG00000156966	B3GNT7	19	-3889.12	18	-3892.21	1	6.17068	0.0129884	0.686156	0.887	0.06779	0.042	0.00321	0.04797	1	25.3241	25.3241
ENSG00000160207	HSF2BP	15	-2673.92	14	-2677	1	6.16163	0.0130551	0.686156	0.86501	0.12158	0.01176	0.00165	0.06433	1	999*	999*
ENSG00000174282	ZBTB4	19	-4973.47	18	-4976.54	1	6.13906	0.0132227	0.690208	0.89134	0.10383	0.00433	0.0005	0.06262	1	245.684	245.684
ENSG00000027697	IFNGR1	21	-4958.88	20	-4961.91	1	6.0762	0.0137015	0.707891	0.486	0.49112	0.01138	0.0115	0.15454	1	999*	999*
ENSG00000140279	DUOX2	15	-8972.01	14	-8975.04	1	6.07031	0.0137473	0.707891	0.84576	0.13975	0.01243	0.00205	0.05105	1	32.6216	32.6216
ENSG00000058729	RIOK2	21	-5289.47	20	-5292.48	1	6.03293	0.0140414	0.715192	0.78909	0.2062	0.00373	0.00098	0.04031	1	99.6037	99.6037
ENSG00000180871	CXCR2	15	-3067.01	14	-3070.02	1	6.02849	0.0140767	0.715192	0.6068	0.37785	0.00946	0.00589	0.00422	1	999*	999*
ENSG00000151812	SLC35F4	17	-3338.15	16	-3341.15	1	5.99535	0.0143436	0.718928	0.96043	0.03168	0.00765	0.00025	0.03468	1	74.6254	74.6254
ENSG00000146414	SHPRH	19	-13975.6	18	-13978.6	1	5.98478	0.0144298	0.718928	0.87464	0.11832	0.00621	0.00084	0.04635	1	21.6939	21.6939
ENSG00000005844	ITGAL	19	-10374	18	-10377	1	5.97636	0.0144989	0.718928	0.72007	0.26844	0.00837	0.00312	0.07789	1	102.409	102.409
ENSG00000152503	TRIM36	19	-5150.52	18	-5153.51	1	5.96934	0.0145567	0.718928	0.95985	0.03626	0.00374	0.00014	0.03616	1	73.1937	73.1937
ENSG00000080644	CHRNA3	15	-3791.95	14	-3794.93	1	5.96146	0.0146219	0.718928	0.95228	0.03716	0.01017	0.0004	0.01449	1	39.4339	39.4339
ENSG00000174405	LIG4	21	-7783.06	20	-7786.03	1	5.93375	0.0148536	0.725636	0.91239	0.0835	0.00376	0.00034	0.07229	1	53.8003	53.8003
ENSG00000100813	ACIN1	21	-10537.1	20	-10540.1	1	5.92059	0.0149649	0.726415	0.83321	0.1624	0.00367	0.00072	0.06893	1	31.1674	31.1674
ENSG00000157613	CREB3L1	19	-3383.41	18	-3386.35	1	5.88596	0.0152621	0.736089	0.95333	0.0425	0.00399	0.00018	0.03227	1	123.302	123.302
ENSG00000090863	GLG1	21	-8077.62	20	-8080.56	1	5.87501	0.0153573	0.736089	0.99207	0.00684	0.00108	1e-05	0.00386	1	48.1378	48.1378
ENSG00000198740	ZNF652	15	-3385.5	14	-3388.43	1	5.85506	0.0155323	NA	-	-	-	-	-	-	-	-	1	Due to errors
ENSG00000167543	TP53I13	19	-4664.74	18	-4667.66	1	5.8339	0.0157202	0.748774	0.61638	0.37397	0.006	0.00364	0.10225	1	248.613	248.613
ENSG00000175305	CCNE2	17	-3033.27	16	-3036.18	1	5.81506	0.0158895	NA	-	-	-	-	-	-	-	-	7	Seems OK
ENSG00000143751	SDE2	21	-5339.09	20	-5342	1	5.81185	0.0159185	0.75007	0.64634	0.34795	0.00371	0.002	0.10222	1	999*	999*
ENSG00000069974	RAB27A	19	-2074.58	18	-2077.48	1	5.80012	0.0160251	0.75007	0.96921	0.02586	0.0048	0.00013	0.0191	1	999*	999*
ENSG00000158006	PAFAH2	21	-4577.3	20	-4580.2	1	5.79819	0.0160427	0.75007	0.75601	0.23428	0.00742	0.0023	0.0651	1	205.029	205.029
ENSG00000078070	MCCC1	21	-8316.18	20	-8319.07	1	5.78152	0.0161956	0.7526	0.81002	0.1877	0.00185	0.00043	0.07521	1	999*	999*
ENSG00000157388	CACNA1D	17	-12927.2	16	-12930.1	1	5.72297	0.0167443	0.773383	0.97048	0.02804	0.00143	4e-05	0.0203	1	999*	999*
ENSG00000123191	ATP7B	19	-12647.1	18	-12649.9	1	5.69893	0.0169753	0.779332	0.86397	0.13267	0.00292	0.00045	0.05032	1	32.9468	32.9468
ENSG00000180113	TDRD6	15	-14883.5	14	-14886.4	1	5.67569	0.0172016	0.784994	0.77062	0.15103	0.06551	0.01284	0.11594	1	166.056	166.056
ENSG00000141971	MVB12A	19	-2751.26	18	-2754.08	1	5.64508	0.0175045	0.794056	0.95409	0.03771	0.00788	0.00031	0.08441	1	39.446	39.446
ENSG00000083799	CYLD	21	-7174.32	20	-7177.14	1	5.6244	0.0177121	0.798722	0.96761	0.03093	0.00141	5e-05	0.02564	1	93.0605	93.0605
ENSG00000105127	AKAP8	19	-5674.21	18	-5677.01	1	5.5952	0.0180098	0.804921	0.92007	0.07711	0.00261	0.00022	0.08158	1	54.6736	54.6736
ENSG00000165731	RET	19	-10718.5	18	-10721.3	1	5.59025	0.0180607	0.804921	0.90971	0.0856	0.00429	0.0004	0.05953	1	999*	999*
ENSG00000183476	SH2D7	9	-2262.93	8	-2265.71	1	5.57359	0.0182333	NA	-	-	-	-	-	-	-	-	8.5	Low quality alignment
ENSG00000134853	PDGFRA	21	-11308.3	20	-11311.1	1	5.51861	0.0188152	0.826586	0.92297	0.07359	0.00319	0.00025	0.05187	1	26.9123	26.9123
ENSG00000184661	CDCA2	17	-5938.13	16	-5940.88	1	5.50731	0.0189371	0.826586	0.50896	0.42684	0.03492	0.02928	0.17245	1	6.87239	6.87239
ENSG00000096093	EFHC1	19	-6584.42	18	-6587.18	1	5.50627	0.0189485	0.826586	0.8406	0.13734	0.01897	0.0031	0.09954	1	23.6826	23.6826
ENSG00000047230	CTPS2	17	-5109.47	16	-5112.22	1	5.50239	0.0189905	0.826586	0.88963	0.08511	0.02305	0.00221	0.0432	1	6.46224	6.46224
ENSG00000144847	IGSF11	21	-3850.93	20	-3853.67	1	5.49313	0.0190914	0.826586	0.90491	0.07151	0.02186	0.00173	0.06119	1	15.1331	15.1331
ENSG00000168883	USP39	21	-4175.32	20	-4178.06	1	5.48342	0.0191977	0.826586	0.9848	0.01276	0.00241	3e-05	0.00992	1	54.7928	54.7928
ENSG00000151806	GUF1	19	-4979.81	18	-4982.53	1	5.44201	0.019658	0.837603	0.9096	0.08214	0.00757	0.00068	0.05455	1	140.736	140.736
ENSG00000137857	DUOX1	17	-8215.46	16	-8218.18	1	5.44065	0.0196734	0.837603	0.91498	0.08262	0.0022	0.0002	0.04005	1	999*	999*
ENSG00000091106	NLRC4	15	-10343.2	14	-10345.9	1	5.42818	0.0198143	0.838916	0.76377	0.21782	0.01432	0.00408	0.13908	1	11.2181	11.2181
ENSG00000145012	LPP	19	-4291.37	18	-4294.05	1	5.36206	0.0205795	0.866498	0.92254	0.07452	0.00271	0.00022	0.06892	1	999*	999*
ENSG00000115145	STAM2	21	-4944.99	20	-4947.67	1	5.34782	0.0207482	NA	-	-	-	-	-	-	-	-	9	Seems OK
ENSG00000164099	PRSS12	15	-6056.19	14	-6058.86	1	5.34581	0.0207721	0.869802	0.91163	0.08229	0.00557	0.0005	0.0892	1	999*	999*
ENSG00000133800	LYVE1	21	-2494.93	20	-2497.59	1	5.33377	0.0209161	0.871049	0.60092	0.38677	0.00749	0.00482	0.06574	1	397.113	397.113
ENSG00000205517	RGL3	13	-3300	12	-3302.65	1	5.29419	0.0213967	0.886217	0.91751	0.06889	0.01264	0.00095	0.05297	1	87.8515	87.8515
ENSG00000197555	SIPA1L1	19	-12756.9	18	-12759.6	1	5.28453	0.0215156	0.886325	0.97579	0.0232	0.00098	2e-05	0.02795	1	315.033	315.033
ENSG00000158604	TMED4	21	-1842.11	20	-1844.73	1	5.22778	0.0222289	0.900184	0.99465	0	0.00535	0	0.02376	1	999*	999*
ENSG00000155330	C16orf87	21	-1062.09	20	-1064.7	1	5.21813	0.0223525	0.900184	0.75622	0.23018	0.01043	0.00317	0.03974	1	70.7714	70.7714
ENSG00000162714	ZNF496	19	-3243.74	18	-3246.34	1	5.21548	0.0223867	0.900184	0.90627	0.08336	0.00949	0.00087	0.03909	1	33.36	33.36
ENSG00000137200	CMTR1	21	-7983.46	20	-7986.07	1	5.21173	0.022435	0.900184	0.91463	0.08197	0.00312	0.00028	0.03771	1	80.4696	80.4696
ENSG00000171714	ANO5	15	-7584.53	14	-7587.14	1	5.21114	0.0224426	0.900184	0.83169	0.16043	0.00661	0.00127	0.07934	1	999*	999*
ENSG00000156206	C15orf26	15	-3053.38	14	-3055.99	1	5.20988	0.0224589	NA	-	-	-	-	-	-	-	-	3.5	Low quality alignment
ENSG00000153832	FBXO36	17	-1844.21	16	-1846.79	1	5.1607	0.0231036	0.920431	0.86105	0.12984	0.00791	0.00119	0.1143	1	39.2851	39.2851
ENSG00000129810	SGOL1	15	-4212.9	14	-4215.48	1	5.15125	0.0232296	0.920431	0.50544	0.45317	0.02183	0.01957	0.17816	1	480.183	480.183
ENSG00000134532	SOX5	19	-2596.37	18	-2598.94	1	5.14528	0.0233097	0.920431	0.97569	0.01532	0.00885	0.00014	0.03818	1	11.5599	11.5599
ENSG00000003509	NDUFAF7	21	-4768.6	20	-4771.16	1	5.13126	0.0234986	0.923108	0.83359	0.16289	0.00294	0.00058	0.06932	1	63.8329	63.8329
ENSG00000104808	DHDH	21	-4455.4	20	-4457.95	1	5.1068	0.0238322	0.931411	0.80358	0.18495	0.00932	0.00215	0.0808	1	999*	999*
ENSG00000106351	AGFG2	19	-4047.43	18	-4049.95	1	5.0365	0.0248186	0.960284	0.79035	0.20518	0.00355	0.00092	0.06162	1	39.5834	39.5834
ENSG00000163754	GYG1	21	-3391.04	20	-3393.55	1	5.02795	0.0249414	0.960284	0.79438	0.194	0.00934	0.00228	0.04954	1	29.7206	29.7206
ENSG00000204007	GLT6D1	19	-4022.34	18	-4024.85	1	5.0196	0.0250619	0.960284	0.61423	0.3135	0.04785	0.02442	0.12542	1	31.8905	31.8905
ENSG00000153292	GPR110	13	-7956.02	12	-7958.53	1	5.0187	0.025075	0.960284	0.66962	0.32016	0.00692	0.00331	0.1437	1	112.634	112.634
ENSG00000125730	C3	21	-14318.1	20	-14320.6	1	5.00802	0.0252301	0.961395	0.88119	0.11638	0.00214	0.00028	0.05583	1	92.4506	92.4506
ENSG00000002016	RAD52	19	-2689.44	18	-2691.94	1	4.99057	0.0254858	0.966305	0.76533	0.19714	0.02985	0.00769	0.04228	1	8.72686	8.72686
ENSG00000185453	C19orf68	17	-2428.4	16	-2430.88	1	4.97444	0.0257245	0.970527	0.9442	0.0475	0.0079	0.0004	0.03146	1	999*	999*
ENSG00000053747	LAMA3	17	-28748	16	-28750.4	1	4.95121	0.0260724	0.978802	0.7557	0.23783	0.00492	0.00155	0.11875	1	25.5568	25.5568
ENSG00000159239	C2orf81	15	-4229.58	14	-4232.05	1	4.93888	0.026259	0.980981	0.63457	0.34152	0.01554	0.00837	0.08557	1	999*	999*
ENSG00000178177	LCORL	21	-3144.52	20	-3146.97	1	4.90535	0.0267736	0.995326	0.83241	0.1635	0.00342	0.00067	0.02123	1	88.7383	88.7383
ENSG00000081237	PTPRC	13	-8600.2	12	-8602.65	1	4.89515	0.0269323	0.996364	0.74881	0.24009	0.0084	0.00269	0.07827	1	17.7726	17.7726
ENSG00000183621	ZNF438	21	-5013.28	20	-5015.71	1	4.86892	0.0273447	1	0.60254	0.36084	0.0229	0.01372	0.12893	1	18.9636	18.9636
ENSG00000162600	OMA1	21	-4810.46	20	-4812.88	1	4.83819	0.0278362	1	0.80276	0.19194	0.00427	0.00102	0.09043	1	999*	999*
ENSG00000053108	FSTL4	15	-5743.06	14	-5745.46	1	4.79073	0.0286133	1	0.82981	0.16453	0.00472	0.00094	0.07581	1	999*	999*
ENSG00000079112	CDH17	17	-9304.24	16	-9306.63	1	4.78593	0.0286932	1	0.68475	0.30578	0.00655	0.00293	0.07682	1	37.5955	37.5955
ENSG00000120647	CCDC77	17	-3847.17	16	-3849.57	1	4.78411	0.0287235	1	0.78922	0.16446	0.03833	0.00799	0.08528	1	29.0956	29.0956
ENSG00000110756	HPS5	21	-11007.9	20	-11010.3	1	4.77322	0.0289058	1	0.75122	0.21133	0.02923	0.00822	0.08218	1	8.32285	8.32285
ENSG00000126262	FFAR2	15	-2824.55	14	-2826.92	1	4.75566	0.0292021	1	0.8871	0.10167	0.01008	0.00115	0.03717	1	70.5458	70.5458
ENSG00000165480	SKA3	17	-3800.53	16	-3802.9	1	4.74658	0.0293567	1	0.62818	0.34368	0.01819	0.00995	0.18182	1	21.7807	21.7807
ENSG00000183111	ARHGEF37	19	-6564.2	18	-6566.57	1	4.7434	0.029411	1	0.80011	0.18608	0.0112	0.00261	0.10149	1	47.7585	47.7585
ENSG00000177054	ZDHHC13	19	-5373.58	18	-5375.94	1	4.71715	0.0298633	1	0.87811	0.08498	0.03366	0.00326	0.09239	1	8.65396	8.65396
ENSG00000167658	EEF2	19	-7159.16	18	-7161.51	1	4.71581	0.0298864	1	0.99691	0.00138	0.00171	0	0.00197	1	999*	999*
ENSG00000144115	THNSL2	21	-5323.03	20	-5325.38	1	4.70437	0.030086	1	0.78517	0.20195	0.01024	0.00263	0.07004	1	18.7711	18.7711
ENSG00000182329	AC079354	17	-2845.22	16	-2847.55	1	4.65141	0.0310281	1	0.66804	0.27736	0.03859	0.01602	0.24018	1	999*	999*
ENSG00000154889	MPPE1	19	-3841.22	18	-3843.55	1	4.64831	0.0310841	1	0.75143	0.23085	0.01355	0.00416	0.04838	1	22.8708	22.8708
ENSG00000141446	ESCO1	21	-5989.3	20	-5991.61	1	4.61872	0.0316248	1	0.77962	0.21834	0.0016	0.00045	0.07762	1	131.552	131.552
ENSG00000172497	ACOT12	19	-6334.94	18	-6337.24	1	4.59828	0.032004	1	0.84356	0.15144	0.00424	0.00076	0.08264	1	50.9303	50.9303
ENSG00000010256	UQCRC1	21	-4664.76	20	-4667.05	1	4.58867	0.032184	1	0.88901	0.10805	0.00262	0.00032	0.04386	1	218.833	218.833
ENSG00000197056	ZMYM1	15	-7790.33	14	-7792.62	1	4.57267	0.0324858	1	0.67882	0.21368	0.08176	0.02574	0.12318	1	3.49259	3.49259
ENSG00000116731	PRDM2	13	-9557.84	12	-9560.12	1	4.55872	0.0327515	1	0.91408	0.08367	0.00206	0.00019	0.06986	1	196.824	196.824
ENSG00000197753	LHFPL5	19	-1659.92	18	-1662.19	1	4.54349	0.0330441	1	0.99417	0	0.00583	0	0.00843	1	999*	999*
ENSG00000151876	FBXO4	21	-3695.5	20	-3697.77	1	4.52686	0.0333668	1	0.84697	0.14484	0.00699	0.0012	0.05825	1	41.122	41.122
ENSG00000188827	SLX4	21	-14599.4	20	-14601.7	1	4.52452	0.0334125	1	0.54835	0.44729	0.0024	0.00196	0.09998	1	999*	999*
ENSG00000163673	DCLK3	21	-5802.97	20	-5805.23	1	4.52028	0.0334954	1	0.77968	0.21495	0.00421	0.00116	0.07391	1	999*	999*
ENSG00000122970	IFT81	19	-5125.93	18	-5128.18	1	4.48647	0.0341642	1	0.93472	0.0586	0.00629	0.00039	0.03782	1	41.5487	41.5487
ENSG00000172403	SYNPO2	21	-9602.65	20	-9604.88	1	4.46527	0.0345905	1	0.75149	0.22858	0.01528	0.00465	0.10912	1	10.0149	10.0149
ENSG00000134571	MYBPC3	15	-8173.7	14	-8175.93	1	4.44537	0.0349961	1	0.96579	0.03008	0.00401	0.00012	0.03635	1	30.17	30.17
ENSG00000187955	COL14A1	17	-14521.3	16	-14523.5	1	4.4186	0.0355492	1	0.93556	0.06356	0.00083	6e-05	0.05722	1	999*	999*
ENSG00000147256	ARHGAP36	17	-4335.37	16	-4337.58	1	4.41502	0.0356239	1	0.88445	0.10885	0.00597	0.00073	0.10508	1	61.4864	61.4864
ENSG00000197771	MCMBP	21	-5942.17	20	-5944.37	1	4.40877	0.0357547	1	0.93619	0.06068	0.00294	0.00019	0.02739	1	27.4196	27.4196
ENSG00000188039	NWD1	15	-9849.89	14	-9852.06	1	4.33366	0.0373657	1	0.82947	0.16347	0.0059	0.00116	0.10975	1	24.8591	24.8591
ENSG00000089692	LAG3	17	-2707	16	-2709.16	1	4.32041	0.0376578	1	0.54368	0.40157	0.03149	0.02326	0.06557	1	11.1742	11.1742
ENSG00000165406	MARCH8	15	-2405.41	14	-2407.57	1	4.31651	0.0377443	NA	-	-	-	-	-	-	-	-	5	Some due to errors
ENSG00000169857	AVEN	15	-2545.37	14	-2547.53	1	4.31537	0.0377696	1	0.7225	0.26957	0.00577	0.00215	0.10021	1	44.8011	44.8011
ENSG00000122068	FYTTD1	21	-2838.42	20	-2840.57	1	4.30448	0.0380121	1	0.91694	0.07757	0.00506	0.00043	0.06668	1	36.8608	36.8608
ENSG00000164403	SHROOM1	19	-9913.4	18	-9915.55	1	4.29353	0.0382577	1	0.48841	0.49006	0.01075	0.01078	0.12146	1	12.0876	12.0876
ENSG00000169972	PUSL1	17	-2641.87	16	-2644.01	1	4.28184	0.0385217	1	0.8178	0.17179	0.0086	0.00181	0.05363	1	62.6419	62.6419
ENSG00000205835	GMNC	13	-2918.62	12	-2920.75	1	4.27094	0.0387696	NA	-	-	-	-	-	-	-	-	3	Due to errors
ENSG00000171169	NAIF1	19	-2728.66	18	-2730.79	1	4.26085	0.0390005	NA	-	-	-	-	-	-	-	-	4	Seems OK
ENSG00000145075	CCDC39	21	-8184.26	20	-8186.39	1	4.25591	0.0391141	1	0.77369	0.21435	0.00936	0.00259	0.10499	1	23.764	23.764
ENSG00000167671	UBXN6	17	-3484.24	16	-3486.36	1	4.24954	0.039261	1	0.92207	0.05579	0.02088	0.00126	0.05552	1	7.25669	7.25669
ENSG00000108576	SLC6A4	15	-5194.06	14	-5196.19	1	4.24589	0.0393455	1	0.90154	0.09613	0.0021	0.00022	0.03054	1	999*	999*
ENSG00000044090	CUL7	21	-11870.3	20	-11872.4	1	4.23038	0.0397066	1	0.8527	0.14519	0.0018	0.00031	0.05734	1	999*	999*
ENSG00000123684	LPGAT1	19	-3252.3	18	-3254.42	1	4.2273	0.0397787	1	0.87282	0.11577	0.01007	0.00134	0.04878	1	56.6698	56.6698
ENSG00000198003	CCDC151	15	-4593.98	14	-4596.09	1	4.21286	0.0401185	1	0.82545	0.15911	0.01294	0.00249	0.08111	1	324.467	324.467
ENSG00000146192	FGD2	15	-3976.53	14	-3978.62	1	4.19455	0.0405542	1	0.93186	0.06159	0.00614	0.00041	0.04979	1	797.124	797.124
ENSG00000196091	MYBPC1	21	-9383.17	20	-9385.27	1	4.19052	0.0406506	1	0.95572	0.04256	0.00164	7e-05	0.01786	1	38.711	38.711
ENSG00000117481	NSUN4	19	-3074.32	18	-3076.4	1	4.15896	0.0414148	1	0.8587	0.13293	0.00725	0.00112	0.06722	1	112.898	112.898
ENSG00000241399	CD302	19	-2144.68	18	-2146.75	1	4.15489	0.0415145	1	0.90695	0.07823	0.01364	0.00118	0.1928	1	31.6699	31.6699
ENSG00000170312	CDK1	15	-2124	14	-2126.07	1	4.15233	0.0415773	1	0.98621	0.01004	0.00372	4e-05	0.00674	1	17.6617	17.6617
ENSG00000128805	ARHGAP22	17	-4423.79	16	-4425.87	1	4.14948	0.0416472	1	0.90186	0.08719	0.00998	0.00096	0.04025	1	30.2385	30.2385
ENSG00000229474	PATL2	13	-4204.04	12	-4206.11	1	4.14145	0.0418452	NA	-	-	-	-	-	-	-	-	8	Low quality alignment
ENSG00000133863	TEX15	15	-16726.5	14	-16728.5	1	4.12876	0.0421603	1	0.57711	0.38861	0.02049	0.01379	0.23355	1	6.17412	6.17412
ENSG00000185101	ANO9	15	-6116.42	14	-6118.48	1	4.11541	0.0424942	1	0.79765	0.15178	0.04249	0.00808	0.06378	1	6.28346	6.28346
ENSG00000112769	LAMA4	15	-13486.3	14	-13488.3	1	4.10355	0.0427934	NA	-	-	-	-	-	-	-	-	2	Low quality alignment
ENSG00000172361	CCDC11	21	-6155.74	20	-6157.77	1	4.04836	0.0442143	1	0.6837	0.30403	0.00849	0.00378	0.12384	1	999*	999*
ENSG00000101327	PDYN	19	-2454.43	18	-2456.45	1	4.03809	0.0444842	1	0.74392	0.19922	0.04484	0.01201	0.09685	1	64.4423	64.4423
ENSG00000146376	ARHGAP18	21	-5946.08	20	-5948.1	1	4.03219	0.04464	1	0.90097	0.08701	0.01096	0.00106	0.07106	1	18.6383	18.6383
ENSG00000066557	LRRC40	21	-6307.48	20	-6309.49	1	4.02563	0.044814	1	0.82262	0.17377	0.00298	0.00063	0.09679	1	19.7115	19.7115
ENSG00000129460	NGDN	21	-3070.07	20	-3072.08	1	4.02187	0.0449139	1	0.89812	0.09536	0.00589	0.00063	0.04142	1	29.7057	29.7057
ENSG00000028116	VRK2	17	-4358.21	16	-4360.22	1	4.01391	0.0451264	1	0.72331	0.25302	0.01754	0.00613	0.10227	1	10.6352	10.6352
ENSG00000134490	TMEM241	17	-2726.05	16	-2728.05	1	4.01381	0.0451291	1	0.76824	0.22563	0.00474	0.00139	0.14715	1	139.603	139.603
ENSG00000106344	RBM28	21	-6590.04	20	-6592.05	1	4.01076	0.0452109	1	0.77652	0.2127	0.00846	0.00232	0.04752	1	64.4764	64.4764
ENSG00000163728	TTC14	21	-5541.68	20	-5543.68	1	3.99851	0.0455404	1	0.88678	0.1081	0.00457	0.00056	0.05053	1	743.613	743.613
ENSG00000064225	ST3GAL6	21	-3996.04	20	-3998.04	1	3.99608	0.0456061	1	0.64986	0.28139	0.04798	0.02077	0.07122	1	9.42712	9.42712
ENSG00000008277	ADAM22	21	-7934	20	-7936	1	3.9807	0.0460245	1	0.91785	0.08025	0.00175	0.00015	0.04019	1	55.5464	55.5464
ENSG00000122335	SERAC1	21	-5182.62	20	-5184.6	1	3.96657	0.0464123	1	0.80557	0.1403	0.0461	0.00803	0.07245	1	6.95177	6.95177
ENSG00000094804	CDC6	15	-5626.78	14	-5628.75	1	3.9337	0.0473277	1	0.80836	0.18375	0.00643	0.00146	0.08156	1	26.3982	26.3982
ENSG00000084093	REST	21	-6233.08	20	-6235.05	1	3.9255	0.047559	1	0.87719	0.12058	0.00197	0.00027	0.04078	1	43.487	43.487
ENSG00000176399	DMRTA1	17	-5026.05	16	-5028.01	1	3.92541	0.0475615	1	0.59756	0.39148	0.00662	0.00434	0.16797	1	999*	999*
ENSG00000008513	ST3GAL1	21	-3677.07	20	-3679.02	1	3.91112	0.0479677	1	0.9475	0.0425	0.00957	0.00043	0.05485	1	999*	999*
ENSG00000182359	KBTBD3	21	-4338.6	20	-4340.55	1	3.90895	0.0480295	1	0.95925	0.03758	0.00305	0.00012	0.04799	1	23.7201	23.7201
ENSG00000106701	FSD1L	19	-3762.25	18	-3764.21	1	3.90643	0.0481018	1	0.9269	0.06997	0.00291	0.00022	0.04756	1	31.1125	31.1125
ENSG00000131408	NR1H2	21	-3043.18	20	-3045.13	1	3.90233	0.0482191	1	0.89083	0.08676	0.02042	0.00199	0.01551	1	393.924	393.924
ENSG00000072364	AFF4	19	-7813.05	18	-7815	1	3.90106	0.0482557	1	0.93686	0.05499	0.0077	0.00045	0.04926	1	10.1324	10.1324
ENSG00000171121	KCNMB3	17	-2854.7	16	-2856.64	1	3.86799	0.0492155	1	0.8385	0.1428	0.01598	0.00272	0.15671	1	30.1655	30.1655
ENSG00000149090	PAMR1	19	-5712.05	18	-5713.98	1	3.85747	0.0495248	1	0.90714	0.09034	0.00229	0.00023	0.0502	1	33.813	33.813
ENSG00000110723	EXPH5	19	-13816.6	18	-13818.5	1	3.85687	0.0495427	1	0.5701	0.41674	0.0076	0.00556	0.20945	1	33.7796	33.7796
ENSG00000168955	TM4SF20	15	-2145.71	14	-2147.63	1	3.84299	0.0499544	1	0.74851	0.23492	0.01261	0.00396	0.09129	1	10.2987	10.2987

## Sheet: Table_S6
Supplementary table S6
Results of branch-site model tests for positive selection based on the star nosed-mole. Genes with median interval PSS ≤ 10 (likely reflecting false positives due to alignment errors) and alignments with <4 taxa (shaded in grey) were removed from the dataset.
Abbreviations: lnL – log-likelihood; df – degrees of freedom; LRT – likelihood ration test; FDR – false discovery rate; P – proportion of sites; ω – omega/dN/dS; PSS – positively selected sites. * indicates inaccurate ω estimates likely due to no synonymous sites
Ensembl Gene ID	Gene name	No parameters MA	LnL MA	No parameters null MA	LnL null MA	df	LRT	Chi sq P	FDR P	P0	P1	P2a	P2b	ω0	ω1	ω2a	ω2b	Median PSS interval	Comments
ENSG00000143549	TPM3	19	-2106.09	18	-2133.66	1	55.136	1.12493e-13	NA	-	-	-	-	-	-	-	-	1	Due to errors
ENSG00000166046	TCP11L2	21	-5381.86	20	-5398.8	1	33.889	5.8348e-09	NA	-	-	-	-	-	-	-	-	2.5	Due to errors
ENSG00000065609	SNAP91	19	-5673.28	18	-5690.17	1	33.783	6.16282e-09	NA	-	-	-	-	-	-	-	-	2.5	Some due to errors
ENSG00000081479	LRP2	19	-51975.4	18	-51992.1	1	33.323	7.80548e-09	5.86349e-05	0.67	0.321	0.006	0.003	0.066	1	999*	999*
ENSG00000143382	ADAMTSL4	19	-6468.84	18	-6485.01	1	32.335	1.29783e-08	NA	-	-	-	-	-	-	-	-	4	Some due to errors
ENSG00000011021	CLCN6	21	-6912.56	20	-6928.35	1	31.582	1.91181e-08	NA	-	-	-	-	-	-	-	-	2	Some due to errors
ENSG00000112367	FIG4	21	-7411.76	20	-7427.39	1	31.246	2.27311e-08	NA	-	-	-	-	-	-	-	-	2	Some due to errors
ENSG00000133135	RNF128	21	-3656.56	20	-3671.73	1	30.342	3.62287e-08	NA	-	-	-	-	-	-	-	-	4	Some due to errors
ENSG00000147724	FAM135B	21	-15185.6	20	-15200.6	1	30.149	4.00133e-08	NA	-	-	-	-	-	-	-	-	3	Some due to errors
ENSG00000079112	CDH17	19	-11163.3	18	-11177.9	1	29.089	6.91137e-08	NA	-	-	-	-	-	-	-	-	6	Some due to errors
ENSG00000131400	NAPSA	17	-4061.06	16	-4074.33	1	26.534	2.58992e-07	NA	-	-	-	-	-	-	-	-	4	Some due to errors
ENSG00000164975	SNAPC3	21	-4086.16	20	-4098.82	1	25.326	4.84168e-07	NA	-	-	-	-	-	-	-	-	1	Some due to errors
ENSG00000152457	DCLRE1C	21	-6088.42	20	-6101.03	1	25.211	5.1376e-07	NA	-	-	-	-	-	-	-	-	1.5	Some due to errors
ENSG00000108950	FAM20A	21	-4914.81	20	-4926.82	1	24.015	9.56056e-07	NA	-	-	-	-	-	-	-	-	2.5	Some due to errors
ENSG00000162896	PIGR	21	-9095.24	20	-9107.12	1	23.76	1.09135e-06	NA	-	-	-	-	-	-	-	-	3	Low confidence alignment
ENSG00000154864	PIEZO2	15	-13591.7	14	-13603.6	1	23.701	1.12499e-06	0.00406695	0.895	0.091	0.012	0.001	0.032	1	861.212	861.212
ENSG00000134250	NOTCH2	19	-20053.5	18	-20065	1	22.995	1.62418e-06	0.00406695	0.924	0.054	0.021	0.001	0.039	1	547.626	547.626
ENSG00000143093	STRIP1	19	-6721.67	18	-6732.99	1	22.644	1.94983e-06	NA	-	-	-	-	-	-	-	-	1.5	Some due to errors
ENSG00000122692	SMU1	21	-3651.68	20	-3662.97	1	22.569	2.02682e-06	NA	-	-	-	-	-	-	-	-	3	Some due to errors
ENSG00000162174	ASRGL1	19	-3533.21	18	-3544.46	1	22.496	2.1053e-06	NA	-	-	-	-	-	-	-	-	2	Some due to errors
ENSG00000130159	ECSIT	19	-3556.84	18	-3567.95	1	22.217	2.43524e-06	NA	-	-	-	-	-	-	-	-	2	Some due to errors
ENSG00000128604	IRF5	17	-3420.91	16	-3432	1	22.181	2.48158e-06	NA	-	-	-	-	-	-	-	-	2	Low confidence alignment
ENSG00000103707	MTFMT	21	-3330.76	20	-3341.63	1	21.744	3.1149e-06	NA	-	-	-	-	-	-	-	-	3	Some due to errors
ENSG00000122299	ZC3H7A	21	-9765.56	20	-9776.33	1	21.539	3.46712e-06	0.00651125	0.928	0.06	0.01	0.001	0.062	1	84.921	84.921
ENSG00000164199	GPR98	21	-59284.8	20	-59295.3	1	20.969	4.66807e-06	0.00701327	0.821	0.175	0.003	0.001	0.092	1	31.048	31.048
ENSG00000136521	NDUFB5	19	-1841.76	18	-1852.01	1	20.496	5.97523e-06	NA	-	-	-	-	-	-	-	-	1.5	Due to errors
ENSG00000139263	LRIG3	21	-11036.1	20	-11046.4	1	20.414	6.23695e-06	0.00780871	0.878	0.091	0.029	0.003	0.044	1	104.571	104.571
ENSG00000154642	C21orf91	19	-2691.2	18	-2701.28	1	20.149	7.16348e-06	NA	-	-	-	-	-	-	-	-	1	Some due to errors
ENSG00000188316	ENO4	21	-5881.78	20	-5891.53	1	19.493	1.00986e-05	0.00873868	0.821	0.143	0.031	0.005	0.114	1	999*	999*
ENSG00000166825	ANPEP	19	-10389.2	18	-10398.8	1	19.345	1.09129e-05	0.00873868	0.749	0.223	0.022	0.006	0.058	1	999*	999*
ENSG00000130723	PRRC2B	17	-10107	16	-10116.7	1	19.344	1.0919e-05	NA	-	-	-	-	-	-	-	-	4.5	Due to errors
ENSG00000118193	KIF14	19	-17476.1	18	-17485.7	1	19.193	1.1817e-05	0.00873868	0.76	0.229	0.009	0.003	0.13	1	87.329	87.329
ENSG00000027001	MIPEP	19	-6657.15	18	-6666.72	1	19.134	1.21831e-05	NA	-	-	-	-	-	-	-	-	2	Due to errors
ENSG00000140836	ZFHX3	19	-15494.9	18	-15504.5	1	19.109	1.23474e-05	0.00873868	0.967	0.03	0.002	0	0.021	1	999*	999*
ENSG00000116830	TTF2	21	-11808.4	20	-11817.9	1	19.041	1.27963e-05	0.00873868	0.661	0.294	0.031	0.014	0.122	1	43.2	43.2
ENSG00000135596	MICAL1	15	-8925.19	14	-8934.36	1	18.335	1.85246e-05	0.0109	0.777	0.194	0.023	0.006	0.079	1	32.068	32.068
ENSG00000139618	BRCA2	21	-30582.2	20	-30591.4	1	18.301	1.88633e-05	0.0109	0.549	0.426	0.014	0.011	0.15	1	11.399	11.399
ENSG00000147419	CCDC25	17	-1447.9	16	-1457.04	1	18.279	1.90817e-05	NA	-	-	-	-	-	-	-	-	1	Low confidence alignment
ENSG00000132781	MUTYH	17	-3683.23	16	-3692.37	1	18.269	1.918e-05	NA	-	-	-	-	-	-	-	-	2	Due to errors
ENSG00000065600	TMEM206	17	-2936.89	16	-2945.86	1	17.945	2.27353e-05	NA	-	-	-	-	-	-	-	-	1	Due to errors
ENSG00000168488	ATXN2L	21	-6963.78	20	-6972.44	1	17.322	3.15499e-05	0.0169288	0.954	0.044	0.003	0	0.023	1	999*	999*
ENSG00000162643	WDR63	21	-6552.32	20	-6560.69	1	16.747	4.27168e-05	0.0212663	0.74	0.244	0.012	0.004	0.071	1	999*	999*
ENSG00000135679	MDM2	21	-4955.43	20	-4963.75	1	16.635	4.52956e-05	0.0212663	0.853	0.132	0.014	0.002	0.057	1	57.187	57.187
ENSG00000180347	CCDC129	21	-10002.7	20	-10010.9	1	16.503	4.85685e-05	0.0214616	0.382	0.581	0.014	0.022	0.185	1	131.923	131.923
ENSG00000077935	SMC1B	21	-12381.8	20	-12389.6	1	15.664	7.56361e-05	0.0315528	0.806	0.186	0.006	0.001	0.064	1	235.124	235.124
ENSG00000158526	TSR2	17	-1874.75	16	-1882.48	1	15.467	8.39528e-05	0.0315528	0.671	0.31	0.013	0.006	0.072	1	901.853	901.853
ENSG00000174373	RALGAPA1	19	-13974.9	18	-13982.6	1	15.433	8.5502e-05	NA	-	-	-	-	-	-	-	-	3	Some due to errors
ENSG00000129317	PUS7L	21	-7551.77	20	-7559.48	1	15.412	8.6451e-05	0.0315528	0.749	0.232	0.015	0.005	0.105	1	999*	999*
ENSG00000134755	DSC2	21	-10669.2	20	-10676.9	1	15.374	8.82063e-05	0.0315528	0.725	0.252	0.017	0.006	0.105	1	17.273	17.273
ENSG00000166224	SGPL1	21	-5830.59	20	-5838.1	1	15.022	0.000106243	0.0362772	0.863	0.126	0.01	0.001	0.044	1	45.638	45.638
ENSG00000042980	ADAM28	21	-7475.5	20	-7482.91	1	14.831	0.000117598	NA	-	-	-	-	-	-	-	-	1	Some due to errors
ENSG00000107438	PDLIM1	21	-2603.31	20	-2610.62	1	14.619	0.000131566	0.0410406	0.934	0.043	0.022	0.001	0.055	1	120.982	120.982
ENSG00000108784	NAGLU	19	-7546.76	18	-7554	1	14.487	0.000141167	0.0410406	0.849	0.139	0.01	0.002	0.078	1	39.03	39.03
ENSG00000133808	MICALCL	19	-2962.95	18	-2970.17	1	14.444	0.000144395	0.0410406	0.678	0.279	0.03	0.013	0.125	1	28.71	28.71
ENSG00000170448	NFXL1	21	-6886.85	20	-6894.06	1	14.41	0.000146999	0.0410406	0.89	0.1	0.009	0.001	0.041	1	999*	999*
ENSG00000137462	TLR2	19	-9926.33	18	-9933.53	1	14.404	0.00014751	0.0410406	0.645	0.329	0.017	0.009	0.092	1	22.696	22.696
ENSG00000138792	ENPEP	21	-10756.3	20	-10763.4	1	14.214	0.000163161	0.042701	0.725	0.242	0.025	0.008	0.057	1	26.326	26.326
ENSG00000181323	SPEM1	11	-2045.8	10	-2052.9	1	14.195	0.000164847	0.042701	0.672	0.267	0.044	0.018	0.115	1	14.712	14.712
ENSG00000131446	MGAT1	13	-3055.88	12	-3062.91	1	14.068	0.000176354	0.043289	0.96	0.04	0	0	0.017	1	1	1
ENSG00000101079	NDRG3	19	-3040.78	18	-3047.8	1	14.043	0.000178642	0.043289	0.919	0.075	0.005	0	0.05	1	615.548	615.548
ENSG00000171714	ANO5	21	-8369.58	20	-8376.55	1	13.942	0.000188497	NA	-	-	-	-	-	-	-	-	4	Some due to errors
ENSG00000039650	PNKP	19	-4108.91	18	-4115.87	1	13.924	0.000190309	0.044528	0.899	0.073	0.025	0.002	0.075	1	856.079	856.079
ENSG00000151838	CCDC175	21	-12368	20	-12374.9	1	13.851	0.000197942	0.044528	0.391	0.551	0.024	0.034	0.137	1	10.908	10.908
ENSG00000093010	COMT	19	-2825.82	18	-2832.71	1	13.784	0.000205051	0.044528	0.855	0.131	0.012	0.002	0.075	1	999*	999*
ENSG00000186190	BPIFB3	17	-4825.63	16	-4832.49	1	13.714	0.000212914	0.044528	0.837	0.14	0.019	0.003	0.094	1	26.088	26.088
ENSG00000142920	ADC	19	-3412.58	18	-3419.44	1	13.709	0.000213393	0.044528	0.753	0.231	0.012	0.004	0.085	1	76.48	76.48
ENSG00000169247	SH3TC2	21	-13030.9	20	-13037.7	1	13.481	0.000240944	0.0489178	0.86	0.131	0.008	0.001	0.088	1	669.689	669.689
ENSG00000168505	GBX2	13	-1332.58	12	-1339.22	1	13.277	0.00026867	0.0525046	0.993	0	0.007	0	0.015	1	109.401	109.401
ENSG00000162511	LAPTM5	19	-2670.65	18	-2677.27	1	13.25	0.000272588	0.0525046	0.896	0.067	0.034	0.003	0.089	1	38.006	38.006
ENSG00000153406	NMRAL1	19	-3504.43	18	-3510.94	1	13.022	0.000307793	NA	-	-	-	-	-	-	-	-	8	Seems ok
ENSG00000005844	ITGAL	21	-11405	20	-11411.5	1	12.994	0.000312466	0.0583169	0.677	0.297	0.018	0.008	0.068	1	10.507	10.507
ENSG00000140521	POLG	21	-8339.89	20	-8346.36	1	12.945	0.00032082	0.0583169	0.919	0.074	0.007	0.001	0.049	1	999*	999*
ENSG00000015520	NPC1L1	15	-12729.1	14	-12735.6	1	12.924	0.000324439	NA	-	-	-	-	-	-	-	-	7	Low confidence alignment
ENSG00000144843	ADPRH	21	-3158.74	20	-3165.2	1	12.914	0.000326053	0.0583169	0.837	0.14	0.02	0.003	0.063	1	760.79	760.79
ENSG00000137392	CLPS	19	-1284.58	18	-1291.01	1	12.85	0.000337517	NA	-	-	-	-	-	-	-	-	10	Low confidence alignment
ENSG00000169432	SCN9A	19	-16745.8	18	-16752.2	1	12.753	0.000355513	0.0612924	0.897	0.1	0.002	0	0.039	1	51.282	51.282
ENSG00000130775	THEMIS2	19	-5127.51	18	-5133.88	1	12.734	0.000359008	0.0612924	0.72	0.255	0.018	0.006	0.1	1	18.698	18.698
ENSG00000166068	SPRED1	21	-2479.82	20	-2486.07	1	12.496	0.000407795	0.0657096	0.886	0.105	0.008	0.001	0.033	1	999*	999*
ENSG00000102890	ELMO3	19	-6299.73	18	-6305.98	1	12.491	0.000408817	0.0657096	0.876	0.098	0.023	0.003	0.027	1	12.564	12.564
ENSG00000038002	AGA	21	-4003.41	20	-4009.65	1	12.49	0.000409236	NA	-	-	-	-	-	-	-	-	2	Due to errors
ENSG00000163472	TMEM79	19	-3321.54	18	-3327.78	1	12.48	0.000411292	0.0657096	0.859	0.122	0.017	0.002	0.075	1	50.455	50.455
ENSG00000105825	TFPI2	21	-2070.68	20	-2076.9	1	12.44	0.000420246	0.0657096	0.692	0.292	0.011	0.005	0.086	1	787.693	787.693
ENSG00000082438	COBLL1	21	-12102.2	20	-12108.5	1	12.403	0.000428615	0.0657096	0.702	0.289	0.006	0.003	0.139	1	27.579	27.579
ENSG00000157693	C9orf91	21	-3495.24	20	-3501.39	1	12.285	0.000456692	0.0681885	0.883	0.095	0.02	0.002	0.052	1	999*	999*
ENSG00000154380	ENAH	19	-2274.06	18	-2280.17	1	12.224	0.000471732	0.0681885	0.934	0.045	0.02	0.001	0.038	1	60.636	60.636
ENSG00000179119	SPTY2D1	19	-6047.26	18	-6053.38	1	12.223	0.000472018	0.0681885	0.775	0.185	0.032	0.008	0.163	1	10.55	10.55
ENSG00000167702	KIFC2	19	-4888.68	18	-4894.76	1	12.159	0.000488456	NA	-	-	-	-	-	-	-	-	2	Some due to errors
ENSG00000089248	ERP29	21	-2336.27	20	-2342.34	1	12.133	0.000495295	0.0702011	0.822	0.128	0.043	0.007	0.025	1	23.977	23.977
ENSG00000187783	TMEM72	21	-3207.58	20	-3213.62	1	12.079	0.000509991	0.0709454	0.779	0.202	0.016	0.004	0.081	1	999*	999*
ENSG00000173702	MUC13	21	-4009.77	20	-4015.79	1	12.04	0.000520687	0.0711164	0.497	0.43	0.039	0.034	0.156	1	30.205	30.205
ENSG00000106538	RARRES2	17	-1623.51	16	-1629.52	1	12.026	0.000524656	NA	-	-	-	-	-	-	-	-	1	Due to errors
ENSG00000034239	EFCAB1	21	-2146.12	20	-2152.11	1	11.99	0.000534788	0.0717379	0.898	0.102	0	0	0.048	1	1	1
ENSG00000066855	MTFR1	19	-2593.11	18	-2599.06	1	11.894	0.000563134	0.0727735	0.755	0.208	0.029	0.008	0.106	1	16.544	16.544
ENSG00000173988	LRRC63	17	-4652.95	16	-4658.89	1	11.878	0.000567954	0.0727735	0.373	0.483	0.063	0.081	0.078	1	999*	999*
ENSG00000125901	MRPS26	17	-2031.23	16	-2037.17	1	11.866	0.00057157	0.0727735	0.88	0.088	0.029	0.003	0.089	1	999*	999*
ENSG00000145832	SLC25A48	19	-2592.03	18	-2597.93	1	11.801	0.000592016	0.0741205	0.817	0.153	0.026	0.005	0.072	1	19.395	19.395
ENSG00000204923	FBXO48	19	-2047.25	18	-2053.1	1	11.7	0.000624989	NA	-	-	-	-	-	-	-	-	5	Low confidence alignment
ENSG00000118600	TMEM5	19	-4880.98	18	-4886.72	1	11.479	0.000703724	NA	-	-	-	-	-	-	-	-	2	Due to errors
ENSG00000241973	PI4KA	19	-16483.8	18	-16489.5	1	11.468	0.000708061	0.0860048	0.973	0.025	0.002	0	0.013	1	713.7	713.7
ENSG00000099998	GGT5	17	-4463.34	16	-4469.06	1	11.443	0.000717707	0.0860048	0.76	0.207	0.025	0.007	0.065	1	16.488	16.488
ENSG00000130529	TRPM4	19	-4937.41	18	-4943.13	1	11.434	0.000721287	0.0860048	0.899	0.092	0.008	0.001	0.061	1	87.83	87.83
ENSG00000113569	NUP155	19	-11040.5	18	-11046.2	1	11.376	0.000744106	0.0873392	0.946	0.052	0.002	0	0.025	1	44.504	44.504
ENSG00000159363	ATP13A2	19	-10279.1	18	-10284.8	1	11.334	0.000760849	NA	-	-	-	-	-	-	-	-	1	Some due to errors
ENSG00000064787	BCAS1	19	-5447.95	18	-5453.62	1	11.329	0.000762902	NA	-	-	-	-	-	-	-	-	8	Some due to errors
ENSG00000198246	SLC29A3	19	-5217.63	18	-5223.23	1	11.204	0.000816118	0.0943181	0.852	0.133	0.013	0.002	0.087	1	999*	999*
ENSG00000168411	RFWD3	19	-7182.13	18	-7187.71	1	11.145	0.000842643	0.0959081	0.708	0.281	0.008	0.003	0.086	1	30.403	30.403
ENSG00000158516	CPA2	15	-4125.12	14	-4130.63	1	11.021	0.000901088	0.101029	0.85	0.131	0.017	0.003	0.237	1	130.512	130.512
ENSG00000151208	DLG5	19	-14072	18	-14077.5	1	10.911	0.000956073	0.104392	0.95	0.035	0.015	0.001	0.037	1	6.217	6.217
ENSG00000170266	GLB1	21	-7240.78	20	-7246.23	1	10.905	0.000958875	0.104392	0.756	0.225	0.015	0.004	0.057	1	408.742	408.742
ENSG00000162814	SPATA17	21	-4569.63	20	-4575.06	1	10.877	0.00097345	0.104465	0.757	0.222	0.016	0.005	0.113	1	65.034	65.034
ENSG00000105357	MYH14	11	-11450	10	-11455.4	1	10.79	0.00102066	0.105005	0.951	0.032	0.017	0.001	0.026	1	999*	999*
ENSG00000185811	IKZF1	17	-4254.26	16	-4259.65	1	10.781	0.00102552	0.105005	0.906	0.091	0.003	0	0.038	1	999*	999*
ENSG00000162460	TMEM82	19	-3465.58	18	-3470.96	1	10.774	0.00102926	0.105005	0.809	0.162	0.024	0.005	0.089	1	18.372	18.372
ENSG00000126787	DLGAP5	21	-7028.91	20	-7034.29	1	10.749	0.00104313	0.105005	0.628	0.352	0.013	0.007	0.151	1	656.806	656.806
ENSG00000091831	ESR1	21	-5011.37	20	-5016.72	1	10.71	0.00106553	0.105005	0.903	0.088	0.009	0.001	0.058	1	22.402	22.402
ENSG00000122971	ACADS	17	-3422.57	16	-3427.92	1	10.703	0.00106942	0.105005	0.909	0.082	0.009	0.001	0.04	1	999*	999*
ENSG00000006747	SCIN	19	-6474.54	18	-6479.88	1	10.691	0.00107633	0.105005	0.847	0.142	0.01	0.002	0.065	1	45.302	45.302
ENSG00000105559	PLEKHA4	21	-7610.38	20	-7615.7	1	10.64	0.00110677	0.105247	0.873	0.116	0.01	0.001	0.099	1	54.288	54.288
ENSG00000173421	CCDC36	21	-6486.64	20	-6491.96	1	10.64	0.00110684	0.105247	0.531	0.452	0.009	0.008	0.191	1	999*	999*
ENSG00000170379	FAM115C	19	-9875.47	18	-9880.77	1	10.597	0.00113266	0.106357	0.711	0.267	0.016	0.006	0.08	1	19.419	19.419
ENSG00000010278	CD9	21	-2363	20	-2368.28	1	10.567	0.00115155	NA	-	-	-	-	-	-	-	-	2	Seems ok
ENSG00000064042	LIMCH1	21	-9033.92	20	-9039.19	1	10.534	0.00117195	NA	-	-	-	-	-	-	-	-	1.5	Some due to errors
ENSG00000146828	SLC12A9	19	-6956.18	18	-6961.44	1	10.513	0.00118508	0.108846	0.943	0.055	0.002	0	0.02	1	999*	999*
ENSG00000140265	ZSCAN29	21	-6534.28	20	-6539.54	1	10.509	0.00118815	0.108846	0.774	0.22	0.005	0.001	0.099	1	72.649	72.649
ENSG00000039068	CDH1	21	-9535.02	20	-9540.24	1	10.453	0.00122457	0.110146	0.766	0.213	0.017	0.005	0.05	1	14.496	14.496
ENSG00000185477	GPRIN3	15	-8386.58	14	-8391.8	1	10.442	0.00123167	0.110146	0.6	0.369	0.019	0.012	0.131	1	25.858	25.858
ENSG00000115109	EPB41L5	21	-7934.26	20	-7939.45	1	10.373	0.00127883	0.113018	0.752	0.242	0.004	0.001	0.058	1	64.721	64.721
ENSG00000118785	SPP1	19	-3518.07	18	-3523.24	1	10.345	0.00129839	NA	-	-	-	-	-	-	-	-	8	Some due to errors
ENSG00000079435	LIPE	19	-4861.5	18	-4866.67	1	10.337	0.00130398	0.113183	0.765	0.219	0.012	0.004	0.094	1	999*	999*
ENSG00000150455	TIRAP	19	-2226.87	18	-2232.04	1	10.328	0.00131059	NA	-	-	-	-	-	-	-	-	9	Seems ok
ENSG00000048342	CC2D2A	19	-15291.3	18	-15296.5	1	10.327	0.00131082	0.113183	0.886	0.101	0.012	0.001	0.069	1	245.529	245.529
ENSG00000162598	C1orf87	21	-4471.96	20	-4477.12	1	10.318	0.00131745	NA	-	-	-	-	-	-	-	-	6.5	Seems ok
ENSG00000164654	MIOS	21	-6512.92	20	-6518.07	1	10.289	0.00133792	0.11421	0.98	0.017	0.002	0	0.011	1	999*	999*
ENSG00000130300	PLVAP	19	-4998.22	18	-5003.35	1	10.265	0.00135607	NA	-	-	-	-	-	-	-	-	7	Seems ok
ENSG00000161905	ALOX15	9	-3186.33	8	-3191.45	1	10.241	0.00137344	NA	0.816	0.146	0.032	0.006	0.04	1	17.69	17.69
ENSG00000177084	POLE	17	-14255.5	16	-14260.6	1	10.177	0.00142171	0.12	0.948	0.046	0.005	0	0.035	1	210.036	210.036
ENSG00000198198	SZT2	19	-17553.7	18	-17558.8	1	10.143	0.00144833	0.120448	0.909	0.085	0.005	0.001	0.04	1	21.6	21.6
ENSG00000204347	BTBD17	13	-2321.4	12	-2326.47	1	10.13	0.00145911	0.120448	0.972	0.018	0.011	0	0.027	1	44.78	44.78
ENSG00000172543	CTSW	19	-3275.83	18	-3280.87	1	10.074	0.00150352	0.122765	0.709	0.236	0.042	0.014	0.071	1	13.729	13.729
ENSG00000111077	TENC1	17	-8826.29	16	-8831.3	1	10.015	0.00155251	0.124347	0.927	0.063	0.009	0.001	0.047	1	999*	999*
ENSG00000142661	MYOM3	19	-11171.5	18	-11176.5	1	10.004	0.0015624	0.124347	0.867	0.103	0.027	0.003	0.072	1	6.324	6.324
ENSG00000086717	PPEF1	21	-6316.46	20	-6321.46	1	9.992	0.00157254	0.124347	0.747	0.242	0.009	0.003	0.106	1	20.485	20.485
ENSG00000110723	EXPH5	21	-15292.6	20	-15297.6	1	9.961	0.00159917	0.124654	0.512	0.47	0.009	0.008	0.182	1	26.961	26.961
ENSG00000091622	PITPNM3	19	-7373.59	18	-7378.56	1	9.949	0.00160965	0.124654	0.935	0.061	0.004	0	0.03	1	337.123	337.123
ENSG00000198576	ARC	9	-2157.23	8	-2162.2	1	9.94	0.00161716	NA	0.93	0.017	0.052	0.001	0.028	1	591.622	591.622
ENSG00000119912	IDE	19	-7659.12	18	-7664.08	1	9.93	0.00162622	0.124654	0.953	0.045	0.003	0	0.03	1	179.985	179.985
ENSG00000170425	ADORA2B	19	-2786.6	18	-2791.52	1	9.842	0.00170578	0.129433	0.83	0.157	0.011	0.002	0.068	1	58.206	58.206
ENSG00000176463	SLCO3A1	21	-4655.01	20	-4659.92	1	9.818	0.00172773	0.129787	0.963	0.028	0.009	0	0.037	1	65.159	65.159
ENSG00000196511	TPK1	21	-2957.49	20	-2962.38	1	9.772	0.00177143	NA	-	-	-	-	-	-	-	-	2	Some due to errors
ENSG00000197561	ELANE	17	-2774.06	16	-2778.95	1	9.768	0.00177547	0.132052	0.802	0.149	0.041	0.008	0.06	1	33.365	33.365
ENSG00000205403	CFI	21	-5713.78	20	-5718.65	1	9.74	0.00180317	0.132798	0.646	0.33	0.016	0.008	0.069	1	999*	999*
ENSG00000124721	DNAH8	19	-35520.3	18	-35525.2	1	9.704	0.00183873	0.133298	0.925	0.073	0.002	0	0.03	1	19.001	19.001
ENSG00000160218	TRAPPC10	17	-11497.7	16	-11502.5	1	9.685	0.00185778	NA	-	-	-	-	-	-	-	-	5	Some due to errors
ENSG00000042832	TG	17	-18810.3	16	-18815.2	1	9.675	0.00186786	0.133298	0.736	0.249	0.012	0.004	0.1	1	999*	999*
ENSG00000135506	OS9	19	-4960.36	18	-4965.2	1	9.674	0.00186906	0.133298	0.866	0.115	0.017	0.002	0.053	1	999*	999*
ENSG00000121691	CAT	19	-5621.11	18	-5625.94	1	9.662	0.00188094	0.133298	0.851	0.125	0.02	0.003	0.041	1	24.735	24.735
ENSG00000168118	RAB4A	19	-1738.44	18	-1743.25	1	9.625	0.0019192	NA	-	-	-	-	-	-	-	-	3	Some due to errors
ENSG00000113600	C9	21	-4401.57	20	-4406.38	1	9.608	0.00193776	0.136042	0.594	0.326	0.051	0.028	0.087	1	8.643	8.643
ENSG00000082068	WDR70	17	-3917.68	16	-3922.45	1	9.543	0.00200745	0.139629	0.94	0.053	0.006	0	0.022	1	47.996	47.996
ENSG00000147676	MAL2	21	-1648.33	20	-1653.1	1	9.54	0.00201028	NA	-	-	-	-	-	-	-	-	2	Some due to errors
ENSG00000163576	EFHB	21	-6760.96	20	-6765.7	1	9.478	0.00207898	0.143215	0.667	0.309	0.016	0.007	0.115	1	175.914	175.914
ENSG00000111254	AKAP3	19	-6627.75	18	-6632.48	1	9.463	0.00209713	0.143215	0.758	0.231	0.009	0.003	0.093	1	999*	999*
ENSG00000175189	INHBC	21	-4433.21	20	-4437.93	1	9.446	0.00211623	0.143218	0.779	0.203	0.015	0.004	0.113	1	145.669	145.669
ENSG00000087299	L2HGDH	21	-4754.32	20	-4759.01	1	9.398	0.00217209	0.144357	0.808	0.181	0.009	0.002	0.06	1	489.95	489.95
ENSG00000100722	ZC3H14	21	-5954.74	20	-5959.44	1	9.385	0.00218755	0.144357	0.877	0.118	0.004	0.001	0.071	1	999*	999*
ENSG00000115267	IFIH1	19	-10654.7	18	-10659.4	1	9.382	0.00219071	0.144357	0.72	0.26	0.014	0.005	0.055	1	28.288	28.288
ENSG00000080839	RBL1	21	-8123.9	20	-8128.57	1	9.34	0.00224184	0.146441	0.918	0.079	0.003	0	0.07	1	999*	999*
ENSG00000138356	AOX1	15	-14788.5	14	-14793.1	1	9.33	0.00225472	NA	-	-	-	-	-	-	-	-	6	Some due to errors
ENSG00000021776	AQR	21	-11019.4	20	-11024.1	1	9.324	0.0022616	0.146458	0.969	0.027	0.003	0	0.02	1	505.873	505.873
ENSG00000132952	USPL1	21	-14019.8	20	-14024.5	1	9.294	0.00229907	0.147611	0.565	0.412	0.013	0.01	0.153	1	8.605	8.605
ENSG00000134775	FHOD3	19	-6967.13	18	-6971.76	1	9.259	0.00234302	0.149159	0.914	0.082	0.004	0	0.04	1	502.03	502.03
ENSG00000135406	PRPH	17	-3281.89	16	-3286.5	1	9.23	0.00238127	0.15032	0.985	0.012	0.003	0	0.025	1	89.233	89.233
ENSG00000183035	CYLC1	21	-3779.14	20	-3783.69	1	9.089	0.00257138	NA	-	-	-	-	-	-	-	-	8.5	Some due to errors
ENSG00000164946	FREM1	19	-22740.8	18	-22745.3	1	9.04	0.00264202	0.165389	0.745	0.25	0.003	0.001	0.109	1	454.246	454.246
ENSG00000168032	ENTPD3	21	-6387.25	20	-6391.76	1	9.014	0.00267966	NA	-	-	-	-	-	-	-	-	4	Seems ok
ENSG00000101577	LPIN2	21	-8640.41	20	-8644.9	1	8.982	0.0027267	0.168359	0.926	0.068	0.005	0	0.046	1	41.698	41.698
ENSG00000182898	TCHHL1	17	-9681.28	16	-9685.76	1	8.968	0.00274817	0.168359	0.186	0.791	0.004	0.019	0.177	1	412.047	412.047
ENSG00000131773	KHDRBS3	21	-3503.39	20	-3507.87	1	8.962	0.00275667	0.168359	0.935	0.057	0.008	0	0.045	1	147.902	147.902
ENSG00000161955	TNFSF13	9	-1392.61	8	-1397.07	1	8.921	0.00281863	NA	0.872	0.098	0.027	0.003	0.145	1	999*	999*
ENSG00000164171	ITGA2	21	-14083.9	20	-14088.3	1	8.91	0.00283662	0.171845	0.843	0.14	0.014	0.002	0.079	1	9.661	9.661
ENSG00000122188	LAX1	19	-4361.35	18	-4365.79	1	8.884	0.00287645	0.172863	0.326	0.554	0.044	0.075	0.166	1	6.63	6.63
ENSG00000103995	CEP152	21	-14742.9	20	-14747.4	1	8.852	0.00292808	0.174568	0.699	0.289	0.008	0.003	0.111	1	524.81	524.81
ENSG00000177483	RBM44	19	-11186	18	-11190.5	1	8.825	0.00297051	0.175706	0.665	0.296	0.027	0.012	0.232	1	141.917	141.917
ENSG00000164904	ALDH7A1	21	-4093.9	20	-4098.3	1	8.796	0.00301853	0.176679	0.981	0.015	0.004	0	0.044	1	135.384	135.384
ENSG00000167094	TTC16	17	-5505.65	16	-5510.04	1	8.787	0.00303403	0.176679	0.688	0.292	0.014	0.006	0.095	1	999*	999*
ENSG00000161040	FBXL13	21	-5343.5	20	-5347.88	1	8.756	0.00308658	NA	-	-	-	-	-	-	-	-	4	Due to errors
ENSG00000122121	XPNPEP2	21	-7983.53	20	-7987.89	1	8.736	0.00312053	0.180082	0.752	0.235	0.01	0.003	0.096	1	23.897	23.897
ENSG00000135423	GLS2	21	-4801.26	20	-4805.61	1	8.702	0.00317922	0.180082	0.944	0.052	0.004	0	0.038	1	26.594	26.594
ENSG00000051180	RAD51	19	-2173.03	18	-2177.37	1	8.686	0.00320705	0.180082	0.992	0.005	0.004	0	0.011	1	115.442	115.442
ENSG00000123146	CD97	15	-4848.16	14	-4852.51	1	8.684	0.00321016	0.180082	0.727	0.252	0.016	0.006	0.073	1	17.059	17.059
ENSG00000166548	TK2	19	-2345.73	18	-2350.07	1	8.68	0.00321731	0.180082	0.807	0.17	0.019	0.004	0.1	1	95.595	95.595
ENSG00000116138	DNAJC16	21	-8142.98	20	-8147.31	1	8.669	0.0032363	0.180082	0.928	0.065	0.007	0	0.109	1	131.365	131.365
ENSG00000120526	NUDCD1	21	-4531.91	20	-4536.21	1	8.611	0.0033415		-	-	-	-	-	-	-	-	2	Due to errors
ENSG00000127311	HELB	21	-9585.06	20	-9589.36	1	8.592	0.00337667	0.186511	0.638	0.308	0.036	0.017	0.104	1	5.096	5.096
ENSG00000205639	MFSD2B	17	-4268.98	16	-4273.26	1	8.562	0.00343213	NA	-	-	-	-	-	-	-	-	10	Low confidence alignment
ENSG00000124003	MOGAT1	19	-3826.31	18	-3830.59	1	8.555	0.0034456	0.188929	0.738	0.187	0.06	0.015	0.103	1	8.235	8.235
ENSG00000137135	ARHGEF39	19	-2684.96	18	-2689.23	1	8.532	0.00349035	0.189996	0.88	0.103	0.016	0.002	0.077	1	37.561	37.561
ENSG00000187244	BCAM	17	-5344.15	16	-5348.4	1	8.505	0.00354248	0.190873	0.831	0.149	0.017	0.003	0.091	1	19.798	19.798
ENSG00000173991	TCAP	19	-1810.76	18	-1815	1	8.497	0.00355727	0.190873	0.805	0.156	0.032	0.006	0.055	1	20.778	20.778
ENSG00000091106	NLRC4	17	-10411.1	16	-10415.4	1	8.465	0.00361999	0.191949	0.756	0.233	0.009	0.003	0.129	1	73.951	73.951
ENSG00000118513	MYB	21	-6173.75	20	-6177.98	1	8.461	0.00362843	0.191949	0.849	0.133	0.015	0.002	0.064	1	10.109	10.109
ENSG00000108786	HSD17B1	17	-3330.6	16	-3334.82	1	8.445	0.00366021	0.192276	0.814	0.146	0.034	0.006	0.075	1	18.013	18.013
ENSG00000116016	EPAS1	19	-7158.57	18	-7162.79	1	8.426	0.00369976	0.193004	0.871	0.123	0.005	0.001	0.047	1	50.668	50.668
ENSG00000141013	GAS8	19	-4579.11	18	-4583.32	1	8.415	0.00372229	NA	-	-	-	-	-	-	-	-	2	Due to errors
ENSG00000122033	MTIF3	21	-4381.54	20	-4385.74	1	8.394	0.0037655	NA	-	-	-	-	-	-	-	-	9	Seems ok
ENSG00000132530	XAF1	19	-3374.42	18	-3378.62	1	8.39	0.0037737	0.19453	0.446	0.533	0.009	0.011	0.231	1	65.275	65.275
ENSG00000175267	VWA3A	21	-12284.6	20	-12288.8	1	8.386	0.00378082	0.19453	0.693	0.293	0.01	0.004	0.122	1	75.571	75.571
ENSG00000168778	TCTN2	21	-6620.59	20	-6624.78	1	8.368	0.00381932	0.195175	0.741	0.233	0.02	0.006	0.151	1	541.674	541.674
ENSG00000011260	UTP18	19	-4837.13	18	-4841.3	1	8.346	0.00386561	0.195874	0.861	0.133	0.005	0.001	0.073	1	193.527	193.527
ENSG00000248712	CCDC153	17	-2078.55	16	-2082.72	1	8.337	0.00388515	0.195874	0.685	0.191	0.097	0.027	0.223	1	7.204	7.204
ENSG00000161180	CCDC116	19	-3216.3	18	-3220.42	1	8.24	0.00409739	0.205197	0.791	0.182	0.022	0.005	0.165	1	30.281	30.281
ENSG00000086288	NME8	19	-6585.68	18	-6589.79	1	8.213	0.00415961	0.205544	0.539	0.436	0.014	0.012	0.096	1	34.346	34.346
ENSG00000117090	SLAMF1	21	-3850.41	20	-3854.52	1	8.209	0.00416902	0.205544	0.512	0.435	0.028	0.024	0.107	1	76.761	76.761
ENSG00000149476	DAK	21	-6726.75	20	-6730.84	1	8.194	0.00420395	0.205544	0.836	0.158	0.005	0.001	0.064	1	545.585	545.585
ENSG00000100578	KIAA0586	21	-12171.2	20	-12175.2	1	8.188	0.00421775	0.205544	0.753	0.235	0.009	0.003	0.122	1	20.036	20.036
ENSG00000249961	CCDC79	19	-3378.76	18	-3382.84	1	8.17	0.0042587	0.205544	0.604	0.376	0.012	0.008	0.151	1	83.176	83.176
ENSG00000140525	FANCI	19	-10197.1	18	-10201.2	1	8.166	0.0042685	0.205544	0.807	0.183	0.008	0.002	0.092	1	482.784	482.784
ENSG00000092295	TGM1	21	-4637.85	20	-4641.92	1	8.146	0.0043157	0.206494	0.919	0.078	0.003	0	0.034	1	999*	999*
ENSG00000094841	UPRT	21	-2759.41	20	-2763.48	1	8.128	0.00435793	0.207195	0.792	0.204	0.003	0.001	0.024	1	182.321	182.321
ENSG00000104883	PEX11G	19	-2376.41	18	-2380.46	1	8.101	0.00442481	NA	-	-	-	-	-	-	-	-	4	Some due to errors
ENSG00000105427	CNFN	17	-936.43	16	-940.48	1	8.098	0.0044322	NA	-	-	-	-	-	-	-	-	4	Due to errors
ENSG00000139908	TSSK4	21	-2619.93	20	-2623.97	1	8.079	0.00447908	0.210799	0.849	0.124	0.023	0.003	0.057	1	16.71	16.71
ENSG00000239704	CDRT4	17	-1642.86	16	-1646.9	1	8.074	0.00448987	0.210799	0.543	0.361	0.058	0.038	0.127	1	11.158	11.158
ENSG00000088882	CPXM1	19	-6064.85	18	-6068.87	1	8.038	0.0045809	0.213014	0.869	0.126	0.004	0.001	0.032	1	18.481	18.481
ENSG00000115850	LCT	21	-20742.9	20	-20746.9	1	8.033	0.00459396	0.213014	0.801	0.191	0.007	0.002	0.076	1	10.888	10.888
ENSG00000130309	COLGALT1	19	-4407.31	18	-4411.32	1	8.022	0.00462212	0.213014	0.972	0.024	0.004	0	0.017	1	999*	999*
ENSG00000144820	GPR128	21	-6225.23	20	-6229.23	1	8.008	0.00465765	0.213343	0.487	0.473	0.02	0.02	0.069	1	13.038	13.038
ENSG00000169490	TM2D2	21	-1834.73	20	-1838.73	1	7.987	0.00471149	NA	-	-	-	-	-	-	-	-	8	Seems ok
ENSG00000138182	KIF20B	19	-15670.2	18	-15674.2	1	7.962	0.00477665	0.217468	0.767	0.229	0.003	0.001	0.131	1	209.346	209.346
ENSG00000185619	PCGF3	15	-1650.86	14	-1654.82	1	7.908	0.00492294	0.221129	0.944	0.013	0.042	0.001	0.007	1	921.223	921.223
ENSG00000103494	RPGRIP1L	19	-10496.6	18	-10500.5	1	7.907	0.0049238	0.221129	0.848	0.147	0.005	0.001	0.07	1	612.295	612.295
ENSG00000136040	PLXNC1	21	-12273.5	20	-12277.5	1	7.889	0.00497395	0.221129	0.821	0.145	0.029	0.005	0.043	1	4.764	4.764
ENSG00000249581	CLRN2	21	-1865.24	20	-1869.19	1	7.889	0.00497481	0.221129	0.918	0.057	0.023	0.001	0.039	1	431.796	431.796
ENSG00000198625	MDM4	21	-4846.32	20	-4850.26	1	7.874	0.00501495	0.221602	0.829	0.168	0.002	0	0.095	1	212.348	212.348
ENSG00000079277	MKNK1	19	-2723.12	18	-2727.05	1	7.863	0.00504644	NA	-	-	-	-	-	-	-	-	1	Due to errors
ENSG00000164078	MST1R	17	-13501.4	16	-13505.3	1	7.838	0.00511691	0.223472	0.713	0.272	0.011	0.004	0.082	1	16.349	16.349
ENSG00000128965	CHAC1	21	-1894.81	20	-1898.72	1	7.833	0.00513033	0.223472	0.948	0.04	0.012	0.001	0.033	1	23.578	23.578
ENSG00000077498	TYR	21	-6574.11	20	-6578.02	1	7.825	0.00515378	0.223472	0.852	0.133	0.013	0.002	0.086	1	73.261	73.261
ENSG00000079459	FDFT1	21	-4282.04	20	-4285.95	1	7.819	0.00517091	NA	-	-	-	-	-	-	-	-	1	Some due to errors
ENSG00000147647	DPYS	21	-5567.79	20	-5571.69	1	7.815	0.00518017	0.223472	0.875	0.113	0.011	0.001	0.057	1	110.728	110.728
ENSG00000168453	HR	19	-7640.24	18	-7644.14	1	7.806	0.00520602	0.223472	0.757	0.238	0.004	0.001	0.11	1	81.704	81.704
ENSG00000177455	CD19	19	-3438.58	18	-3442.45	1	7.751	0.00536773	NA	-	-	-	-	-	-	-	-	5	Low confidence alignment
ENSG00000185359	HGS	19	-5661.08	18	-5664.96	1	7.745	0.00538539	NA	-	-	-	-	-	-	-	-	3	Low confidence alignment
ENSG00000169919	GUSB	21	-6299.47	20	-6303.33	1	7.725	0.00544685	0.230574	0.848	0.14	0.011	0.002	0.063	1	62.766	62.766
ENSG00000115226	FNDC4	19	-1717.44	18	-1721.31	1	7.723	0.00545107	0.230574	0.923	0.063	0.013	0.001	0.039	1	999*	999*
ENSG00000134588	USP26	19	-11394.6	18	-11398.5	1	7.719	0.00546351	0.230574	0.349	0.584	0.025	0.042	0.147	1	5.817	5.817
ENSG00000168487	BMP1	19	-6910.18	18	-6914.03	1	7.699	0.00552576	0.230696	0.967	0.03	0.003	0	0.013	1	999*	999*
ENSG00000138468	SENP7	21	-7882.57	20	-7886.42	1	7.694	0.00554173	0.230696	0.713	0.281	0.004	0.002	0.092	1	999*	999*
ENSG00000166349	RAG1	19	-11453.8	18	-11457.6	1	7.683	0.00557406	0.230696	0.9	0.094	0.005	0.001	0.059	1	999*	999*
ENSG00000198056	PRIM1	19	-2756.91	18	-2760.75	1	7.678	0.00558917	NA	-	-	-	-	-	-	-	-	1.5	Due to errors
ENSG00000127463	EMC1	21	-8988.63	20	-8992.46	1	7.667	0.00562449	0.230696	0.936	0.052	0.011	0.001	0.04	1	7.102	7.102
ENSG00000166866	MYO1A	21	-8140.6	20	-8144.43	1	7.661	0.00564182	0.230696	0.824	0.157	0.016	0.003	0.05	1	6.446	6.446
ENSG00000148942	SLC5A12	19	-5427.15	18	-5430.98	1	7.658	0.0056507	0.230696	0.852	0.143	0.004	0.001	0.033	1	272.508	272.508
ENSG00000163001	CCDC104	21	-2808.07	20	-2811.89	1	7.647	0.00568592	0.230879	0.778	0.21	0.009	0.003	0.06	1	88.416	88.416
ENSG00000204262	COL5A2	21	-6994.04	20	-6997.85	1	7.611	0.00580174	0.234316	0.879	0.098	0.02	0.002	0.022	1	23.21	23.21
ENSG00000143409	FAM63A	17	-4533.94	16	-4537.71	1	7.543	0.00602285	0.241945	0.811	0.133	0.048	0.008	0.056	1	711.314	711.314
ENSG00000087253	LPCAT2	21	-6379.41	20	-6383.17	1	7.509	0.00614019	0.243339	0.867	0.124	0.008	0.001	0.062	1	554.651	554.651
ENSG00000187003	ACTL7A	19	-4546.45	18	-4550.2	1	7.506	0.00615042	0.243339	0.841	0.152	0.005	0.001	0.041	1	999*	999*
ENSG00000172717	FAM71D	19	-3677.63	18	-3681.38	1	7.505	0.00615223	NA	-	-	-	-	-	-	-	-	6.5	Low confidence alignment
ENSG00000034713	GABARAPL	21	-870.01	20	-873.76	1	7.504	0.00615475	0.243339	0.958	0.032	0.009	0	0.062	1	144.539	144.539
ENSG00000112685	EXOC2	21	-9609.09	20	-9612.83	1	7.478	0.00624702	0.245694	0.948	0.048	0.004	0	0.047	1	163.462	163.462
ENSG00000008226	DLEC1	21	-11381.4	20	-11385.1	1	7.448	0.00634999	0.248443	0.797	0.194	0.007	0.002	0.117	1	20.206	20.206
ENSG00000162623	TYW3	21	-2666.01	20	-2669.73	1	7.428	0.00642277	NA	-	-	-	-	-	-	-	-	3	Some due to errors
ENSG00000160396	HIPK4	21	-3728.49	20	-3732.2	1	7.426	0.00642787	0.250187	0.948	0.047	0.005	0	0.042	1	999*	999*
ENSG00000075651	PLD1	21	-10086.3	20	-10090	1	7.375	0.00661483	0.256138	0.851	0.146	0.003	0.001	0.058	1	999*	999*
ENSG00000132855	ANGPTL3	21	-5097.86	20	-5101.54	1	7.355	0.00668663	0.25759	0.769	0.211	0.016	0.004	0.125	1	12.006	12.006
ENSG00000111641	NOP2	19	-7534.14	18	-7537.8	1	7.33	0.00678033	0.259867	0.756	0.23	0.011	0.003	0.049	1	13.01	13.01
ENSG00000101347	SAMHD1	21	-7068.95	20	-7072.6	1	7.31	0.00685555	0.261416	0.677	0.296	0.019	0.008	0.065	1	15.094	15.094
ENSG00000164485	IL22RA2	21	-2739.73	20	-2743.36	1	7.265	0.00703059	NA	-	-	-	-	-	-	-	-	7	Seems ok
ENSG00000168350	DEGS2	19	-2515.12	18	-2518.73	1	7.219	0.00721426	0.273704	0.924	0.072	0.003	0	0.04	1	270.374	270.374
ENSG00000100968	NFATC4	17	-6374.62	16	-6378.22	1	7.192	0.00732265	0.276421	0.946	0.05	0.004	0	0.047	1	67.471	67.471
ENSG00000006611	USH1C	21	-4740.61	20	-4744.16	1	7.1	0.00770982	0.289581	0.93	0.062	0.007	0	0.06	1	131.994	131.994
ENSG00000103415	HMOX2	19	-3243.35	18	-3246.88	1	7.074	0.00781982	0.291012	0.823	0.153	0.021	0.004	0.063	1	11.808	11.808
ENSG00000166924	NYAP1	19	-5124.01	18	-5127.55	1	7.073	0.00782541	0.291012	0.931	0.066	0.003	0	0.044	1	58.647	58.647
ENSG00000183955	SETD8	17	-2233.64	16	-2237.17	1	7.059	0.00788486	0.291512	0.906	0.089	0.005	0.001	0.033	1	999*	999*
ENSG00000144857	BOC	21	-7992.37	20	-7995.89	1	7.048	0.00793392	0.291512	0.947	0.047	0.006	0	0.042	1	46.961	46.961
ENSG00000172244	C5orf34	17	-4608.14	16	-4611.66	1	7.037	0.00798629	0.291512	0.735	0.256	0.007	0.002	0.152	1	397.691	397.691
ENSG00000180998	GPR137C	21	-2652.41	20	-2655.93	1	7.034	0.00799827	0.291512	0.869	0.121	0.009	0.001	0.147	1	47.349	47.349
ENSG00000181192	DHTKD1	19	-5931.13	18	-5934.63	1	7.014	0.00808971	0.291512	0.913	0.085	0.002	0	0.041	1	999*	999*
ENSG00000166816	LDHD	17	-4709.96	16	-4713.46	1	7.012	0.00809549	0.291512	0.859	0.135	0.005	0.001	0.049	1	48.731	48.731
ENSG00000174151	CYB561D1	21	-2194.6	20	-2198.1	1	7.009	0.00811049	0.291512	0.882	0.096	0.02	0.002	0.08	1	51.927	51.927
ENSG00000139044	B4GALNT3	19	-8536.88	18	-8540.36	1	6.971	0.00828559	0.296387	0.838	0.151	0.009	0.002	0.069	1	106.099	106.099
ENSG00000177558	FAM187B	17	-4489.11	16	-4492.57	1	6.923	0.00851031	0.300629	0.707	0.28	0.01	0.004	0.117	1	999*	999*
ENSG00000089041	P2RX7	17	-6201.6	16	-6205.06	1	6.915	0.00854666	0.300629	0.732	0.236	0.024	0.008	0.08	1	6.397	6.397
ENSG00000188340	OR6N2	13	-2812.63	12	-2816.08	1	6.91	0.00857276	0.300629	0.881	0.094	0.022	0.002	0.035	1	998.982	998.982
ENSG00000074755	ZZEF1	21	-26272.7	20	-26276.2	1	6.908	0.00858296	0.300629	0.898	0.099	0.002	0	0.063	1	161.591	161.591
ENSG00000133863	TEX15	19	-17836.8	18	-17840.3	1	6.903	0.00860426	0.300629	0.531	0.462	0.004	0.004	0.193	1	512.902	512.902
ENSG00000196465	MYL6B	19	-1779.85	18	-1783.28	1	6.859	0.00882107	0.306777	0.917	0.071	0.011	0.001	0.061	1	94.23	94.23
ENSG00000103043	VAC14	19	-4088.41	18	-4091.83	1	6.839	0.00891722	0.308692	0.972	0.023	0.005	0	0.032	1	535.046	535.046
ENSG00000186806	VSIG10L	17	-6210.21	16	-6213.61	1	6.809	0.00906769	0.311538	0.742	0.246	0.009	0.003	0.11	1	999*	999*
ENSG00000153774	CFDP1	19	-2537.15	18	-2540.56	1	6.805	0.00908931	0.311538	0.828	0.16	0.01	0.002	0.038	1	31.109	31.109
ENSG00000108651	UTP6	21	-6159.73	20	-6163.13	1	6.798	0.00912386	0.311538	0.847	0.149	0.004	0.001	0.056	1	366.607	366.607
ENSG00000198723	C19orf45	15	-3460.06	14	-3463.45	1	6.781	0.00921197	0.313124	0.7	0.264	0.027	0.01	0.163	1	62.601	62.601
ENSG00000168329	CX3CR1	19	-4091.24	18	-4094.62	1	6.761	0.00931652	0.315251	0.764	0.219	0.013	0.004	0.066	1	114.717	114.717
ENSG00000103423	DNAJA3	19	-4834.67	18	-4838.04	1	6.746	0.00939553	NA	-	-	-	-	-	-	-	-	2	Due to errors
ENSG00000188015	S100A3	15	-976.54	14	-979.9	1	6.723	0.00951865	0.320646	0.87	0.084	0.042	0.004	0.084	1	933.774	933.774
ENSG00000134516	DOCK2	17	-12369.2	16	-12372.6	1	6.71	0.0095867	0.321498	0.948	0.046	0.006	0	0.029	1	7.822	7.822
ENSG00000181013	C17orf47	19	-5180.11	18	-5183.42	1	6.623	0.0100678	0.336132	0.419	0.563	0.008	0.01	0.185	1	44.731	44.731
ENSG00000104907	TRMT1	19	-6297.9	18	-6301.21	1	6.61	0.0101401	0.337045	0.91	0.08	0.009	0.001	0.06	1	8.544	8.544
ENSG00000164403	SHROOM1	19	-10461.4	18	-10464.7	1	6.555	0.0104562	0.346021	0.582	0.395	0.014	0.009	0.203	1	10.12	10.12
ENSG00000170890	PLA2G1B	19	-1871.04	18	-1874.3	1	6.519	0.0106744	0.351692	0.719	0.221	0.046	0.014	0.075	1	24.073	24.073
ENSG00000103994	ZNF106	21	-15081.3	20	-15084.5	1	6.512	0.0107122	NA	-	-	-	-	-	-	-	-	2	Some due to errors
ENSG00000165533	TTC8	19	-4075.12	18	-4078.38	1	6.509	0.0107332	0.352085	0.917	0.073	0.01	0.001	0.053	1	27.29	27.29
ENSG00000163608	C3orf17	19	-3296.13	18	-3299.37	1	6.492	0.0108378	0.352643	0.585	0.385	0.018	0.012	0.149	1	55.909	55.909
ENSG00000168060	NAALADL1	19	-7917.03	18	-7920.27	1	6.491	0.0108441	0.352643	0.778	0.208	0.01	0.003	0.053	1	11.707	11.707
ENSG00000143653	SCCPDH	21	-4611.95	20	-4615.19	1	6.476	0.0109319	0.353966	0.804	0.187	0.007	0.002	0.087	1	999*	999*
ENSG00000102763	VWA8	21	-17920.2	20	-17923.4	1	6.443	0.0111362	0.359033	0.908	0.089	0.003	0	0.067	1	29.901	29.901
ENSG00000109991	P2RX3	19	-3282.85	18	-3286.07	1	6.434	0.0111964	0.359435	0.947	0.041	0.011	0	0.024	1	999*	999*
ENSG00000148600	CDHR1	19	-9372.06	18	-9375.26	1	6.407	0.0113689	0.363419	0.872	0.125	0.003	0	0.085	1	928.547	928.547
ENSG00000136243	NUPL2	21	-4780.9	20	-4784.09	1	6.389	0.0114804	0.363613	0.605	0.379	0.01	0.006	0.126	1	39.468	39.468
ENSG00000186952	TMEM232	19	-4327.46	18	-4330.66	1	6.385	0.0115065	0.363613	0.611	0.373	0.01	0.006	0.187	1	416.601	416.601
ENSG00000107819	SFXN3	19	-3085.61	18	-3088.8	1	6.383	0.0115202	0.363613	0.902	0.093	0.004	0	0.071	1	195.456	195.456
ENSG00000167972	ABCA3	21	-17776.7	20	-17779.8	1	6.362	0.0116577	NA	-	-	-	-	-	-	-	-	2	Some due to errors
ENSG00000044446	PHKA2	21	-10481.1	20	-10484.2	1	6.343	0.0117865	0.369392	0.94	0.057	0.003	0	0.035	1	446.53	446.53
ENSG00000110427	KIAA1549	21	-9344.67	20	-9347.84	1	6.34	0.0118017	0.369392	0.897	0.097	0.005	0.001	0.049	1	41.716	41.716
ENSG00000137161	CNPY3	17	-1801.05	16	-1804.21	1	6.323	0.0119203	NA	-	-	-	-	-	-	-	-	3	Seems ok
ENSG00000141434	MEP1B	21	-6799.66	20	-6802.8	1	6.277	0.0122338	0.381328	0.72	0.252	0.021	0.007	0.082	1	9.102	9.102
ENSG00000162368	CMPK1	21	-1558.71	20	-1561.84	1	6.267	0.0122992	NA	-	-	-	-	-	-	-	-	1.5	Due to errors
ENSG00000159231	CBR3	19	-3330.5	18	-3333.63	1	6.265	0.0123123	0.381582	0.861	0.117	0.019	0.003	0.054	1	999*	999*
ENSG00000131724	IL13RA1	21	-3574.62	20	-3577.75	1	6.264	0.0123218	NA	-	-	-	-	-	-	-	-	8	Seems ok
ENSG00000137845	ADAM10	21	-5765.45	20	-5768.58	1	6.261	0.0123435	0.381582	0.922	0.075	0.003	0	0.028	1	23.821	23.821
ENSG00000196549	MME	21	-7806.28	20	-7809.4	1	6.247	0.0124428	0.382694	0.826	0.166	0.007	0.001	0.062	1	26.229	26.229
ENSG00000073754	CD5L	13	-3569.16	12	-3572.28	1	6.237	0.012508	0.382694	0.438	0.478	0.04	0.044	0.041	1	30.08	30.08
ENSG00000104267	CA2	19	-3362.59	18	-3365.7	1	6.234	0.0125323	0.382694	0.835	0.152	0.011	0.002	0.121	1	18.433	18.433
ENSG00000166143	PPP1R14D	21	-1442.15	20	-1445.27	1	6.228	0.0125718	NA	-	-	-	-	-	-	-	-	5	Low confidence alignment
ENSG00000144649	FAM198A	17	-5453.18	16	-5456.28	1	6.212	0.0126916	0.38599	0.679	0.312	0.006	0.003	0.073	1	999*	999*
ENSG00000082701	GSK3B	21	-2451.8	20	-2454.89	1	6.188	0.0128633	NA	-	-	-	-	-	-	-	-	5	Seems ok
ENSG00000196843	ARID5A	17	-4686.18	16	-4689.26	1	6.157	0.0130882	0.393858	0.872	0.124	0.003	0	0.086	1	999*	999*
ENSG00000165810	BTNL9	19	-5815.54	18	-5818.62	1	6.156	0.0130961	0.393858	0.712	0.276	0.009	0.004	0.082	1	588.439	588.439
ENSG00000198542	ITGBL1	21	-4696.52	20	-4699.6	1	6.155	0.0131076	0.393858	0.874	0.112	0.012	0.002	0.034	1	31.171	31.171
ENSG00000115942	ORC2	19	-5006.38	18	-5009.45	1	6.143	0.0131913	0.394793	0.807	0.187	0.005	0.001	0.105	1	48.973	48.973
ENSG00000135521	LTV1	21	-3907.48	20	-3910.55	1	6.132	0.0132757	0.395742	0.876	0.119	0.004	0.001	0.06	1	652.771	652.771
ENSG00000123572	NRK	19	-6328.39	18	-6331.44	1	6.114	0.0134103	0.398174	0.736	0.259	0.004	0.001	0.075	1	999*	999*
ENSG00000081320	STK17B	21	-3907.15	20	-3910.19	1	6.079	0.0136771	0.404496	0.911	0.068	0.019	0.001	0.047	1	12.866	12.866
ENSG00000198851	CD3E	21	-2173.41	20	-2176.42	1	6.026	0.0140945	0.415008	0.656	0.321	0.015	0.007	0.125	1	108.746	108.746
ENSG00000257335	MGAM	19	-8766.09	18	-8769.1	1	6.02	0.014143	0.415008	0.717	0.242	0.03	0.01	0.057	1	4.485	4.485
ENSG00000121577	POPDC2	21	-4018.82	20	-4021.82	1	6.01	0.0142278	0.415873	0.775	0.22	0.004	0.001	0.116	1	63.066	63.066
ENSG00000121152	NCAPH	21	-7182.06	20	-7185.05	1	5.987	0.0144141	0.419684	0.789	0.206	0.004	0.001	0.1	1	697.532	697.532
ENSG00000099942	CRKL	17	-2199.98	16	-2202.97	1	5.976	0.014506	NA	-	-	-	-	-	-	-	-	8	Seems ok
ENSG00000072682	P4HA2	21	-4811.69	20	-4814.67	1	5.972	0.0145346	0.420137	0.904	0.089	0.006	0.001	0.027	1	999*	999*
ENSG00000136111	TBC1D4	21	-9006.56	20	-9009.54	1	5.967	0.0145731	0.420137	0.934	0.062	0.004	0	0.04	1	344.565	344.565
ENSG00000128815	WDFY4	19	-14680.8	18	-14683.8	1	5.954	0.0146839	0.420137	0.837	0.156	0.006	0.001	0.092	1	23.897	23.897
ENSG00000182179	UBA7	21	-11589.6	20	-11592.6	1	5.952	0.0147006	0.420137	0.692	0.302	0.004	0.002	0.092	1	60.38	60.38
ENSG00000114098	ARMC8	21	-4480.09	20	-4483.07	1	5.946	0.0147494	0.420137	0.994	0.003	0.003	0	0.009	1	28.8	28.8
ENSG00000178974	FBXO34	15	-6137.69	14	-6140.66	1	5.944	0.0147652	0.420137	0.797	0.194	0.008	0.002	0.111	1	25.957	25.957
ENSG00000118246	FASTKD2	21	-8966.2	20	-8969.16	1	5.933	0.0148599	0.421235	0.647	0.33	0.015	0.008	0.141	1	8.142	8.142
ENSG00000141446	ESCO1	21	-5745.06	20	-5748.01	1	5.903	0.0151115	0.426757	0.792	0.204	0.003	0.001	0.063	1	57.152	57.152
ENSG00000162139	NEU3	21	-5202.25	20	-5205.19	1	5.891	0.0152174	0.427798	0.667	0.303	0.021	0.009	0.074	1	8.454	8.454
ENSG00000070019	GUCY2C	21	-11197.1	20	-11200	1	5.881	0.0153074	0.427798	0.796	0.196	0.006	0.001	0.041	1	999*	999*
ENSG00000198715	C1orf85	19	-4373.54	18	-4376.48	1	5.879	0.0153192	0.427798	0.794	0.195	0.009	0.002	0.112	1	999*	999*
ENSG00000106991	ENG	17	-6258.15	16	-6261.08	1	5.871	0.0153934	0.428279	0.715	0.267	0.014	0.005	0.095	1	999*	999*
ENSG00000085760	MTIF2	19	-7045.23	18	-7048.15	1	5.854	0.015541	0.430789	0.763	0.229	0.006	0.002	0.081	1	138.661	138.661
ENSG00000197894	ADH5	15	-2798.66	14	-2801.58	1	5.846	0.0156151	NA	-	-	-	-	-	-	-	-	2	Some due to errors
ENSG00000188306	LRRIQ4	19	-7715.05	18	-7717.97	1	5.835	0.0157147	0.433063	0.617	0.36	0.015	0.008	0.104	1	999*	999*
ENSG00000152954	NRSN1	21	-2296.09	20	-2299	1	5.82	0.0158433	0.433063	0.906	0.084	0.009	0.001	0.065	1	999*	999*
ENSG00000167065	DUSP18	15	-1465.75	14	-1468.66	1	5.819	0.0158525	0.433063	0.929	0.063	0.007	0	0.038	1	999*	999*
ENSG00000110944	IL23A	21	-1870.72	20	-1873.62	1	5.819	0.0158536	0.433063	0.724	0.247	0.021	0.007	0.041	1	999*	999*
ENSG00000076242	MLH1	21	-6739.29	20	-6742.19	1	5.795	0.0160707	0.437402	0.89	0.105	0.004	0.001	0.039	1	17.011	17.011
ENSG00000155438	NIFK	19	-2835.01	18	-2837.91	1	5.785	0.016162	0.437402	0.798	0.181	0.017	0.004	0.138	1	30.239	30.239
ENSG00000119688	ABCD4	21	-5633.05	20	-5635.94	1	5.782	0.0161871	0.437402	0.913	0.076	0.01	0.001	0.062	1	14.862	14.862
ENSG00000106366	SERPINE1	19	-4372.12	18	-4375	1	5.764	0.0163609	0.440514	0.825	0.145	0.025	0.004	0.058	1	11.693	11.693
ENSG00000136193	SCRN1	19	-3439.66	18	-3442.53	1	5.748	0.0165049	0.442803	0.937	0.054	0.008	0	0.08	1	194.023	194.023
ENSG00000164251	F2RL1	17	-3437.05	16	-3439.91	1	5.718	0.0167926	0.448918	0.846	0.129	0.022	0.003	0.066	1	10.323	10.323
ENSG00000112159	MDN1	19	-35831	18	-35833.8	1	5.71	0.0168641	0.449196	0.842	0.154	0.003	0.001	0.079	1	11.56	11.56
ENSG00000144118	RALB	21	-1871.57	20	-1874.42	1	5.703	0.0169366	0.449196	0.974	0.019	0.007	0	0.018	1	999*	999*
ENSG00000130731	C16orf13	17	-1667.19	16	-1670.04	1	5.699	0.016979	NA	-	-	-	-	-	-	-	-	10	Seems ok
ENSG00000120265	PCMT1	21	-1938.77	20	-1941.62	1	5.698	0.0169842	0.449196	0.943	0.045	0.011	0.001	0.027	1	999*	999*
ENSG00000203972	GLYATL3	19	-2282.94	18	-2285.78	1	5.686	0.0171019	0.449196	0.918	0.072	0.009	0.001	0.085	1	23.798	23.798
ENSG00000175899	A2M	19	-15639.7	18	-15642.6	1	5.686	0.0171019	0.449196	0.663	0.332	0.003	0.001	0.093	1	999*	999*
ENSG00000138772	ANXA3	21	-3372.99	20	-3375.83	1	5.67	0.017254	0.451609	0.832	0.163	0.005	0.001	0.064	1	367.791	367.791
ENSG00000111602	TIMELESS	21	-7641.95	20	-7644.78	1	5.656	0.0173918	0.45346	0.863	0.128	0.008	0.001	0.056	1	21.206	21.206
ENSG00000169019	COMMD8	19	-1759.54	18	-1762.36	1	5.651	0.0174454	0.45346	0.64	0.349	0.007	0.004	0.064	1	574.48	574.48
ENSG00000149575	SCN2B	17	-1872.46	16	-1875.28	1	5.647	0.017482	NA	-	-	-	-	-	-	-	-	2	Seems ok
ENSG00000178295	GEN1	21	-10225.7	20	-10228.6	1	5.637	0.0175901	0.454637	0.719	0.27	0.008	0.003	0.131	1	535.092	535.092
ENSG00000100600	LGMN	21	-5296.26	20	-5299.08	1	5.634	0.0176118	0.454637	0.848	0.142	0.009	0.001	0.057	1	15.906	15.906
ENSG00000173706	HEG1	19	-6330.1	18	-6332.9	1	5.593	0.0180312	0.463871	0.694	0.284	0.015	0.006	0.086	1	409.58	409.58
ENSG00000214447	FAM187A	19	-4792.06	18	-4794.85	1	5.582	0.0181476	0.464066	0.827	0.153	0.017	0.003	0.056	1	23.722	23.722
ENSG00000118308	LRMP	21	-5208.23	20	-5211.02	1	5.574	0.0182304	0.464066	0.806	0.176	0.015	0.003	0.097	1	999*	999*
ENSG00000085185	BCORL1	19	-11881.5	18	-11884.2	1	5.571	0.0182573	0.464066	0.902	0.095	0.002	0	0.075	1	791.642	791.642
ENSG00000100503	NIN	21	-21722.3	20	-21725.1	1	5.559	0.0183844	0.464066	0.775	0.222	0.002	0	0.101	1	400.785	400.785
ENSG00000117899	MESDC2	19	-2159.54	18	-2162.32	1	5.559	0.0183863	0.464066	0.941	0.009	0.049	0	0.035	1	21.011	21.011
ENSG00000104375	STK3	21	-3163.29	20	-3166.07	1	5.557	0.0184094	0.464066	0.991	0.007	0.003	0	0.015	1	863.828	863.828
ENSG00000073464	CLCN4	21	-5562.9	20	-5565.68	1	5.545	0.01853	0.465542	0.979	0.019	0.002	0	0.006	1	444.32	444.32
ENSG00000204007	GLT6D1	17	-3885.76	16	-3888.53	1	5.526	0.018731	0.468474	0.657	0.244	0.073	0.027	0.107	1	37.493	37.493
ENSG00000260903	XKR7	17	-4214.8	16	-4217.56	1	5.523	0.0187714	0.468474	0.875	0.121	0.004	0	0.04	1	999*	999*
ENSG00000083457	ITGAE	19	-8273.63	18	-8276.39	1	5.511	0.0188977	0.469708	0.621	0.352	0.017	0.009	0.122	1	9.482	9.482
ENSG00000118482	PHF3	21	-20988.1	20	-20990.8	1	5.503	0.0189797	0.469708	0.775	0.219	0.005	0.001	0.069	1	9.233	9.233
ENSG00000099337	KCNK6	19	-3559.01	18	-3561.76	1	5.501	0.0190105	NA	-	-	-	-	-	-	-	-	8.5	Seems ok
ENSG00000155897	ADCY8	21	-10826.4	20	-10829.2	1	5.49	0.0191272	0.469708	0.963	0.036	0.001	0	0.017	1	183.606	183.606
ENSG00000182866	LCK	19	-4118.31	18	-4121.06	1	5.488	0.019146	0.469708	0.965	0.028	0.007	0	0.033	1	986.638	986.638
ENSG00000166035	LIPC	21	-5818.93	20	-5821.67	1	5.486	0.0191667	0.469708	0.784	0.207	0.007	0.002	0.108	1	999*	999*
ENSG00000164116	GUCY1A3	21	-7449.34	20	-7452.08	1	5.484	0.019196	0.469708	0.901	0.093	0.005	0.001	0.052	1	219.846	219.846
ENSG00000112282	MED23	19	-8960.66	18	-8963.39	1	5.469	0.0193606	0.472197	0.956	0.043	0.001	0	0.019	1	83.214	83.214
ENSG00000106236	NPTX2	19	-3259.29	18	-3262.01	1	5.442	0.0196581	0.477902	0.972	0.022	0.006	0	0.029	1	21.443	21.443
ENSG00000181092	ADIPOQ	19	-2348.95	18	-2351.66	1	5.428	0.0198218	0.480327	0.796	0.185	0.016	0.004	0.062	1	8.736	8.736
ENSG00000141736	ERBB2	19	-9423.03	18	-9425.74	1	5.419	0.0199197	0.481148	0.899	0.094	0.006	0.001	0.061	1	20.18	20.18
ENSG00000166133	RPUSD2	21	-5074.66	20	-5077.36	1	5.399	0.0201466	0.485067	0.85	0.141	0.008	0.001	0.044	1	583.226	583.226
ENSG00000112039	FANCE	17	-4456.06	16	-4458.76	1	5.388	0.020279	0.486264	0.646	0.319	0.023	0.012	0.109	1	9.73	9.73
ENSG00000100445	SDR39U1	21	-2690.51	20	-2693.2	1	5.384	0.0203257	0.486264	0.858	0.128	0.013	0.002	0.061	1	999*	999*
ENSG00000139641	ESYT1	19	-9131.08	18	-9133.77	1	5.378	0.0203975	0.486431	0.846	0.151	0.003	0.001	0.062	1	999*	999*
ENSG00000185033	SEMA4B	19	-8548.88	18	-8551.56	1	5.366	0.0205291	0.488022	0.88	0.105	0.013	0.002	0.046	1	999*	999*
ENSG00000150782	IL18	19	-1925.75	18	-1928.42	1	5.345	0.0207776	NA	-	-	-	-	-	-	-	-	3	Seems ok
ENSG00000175318	GRAMD2	17	-1984.75	16	-1987.41	1	5.331	0.0209492	0.496436	0.856	0.113	0.027	0.004	0.068	1	14.1	14.1
ENSG00000071127	WDR1	19	-4676.17	18	-4678.82	1	5.3	0.0213205	0.503647	0.958	0.038	0.004	0	0.016	1	666.506	666.506
ENSG00000164182	NDUFAF2	19	-1464.42	18	-1467.06	1	5.292	0.0214178	0.504358	0.671	0.317	0.008	0.004	0.136	1	419.762	419.762
ENSG00000109158	GABRA4	21	-5193.06	20	-5195.7	1	5.281	0.0215551	0.504523	0.842	0.154	0.004	0.001	0.047	1	114.325	114.325
ENSG00000105135	ILVBL	17	-5893.83	16	-5896.47	1	5.281	0.0215591	0.504523	0.88	0.115	0.004	0.001	0.042	1	999*	999*
ENSG00000164715	LMTK2	21	-14633.6	20	-14636.2	1	5.271	0.0216794	0.504634	0.827	0.17	0.002	0	0.061	1	999*	999*
ENSG00000073711	PPP2R3A	21	-9848.8	20	-9851.43	1	5.27	0.0216982	0.504634	0.831	0.157	0.01	0.002	0.077	1	8.279	8.279
ENSG00000127586	CHTF18	17	-5814.28	16	-5816.92	1	5.264	0.0217652	NA	-	-	-	-	-	-	-	-	7	Some due to errors
ENSG00000143514	TP53BP2	21	-9601.93	20	-9604.56	1	5.258	0.0218492	0.505132	0.922	0.074	0.004	0	0.039	1	18.187	18.187
ENSG00000103319	EEF2K	21	-7275.65	20	-7278.27	1	5.257	0.0218541	0.505132	0.876	0.107	0.015	0.002	0.055	1	7.219	7.219
ENSG00000162819	BROX	21	-4074.1	20	-4076.73	1	5.251	0.0219383	0.505522	0.918	0.069	0.012	0.001	0.034	1	10.175	10.175
ENSG00000160808	MYL3	17	-1330.72	16	-1333.34	1	5.248	0.0219741	NA	-	-	-	-	-	-	-	-	4.5	Seems ok
ENSG00000139160	METTL20	19	-2624.79	18	-2627.41	1	5.237	0.0221063	0.507836	0.835	0.14	0.021	0.004	0.091	1	999*	999*
ENSG00000111261	MANSC1	19	-5289.44	18	-5292.05	1	5.231	0.0221899	0.508203	0.459	0.514	0.012	0.014	0.145	1	35.546	35.546
ENSG00000142937	RPS8	21	-1902.74	20	-1905.33	1	5.182	0.0228176	0.520078	0.972	0.021	0.006	0	0.059	1	999*	999*
ENSG00000129484	PARP2	21	-5401.44	20	-5404.03	1	5.179	0.0228603	0.520078	0.827	0.171	0.002	0	0.054	1	179.476	179.476
ENSG00000130935	NOL11	19	-7175.14	18	-7177.73	1	5.175	0.0229161	0.520078	0.772	0.225	0.002	0.001	0.11	1	453.73	453.73
ENSG00000165084	C8orf34	21	-2282.08	20	-2284.66	1	5.147	0.0232813	0.526775	0.887	0.098	0.014	0.002	0.08	1	28.301	28.301
ENSG00000154274	C4orf19	19	-3296.24	18	-3298.81	1	5.147	0.0232867	NA	-	-	-	-	-	-	-	-	8.5	Low confidence alignment
ENSG00000155363	MOV10	19	-8487.92	18	-8490.49	1	5.142	0.0233539	0.526831	0.815	0.115	0.061	0.009	0.051	1	2.674	2.674
ENSG00000104953	TLE6	15	-2705.49	14	-2708.05	1	5.127	0.0235509	0.529684	0.88	0.047	0.069	0.004	0.104	1	6.024	6.024
ENSG00000185808	PIGP	15	-794.99	14	-797.55	1	5.117	0.0236921	0.529988	0.794	0.156	0.042	0.008	0.037	1	999*	999*
ENSG00000166130	IKBIP	17	-2933.19	16	-2935.75	1	5.116	0.0237055	0.529988	0.872	0.117	0.01	0.001	0.178	1	456.109	456.109
ENSG00000197386	HTT	17	-25088.5	16	-25091	1	5.107	0.0238297	0.530272	0.93	0.067	0.002	0	0.046	1	65.736	65.736
ENSG00000138738	PRDM5	21	-5230.9	20	-5233.46	1	5.105	0.0238594	0.530272	0.904	0.091	0.004	0	0.039	1	471.098	471.098
ENSG00000081692	JMJD4	19	-2885.39	18	-2887.94	1	5.096	0.0239824	0.531433	0.886	0.091	0.021	0.002	0.056	1	999*	999*
ENSG00000144837	PLA1A	21	-5063.67	20	-5066.21	1	5.088	0.024096	0.532381	0.71	0.28	0.007	0.003	0.077	1	33.374	33.374
ENSG00000117519	CNN3	21	-2512.63	20	-2515.17	1	5.078	0.024227	NA	-	-	-	-	-	-	-	-	1	Some due to errors
ENSG00000105641	SLC5A5	19	-5098.3	18	-5100.83	1	5.073	0.0242962	0.534881	0.887	0.107	0.006	0.001	0.061	1	119.001	119.001
ENSG00000156515	HK1	21	-4252.1	20	-4254.63	1	5.069	0.0243516	0.534881	0.918	0.074	0.007	0.001	0.015	1	16.863	16.863
ENSG00000113396	SLC27A6	21	-7088.16	20	-7090.69	1	5.064	0.0244235	0.534896	0.757	0.233	0.008	0.002	0.086	1	24.736	24.736
ENSG00000086504	MRPL28	21	-3251.69	20	-3254.21	1	5.049	0.0246353	0.536698	0.874	0.073	0.049	0.004	0.061	1	7.544	7.544
ENSG00000140400	MAN2C1	15	-8029.7	14	-8032.23	1	5.048	0.0246547	0.536698	0.924	0.061	0.014	0.001	0.045	1	5.889	5.889
ENSG00000009830	POMT2	21	-6337.01	20	-6339.53	1	5.044	0.02471	NA	-	-	-	-	-	-	-	-	1	Due to errors
ENSG00000102871	TRADD	19	-3452.25	18	-3454.77	1	5.041	0.0247568	0.536698	0.853	0.126	0.019	0.003	0.064	1	98.707	98.707
ENSG00000167378	IRGQ	17	-5920.71	16	-5923.23	1	5.038	0.0247916	0.536698	0.847	0.139	0.012	0.002	0.046	1	10.661	10.661
ENSG00000163631	ALB	19	-7525.93	18	-7528.44	1	5.018	0.0250785	0.540445	0.683	0.295	0.016	0.007	0.139	1	8.534	8.534
ENSG00000155749	ALS2CR12	19	-2850.65	18	-2853.16	1	5.016	0.0251086	0.540445	0.598	0.301	0.067	0.034	0.127	1	5.575	5.575
ENSG00000090020	SLC9A1	19	-5964.74	18	-5967.24	1	5.001	0.0253293	NA	-	-	-	-	-	-	-	-	7	Seems ok
ENSG00000186862	PDZD7	21	-3422.33	20	-3424.82	1	4.992	0.0254633	0.545682	0.911	0.083	0.005	0	0.028	1	34.895	34.895
ENSG00000131149	GSE1	17	-8749.84	16	-8752.33	1	4.983	0.0255952	0.545682	0.918	0.066	0.014	0.001	0.058	1	7.851	7.851
ENSG00000120868	APAF1	21	-10773.5	20	-10776	1	4.983	0.0256024	0.545682	0.849	0.147	0.003	0.001	0.078	1	39.143	39.143
ENSG00000078795	PKD2L2	21	-5238.65	20	-5241.14	1	4.973	0.025744	0.545682	0.678	0.313	0.006	0.003	0.071	1	35.806	35.806
ENSG00000013441	CLK1	21	-3814.6	20	-3817.09	1	4.972	0.025759	0.545682	0.946	0.05	0.004	0	0.031	1	354.634	354.634
ENSG00000178394	HTR1A	17	-3819.55	16	-3822.03	1	4.97	0.0257877	0.545682	0.907	0.087	0.005	0.001	0.021	1	31.078	31.078
ENSG00000138080	EMILIN1	19	-7150.12	18	-7152.59	1	4.95	0.0260849	0.547641	0.962	0.034	0.003	0	0.065	1	869.651	869.651
ENSG00000137573	SULF1	21	-5715.74	20	-5718.22	1	4.95	0.0260945	0.547641	0.946	0.051	0.002	0	0.026	1	45.055	45.055
ENSG00000013583	HEBP1	21	-1988.73	20	-1991.2	1	4.949	0.026099	0.547641	0.836	0.149	0.013	0.002	0.037	1	999*	999*
ENSG00000073050	XRCC1	19	-3758.51	18	-3760.97	1	4.921	0.0265298	0.553695	0.938	0.058	0.004	0	0.067	1	13.705	13.705
ENSG00000169933	FRMPD4	21	-13054.1	20	-13056.5	1	4.921	0.0265348	0.553695	0.909	0.087	0.003	0	0.064	1	18.565	18.565
ENSG00000162377	COA7	19	-2257.01	18	-2259.45	1	4.881	0.0271488	NA	-	-	-	-	-	-	-	-	1	Seems ok
ENSG00000072310	SREBF1	17	-5142.62	16	-5145.06	1	4.88	0.0271751	0.565484	0.95	0.041	0.008	0	0.058	1	15.336	15.336
ENSG00000078142	PIK3C3	21	-6537.34	20	-6539.77	1	4.865	0.0274015	0.56777	0.985	0.013	0.002	0	0.011	1	831.948	831.948
ENSG00000118972	FGF23	17	-2559.37	16	-2561.8	1	4.863	0.0274362	0.56777	0.939	0.049	0.011	0.001	0.07	1	999*	999*
ENSG00000151388	ADAMTS12	21	-14091.2	20	-14093.6	1	4.843	0.0277653	0.573003	0.806	0.192	0.001	0	0.06	1	999*	999*
ENSG00000163817	SLC6A20	19	-4583.99	18	-4586.41	1	4.837	0.027856	0.573299	0.919	0.078	0.003	0	0.051	1	999*	999*
ENSG00000110237	ARHGEF17	17	-11485.3	16	-11487.7	1	4.813	0.0282459	0.578253	0.937	0.061	0.002	0	0.031	1	999*	999*
ENSG00000140519	RHCG	21	-4779.87	20	-4782.27	1	4.811	0.028274	0.578253	0.848	0.146	0.006	0.001	0.051	1	999*	999*
ENSG00000186635	ARAP1	17	-9695.21	16	-9697.61	1	4.808	0.0283276	0.578253	0.919	0.075	0.006	0	0.039	1	12.003	12.003
ENSG00000138653	NDST4	21	-6562.95	20	-6565.36	1	4.802	0.0284305	0.57878	0.987	0.009	0.003	0	0.035	1	15.227	15.227
ENSG00000156574	NODAL	21	-3881.76	20	-3884.15	1	4.769	0.0289725	0.58822	0.813	0.178	0.008	0.002	0.059	1	171.181	171.181
ENSG00000173898	SPTBN2	17	-15017.6	16	-15020	1	4.759	0.029142	NA	-	-	-	-	-	-	-	-	3	Seems ok
ENSG00000196476	C20orf96	19	-3850.36	18	-3852.74	1	4.747	0.0293446	0.592888	0.612	0.347	0.026	0.015	0.166	1	7.416	7.416
ENSG00000073536	NLE1	21	-4043.07	20	-4045.44	1	4.744	0.0294072	0.592888	0.949	0.047	0.004	0	0.032	1	39.034	39.034
ENSG00000037757	MRI1	19	-3596.05	18	-3598.42	1	4.742	0.0294392	0.592888	0.888	0.104	0.007	0.001	0.031	1	999*	999*
ENSG00000100815	TRIP11	21	-21671.1	20	-21673.5	1	4.735	0.0295473	0.593474	0.838	0.159	0.002	0	0.116	1	346.566	346.566
ENSG00000184371	CSF1	13	-4415.85	12	-4418.21	1	4.722	0.0297794	0.594401	0.66	0.314	0.017	0.008	0.183	1	12.728	12.728
ENSG00000141293	SKAP1	21	-3026.2	20	-3028.56	1	4.718	0.0298407	0.594401	0.789	0.197	0.012	0.003	0.075	1	999*	999*
ENSG00000182022	CHST15	19	-5472.41	18	-5474.77	1	4.715	0.0298991	0.594401	0.891	0.101	0.007	0.001	0.048	1	999*	999*
ENSG00000187688	TRPV2	15	-5117.39	14	-5119.75	1	4.714	0.02991	0.594401	0.853	0.142	0.004	0.001	0.054	1	999*	999*
ENSG00000108439	PNPO	17	-2051.55	16	-2053.91	1	4.711	0.0299621	NA	-	-	-	-	-	-	-	-	7	Seems ok
ENSG00000146151	HMGCLL1	21	-2574.79	20	-2577.14	1	4.707	0.0300416	0.595441	0.94	0.05	0.009	0.001	0.058	1	12.927	12.927
ENSG00000135363	LMO2	19	-1259.46	18	-1261.81	1	4.703	0.0301179	NA	-	-	-	-	-	-	-	-	2	Low confidence alignment
ENSG00000117525	F3	21	-3473.38	20	-3475.7	1	4.652	0.0310155	0.611338	0.677	0.273	0.036	0.015	0.123	1	7.739	7.739
ENSG00000197746	PSAP	17	-5263.22	16	-5265.54	1	4.652	0.0310238	0.611338	0.76	0.133	0.091	0.016	0.108	1	3.614	3.614
ENSG00000104450	SPAG1	19	-6002.77	18	-6005.1	1	4.648	0.0310877	0.611338	0.787	0.2	0.01	0.003	0.078	1	999*	999*
ENSG00000147799	ARHGAP39	17	-8874.26	16	-8876.58	1	4.647	0.0311086	NA	-	-	-	-	-	-	-	-	1	Due to errors
ENSG00000152936	IFLTD1	21	-3443.24	20	-3445.56	1	4.638	0.0312758	0.61343	0.592	0.381	0.016	0.011	0.117	1	10.388	10.388
ENSG00000203963	C1orf141	21	-3795.08	20	-3797.39	1	4.633	0.0313608	0.613496	0.347	0.597	0.021	0.036	0.182	1	9.216	9.216
ENSG00000108509	CAMTA2	19	-8327.93	18	-8330.25	1	4.627	0.031474	0.614111	0.888	0.11	0.002	0	0.037	1	45.231	45.231
ENSG00000119913	TECTB	21	-3435.47	20	-3437.77	1	4.618	0.0316304	0.615229	0.945	0.051	0.004	0	0.058	1	999*	999*
ENSG00000066248	NGEF	19	-3055.91	18	-3058.22	1	4.615	0.0316951	0.615229	0.941	0.054	0.004	0	0.007	1	616.281	616.281
ENSG00000149809	TM7SF2	17	-3256.41	16	-3258.71	1	4.606	0.0318533	0.616706	0.859	0.134	0.006	0.001	0.053	1	999*	999*
ENSG00000169641	LUZP1	21	-8486.92	20	-8489.21	1	4.579	0.0323571	0.623408	0.807	0.183	0.009	0.002	0.067	1	91.247	91.247
ENSG00000138207	RBP4	21	-2173.46	20	-2175.75	1	4.579	0.0323654	0.623408	0.883	0.098	0.017	0.002	0.053	1	999*	999*
ENSG00000187398	LUZP2	19	-3686.67	18	-3688.95	1	4.561	0.0327142	0.628514	0.466	0.482	0.025	0.026	0.087	1	14.578	14.578
ENSG00000083838	ZNF446	19	-2038.31	18	-2040.58	1	4.539	0.033133	NA	-	-	-	-	-	-	-	-	5.5	Low confidence alignment
ENSG00000128915	NARG2	21	-8991.88	20	-8994.15	1	4.535	0.0332116	0.635925	0.838	0.159	0.002	0	0.078	1	186.936	186.936
ENSG00000169217	CD2BP2	19	-2776.3	18	-2778.56	1	4.531	0.0332936	0.635925	0.909	0.059	0.03	0.002	0.051	1	8.5	8.5
ENSG00000124496	TRERF1	19	-7512.04	18	-7514.3	1	4.524	0.0334295	0.635925	0.924	0.071	0.005	0	0.061	1	9.482	9.482
ENSG00000048405	ZNF800	21	-4073.99	20	-4076.25	1	4.523	0.0334385	0.635925	0.877	0.118	0.004	0.001	0.014	1	18.318	18.318
ENSG00000143353	LYPLAL1	21	-2646.14	20	-2648.4	1	4.505	0.0338055	0.641281	0.891	0.095	0.013	0.001	0.074	1	999*	999*
ENSG00000173531	MST1	17	-6318.73	16	-6320.97	1	4.486	0.0341762	0.64668	0.891	0.102	0.007	0.001	0.066	1	53.549	53.549
ENSG00000169299	PGM2	21	-5874.86	20	-5877.1	1	4.481	0.0342809	0.647031	0.901	0.094	0.005	0	0.042	1	26.393	26.393
ENSG00000163357	DCST1	17	-5482.59	16	-5484.83	1	4.475	0.0344036	NA	-	-	-	-	-	-	-	-	3	Some due to errors
ENSG00000184584	TMEM173	19	-4651.78	18	-4654.01	1	4.468	0.0345423	0.65033	0.659	0.301	0.027	0.012	0.099	1	7.991	7.991
ENSG00000168685	IL7R	21	-5739.99	20	-5742.21	1	4.44	0.0351033	0.658746	0.617	0.372	0.007	0.004	0.106	1	56.72	56.72
ENSG00000144048	DUSP11	21	-3006.38	20	-3008.6	1	4.437	0.0351647	0.658746	0.665	0.298	0.026	0.012	0.117	1	10.532	10.532
ENSG00000137225	CAPN11	19	-6916.91	18	-6919.12	1	4.428	0.0353474	0.660522	0.775	0.211	0.01	0.003	0.079	1	17.545	17.545
ENSG00000108021	FAM208B	17	-27468.7	16	-27470.9	1	4.419	0.0355507	0.662667	0.604	0.375	0.013	0.008	0.184	1	4.85	4.85
ENSG00000141458	NPC1	19	-13063.7	18	-13065.9	1	4.402	0.0359014	0.667554	0.89	0.098	0.01	0.001	0.053	1	7.359	7.359
ENSG00000138642	HERC6	19	-7164.04	18	-7166.24	1	4.392	0.0361001	0.669591	0.523	0.395	0.047	0.035	0.1	1	3.344	3.344
ENSG00000164953	TMEM67	21	-9391.58	20	-9393.76	1	4.377	0.0364372	0.673593	0.826	0.172	0.002	0	0.069	1	788.945	788.945
ENSG00000166006	KCNC2	19	-3674.86	18	-3677.04	1	4.369	0.0365992	0.673593	0.978	0.019	0.003	0	0.04	1	131.602	131.602
ENSG00000138185	ENTPD1	21	-5402.14	20	-5404.32	1	4.366	0.0366567	0.673593	0.548	0.413	0.022	0.017	0.071	1	8.256	8.256
ENSG00000128829	EIF2AK4	21	-8402.74	20	-8404.92	1	4.364	0.0366981	0.673593	0.9	0.098	0.002	0	0.056	1	999*	999*
ENSG00000101342	TLDC2	19	-1820.24	18	-1822.42	1	4.361	0.0367643	0.673593	0.854	0.114	0.028	0.004	0.08	1	8.815	8.815
ENSG00000170955	PRKCDBP	15	-2074.24	14	-2076.42	1	4.351	0.0369903	0.673996	0.828	0.162	0.009	0.002	0.058	1	999*	999*
ENSG00000099812	MISP	13	-5890.07	12	-5892.24	1	4.35	0.0370139	0.673996	0.741	0.187	0.057	0.014	0.149	1	8.848	8.848
ENSG00000100601	ALKBH1	21	-4145.04	20	-4147.21	1	4.339	0.0372444	0.673996	0.868	0.12	0.011	0.001	0.07	1	999*	999*
ENSG00000081148	IMPG2	21	-11331.3	20	-11333.5	1	4.336	0.037308	0.673996	0.635	0.358	0.004	0.002	0.184	1	527.233	527.233
ENSG00000158816	VWA5B1	17	-8553.33	16	-8555.5	1	4.333	0.0373694	0.673996	0.805	0.189	0.004	0.001	0.07	1	999*	999*
ENSG00000112339	HBS1L	21	-6347.84	20	-6350	1	4.331	0.0374227	0.673996	0.885	0.111	0.003	0	0.039	1	999*	999*
ENSG00000169213	RAB3B	21	-2076.39	20	-2078.56	1	4.329	0.0374681	0.673996	0.887	0.105	0.007	0.001	0.019	1	489.941	489.941
ENSG00000100462	PRMT5	21	-4756	20	-4758.16	1	4.327	0.037504	0.673996	0.976	0.022	0.002	0	0.018	1	495.334	495.334
ENSG00000168781	PPIP5K1	21	-9192.67	20	-9194.83	1	4.321	0.0376425	0.674316	0.916	0.083	0.001	0	0.026	1	414.213	414.213
ENSG00000197063	MAFG	19	-1372.06	18	-1374.22	1	4.318	0.0377014	0.674316	0.952	0.02	0.028	0.001	0.029	1	7.338	7.338
ENSG00000136044	APPL2	21	-5950.65	20	-5952.81	1	4.315	0.0377761	NA	-	-	-	-	-	-	-	-	8	Seems ok
ENSG00000205060	SLC35B4	21	-3081.98	20	-3084.13	1	4.308	0.037931	0.676811	0.864	0.131	0.004	0.001	0.019	1	999*	999*
ENSG00000107165	TYRP1	21	-5953	20	-5955.15	1	4.295	0.038233	0.679474	0.842	0.153	0.004	0.001	0.05	1	999*	999*
ENSG00000196975	ANXA4	21	-3278.52	20	-3280.67	1	4.293	0.0382706	0.679474	0.893	0.067	0.037	0.003	0.051	1	7.015	7.015
ENSG00000125871	MGME1	19	-3298.43	18	-3300.58	1	4.289	0.0383516	0.679474	0.66	0.322	0.012	0.006	0.087	1	20.783	20.783
ENSG00000112115	IL17A	21	-1920.5	20	-1922.63	1	4.276	0.0386538	0.683217	0.627	0.338	0.023	0.012	0.101	1	14.327	14.327
ENSG00000084092	NOA1	21	-3854.84	20	-3856.98	1	4.271	0.0387761	0.683238	0.745	0.245	0.008	0.003	0.102	1	15.811	15.811
ENSG00000184708	EIF4ENIF	21	-8107.33	20	-8109.46	1	4.268	0.0388369	0.683238	0.939	0.06	0.002	0	0.062	1	999*	999*
ENSG00000133216	EPHB2	17	-6129.46	16	-6131.59	1	4.257	0.0390803	0.685915	0.997	0	0.003	0	0.009	1	8.246	8.246
ENSG00000169660	HEXDC	17	-3131.91	16	-3134.03	1	4.25	0.0392397	0.686306	0.923	0.065	0.011	0.001	0.068	1	999*	999*
ENSG00000059573	ALDH18A1	21	-7261.87	20	-7264	1	4.248	0.0392853	0.686306	0.957	0.041	0.002	0	0.03	1	999*	999*
ENSG00000125885	MCM8	21	-6694.42	20	-6696.54	1	4.233	0.0396491	0.690985	0.862	0.131	0.006	0.001	0.048	1	26.814	26.814
ENSG00000188372	ZP3	15	-3989.09	14	-3991.2	1	4.229	0.0397372	0.690985	0.636	0.267	0.069	0.029	0.079	1	4.834	4.834
ENSG00000197852	FAM212B	15	-2515.66	14	-2517.76	1	4.198	0.0404695	0.702094	0.785	0.194	0.016	0.004	0.07	1	79.581	79.581
ENSG00000081237	PTPRC	19	-10872.5	18	-10874.6	1	4.181	0.0408703	0.703185	0.696	0.248	0.041	0.015	0.075	1	3.151	3.151
ENSG00000181019	NQO1	21	-3185.15	20	-3187.24	1	4.179	0.0409314	0.703185	0.906	0.08	0.013	0.001	0.123	1	22.746	22.746
ENSG00000118271	TTR	21	-1851.41	20	-1853.5	1	4.178	0.0409417	0.703185	0.873	0.098	0.026	0.003	0.083	1	11.78	11.78
ENSG00000125999	BPIFB1	19	-4861.73	18	-4863.81	1	4.174	0.0410433	0.703185	0.489	0.389	0.068	0.054	0.198	1	4.453	4.453
ENSG00000165490	C11orf82	21	-11519.5	20	-11521.5	1	4.173	0.0410638	0.703185	0.503	0.381	0.066	0.05	0.241	1	2.772	2.772
ENSG00000136010	ALDH1L2	21	-8292.05	20	-8294.13	1	4.172	0.041094	0.703185	0.958	0.04	0.002	0	0.042	1	160.271	160.271
ENSG00000136449	MYCBPAP	19	-9368.8	18	-9370.88	1	4.155	0.0415026	0.708562	0.741	0.25	0.007	0.002	0.119	1	12.274	12.274
ENSG00000160703	NLRX1	19	-8188.17	18	-8190.24	1	4.139	0.0419027	0.712049	0.815	0.128	0.05	0.008	0.052	1	3.171	3.171
ENSG00000166272	WBP1L	19	-2870.68	18	-2872.75	1	4.136	0.0419749	0.712049	0.893	0.089	0.017	0.002	0.047	1	8.05	8.05
ENSG00000115306	SPTBN1	21	-18234.2	20	-18236.3	1	4.136	0.0419916	0.712049	0.982	0.018	0.001	0	0.011	1	22.476	22.476
ENSG00000137491	SLCO2B1	21	-5509.22	20	-5511.28	1	4.131	0.042111	0.712341	0.773	0.219	0.006	0.002	0.078	1	129.379	129.379
ENSG00000112031	MTRF1L	21	-3589.27	20	-3591.33	1	4.127	0.042198	0.712341	0.879	0.111	0.009	0.001	0.066	1	999*	999*
ENSG00000035403	VCL	21	-7911.19	20	-7913.25	1	4.116	0.0424773	0.715448	0.97	0.027	0.003	0	0.017	1	999*	999*
ENSG00000153767	GTF2E1	21	-3596	20	-3598.05	1	4.104	0.0427906	0.718342	0.901	0.095	0.004	0	0.029	1	999*	999*
ENSG00000197321	SVIL	19	-21263.4	18	-21265.5	1	4.101	0.042867	0.718342	0.865	0.128	0.006	0.001	0.068	1	6.843	6.843
ENSG00000165478	HEPACAM	19	-3676.16	18	-3678.21	1	4.098	0.0429361	0.718342	0.945	0.049	0.006	0	0.042	1	999*	999*
ENSG00000169499	PLEKHA2	21	-3859.9	20	-3861.93	1	4.072	0.0435917	0.726048	0.908	0.085	0.006	0.001	0.064	1	999*	999*
ENSG00000161267	BDH1	19	-3493.02	18	-3495.06	1	4.071	0.0436147	0.726048	0.867	0.123	0.009	0.001	0.087	1	154.342	154.342
ENSG00000006638	TBXA2R	17	-2881.22	16	-2883.26	1	4.069	0.0436866	0.726048	0.877	0.05	0.07	0.004	0.041	1	3.955	3.955
ENSG00000115556	PLCD4	21	-7419.06	20	-7421.09	1	4.059	0.0439474	0.727898	0.838	0.138	0.02	0.003	0.094	1	5.68	5.68
ENSG00000147459	DOCK5	21	-16246.5	20	-16248.6	1	4.057	0.0439912	0.727898	0.915	0.07	0.014	0.001	0.03	1	3.768	3.768
ENSG00000198844	ARHGEF15	19	-6636.99	18	-6639.01	1	4.042	0.0443895	0.732329	0.872	0.124	0.004	0.001	0.042	1	16.239	16.239
ENSG00000181982	CCDC149	19	-2890.08	18	-2892.1	1	4.039	0.0444545	0.732329	0.871	0.123	0.005	0.001	0.042	1	119.944	119.944
ENSG00000159256	MORC3	19	-8820.84	18	-8822.85	1	4.02	0.0449542	0.73894	0.846	0.129	0.022	0.003	0.057	1	4.883	4.883
ENSG00000114520	SNX4	21	-3411.18	20	-3413.18	1	4.008	0.0452764	0.740124	0.917	0.074	0.008	0.001	0.015	1	413.917	413.917
ENSG00000172731	LRRC20	19	-1401.53	18	-1403.54	1	4.005	0.0453728	0.740124	0.964	0.029	0.007	0	0.026	1	132.539	132.539
ENSG00000198089	SFI1	19	-13566.9	18	-13568.9	1	4.004	0.0453958	0.740124	0.629	0.323	0.031	0.016	0.121	1	3.909	3.909
ENSG00000144749	LRIG1	21	-9586.08	20	-9588.08	1	4.003	0.0454203	0.740124	0.86	0.133	0.006	0.001	0.047	1	14.965	14.965
ENSG00000108797	CNTNAP1	19	-11186.1	18	-11188.1	1	3.999	0.045528	0.740279	0.949	0.048	0.003	0	0.022	1	9.835	9.835
ENSG00000184304	PRKD1	21	-5616.78	20	-5618.78	1	3.993	0.0456994	0.741456	0.959	0.04	0.002	0	0.026	1	999*	999*
ENSG00000127423	AUNIP	19	-4228.96	18	-4230.94	1	3.972	0.0462547	0.747634	0.282	0.7	0.005	0.013	0.154	1	999*	999*
ENSG00000039560	RAI14	21	-7523.29	20	-7525.27	1	3.966	0.0464395	0.747634	0.914	0.081	0.004	0	0.08	1	12.571	12.571
ENSG00000152582	SPEF2	21	-13990.4	20	-13992.4	1	3.965	0.0464441	0.747634	0.686	0.306	0.005	0.002	0.089	1	999*	999*
ENSG00000164045	CDC25A	19	-2843.57	18	-2845.56	1	3.964	0.0464783	0.747634	0.938	0.059	0.003	0	0.057	1	999*	999*
ENSG00000182173	TSEN54	17	-4000.83	16	-4002.81	1	3.955	0.0467409	0.750084	0.793	0.169	0.031	0.007	0.067	1	4.625	4.625
ENSG00000149792	MRPL49	21	-1241.86	20	-1243.83	1	3.949	0.0468923	0.750084	0.739	0.225	0.028	0.008	0.008	1	10.2	10.2
ENSG00000118557	PMFBP1	19	-5776.77	18	-5778.75	1	3.948	0.0469302	0.750084	0.743	0.249	0.006	0.002	0.072	1	9.53	9.53
ENSG00000105329	TGFB1	17	-3121.27	16	-3123.24	1	3.941	0.0471131	NA	-	-	-	-	-	-	-	-	1	Seems ok
ENSG00000105929	ATP6V0A4	19	-8059.42	18	-8061.39	1	3.941	0.0471136	0.751417	0.876	0.117	0.006	0.001	0.053	1	22.688	22.688
ENSG00000070061	IKBKAP	19	-13865.7	18	-13867.6	1	3.927	0.0475217	0.75632	0.801	0.195	0.003	0.001	0.095	1	26.061	26.061
ENSG00000144152	FBLN7	19	-3895.74	18	-3897.7	1	3.921	0.0476982	0.757524	0.917	0.074	0.009	0.001	0.059	1	22.886	22.886
ENSG00000135905	DOCK10	21	-20092.4	20	-20094.4	1	3.911	0.0479658	0.760169	0.905	0.072	0.021	0.002	0.047	1	2.925	2.925
ENSG00000116396	KCNC4	19	-4021.93	18	-4023.88	1	3.901	0.0482533	0.763113	0.985	0.012	0.002	0	0.013	1	15.586	15.586
ENSG00000185674	LYG2	21	-2752.42	20	-2754.37	1	3.889	0.0486032	0.767033	0.741	0.25	0.006	0.002	0.122	1	25.901	25.901
ENSG00000049167	ERCC8	21	-3121.04	20	-3122.98	1	3.882	0.0488191	0.768824	0.896	0.094	0.009	0.001	0.061	1	13.692	13.692
ENSG00000114405	C3orf14	21	-1441.59	20	-1443.53	1	3.877	0.0489622	NA	-	-	-	-	-	-	-	-	1	Some due to errors
ENSG00000164161	HHIP	21	-5854.38	20	-5856.31	1	3.872	0.0490914	0.770694	0.958	0.039	0.003	0	0.059	1	602.106	602.106
ENSG00000145321	GC	21	-5470.72	20	-5472.66	1	3.87	0.0491431	0.770694	0.78	0.211	0.007	0.002	0.122	1	334.448	334.448
ENSG00000197417	SHPK	21	-4391.23	20	-4393.16	1	3.86	0.0494538	0.773952	0.875	0.12	0.005	0.001	0.072	1	618.937	618.937
ENSG00000082269	FAM135A	21	-14160.7	20	-14162.7	1	3.849	0.0497676	0.776322	0.803	0.189	0.006	0.002	0.098	1	8.227	8.227
ENSG00000127364	TAS2R4	13	-2975.79	12	-2977.71	1	3.846	0.0498694	0.776322	0.386	0.582	0.013	0.019	0.063	1	23.658	23.658
ENSG00000179163	FUCA1	21	-4682.78	20	-4684.7	1	3.844	0.0499153	0.776322	0.715	0.274	0.008	0.003	0.045	1	37.475	37.475

## Sheet: Table_S7
Supplementary table S7
Results of branch-site model tests for positive selection based on the ancestral branch of the elephant+hyrax (filtered by genes with mean interval PSS >10).
Abbreviations: lnL – log-likelihood; df – degrees of freedom; LRT – likelihood ration test; FDR – false discovery rate
Ensembl Gene ID	Gene name	No parameters MA	LnL MA	No parameters null MA	LnL null MA	df	LRT	Chi sq P	FDR P
ENSG00000160796	NBEAL2	15	-16262.4	14	-16301.4	1	78.0402	1.00965e-18	7.97217e-15
ENSG00000164114	MAP9	17	-5726.18	16	-5745.71	1	39.0506	4.12962e-10	1.63037e-06
ENSG00000198089	SFI1	13	-11165.4	12	-11182.4	1	33.9402	5.68322e-09	1.49582e-05
ENSG00000148634	HERC4	15	-6330.83	14	-6345.71	1	29.7768	4.84758e-08	9.56913e-05
ENSG00000013374	NUB1	15	-4069	14	-4082.18	1	26.3652	2.82586e-07	0.00044626
ENSG00000147130	ZMYM3	15	-7947.45	14	-7959.9	1	24.9138	5.99517e-07	0.000705203
ENSG00000183495	EP400	15	-10699.8	14	-10712.2	1	24.833	6.2518e-07	0.000705203
ENSG00000119283	TRIM67	13	-4194.57	12	-4206.72	1	24.3004	8.24219e-07	0.000813505
ENSG00000164659	KIAA1324L	13	-6016.12	12	-6028.01	1	23.7944	1.07194e-06	0.000940448
ENSG00000138496	PARP9	11	-3931.88	10	-3943.59	1	23.4264	1.29785e-06	0.00102478
ENSG00000096070	BRPF3	17	-7995.96	16	-8006.67	1	21.4218	3.68557e-06	0.00264557
ENSG00000182179	UBA7	15	-8069.18	14	-8079.76	1	21.1534	4.23948e-06	0.00278816
ENSG00000153292	GPR110	17	-8746.12	16	-8756.62	1	21.001	4.59044e-06	0.00278816
ENSG00000169599	NFU1	15	-1512.53	14	-1522.2	1	19.3438	1.09173e-05	0.00615736
ENSG00000079337	RAPGEF3	15	-6510.56	14	-6519.91	1	18.698	1.53143e-05	0.00806145
ENSG00000151503	NCAPD3	17	-11937.1	16	-11946	1	17.7954	2.45977e-05	0.0112678
ENSG00000139767	SRRM4	15	-1902.08	14	-1910.97	1	17.7666	2.49729e-05	0.0112678
ENSG00000158683	PKD1L1	13	-10943.4	12	-10952.2	1	17.713	2.56865e-05	0.0112678
ENSG00000005844	ITGAL	17	-8524.12	16	-8532.8	1	17.3628	3.08811e-05	0.0128336
ENSG00000137076	TLN1	17	-14917.3	16	-14925.6	1	16.5254	4.80027e-05	0.0189515
ENSG00000170571	EMB	15	-2341.66	14	-2349.88	1	16.4326	5.04108e-05	0.0189544
ENSG00000105357	MYH14	13	-11024.9	12	-11032.9	1	15.9628	6.45995e-05	0.0231853
ENSG00000135828	RNASEL	11	-5102.79	10	-5110.57	1	15.5564	8.00801e-05	0.0274918
ENSG00000188811	NHLRC3	15	-3252.54	14	-3260.24	1	15.3988	8.70436e-05	0.0286373
ENSG00000112851	ERBB2IP	17	-8776.31	16	-8783.78	1	14.936	0.00011122	0.0351278
ENSG00000165102	HGSNAT	13	-4254.1	12	-4261.49	1	14.78	0.00012081	0.0366891
ENSG00000198719	DLL1	13	-4934.15	12	-4941.25	1	14.2062	0.00016383	0.0479111
ENSG00000073754	CD5L	13	-3293.73	12	-3300.74	1	14.0218	0.000180703	0.0498591
ENSG00000145703	IQGAP2	15	-12428	14	-12435	1	13.9168	0.000191083	0.0498591
ENSG00000116745	RPE65	15	-3027.72	14	-3034.66	1	13.877	0.000195172	0.0498591
ENSG00000155066	PROM2	13	-5401.35	12	-5408.26	1	13.831	0.000200009	0.0498591
ENSG00000068097	HEATR6	17	-8278.13	16	-8285.04	1	13.8118	0.000202063	0.0498591
ENSG00000196878	LAMB3	17	-8741.18	16	-8747.97	1	13.5692	0.000229927	0.0550153
ENSG00000166866	MYO1A	15	-5784.67	14	-5791.42	1	13.5004	0.000238513	0.055391
ENSG00000089041	P2RX7	17	-5524.14	16	-5530.82	1	13.3582	0.000257295	0.0580458
ENSG00000174007	CEP19	15	-1316.97	14	-1323.62	1	13.2878	0.000267139	0.0584687
ENSG00000164091	WDR82	15	-1803.62	14	-1810.24	1	13.2404	0.000273979	0.0584687
ENSG00000148602	LRIT1	15	-5473.7	14	-5480.05	1	12.6858	0.000368443	0.0757453
ENSG00000158486	DNAH3	13	-22625.4	12	-22631.7	1	12.6572	0.000374122	0.0757453
ENSG00000171209	CSN3	11	-1666.16	10	-1672.45	1	12.578	0.000390314	0.077048
ENSG00000172262	ZNF131	17	-3802.47	16	-3808.65	1	12.3716	0.000435914	0.0839506
ENSG00000150593	PDCD4	17	-3114.99	16	-3121.11	1	12.2284	0.000470675	0.088487
ENSG00000101782	RIOK3	17	-3627.74	16	-3633.83	1	12.1728	0.000484915	0.0890439
ENSG00000092445	TYRO3	13	-6383.27	12	-6389.2	1	11.8548	0.000575129	0.102875
ENSG00000196961	AP2A1	15	-4551.21	14	-4557.12	1	11.819	0.000586293	0.102875
ENSG00000161905	ALOX15	13	-3732.94	12	-3738.81	1	11.7468	0.000609479	0.104618
ENSG00000178732	GP5	11	-2630.18	10	-2635.96	1	11.5756	0.000668229	0.112262
ENSG00000107175	CREB3	11	-2500.23	10	-2505.88	1	11.2934	0.000777831	0.124799
ENSG00000140274	DUOXA2	13	-2466.04	12	-2471.68	1	11.2716	0.000787019	0.124799
ENSG00000099331	MYO9B	13	-9361.69	12	-9367.31	1	11.2404	0.000800359	0.124799
ENSG00000206384	COL6A6	13	-19722.5	12	-19728.1	1	11.2272	0.000806072	0.124799
ENSG00000165861	ZFYVE1	17	-5330.09	16	-5335.66	1	11.1456	0.000842312	0.126521
ENSG00000198815	FOXJ3	15	-3723.77	14	-3729.33	1	11.1304	0.000849243	0.126521
ENSG00000138413	IDH1	15	-3064.77	14	-3070.31	1	11.0852	0.000870194	0.127242
ENSG00000172116	CD8B	13	-1790.87	12	-1796.34	1	10.933	0.000944664	0.135619
ENSG00000079112	CDH17	15	-8433.56	14	-8438.95	1	10.7892	0.00102094	0.143953
ENSG00000105429	MEGF8	11	-5948.41	10	-5953.78	1	10.7462	0.00104494	0.144674
ENSG00000144290	SLC4A10	15	-7075.81	14	-7081.17	1	10.715	0.0010627	0.144674
ENSG00000132623	ANKEF1	17	-6942.56	16	-6947.9	1	10.6764	0.00108511	0.145221
ENSG00000181847	TIGIT	13	-1812.8	12	-1818.09	1	10.5882	0.00113812	0.14879
ENSG00000145349	CAMK2D	17	-3280.39	16	-3285.67	1	10.5636	0.00115336	0.14879
ENSG00000121940	CLCC1	15	-3888.42	14	-3893.69	1	10.5398	0.00116831	0.14879
ENSG00000135744	AGT	15	-4218.85	14	-4224.05	1	10.4018	0.00125893	0.157785
ENSG00000133943	C14orf159	17	-2615.91	16	-2621.01	1	10.199	0.00140517	0.173363
ENSG00000100239	PPP6R2	13	-5951.07	12	-5956.12	1	10.0962	0.00148575	0.177885
ENSG00000173039	RELA	15	-3192.39	14	-3197.44	1	10.0948	0.00148688	0.177885
ENSG00000170579	DLGAP1	17	-5764.18	16	-5769.19	1	10.0176	0.00155051	0.182729
ENSG00000109205	ODAM	13	-2408.36	12	-2413.33	1	9.946	0.00161199	0.187181
ENSG00000154914	USP43	13	-5820.67	12	-5825.62	1	9.894	0.00165819	0.189754
ENSG00000197893	NRAP	17	-8490.1	16	-8494.93	1	9.6568	0.00188652	0.212799
ENSG00000044446	PHKA2	15	-8218.87	14	-8223.6	1	9.4672	0.00209178	0.23263
ENSG00000206560	ANKRD28	17	-7275.4	16	-7280.1	1	9.3982	0.00217199	0.238194
ENSG00000137944	CCBL2	15	-3124.97	14	-3129.66	1	9.3694	0.00220638	0.238651
ENSG00000162430	SEPN1	15	-2922.5	14	-2927.16	1	9.3128	0.00227558	0.242811
ENSG00000162877	PM20D1	17	-4801.37	16	-4805.97	1	9.2006	0.00241936	0.248526
ENSG00000132004	FBXW9	11	-1885.5	10	-1890.09	1	9.1876	0.0024366	0.248526
ENSG00000121068	TBX2	13	-2768.36	12	-2772.95	1	9.1856	0.00243927	0.248526
ENSG00000164327	RICTOR	17	-10571	16	-10575.5	1	9.1738	0.00245504	0.248526
ENSG00000136040	PLXNC1	17	-10206.9	16	-10211.5	1	9.1282	0.00251699	0.251572
ENSG00000165731	RET	13	-8288.76	12	-8293.3	1	9.0934	0.00256534	0.253199
ENSG00000172578	KLHL6	17	-4706.73	16	-4711.22	1	8.981	0.00272801	0.265931
ENSG00000082805	ERC1	17	-6071.77	16	-6076.23	1	8.9102	0.00283582	0.270094
ENSG00000106066	CPVL	17	-4385.6	16	-4390.05	1	8.9022	0.00284827	0.270094
ENSG00000175535	PNLIP	13	-4331.87	12	-4336.32	1	8.8862	0.00287334	0.270094
ENSG00000075420	FNDC3B	17	-8596.31	16	-8600.68	1	8.7454	0.00310384	0.288328
ENSG00000104447	TRPS1	15	-8147.42	14	-8151.77	1	8.6862	0.00320628	0.294382
ENSG00000180817	PPA1	17	-2237.04	16	-2241.33	1	8.5828	0.00339353	0.307992
ENSG00000171456	ASXL1	15	-11867	14	-11871.2	1	8.478	0.00359467	0.321606
ENSG00000156535	CD109	17	-9047.44	16	-9051.67	1	8.4552	0.00364001	0.321606
ENSG00000087253	LPCAT2	13	-3809.9	12	-3814.12	1	8.4424	0.00366572	0.321606
ENSG00000047849	MAP4	11	-2996.01	10	-3000.22	1	8.4188	0.00371361	0.322227
ENSG00000155875	FAM154A	15	-3808.01	14	-3812.1	1	8.1904	0.00421126	0.35914
ENSG00000182606	TRAK1	17	-5209.07	16	-5213.14	1	8.141	0.00432754	0.35914
ENSG00000155115	GTF3C6	15	-1163.62	14	-1167.69	1	8.1404	0.00432897	0.35914
ENSG00000127666	TICAM1	15	-5025.91	14	-5029.97	1	8.1116	0.00439829	0.35914
ENSG00000163092	XIRP2	15	-19418.9	14	-19423	1	8.109	0.0044046	0.35914
ENSG00000111452	GPR133	13	-5286.86	12	-5290.91	1	8.0998	0.00442701	0.35914
ENSG00000151917	BEND6	13	-1664.81	12	-1668.85	1	8.0874	0.00445741	0.35914
ENSG00000141968	VAV1	15	-5856.55	14	-5860.57	1	8.0528	0.00454334	0.359297
ENSG00000121350	PYROXD1	17	-3001.64	16	-3005.67	1	8.05	0.00455037	0.359297
ENSG00000020181	GPR124	13	-6445.72	12	-6449.71	1	7.9874	0.0047104	0.368251
ENSG00000187726	DNAJB13	17	-2255.11	16	-2259.07	1	7.9242	0.00487779	0.376462
ENSG00000100354	TNRC6B	17	-8311.84	16	-8315.8	1	7.912	0.00491079	0.376462
ENSG00000121903	ZSCAN20	15	-6442.78	14	-6446.7	1	7.845	0.00509615	0.386915
ENSG00000164509	IL31RA	11	-4062.38	10	-4066.29	1	7.8176	0.00517399	0.389084
ENSG00000196712	NF1	17	-14581.9	16	-14585.8	1	7.7792	0.00528512	0.393692
ENSG00000178343	SHISA3	13	-1356.85	12	-1360.73	1	7.7574	0.00534929	0.393918
ENSG00000135525	MAP7	17	-4018.99	16	-4022.86	1	7.7444	0.00538794	0.393918
ENSG00000148795	CYP17A1	15	-4912.14	14	-4916	1	7.7234	0.00545096	0.39487
ENSG00000047315	POLR2B	17	-7010.8	16	-7014.64	1	7.6972	0.00553066	0.396623
ENSG00000196388	INCA1	15	-1586.03	14	-1589.87	1	7.6768	0.00559353	0.396623
ENSG00000151360	ALLC	15	-2866.69	14	-2870.52	1	7.6664	0.00562586	0.396623
ENSG00000142661	MYOM3	13	-8550.67	12	-8554.48	1	7.6134	0.00579361	0.404835
ENSG00000189320	FAM180A	15	-1407.64	14	-1411.43	1	7.5798	0.0059026	0.408833
ENSG00000135596	MICAL1	13	-7928.79	12	-7932.56	1	7.549	0.00600434	0.412263
ENSG00000206579	XKR4	15	-3143.43	14	-3147.15	1	7.4476	0.00635211	0.428877
ENSG00000144452	ABCA12	15	-19508.3	14	-19512.1	1	7.4468	0.00635493	0.428877
ENSG00000134146	DPH6	15	-1425.39	14	-1429.08	1	7.3974	0.00653182	0.437079
ENSG00000147872	PLIN2	17	-3152.84	16	-3156.52	1	7.3694	0.00663431	0.440206
ENSG00000108424	KPNB1	17	-4653.7	16	-4657.35	1	7.3088	0.00686177	0.446631
ENSG00000131116	ZNF428	11	-838.056	10	-841.706	1	7.299	0.0068993	0.446631
ENSG00000124789	NUP153	13	-8066.22	12	-8069.87	1	7.2986	0.00690084	0.446631
ENSG00000147874	HAUS6	17	-7507.13	16	-7510.77	1	7.2756	0.00698975	0.448708
ENSG00000085760	MTIF2	17	-6903.22	16	-6906.82	1	7.215	0.00722968	0.460367
ENSG00000128159	TUBGCP6	13	-5110.73	12	-5114.32	1	7.1712	0.00740832	0.463639
ENSG00000177663	IL17RA	15	-3953.57	14	-3957.15	1	7.1662	0.007429	0.463639
ENSG00000196236	XPNPEP3	17	-4208.33	16	-4211.91	1	7.1594	0.00745721	0.463639
ENSG00000105329	TGFB1	13	-2593.44	12	-2597	1	7.1218	0.00761522	0.469347
ENSG00000141446	ESCO1	17	-5026.57	16	-5030.12	1	7.1004	0.00770668	0.469347
ENSG00000084092	NOA1	17	-3410.46	16	-3414	1	7.0956	0.00772734	0.469347
ENSG00000103227	LMF1	15	-4544.2	14	-4547.74	1	7.0792	0.00779838	0.470046
ENSG00000109881	CCDC34	13	-842.152	12	-845.647	1	6.9892	0.0082003	0.487601
ENSG00000144635	DYNC1LI1	17	-3711.49	16	-3714.98	1	6.9864	0.00821314	0.487601
ENSG00000006377	DLX6	13	-1181.95	12	-1185.4	1	6.905	0.0085955	0.499939
ENSG00000143951	WDPCP	11	-3208.26	10	-3211.71	1	6.8976	0.00863115	0.499939
ENSG00000047056	WDR37	17	-3290.83	16	-3294.28	1	6.8944	0.00864662	0.499939
ENSG00000163297	ANTXR2	17	-3563.08	16	-3566.52	1	6.8884	0.00867569	0.499939
ENSG00000147799	ARHGAP39	13	-7324.98	12	-7328.41	1	6.8718	0.00875664	0.499939
ENSG00000108510	MED13	17	-13357.7	16	-13361.1	1	6.8628	0.00880085	0.499939
ENSG00000123338	NCKAP1L	17	-8057.1	16	-8060.52	1	6.8406	0.00891089	0.502574
ENSG00000176155	CCDC57	13	-5099.81	12	-5103.18	1	6.728	0.0094911	0.530692
ENSG00000149177	PTPRJ	17	-9633.67	16	-9637.03	1	6.7088	0.00959383	0.530692
ENSG00000165807	PPP1R36	17	-3501.31	16	-3504.66	1	6.7056	0.00961106	0.530692
ENSG00000172497	ACOT12	17	-4871	16	-4874.35	1	6.6856	0.00971948	0.531239
ENSG00000148429	USP6NL	17	-5975.4	16	-5978.74	1	6.679	0.00975553	0.531239
ENSG00000106628	POLD2	17	-4002.03	16	-4005.36	1	6.6536	0.00989557	0.535174
ENSG00000187003	ACTL7A	11	-3184.2	10	-3187.5	1	6.6082	0.010151	0.545255
ENSG00000140534	TICRR	15	-12694.7	14	-12698	1	6.551	0.0104825	0.559257
ENSG00000205085	FAM71F2	15	-1921.97	14	-1925.22	1	6.5006	0.0107838	0.57147
ENSG00000107262	BAG1	15	-1846.93	14	-1850.15	1	6.4588	0.0110404	0.581168
ENSG00000113073	SLC4A9	17	-6939.07	16	-6942.3	1	6.4422	0.0111441	0.582738
ENSG00000167658	EEF2	15	-6133.38	14	-6136.56	1	6.369	0.0116131	0.60327
ENSG00000125871	MGME1	17	-2915.14	16	-2918.3	1	6.3186	0.0119478	0.615783
ENSG00000144820	GPR128	15	-5198.83	14	-5201.98	1	6.3094	0.0120099	0.615783
ENSG00000074211	PPP2R2C	13	-2316.99	12	-2320.12	1	6.2666	0.0123035	0.626764
ENSG00000019485	PRDM11	13	-2720.71	12	-2723.84	1	6.2516	0.0124081	0.628042
ENSG00000163958	ZDHHC19	15	-1975.74	14	-1978.85	1	6.228	0.0125746	0.631969
ENSG00000128242	GAL3ST1	13	-3059.47	12	-3062.57	1	6.218	0.0126458	0.631969
ENSG00000143995	MEIS1	15	-1820.09	14	-1823.19	1	6.2012	0.0127664	0.633983
ENSG00000147804	SLC39A4	11	-4128.6	10	-4131.68	1	6.1778	0.0129363	0.638407
ENSG00000112031	MTRF1L	15	-2823.65	14	-2826.73	1	6.1602	0.0130656	0.640785
ENSG00000138041	SMEK2	15	-4654.27	14	-4657.34	1	6.142	0.0132008	0.643416
ENSG00000106524	ANKMY2	17	-3159.25	16	-3162.31	1	6.126	0.0133208	0.645282
ENSG00000179094	PER1	13	-8578.18	12	-8581.22	1	6.0852	0.0136319	0.651895
ENSG00000164733	CTSB	17	-2904.71	16	-2907.75	1	6.0734	0.0137233	0.651895
ENSG00000165970	SLC6A5	15	-5437.88	14	-5440.91	1	6.0584	0.0138403	0.651895
ENSG00000148341	SH3GLB2	15	-2485.9	14	-2488.92	1	6.0558	0.0138607	0.651895
ENSG00000084110	HAL	17	-3215.56	16	-3218.59	1	6.0546	0.0138701	0.651895
ENSG00000131055	COX4I2	15	-1288.11	14	-1291.12	1	6.0272	0.0140871	0.658174
ENSG00000184500	PROS1	13	-4270.95	12	-4273.94	1	5.9904	0.0143839	0.668092
ENSG00000108839	ALOX12	13	-4811.5	12	-4814.48	1	5.97	0.0145513	0.671912
ENSG00000204634	TBC1D8	17	-8363.94	16	-8366.9	1	5.9268	0.0149123	0.681085
ENSG00000124493	GRM4	13	-4822.37	12	-4825.33	1	5.9256	0.0149225	0.681085
ENSG00000205978	NYNRIN	11	-12328.6	10	-12331.6	1	5.8914	0.015215	0.68564
ENSG00000168491	CCDC110	15	-5675.49	14	-5678.44	1	5.8912	0.0152167	0.68564
ENSG00000070182	SPTB	13	-16647.3	12	-16650.3	1	5.8798	0.0153156	0.68564
ENSG00000162928	PEX13	15	-2919.83	14	-2922.77	1	5.8736	0.0153696	0.68564
ENSG00000128918	ALDH1A2	15	-3612.89	14	-3615.81	1	5.8408	0.0156587	0.694613
ENSG00000111786	SRSF9	17	-1222.71	16	-1225.58	1	5.7402	0.0165809	0.730753
ENSG00000165929	TC2N	17	-3807.27	16	-3810.14	1	5.732	0.0166585	0.730753
ENSG00000143373	ZNF687	15	-7622.54	14	-7625.39	1	5.7028	0.0169379	0.736814
ENSG00000168395	ING5	13	-1585.57	12	-1588.42	1	5.6944	0.0170191	0.736814
ENSG00000155097	ATP6V1C1	17	-2467.36	16	-2470.2	1	5.6832	0.0171281	0.736814
ENSG00000257335	MGAM	11	-4979.58	10	-4982.42	1	5.6746	0.0172123	0.736814
ENSG00000198945	L3MBTL3	17	-4951.77	16	-4954.6	1	5.657	0.0173858	0.736814
ENSG00000158865	SLC5A11	17	-5014.03	16	-5016.85	1	5.643	0.0175252	0.736814
ENSG00000131504	DIAPH1	15	-5041.22	14	-5044.04	1	5.6412	0.0175432	0.736814
ENSG00000198825	INPP5F	17	-7606.27	16	-7609.09	1	5.6412	0.0175432	0.736814
ENSG00000173728	C1orf100	15	-989.976	14	-992.782	1	5.6126	0.0178318	0.744972
ENSG00000116120	FARSB	17	-4931.97	16	-4934.75	1	5.5566	0.0184111	0.765128
ENSG00000174032	SLC25A30	15	-2238.03	14	-2240.79	1	5.528	0.0187145	0.773663
ENSG00000163909	HEYL	13	-2314.08	12	-2316.84	1	5.5058	0.0189535	0.779463
ENSG00000136048	DRAM1	17	-1678.42	16	-1681.15	1	5.4682	0.0193656	0.789462
ENSG00000104611	SH2D4A	17	-3567.22	16	-3569.95	1	5.4654	0.0193966	0.789462
ENSG00000173114	LRRN3	17	-5690.18	16	-5692.91	1	5.4478	0.019593	0.793365
ENSG00000101751	POLI	17	-5455.95	16	-5458.66	1	5.4242	0.0198595	0.800055
ENSG00000152785	BMP3	15	-2958.02	14	-2960.71	1	5.3928	0.02022	0.803309
ENSG00000166444	ST5	17	-6548.71	16	-6551.41	1	5.3908	0.0202432	0.803309
ENSG00000113615	SEC24A	15	-6080.28	14	-6082.97	1	5.3906	0.0202455	0.803309
ENSG00000182851	GPIHBP1	13	-1174.37	12	-1177.02	1	5.3124	0.0211742	0.832561
ENSG00000113296	THBS4	17	-7695.84	16	-7698.49	1	5.3108	0.0211936	0.832561
ENSG00000072518	MARK2	15	-5016.79	14	-5019.42	1	5.2606	0.0218135	0.850002
ENSG00000081014	AP4E1	17	-8064.28	16	-8066.91	1	5.2474	0.0219796	0.850002
ENSG00000047621	C12orf4	17	-3754.46	16	-3757.08	1	5.2466	0.0219897	0.850002
ENSG00000042832	TG	13	-15498	12	-15500.6	1	5.2404	0.0220682	0.850002
ENSG00000133808	MICALCL	13	-2217.8	12	-2220.41	1	5.2312	0.0221852	0.850362
ENSG00000106302	HYAL4	15	-4449.33	14	-4451.93	1	5.1932	0.0226754	0.864953
ENSG00000120262	CCDC170	15	-6478.5	14	-6481.08	1	5.1708	0.0229696	0.871963
ENSG00000153767	GTF2E1	17	-3034.1	16	-3036.67	1	5.149	0.0232598	0.874769
ENSG00000145241	CENPC	15	-5656.73	14	-5659.3	1	5.1486	0.0232651	0.874769
ENSG00000014641	MDH1	15	-2368.97	14	-2371.53	1	5.1262	0.0235673	0.878478
ENSG00000163312	HELQ	15	-6136.31	14	-6138.87	1	5.1248	0.0235863	0.878478
ENSG00000142327	RNPEPL1	15	-2228.08	14	-2230.63	1	5.1096	0.0237938	0.881169
ENSG00000014138	POLA2	17	-5782.8	16	-5785.35	1	5.1032	0.0238817	0.881169
ENSG00000132359	RAP1GAP2	13	-3362.88	12	-3365.42	1	5.0754	0.0242677	0.888347
ENSG00000131725	WDR44	17	-5619.66	16	-5622.19	1	5.073	0.0243013	0.888347
ENSG00000173085	COQ2	17	-2191.95	16	-2194.48	1	5.0616	0.0244616	0.890088
ENSG00000178445	GLDC	17	-6679.35	16	-6681.87	1	5.0322	0.0248803	0.893182
ENSG00000182511	FES	13	-5376.94	12	-5379.46	1	5.0322	0.0248803	0.893182
ENSG00000177302	TOP3A	15	-7915.24	14	-7917.76	1	5.0318	0.024886	0.893182
ENSG00000118363	SPCS2	17	-1733.51	16	-1736.02	1	5.0176	0.0250909	0.894394
ENSG00000188153	COL4A5	13	-4422.79	12	-4425.29	1	5.0086	0.0252217	0.894394
ENSG00000164175	SLC45A2	17	-3736.87	16	-3739.37	1	5.006	0.0252596	0.894394
ENSG00000119523	ALG2	15	-3563.87	14	-3566.37	1	4.9976	0.0253825	0.894733
ENSG00000132518	GUCY2D	13	-7746.85	12	-7749.33	1	4.9508	0.0260786	0.91515
ENSG00000122126	OCRL	17	-6286.33	16	-6288.8	1	4.9432	0.0261935	0.91515
ENSG00000196739	COL27A1	13	-2829.04	12	-2831.5	1	4.9078	0.0267357	0.929977
ENSG00000127947	PTPN12	17	-5121.44	16	-5123.88	1	4.8944	0.0269439	0.931515
ENSG00000071626	DAZAP1	15	-2392.39	14	-2394.84	1	4.8898	0.0270158	0.931515
ENSG00000103888	KIAA1199	15	-10935	14	-10937.4	1	4.88	0.0271696	0.932745
ENSG00000178974	FBXO34	11	-4619.63	10	-4622.06	1	4.871	0.0273117	0.932776
ENSG00000205560	CPT1B	15	-6351.73	14	-6354.16	1	4.865	0.0274068	0.932776
ENSG00000104093	DMXL2	17	-19948.9	16	-19951.3	1	4.8388	0.0278263	0.942987
ENSG00000146143	PRIM2	13	-1494.98	12	-1497.38	1	4.8078	0.0283312	0.955996
ENSG00000127125	PPCS	15	-2550.9	14	-2553.28	1	4.7656	0.0290339	0.970347
ENSG00000152348	ATG10	15	-1704.06	14	-1706.45	1	4.7646	0.0290508	0.970347
ENSG00000187097	ENTPD5	17	-3505.76	16	-3508.14	1	4.7602	0.0291252	0.970347
ENSG00000069535	MAOB	17	-3731.05	16	-3733.41	1	4.7254	0.0297203	0.986014
ENSG00000138185	ENTPD1	17	-4131.24	16	-4133.58	1	4.6988	0.0301837	0.990074
ENSG00000007237	GAS7	15	-2449.34	14	-2451.68	1	4.6974	0.0302083	0.990074
ENSG00000142606	MMEL1	13	-4943.16	12	-4945.51	1	4.6968	0.0302188	0.990074
ENSG00000170325	PRDM10	15	-5727.4	14	-5729.74	1	4.6794	0.0305264	0.995739
ENSG00000110911	SLC11A2	15	-4200.35	14	-4202.68	1	4.6728	0.0306439	0.995739
ENSG00000163877	SNIP1	15	-2915.71	14	-2918.04	1	4.6586	0.0308984	0.999892
ENSG00000169403	PTAFR	13	-1809.2	12	-1811.52	1	4.6422	0.031195	1
ENSG00000115211	EIF2B4	15	-3863.36	14	-3865.67	1	4.6216	0.0315718	1
ENSG00000125864	BFSP1	13	-5998.64	12	-6000.94	1	4.6058	0.031864	1
ENSG00000198056	PRIM1	15	-2413.31	14	-2415.6	1	4.5796	0.0323548	1
ENSG00000183856	IQGAP3	13	-11409.6	12	-11411.9	1	4.5734	0.0324721	1
ENSG00000004700	RECQL	15	-3176.83	14	-3179.11	1	4.5604	0.0327194	1
ENSG00000179046	TRIML2	15	-4104.41	14	-4106.66	1	4.5068	0.0337603	1
ENSG00000158711	ELK4	15	-3114.73	14	-3116.98	1	4.4984	0.0339266	1
ENSG00000159495	TGM7	15	-4659.1	14	-4661.32	1	4.4494	0.0349135	1
ENSG00000164151	KIAA0947	11	-14280.1	10	-14282.3	1	4.4382	0.0351433	1
ENSG00000103047	TANGO6	17	-5071.12	16	-5073.34	1	4.4258	0.0353995	1
ENSG00000112118	MCM3	17	-6860.13	16	-6862.33	1	4.4134	0.0356577	1
ENSG00000125772	GPCPD1	17	-4678.36	16	-4680.56	1	4.4046	0.0358421	1
ENSG00000179965	ZNF771	11	-1699.95	10	-1702.15	1	4.4036	0.0358631	1
ENSG00000171262	FAM98B	17	-2547.8	16	-2550	1	4.4022	0.0358926	1
ENSG00000140691	ARMC5	15	-4368.52	14	-4370.72	1	4.3926	0.0360952	1
ENSG00000165264	NDUFB6	13	-958.386	12	-960.576	1	4.3786	0.0363929	1
ENSG00000074054	CLASP1	13	-8721.37	12	-8723.55	1	4.365	0.0366845	1
ENSG00000182557	SPNS3	13	-2322.15	12	-2324.32	1	4.345	0.0371178	1
ENSG00000165066	NKX6-3	11	-1167.97	10	-1170.14	1	4.3416	0.037192	1
ENSG00000184307	ZDHHC23	15	-3224.8	14	-3226.96	1	4.3372	0.0372882	1
ENSG00000163754	GYG1	17	-2754.88	16	-2757.04	1	4.3328	0.0373847	1
ENSG00000014257	ACPP	17	-3576.67	16	-3578.84	1	4.3328	0.0373847	1
ENSG00000111291	GPRC5D	15	-2981.43	14	-2983.59	1	4.3162	0.0377511	1
ENSG00000152503	TRIM36	15	-4186.45	14	-4188.61	1	4.31	0.037889	1
ENSG00000141384	TAF4B	17	-5248.73	16	-5250.88	1	4.3062	0.0379737	1
ENSG00000008735	MAPK8IP2	13	-3552.63	12	-3554.78	1	4.3054	0.0379916	1
ENSG00000132464	ENAM	11	-5940.61	10	-5942.73	1	4.2416	0.039445	1
ENSG00000060237	WNK1	17	-11691.9	16	-11694	1	4.2142	0.040087	1
ENSG00000188739	RBM34	17	-2429.65	16	-2431.75	1	4.1978	0.0404765	1
ENSG00000133657	ATP13A3	17	-9405.05	16	-9407.14	1	4.1884	0.0407015	1
ENSG00000198839	ZNF277	15	-3099.88	14	-3101.97	1	4.1866	0.0407447	1
ENSG00000197417	SHPK	17	-4173.43	16	-4175.51	1	4.1526	0.0415706	1
ENSG00000149639	SOGA1	17	-7215.99	16	-7218.06	1	4.1374	0.0419455	1
ENSG00000154133	ROBO4	17	-4512.49	16	-4514.55	1	4.1288	0.0421592	1
ENSG00000165617	DACT1	15	-2728.67	14	-2730.74	1	4.1264	0.0422191	1
ENSG00000184719	RNLS	15	-2908.77	14	-2910.83	1	4.1206	0.0423641	1
ENSG00000061938	TNK2	15	-6830.2	14	-6832.25	1	4.1008	0.0428629	1
ENSG00000147526	TACC1	17	-6773.72	16	-6775.76	1	4.0782	0.0434399	1
ENSG00000066926	FECH	17	-3508.35	16	-3510.38	1	4.067	0.0437289	1
ENSG00000105976	MET	17	-11813.8	16	-11815.8	1	4.0554	0.0440303	1
ENSG00000110318	KIAA1377	15	-6836.39	14	-6838.41	1	4.0536	0.0440773	1
ENSG00000123297	TSFM	15	-1439.66	14	-1441.67	1	4.0024	0.0454355	1
ENSG00000119471	HSDL2	17	-3176.59	16	-3178.59	1	4.0004	0.0454895	1
ENSG00000127578	WFIKKN1	13	-4491.46	12	-4493.46	1	3.9988	0.0455327	1
ENSG00000136542	GALNT5	15	-8744.78	14	-8746.78	1	3.9946	0.0456463	1
ENSG00000185920	PTCH1	17	-10000.1	16	-10002.1	1	3.9936	0.0456734	1
ENSG00000173706	HEG1	17	-4564.36	16	-4566.35	1	3.9758	0.0461585	1
ENSG00000145191	EIF2B5	17	-5696.92	16	-5698.91	1	3.9706	0.0463013	1
ENSG00000107331	ABCA2	13	-9408.46	12	-9410.44	1	3.9592	0.0466159	1
ENSG00000076258	FMO4	15	-4938.21	14	-4940.18	1	3.9466	0.0469662	1
ENSG00000101974	ATP11C	13	-6992.83	12	-6994.8	1	3.9386	0.04719	1
ENSG00000177374	HIC1	13	-2392.59	12	-2394.55	1	3.9234	0.0476185	1
ENSG00000143379	SETDB1	17	-8248.21	16	-8250.17	1	3.9196	0.0477262	1
ENSG00000113360	DROSHA	17	-6952.9	16	-6954.86	1	3.9188	0.047749	1
ENSG00000114480	GBE1	17	-5059.94	16	-5061.9	1	3.9094	0.0480167	1
ENSG00000139926	FRMD6	13	-3508.51	12	-3510.46	1	3.8988	0.0483206	1
ENSG00000137364	TPMT	17	-2401.25	16	-2403.18	1	3.8716	0.0491097	1
ENSG00000104325	DECR1	17	-2928.09	16	-2930.02	1	3.857	0.0495388	1

## Sheet: Table_S8
Supplementary table S8
Results of branch-site model tests for positive selection based on the guinea pig branch (filtered by genes with mean interval PSS >10).
Abbreviations: lnL – log-likelihood; df – degrees of freedom; LRT – likelihood ration test; FDR – false discovery rate
Ensembl Gene ID	Gene name	No parameters MA	LnL MA	No parameters null MA	LnL null MA	df	LRT	Chi sq P	FDR P
ENSG00000143669	LYST	21	-22733.2	20	-22769.9	1	73.4906	1.01117e-17	7.47353e-14
ENSG00000156535	CD109	19	-10736.3	18	-10771.8	1	71.0282	3.52155e-17	1.30139e-13
ENSG00000109066	TMEM104	23	-3628.66	22	-3663.46	1	69.608	7.23429e-17	1.78229e-13
ENSG00000113810	SMC4	29	-10455.5	28	-10489.1	1	67.1768	2.48218e-16	4.58645e-13
ENSG00000197969	VPS13A	21	-24548.7	20	-24578.5	1	59.4468	1.25645e-14	1.85729e-11
ENSG00000009413	REV3L	29	-20136.7	28	-20166	1	58.7536	1.78706e-14	2.20136e-11
ENSG00000164171	ITGA2	15	-11124	14	-11147.9	1	47.6554	5.08121e-12	5.13955e-09
ENSG00000110713	NUP98	25	-12005.8	24	-12029.5	1	47.4778	5.56304e-12	5.13955e-09
ENSG00000165899	OTOGL	13	-17159.4	12	-17183	1	47.1878	6.45007e-12	5.29694e-09
ENSG00000156931	VPS8	23	-10487.7	22	-10510.5	1	45.6224	1.43392e-11	1.05981e-08
ENSG00000153207	AHCTF1	27	-21870.4	26	-21893.1	1	45.3742	1.62764e-11	1.09363e-08
ENSG00000236320	SLFN14	11	-6726.87	10	-6746.81	1	39.8802	2.70027e-10	1.66314e-07
ENSG00000092148	HECTD1	27	-17636	26	-17655.5	1	38.9402	4.36988e-10	2.48445e-07
ENSG00000151067	CACNA1C	23	-13682.7	22	-13701.7	1	38.0682	6.83145e-10	3.60652e-07
ENSG00000159459	UBR1	25	-14015.7	24	-14034.3	1	37.1626	1.08678e-09	5.35494e-07
ENSG00000153339	TRAPPC8	25	-7826.55	24	-7844.09	1	35.0748	3.1728e-09	1.46564e-06
ENSG00000174842	GLMN	25	-4860.75	24	-4877.83	1	34.1594	5.07774e-09	2.20762e-06
ENSG00000100503	NIN	11	-16283.9	10	-16300.8	1	33.8556	5.9358e-09	2.4373e-06
ENSG00000135870	RC3H1	27	-8414.09	26	-8430.63	1	33.086	8.81713e-09	3.42986e-06
ENSG00000133985	TTC9	25	-1880.24	24	-1896.48	1	32.482	1.20302e-08	4.44575e-06
ENSG00000075292	ZNF638	29	-14725.7	28	-14741.7	1	32.0196	1.52625e-08	5.37167e-06
ENSG00000018280	SLC11A1	25	-5457.49	24	-5473.33	1	31.6754	1.82216e-08	6.12162e-06
ENSG00000169031	COL4A3	23	-6051.62	22	-6067.36	1	31.4792	2.01588e-08	6.47799e-06
ENSG00000147364	FBXO25	27	-3549.79	26	-3564.97	1	30.346	3.61452e-08	1.11312e-05
ENSG00000165392	WRN	23	-11523.6	22	-11538.5	1	29.8224	4.7349e-08	1.39982e-05
ENSG00000158486	DNAH3	15	-25791.7	14	-25806.5	1	29.5642	5.40949e-08	1.53775e-05
ENSG00000150627	WDR17	19	-10108.7	18	-10123.1	1	28.7872	8.07832e-08	2.21137e-05
ENSG00000103494	RPGRIP1L	25	-9153.3	24	-9167.52	1	28.4454	9.63785e-08	2.54405e-05
ENSG00000134242	PTPN22	17	-8347.15	16	-8361.26	1	28.2252	1.07989e-07	2.75224e-05
ENSG00000080839	RBL1	17	-7414.91	16	-7428.98	1	28.151	1.1221e-07	2.76447e-05
ENSG00000108375	RNF43	25	-4247.31	24	-4261.23	1	27.8292	1.32511e-07	3.15932e-05
ENSG00000082258	CCNT2	27	-5194.23	26	-5207.73	1	27.0126	2.02134e-07	4.66865e-05
ENSG00000129493	HEATR5A	23	-11149.2	22	-11162.3	1	26.2898	2.93836e-07	6.47674e-05
ENSG00000168137	SETD5	27	-8706.26	26	-8719.39	1	26.263	2.97942e-07	6.47674e-05
ENSG00000131778	CHD1L	21	-8575.35	20	-8588.29	1	25.8812	3.63088e-07	7.66739e-05
ENSG00000175356	SCUBE2	23	-7192.65	22	-7205.35	1	25.398	4.66401e-07	9.57548e-05
ENSG00000165029	ABCA1	21	-16452	20	-16464.2	1	24.3798	7.90937e-07	0.000157995
ENSG00000103047	TANGO6	23	-6746.48	22	-6758.53	1	24.1042	9.1261e-07	0.000177503
ENSG00000109805	NCAPG	29	-8327.21	28	-8339.12	1	23.8318	1.05131e-06	0.000199237
ENSG00000169231	THBS3	25	-8067.47	24	-8079.09	1	23.2404	1.42962e-06	0.000264159
ENSG00000062582	MRPS24	27	-1550.46	26	-1561.95	1	22.9904	1.62812e-06	0.000289267
ENSG00000113282	CLINT1	29	-4635.95	28	-4647.44	1	22.972	1.64378e-06	0.000289267
ENSG00000179841	AKAP5	27	-4659.52	26	-4670.93	1	22.8224	1.77683e-06	0.000305408
ENSG00000132376	INPP5K	29	-5135.53	28	-5146.66	1	22.2728	2.36533e-06	0.000397322
ENSG00000160218	TRAPPC10	25	-11236.4	24	-11247.4	1	22.0934	2.59701e-06	0.000426545
ENSG00000104093	DMXL2	21	-24151.7	20	-24162.8	1	22.0256	2.69038e-06	0.000432274
ENSG00000108846	ABCC3	21	-13639	20	-13649.8	1	21.5528	3.4422e-06	0.000540352
ENSG00000173992	CCS	27	-2515.02	26	-2525.78	1	21.5158	3.50925e-06	0.000540352
ENSG00000186714	CCDC73	17	-8808.03	16	-8818.75	1	21.433	3.6641e-06	0.000552681
ENSG00000164403	SHROOM1	27	-10017.9	26	-10028.4	1	21.0634	4.44335e-06	0.000651643
ENSG00000198920	KIAA0753	21	-5109.55	20	-5120.05	1	21.0102	4.56845e-06	0.000651643
ENSG00000137338	PGBD1	25	-6426.61	24	-6437.11	1	21.0034	4.58469e-06	0.000651643
ENSG00000164692	COL1A2	27	-10136.6	26	-10147	1	20.8126	5.06487e-06	0.000697514
ENSG00000106688	SLC1A1	23	-4417.83	22	-4428.23	1	20.8008	5.09617e-06	0.000697514
ENSG00000185915	KLHL34	17	-6031.8	16	-6042.11	1	20.6236	5.59027e-06	0.000751231
ENSG00000010818	HIVEP2	27	-21080.4	26	-21090.3	1	19.8144	8.53373e-06	0.0011263
ENSG00000151838	CCDC175	21	-9886.45	20	-9896.33	1	19.7736	8.71785e-06	0.00113042
ENSG00000186566	GPATCH8	25	-12939.8	24	-12949.6	1	19.71	9.01285e-06	0.00114153
ENSG00000011426	ANLN	17	-4454.12	16	-4463.96	1	19.689	9.11244e-06	0.00114153
ENSG00000133318	RTN3	29	-7107.06	28	-7116.8	1	19.4752	1.01914e-05	0.00125541
ENSG00000148337	CIZ1	23	-5563.08	22	-5572.79	1	19.408	1.05564e-05	0.00127905
ENSG00000131435	PDLIM4	27	-3406.68	26	-3416.28	1	19.201	1.17652e-05	0.00140252
ENSG00000040633	PHF23	29	-2949.67	28	-2959.22	1	19.1164	1.22984e-05	0.00144281
ENSG00000048707	VPS13D	21	-30713.7	20	-30723.2	1	18.9814	1.31999e-05	0.00152438
ENSG00000020129	NCDN	27	-5494.07	26	-5503.53	1	18.9286	1.35703e-05	0.00153375
ENSG00000105639	JAK3	13	-7217.47	12	-7226.93	1	18.911	1.36961e-05	0.00153375
ENSG00000204104	TRAF3IP1	23	-3959.58	22	-3968.92	1	18.6798	1.54612e-05	0.00170558
ENSG00000137497	NUMA1	27	-18807	26	-18816.3	1	18.5928	1.61831e-05	0.00175896
ENSG00000174136	RGMB	29	-3305.48	28	-3314.75	1	18.552	1.65332e-05	0.00175942
ENSG00000133863	TEX15	15	-16630.9	14	-16640.1	1	18.5276	1.67462e-05	0.00175942
ENSG00000125730	C3	29	-14722.4	28	-14731.6	1	18.51	1.69015e-05	0.00175942
ENSG00000164113	ADAD1	15	-4735.44	14	-4744.62	1	18.356	1.83241e-05	0.00188102
ENSG00000119139	TJP2	29	-10457.5	28	-10466.7	1	18.3144	1.87286e-05	0.00189621
ENSG00000134962	KLB	21	-9943.91	20	-9953.04	1	18.2612	1.9259e-05	0.00192356
ENSG00000159110	IFNAR2	25	-4443.17	24	-4452.27	1	18.2082	1.98024e-05	0.00195146
ENSG00000104365	IKBKB	29	-6890.87	28	-6899.94	1	18.1326	2.06044e-05	0.00200377
ENSG00000154930	ACSS1	29	-5903.41	28	-5912.42	1	18.0184	2.1878e-05	0.0021
ENSG00000083097	DOPEY1	25	-15167.4	24	-15176.2	1	17.6448	2.66242e-05	0.00252282
ENSG00000129534	MIS18BP1	13	-4871.64	12	-4880.38	1	17.4762	2.90927e-05	0.00272182
ENSG00000147874	HAUS6	27	-9170.74	26	-9179.43	1	17.3894	3.0452e-05	0.00281338
ENSG00000011478	QPCTL	25	-3807.45	24	-3816.11	1	17.3124	3.17111e-05	0.0028806
ENSG00000064012	CASP8	25	-5887.87	24	-5896.52	1	17.2976	3.1959e-05	0.0028806
ENSG00000172037	LAMB2	21	-16863.7	20	-16872.3	1	17.2094	3.34776e-05	0.00297524
ENSG00000213892	CEACAM16	15	-3800.02	14	-3808.61	1	17.1904	3.38141e-05	0.00297524
ENSG00000113163	COL4A3BP	23	-4335.46	22	-4344.03	1	17.1266	3.49691e-05	0.00304067
ENSG00000006638	TBXA2R	13	-2728.18	12	-2736.7	1	17.027	3.6852e-05	0.00312288
ENSG00000063245	EPN1	23	-4001.1	22	-4009.6	1	17.0076	3.72305e-05	0.00312288
ENSG00000083635	NUFIP1	29	-4446.89	28	-4455.39	1	17.006	3.72619e-05	0.00312288
ENSG00000150054	MPP7	27	-5159.91	26	-5168.41	1	16.9876	3.76247e-05	0.00312288
ENSG00000101680	LAMA1	15	-31168.1	14	-31176.6	1	16.9674	3.80272e-05	0.00312288
ENSG00000165025	SYK	25	-5218.98	24	-5227.45	1	16.9274	3.88369e-05	0.00315433
ENSG00000058729	RIOK2	29	-5411.61	28	-5419.94	1	16.6638	4.46245e-05	0.00357331
ENSG00000149633	KIAA1755	19	-5828.19	18	-5836.51	1	16.634	4.53311e-05	0.00357331
ENSG00000158828	PINK1	29	-4334.02	28	-4342.33	1	16.6292	4.54459e-05	0.00357331
ENSG00000153294	GPR115	15	-6722.25	14	-6730.52	1	16.5308	4.78662e-05	0.00372399
ENSG00000174564	IL20RB	15	-2569.2	14	-2577.45	1	16.494	4.88043e-05	0.00375742
ENSG00000080823	MOK	19	-3953.92	18	-3962.15	1	16.4722	4.93687e-05	0.00376169
ENSG00000104381	GDAP1	17	-2708.38	16	-2716.49	1	16.2296	5.61105e-05	0.00423176
ENSG00000108021	FAM208B	29	-25179.4	28	-25187.3	1	15.9732	6.42456e-05	0.00475944
ENSG00000145725	PPIP5K2	17	-8248.58	16	-8256.56	1	15.9688	6.43951e-05	0.00475944
ENSG00000197563	PIGN	23	-8655.78	22	-8663.72	1	15.868	6.79174e-05	0.00497008
ENSG00000109452	INPP4B	19	-6691.7	18	-6699.62	1	15.846	6.87116e-05	0.0049789
ENSG00000136122	BORA	23	-5356.97	22	-5364.88	1	15.8252	6.94711e-05	0.00498506
ENSG00000090857	PDPR	27	-7235.59	26	-7243.46	1	15.7412	7.2625e-05	0.00506773
ENSG00000175899	A2M	25	-15066.4	24	-15074.3	1	15.7364	7.28095e-05	0.00506773
ENSG00000161905	ALOX15	13	-5078.27	12	-5086.14	1	15.7282	7.31258e-05	0.00506773
ENSG00000151687	ANKAR	15	-12814.7	14	-12822.6	1	15.722	7.33659e-05	0.00506773
ENSG00000187492	CDHR4	17	-5284.59	16	-5292.37	1	15.5704	7.94893e-05	0.00543987
ENSG00000141458	NPC1	25	-12584.7	24	-12592.4	1	15.5248	8.14299e-05	0.00547367
ENSG00000121058	COIL	29	-7601.93	28	-7609.7	1	15.524	8.14644e-05	0.00547367
ENSG00000071054	MAP4K4	23	-8432.81	22	-8440.45	1	15.2682	9.32736e-05	0.00621068
ENSG00000176463	SLCO3A1	29	-4675.38	28	-4683	1	15.2394	9.47068e-05	0.0062498
ENSG00000198087	CD2AP	25	-5309.76	24	-5317.36	1	15.2084	9.62742e-05	0.00629702
ENSG00000167522	ANKRD11	29	-17877.4	28	-17884.9	1	15.1002	0.000101952	0.00660992
ENSG00000070182	SPTB	19	-19595.7	18	-19603.1	1	14.9454	0.000110668	0.00711255
ENSG00000172159	FRMD3	25	-4512.3	24	-4519.73	1	14.8592	0.000115842	0.00738091
ENSG00000185565	LSAMP	19	-1878.43	18	-1885.78	1	14.7122	0.000125233	0.00791111
ENSG00000162877	PM20D1	29	-6132.03	28	-6139.31	1	14.5554	0.000136098	0.00843965
ENSG00000105171	POP4	29	-2125.1	28	-2132.37	1	14.5504	0.00013646	0.00843965
ENSG00000122484	RPAP2	25	-5871.29	24	-5878.56	1	14.5426	0.000137026	0.00843965
ENSG00000163754	GYG1	29	-3288.85	28	-3296.07	1	14.4534	0.00014367	0.00877576
ENSG00000178802	MPI	29	-4260.53	28	-4267.74	1	14.4244	0.0001459	0.00883889
ENSG00000153575	TUBGCP5	27	-9540.31	26	-9547.48	1	14.339	0.000152669	0.0091738
ENSG00000153113	CAST	29	-5057.15	28	-5064.27	1	14.2374	0.000161136	0.00960449
ENSG00000076258	FMO4	23	-6616.03	22	-6623.12	1	14.1846	0.000165721	0.00974376
ENSG00000014123	UFL1	29	-7311.18	28	-7318.27	1	14.1802	0.000166109	0.00974376
ENSG00000124089	MC3R	15	-2574.39	14	-2581.44	1	14.0954	0.000173768	0.0100165
ENSG00000134256	CD101	15	-8100.3	14	-8107.35	1	14.0926	0.000174027	0.0100165
ENSG00000165309	ARMC3	23	-6659.27	22	-6666.31	1	14.084	0.000174825	0.0100165
ENSG00000169217	CD2BP2	27	-2725.76	26	-2732.67	1	13.8218	0.000200991	0.0114271
ENSG00000148835	TAF5	25	-3807.2	24	-3814.08	1	13.76	0.000207712	0.0117191
ENSG00000152133	GPATCH11	17	-2100.95	16	-2107.81	1	13.7122	0.000213066	0.0117757
ENSG00000104755	ADAM2	15	-4439.64	14	-4446.49	1	13.7106	0.000213247	0.0117757
ENSG00000180376	CCDC66	27	-8984.87	26	-8991.71	1	13.6986	0.000214614	0.0117757
ENSG00000081985	IL12RB2	15	-10051.4	14	-10058.2	1	13.6854	0.000216128	0.0117757
ENSG00000130758	MAP3K10	21	-4239.8	20	-4246.64	1	13.6806	0.000216681	0.0117757
ENSG00000148840	PPRC1	29	-14669	28	-14675.8	1	13.6326	0.000222292	0.0119704
ENSG00000122694	GLIPR2	29	-1347.59	28	-1354.4	1	13.6224	0.000223503	0.0119704
ENSG00000173567	GPR113	15	-7155.86	14	-7162.66	1	13.5974	0.000226499	0.0120436
ENSG00000090554	FLT3LG	25	-1583.31	24	-1590.09	1	13.5552	0.000231649	0.0122294
ENSG00000157379	DHRS1	17	-2862.68	16	-2869.44	1	13.5342	0.000234255	0.0122793
ENSG00000135968	GCC2	27	-14539.5	26	-14546.3	1	13.4826	0.000240786	0.0125327
ENSG00000081923	ATP8B1	19	-10158.1	18	-10164.9	1	13.4654	0.000243003	0.0125597
ENSG00000111581	NUP107	29	-8230.41	28	-8237.09	1	13.3604	0.000256993	0.0131905
ENSG00000206384	COL6A6	17	-20627.8	16	-20634.4	1	13.2752	0.00026894	0.0137085
ENSG00000138356	AOX1	27	-15666.2	26	-15672.8	1	13.2032	0.000279472	0.014074
ENSG00000180011	ZADH2	29	-3857.95	28	-3864.55	1	13.2002	0.000279919	0.014074
ENSG00000110048	OSBP	29	-5783.75	28	-5790.33	1	13.1598	0.000286019	0.0141968
ENSG00000064042	LIMCH1	27	-8687.91	26	-8694.48	1	13.1586	0.000286203	0.0141968
ENSG00000075151	EIF4G3	25	-12912.7	24	-12919.2	1	13.083	0.000297988	0.0146653
ENSG00000129194	SOX15	23	-2298.37	22	-2304.91	1	13.0728	0.000299615	0.0146653
ENSG00000092439	TRPM7	23	-13315.9	22	-13322.4	1	13.01	0.000309832	0.0150151
ENSG00000100652	SLC10A1	15	-2217.76	14	-2224.26	1	13.004	0.000310826	0.0150151
ENSG00000083750	RRAGB	13	-2146.89	12	-2153.35	1	12.909	0.000327006	0.0156942
ENSG00000080802	CNOT4	29	-4254.21	28	-4260.66	1	12.8922	0.000329954	0.0157335
ENSG00000138792	ENPEP	23	-10673.5	22	-10679.9	1	12.842	0.000338925	0.0160577
ENSG00000109861	CTSC	29	-5099.64	28	-5106.03	1	12.7946	0.000347621	0.0163648
ENSG00000107105	ELAVL2	17	-2154.17	16	-2160.54	1	12.7336	0.000359145	0.0168002
ENSG00000132952	USPL1	25	-11944.2	24	-11950.5	1	12.6736	0.000370855	0.0172389
ENSG00000145198	VWA5B2	15	-4380.72	14	-4387.03	1	12.6218	0.000381274	0.0176125
ENSG00000118246	FASTKD2	27	-7441.9	26	-7448.2	1	12.6016	0.000385417	0.0176189
ENSG00000158528	PPP1R9A	21	-8883.19	20	-8889.49	1	12.5904	0.000387733	0.0176189
ENSG00000112212	TSPO2	15	-1552.76	14	-1559.05	1	12.5864	0.000388564	0.0176189
ENSG00000120729	MYOT	19	-4189.64	18	-4195.9	1	12.5178	0.000403093	0.0181662
ENSG00000141447	OSBPL1A	29	-8267.33	28	-8273.57	1	12.4818	0.000410936	0.0184074
ENSG00000184719	RNLS	25	-2991.41	24	-2997.62	1	12.4162	0.000425625	0.0189506
ENSG00000187955	COL14A1	17	-14718.6	16	-14724.7	1	12.2602	0.000462722	0.0204789
ENSG00000132549	VPS13B	21	-24712.9	20	-24719	1	12.1886	0.000480825	0.0211534
ENSG00000128578	STRIP2	17	-6225.22	16	-6231.29	1	12.1408	0.000493306	0.0215741
ENSG00000138375	SMARCAL1	27	-6812.41	26	-6818.44	1	12.0694	0.000512562	0.0222279
ENSG00000132518	GUCY2D	15	-8938.13	14	-8944.16	1	12.0632	0.000514269	0.0222279
ENSG00000120533	ENY2	29	-548.121	28	-554.111	1	11.9794	0.000537919	0.0231149
ENSG00000134852	CLOCK	21	-6088.53	20	-6094.49	1	11.9222	0.000554689	0.0236977
ENSG00000160789	LMNA	29	-4574.67	28	-4580.6	1	11.8668	0.000571435	0.0242729
ENSG00000170323	FABP4	29	-1422.74	28	-1428.65	1	11.828	0.000583466	0.0246423
ENSG00000156110	ADK	29	-3276.53	28	-3282.39	1	11.7324	0.000614213	0.0257859
ENSG00000187867	PALM3	21	-3147.13	20	-3152.99	1	11.7224	0.000617523	0.0257859
ENSG00000108557	RAI1	23	-13237.6	22	-13243.5	1	11.6594	0.000638789	0.0265241
ENSG00000168434	COG7	27	-6453.81	26	-6459.59	1	11.5532	0.000676328	0.0278965
ENSG00000171772	SYCE1	23	-2673.33	22	-2679.1	1	11.5448	0.00067939	0.0278965
ENSG00000144648	ACKR2	23	-4665.44	22	-4671.21	1	11.5276	0.000685705	0.0280002
ENSG00000038427	VCAN	23	-32794.4	22	-32800.1	1	11.4572	0.000712175	0.0289214
ENSG00000185658	BRWD1	23	-15569.7	22	-15575.3	1	11.3366	0.000759943	0.0306377
ENSG00000136731	UGGT1	23	-9673.05	22	-9678.72	1	11.3298	0.000762731	0.0306377
ENSG00000166135	HIF1AN	27	-2569.81	26	-2575.47	1	11.3164	0.000768255	0.0306928
ENSG00000143153	ATP1B1	27	-2661.24	26	-2666.88	1	11.288	0.000780097	0.03088
ENSG00000156313	RPGR	15	-2535.28	14	-2540.91	1	11.2712	0.000787188	0.03088
ENSG00000127329	PTPRB	27	-16741.5	26	-16747.2	1	11.2692	0.000788037	0.03088
ENSG00000134709	HOOK1	25	-5508.82	24	-5514.45	1	11.2654	0.000789652	0.03088
ENSG00000140836	ZFHX3	17	-11703.1	16	-11708.7	1	11.2334	0.000803383	0.0312516
ENSG00000161638	ITGA5	27	-8649.6	26	-8655.11	1	11.0076	0.000907391	0.0351127
ENSG00000173769	TOPAZ1	13	-14892.3	12	-14897.7	1	10.9772	0.000922397	0.0355075
ENSG00000196576	PLXNB2	27	-8571.79	26	-8577.26	1	10.9366	0.00094283	0.036052
ENSG00000115474	KCNJ13	27	-3004.33	26	-3009.8	1	10.9298	0.000946297	0.036052
ENSG00000113971	NPHP3	27	-7779.65	26	-7785.1	1	10.9126	0.000955124	0.0361845
ENSG00000132005	RFX1	23	-4758.18	22	-4763.63	1	10.904	0.000959568	0.0361845
ENSG00000102010	BMX	15	-3701.84	14	-3707.22	1	10.7582	0.00103818	0.0389503
ENSG00000118308	LRMP	19	-4805.51	18	-4810.87	1	10.7308	0.00105367	0.0393316
ENSG00000197147	LRRC8B	17	-6246.31	16	-6251.66	1	10.6818	0.00108195	0.0401843
ENSG00000150961	SEC24D	23	-10377.5	22	-10382.8	1	10.5778	0.00114454	0.0422964
ENSG00000103995	CEP152	23	-13862.4	22	-13867.7	1	10.5502	0.00116176	0.0427191
ENSG00000132911	NMUR2	13	-3445.45	12	-3450.68	1	10.4536	0.00122411	0.044694
ENSG00000122035	RASL11A	27	-2381.89	26	-2387.12	1	10.4484	0.00122756	0.044694
ENSG00000135063	FAM189A2	27	-4622.48	26	-4627.65	1	10.3414	0.00130079	0.0471282
ENSG00000114446	IFT57	29	-3505.82	28	-3510.96	1	10.2928	0.0013355	0.0481498
ENSG00000087206	UIMC1	27	-4860.76	26	-4865.88	1	10.2456	0.00137011	0.0491577
ENSG00000100097	LGALS1	29	-1444.08	28	-1449.2	1	10.2272	0.00138385	0.0494106
ENSG00000135333	EPHA7	19	-6072.16	18	-6077.25	1	10.1854	0.00141557	0.0503004
ENSG00000008086	CDKL5	29	-4972.4	28	-4977.47	1	10.153	0.00144067	0.0506563
ENSG00000120217	CD274	23	-2827.4	22	-2832.48	1	10.1516	0.00144176	0.0506563
ENSG00000082074	FYB	23	-6897.66	22	-6902.73	1	10.146	0.00144615	0.0506563
ENSG00000179046	TRIML2	15	-3773.04	14	-3778.08	1	10.0902	0.0014906	0.0519671
ENSG00000104866	PPP1R37	27	-4024.43	26	-4029.46	1	10.0578	0.00151704	0.0523055
ENSG00000016391	CHDH	23	-5786.74	22	-5791.77	1	10.0506	0.00152298	0.0523055
ENSG00000134686	PHC2	29	-6791.78	28	-6796.8	1	10.0444	0.00152812	0.0523055
ENSG00000123338	NCKAP1L	15	-7309.24	14	-7314.26	1	10.0438	0.00152862	0.0523055
ENSG00000086200	IPO11	25	-5853.57	24	-5858.58	1	10.0194	0.001549	0.0527588
ENSG00000058453	CROCC	15	-12076.3	14	-12081.3	1	10.0086	0.00155811	0.0528256
ENSG00000140367	UBE2Q2	25	-2512.32	24	-2517.3	1	9.9666	0.00159406	0.0536928
ENSG00000074695	LMAN1	29	-4861.33	28	-4866.31	1	9.9618	0.00159822	0.0536928
ENSG00000040933	INPP4A	29	-7318.87	28	-7323.81	1	9.8934	0.00165873	0.05541
ENSG00000185238	PRMT3	23	-4085.31	22	-4090.25	1	9.8872	0.00166432	0.05541
ENSG00000183018	SPNS2	25	-3571.58	24	-3576.51	1	9.8608	0.00168838	0.0559587
ENSG00000119004	CYP20A1	29	-4694.25	28	-4699.15	1	9.8092	0.00173641	0.0572938
ENSG00000163611	SPICE1	29	-7238.76	28	-7243.65	1	9.7834	0.00176094	0.0578451
ENSG00000147100	SLC16A2	29	-3061.88	28	-3066.77	1	9.7748	0.0017692	0.0578591
ENSG00000106086	PLEKHA8	27	-3219.07	26	-3223.93	1	9.7332	0.00180969	0.0587408
ENSG00000115155	OTOF	15	-11391.3	14	-11396.2	1	9.7308	0.00181206	0.0587408
ENSG00000156504	FAM122B	21	-2076.9	20	-2081.76	1	9.7154	0.0018273	0.0589764
ENSG00000152492	CCDC50	29	-3772.41	28	-3777.22	1	9.609	0.00193626	0.0622213
ENSG00000172116	CD8B	21	-2753.38	20	-2758.16	1	9.561	0.00198755	0.0635929
ENSG00000198961	PJA2	29	-7080.17	28	-7084.94	1	9.5394	0.00201107	0.0640683
ENSG00000146414	SHPRH	27	-13937	26	-13941.7	1	9.517	0.00203577	0.0645768
ENSG00000129595	EPB41L4A	23	-5749.59	22	-5754.33	1	9.4958	0.00205943	0.0649267
ENSG00000138617	PARP16	29	-3077.85	28	-3082.6	1	9.4914	0.00206437	0.0649267
ENSG00000116745	RPE65	15	-3825.1	14	-3829.84	1	9.4652	0.00209407	0.0655815
ENSG00000162999	DUSP19	25	-2242.32	24	-2247.03	1	9.4378	0.00212558	0.0662877
ENSG00000170776	AKAP13	27	-12915.7	26	-12920.4	1	9.414	0.00215335	0.0668715
ENSG00000162669	HFM1	13	-7059.18	12	-7063.86	1	9.364	0.00221289	0.0684328
ENSG00000152669	CCNO	23	-2669.53	22	-2674.19	1	9.3256	0.00225974	0.0695907
ENSG00000180881	CAPS2	15	-4538.23	14	-4542.88	1	9.3092	0.00228006	0.069925
ENSG00000172164	SNTB1	19	-4511.36	18	-4516	1	9.285	0.00231038	0.070562
ENSG00000117620	SLC35A3	29	-2575.82	28	-2580.45	1	9.2682	0.00233167	0.0709192
ENSG00000273079	GRIN2B	17	-9715.98	16	-9720.59	1	9.2252	0.00238707	0.0723066
ENSG00000117020	AKT3	25	-3063.45	24	-3068.04	1	9.188	0.00243607	0.0734897
ENSG00000166106	ADAMTS15	17	-6574.28	16	-6578.87	1	9.1722	0.00245719	0.0738256
ENSG00000135451	TROAP	15	-4515.08	14	-4519.64	1	9.1344	0.00250848	0.0750207
ENSG00000162664	ZNF326	27	-3348.16	26	-3352.73	1	9.128	0.00251727	0.0750207
ENSG00000146151	HMGCLL1	15	-2455.02	14	-2459.56	1	9.0698	0.00259865	0.0771352
ENSG00000085365	SCAMP1	25	-2197.88	24	-2202.4	1	9.0472	0.00263097	0.0777821
ENSG00000105607	GCDH	29	-4717.29	28	-4721.78	1	8.9836	0.00272413	0.0800985
ENSG00000106366	SERPINE1	19	-4516	18	-4520.49	1	8.979	0.002731	0.0800985
ENSG00000135828	RNASEL	17	-7280.27	16	-7284.75	1	8.9714	0.00274238	0.0801145
ENSG00000106771	TMEM245	25	-5111.65	24	-5116.13	1	8.9472	0.00277895	0.0801646
ENSG00000158636	C11orf30	25	-8633.67	24	-8638.15	1	8.9466	0.00277987	0.0801646
ENSG00000077063	CTTNBP2	21	-11724.3	20	-11728.8	1	8.9448	0.00278261	0.0801646
ENSG00000066923	STAG3	15	-10732.5	14	-10737	1	8.9416	0.00278748	0.0801646
ENSG00000196776	CD47	23	-2222.05	22	-2226.49	1	8.8842	0.00287649	0.0822205
ENSG00000103023	PRSS54	17	-2736.67	16	-2741.11	1	8.8812	0.00288122	0.0822205
ENSG00000117139	KDM5B	25	-12247.6	24	-12252.1	1	8.8538	0.00292479	0.0831429
ENSG00000136114	THSD1	21	-5910.93	20	-5915.33	1	8.7968	0.00301759	0.0854522
ENSG00000115705	TPO	15	-8262.25	14	-8266.61	1	8.7376	0.00311715	0.0879344
ENSG00000122482	ZNF644	25	-10051.7	24	-10056.1	1	8.6504	0.0032699	0.0918928
ENSG00000132846	ZBED3	13	-1963.49	12	-1967.81	1	8.638	0.00329223	0.0921699
ENSG00000112159	MDN1	17	-29906.2	16	-29910.5	1	8.6144	0.00333516	0.0930194
ENSG00000198471	RTP2	15	-1863.34	14	-1867.63	1	8.5804	0.00339801	0.0944161
ENSG00000175874	CREG2	21	-2542.68	20	-2546.94	1	8.5164	0.0035196	0.0974283
ENSG00000116748	AMPD1	17	-6260.37	16	-6264.61	1	8.4738	0.00360298	0.0993643
ENSG00000183091	NEB	15	-21025.6	14	-21029.8	1	8.4322	0.00368634	0.10091
ENSG00000171503	ETFDH	27	-5963.2	26	-5967.42	1	8.4322	0.00368634	0.10091
ENSG00000162885	B3GALNT2	27	-4725.92	26	-4730.13	1	8.4128	0.00372588	0.101616
ENSG00000149131	SERPING1	29	-5551.13	28	-5555.33	1	8.3916	0.00376959	0.10243
ENSG00000055211	GINM1	29	-2762.45	28	-2766.62	1	8.3472	0.00386282	0.104554
ENSG00000147650	LRP12	25	-7639.36	24	-7643.53	1	8.341	0.00387603	0.104554
ENSG00000083857	FAT1	23	-28663.5	22	-28667.6	1	8.3276	0.00390472	0.104726
ENSG00000082146	STRADB	29	-3642.18	28	-3646.35	1	8.3248	0.00391074	0.104726
ENSG00000112053	SLC26A8	19	-9697.5	18	-9701.65	1	8.3052	0.00395317	0.10548
ENSG00000100578	KIAA0586	23	-12084.8	22	-12089	1	8.2726	0.00402478	0.107004
ENSG00000090989	EXOC1	27	-6501.71	26	-6505.83	1	8.2494	0.00407655	0.107992
ENSG00000165120	SSMEM1	17	-2900	16	-2904.11	1	8.218	0.00414769	0.108744
ENSG00000180210	F2	29	-6391.29	28	-6395.4	1	8.218	0.00414769	0.108744
ENSG00000145708	CRHBP	23	-3085.11	22	-3089.22	1	8.2174	0.00414906	0.108744
ENSG00000007171	NOS2	15	-9122.51	14	-9126.61	1	8.1958	0.00419875	0.109657
ENSG00000166037	CEP57	25	-4339.77	24	-4343.84	1	8.1446	0.00431896	0.112293
ENSG00000164078	MST1R	25	-13412.2	24	-13416.3	1	8.1366	0.00433806	0.112293
ENSG00000119699	TGFB3	27	-3014.51	26	-3018.58	1	8.1336	0.00434524	0.112293
ENSG00000198887	SMC5	29	-6775.82	28	-6779.89	1	8.1272	0.0043606	0.112297
ENSG00000155066	PROM2	23	-6544.32	22	-6548.38	1	8.1056	0.00441287	0.113248
ENSG00000162688	AGL	25	-11720.3	24	-11724.4	1	8.0884	0.00445495	0.113933
ENSG00000184898	RBM43	29	-4548.19	28	-4552.22	1	8.0658	0.00451086	0.114316
ENSG00000141441	GAREM	27	-7214.25	26	-7218.29	1	8.0642	0.00451484	0.114316
ENSG00000130948	HSD17B3	15	-3452.92	14	-3456.95	1	8.0636	0.00451634	0.114316
ENSG00000023839	ABCC2	25	-17564.1	24	-17568.1	1	8.022	0.00462125	0.116317
ENSG00000146281	PM20D2	27	-3271.34	26	-3275.35	1	8.0198	0.00462687	0.116317
ENSG00000101251	SEL1L2	15	-5024.73	14	-5028.73	1	7.9934	0.00469482	0.117625
ENSG00000157927	RADIL	19	-5355.95	18	-5359.92	1	7.9526	0.00480183	0.1199
ENSG00000177707	PVRL3	29	-3711.88	28	-3715.85	1	7.9424	0.00482897	0.120172
ENSG00000198944	SOWAHA	19	-3119.35	18	-3123.31	1	7.9316	0.00485788	0.120485
ENSG00000131459	GFPT2	15	-5102.61	14	-5106.55	1	7.8704	0.00502505	0.124215
ENSG00000169418	NPR1	21	-7256.3	20	-7260.23	1	7.8628	0.00504622	0.124322
ENSG00000133111	RFXAP	29	-1667.97	28	-1671.89	1	7.8302	0.00513804	0.125899
ENSG00000073754	CD5L	21	-3565.3	20	-3569.22	1	7.828	0.0051443	0.125899
ENSG00000131470	PSMC3IP	29	-2630.35	28	-2634.24	1	7.7818	0.00527752	0.128733
ENSG00000119682	AREL1	29	-6387.8	28	-6391.67	1	7.7308	0.00542867	0.131879
ENSG00000054690	PLEKHH1	25	-11205.7	24	-11209.6	1	7.725	0.00544614	0.131879
ENSG00000000005	TNMD	21	-2239.22	20	-2243.08	1	7.7204	0.00546003	0.131879
ENSG00000106608	URGCP	25	-8658.33	24	-8662.18	1	7.7014	0.0055178	0.132841
ENSG00000122188	LAX1	17	-3895.73	16	-3899.58	1	7.6848	0.00556879	0.133633
ENSG00000060688	SNRNP40	29	-2781.17	28	-2785.01	1	7.6764	0.00559477	0.133822
ENSG00000173114	LRRN3	23	-6110.03	22	-6113.87	1	7.6682	0.00562025	0.133998
ENSG00000068120	COASY	29	-5938.76	28	-5942.57	1	7.6156	0.00578655	0.137519
ENSG00000128917	DLL4	25	-5770.71	24	-5774.5	1	7.5882	0.00587516	0.138979
ENSG00000142937	RPS8	29	-1567.23	28	-1571.02	1	7.585	0.0058856	0.138979
ENSG00000100888	CHD8	21	-15516.4	20	-15520.2	1	7.5606	0.00596581	0.140425
ENSG00000186628	FSD2	27	-7218.34	26	-7222.11	1	7.5466	0.00601234	0.141071
ENSG00000095564	BTAF1	23	-11583	22	-11586.8	1	7.5322	0.00606059	0.141752
ENSG00000136436	CALCOCO2	29	-6221.96	28	-6225.72	1	7.5248	0.00608553	0.141887
ENSG00000168237	GLYCTK	27	-5550.36	26	-5554.11	1	7.5004	0.00616853	0.14337
ENSG00000119686	FLVCR2	23	-4069.74	22	-4073.49	1	7.494	0.00619049	0.143429
ENSG00000184517	ZFP1	15	-3590.15	14	-3593.89	1	7.4818	0.00623257	0.143776
ENSG00000198825	INPP5F	27	-7668.39	26	-7672.13	1	7.4744	0.00625824	0.143776
ENSG00000138834	MAPK8IP3	23	-10010.7	22	-10014.5	1	7.4728	0.00626381	0.143776
ENSG00000197442	MAP3K5	25	-10859.6	24	-10863.3	1	7.4544	0.00632816	0.144803
ENSG00000048342	CC2D2A	25	-13680.9	24	-13684.6	1	7.4446	0.00636271	0.145144
ENSG00000140107	SLC25A47	25	-2902.48	24	-2906.2	1	7.4388	0.00638324	0.145165
ENSG00000083223	ZCCHC6	25	-7836.96	24	-7840.66	1	7.4112	0.00648191	0.146719
ENSG00000127311	HELB	15	-7326.14	14	-7329.85	1	7.4086	0.00649128	0.146719
ENSG00000185033	SEMA4B	25	-7732.88	24	-7736.58	1	7.398	0.00652964	0.147136
ENSG00000163293	NIPAL1	17	-3814.73	16	-3818.42	1	7.3756	0.00661147	0.148527
ENSG00000147852	VLDLR	23	-6979.08	22	-6982.76	1	7.3534	0.00669361	0.149677
ENSG00000254656	RTL1	17	-9858.65	16	-9862.33	1	7.3472	0.00671673	0.149677
ENSG00000139044	B4GALNT3	21	-7265.79	20	-7269.46	1	7.344	0.0067287	0.149677
ENSG00000138411	HECW2	23	-11125	22	-11128.7	1	7.34	0.00674368	0.149677
ENSG00000143552	NUP210L	21	-13483.1	20	-13486.8	1	7.3268	0.00679339	0.150151
ENSG00000159387	IRX6	15	-3391.95	14	-3395.62	1	7.3214	0.00681383	0.150151
ENSG00000170571	EMB	29	-3505.89	28	-3509.55	1	7.3182	0.00682597	0.150151
ENSG00000164398	ACSL6	19	-5948.87	18	-5952.52	1	7.3026	0.00688549	0.151011
ENSG00000105176	URI1	29	-3762.91	28	-3766.56	1	7.2904	0.0069324	0.15159
ENSG00000163406	SLC15A2	27	-7129.21	26	-7132.85	1	7.2764	0.00698664	0.151708
ENSG00000115183	TANC1	25	-14119.9	24	-14123.5	1	7.274	0.00699598	0.151708
ENSG00000153774	CFDP1	27	-2500.05	26	-2503.69	1	7.2726	0.00700144	0.151708
ENSG00000135114	OASL	25	-6370.13	24	-6373.76	1	7.2598	0.00705151	0.151708
ENSG00000130287	NCAN	21	-4398.93	20	-4402.56	1	7.2574	0.00706094	0.151708
ENSG00000162694	EXTL2	29	-2968.89	28	-2972.51	1	7.2574	0.00706094	0.151708
ENSG00000109625	CPZ	15	-3810.25	14	-3813.86	1	7.2346	0.00715117	0.153201
ENSG00000126259	KIRREL2	15	-5621.34	14	-5624.95	1	7.2284	0.00717591	0.153287
ENSG00000114346	ECT2	23	-6122.11	22	-6125.72	1	7.2074	0.00726036	0.154644
ENSG00000139354	GAS2L3	15	-6286.72	14	-6290.32	1	7.1844	0.00735401	0.156188
ENSG00000128482	RNF112	23	-4977.2	22	-4980.78	1	7.1656	0.00743148	0.157212
ENSG00000143013	LMO4	27	-983.744	26	-987.325	1	7.1624	0.00744475	0.157212
ENSG00000164188	RANBP3L	21	-3885.22	20	-3888.8	1	7.151	0.00749222	0.157308
ENSG00000159111	MRPL10	29	-3145	28	-3148.57	1	7.1466	0.00751062	0.157308
ENSG00000079819	EPB41L2	19	-8171.87	18	-8175.44	1	7.146	0.00751314	0.157308
ENSG00000121152	NCAPH	15	-5947.01	14	-5950.57	1	7.1184	0.00762968	0.159296
ENSG00000119866	BCL11A	25	-4294.14	24	-4297.68	1	7.0958	0.00772648	0.160734
ENSG00000079387	SENP1	21	-4966.84	20	-4970.39	1	7.0922	0.00774202	0.160734
ENSG00000130559	CAMSAP1	25	-7687.16	24	-7690.7	1	7.0828	0.00778273	0.161018
ENSG00000135297	MTO1	25	-5841.4	24	-5844.94	1	7.079	0.00779925	0.161018
ENSG00000115556	PLCD4	21	-6525.77	20	-6529.31	1	7.0726	0.00782716	0.161144
ENSG00000174080	CTSF	27	-4183.64	26	-4187.17	1	7.0522	0.0079168	0.162122
ENSG00000072657	TRHDE	17	-6050.71	16	-6054.24	1	7.0518	0.00791856	0.162122
ENSG00000145451	GLRA3	15	-3163.04	14	-3166.56	1	7.044	0.00795312	0.16238
ENSG00000131149	GSE1	27	-8406.31	26	-8409.83	1	7.035	0.00799319	0.162748
ENSG00000140326	CDAN1	25	-9935.32	24	-9938.83	1	7.013	0.008092	0.164308
ENSG00000170759	KIF5B	29	-7382.51	28	-7385.99	1	6.9666	0.00830451	0.168161
ENSG00000136449	MYCBPAP	19	-8720.52	18	-8724	1	6.9596	0.00833707	0.168359
ENSG00000124193	SRSF6	21	-2045.42	20	-2048.9	1	6.9506	0.00837911	0.168618
ENSG00000196975	ANXA4	27	-3112.79	26	-3116.26	1	6.9388	0.00843457	0.168618
ENSG00000141971	MVB12A	27	-2566.82	26	-2570.29	1	6.9386	0.00843551	0.168618
ENSG00000206538	VGLL3	19	-1496.61	18	-1500.08	1	6.9374	0.00844117	0.168618
ENSG00000160392	C19orf47	29	-3031.41	28	-3034.87	1	6.92	0.0085237	0.169808
ENSG00000158683	PKD1L1	15	-16009.9	14	-16013.3	1	6.9086	0.00857821	0.170434
ENSG00000159363	ATP13A2	21	-9934.26	20	-9937.71	1	6.8976	0.00863115	0.171026
ENSG00000184108	TRIML1	15	-4146.79	14	-4150.23	1	6.8706	0.00876252	0.173165
ENSG00000165283	STOML2	29	-3083.81	28	-3087.24	1	6.861	0.00880972	0.173634
ENSG00000100299	ARSA	29	-5274.01	28	-5277.43	1	6.8458	0.00888499	0.174651
ENSG00000177409	SAMD9L	13	-14826.4	12	-14829.8	1	6.8382	0.00892287	0.174931
ENSG00000204262	COL5A2	27	-6146.03	26	-6149.44	1	6.8244	0.00899208	0.175821
ENSG00000035928	RFC1	29	-10824.3	28	-10827.7	1	6.8066	0.00908215	0.177114
ENSG00000149177	PTPRJ	25	-11729.2	24	-11732.6	1	6.7954	0.0091393	0.177179
ENSG00000135837	CEP350	27	-21763.3	26	-21766.7	1	6.7938	0.0091475	0.177179
ENSG00000113302	IL12B	17	-3365.41	16	-3368.8	1	6.7914	0.0091598	0.177179
ENSG00000078618	NRD1	29	-7881.84	28	-7885.24	1	6.7872	0.00918138	0.177179
ENSG00000120253	NUP43	29	-3341.55	28	-3344.93	1	6.7714	0.00926301	0.177866
ENSG00000164199	GPR98	13	-45020.8	12	-45024.2	1	6.771	0.00926509	0.177866
ENSG00000168619	ADAM18	17	-7696.32	16	-7699.69	1	6.7582	0.00933178	0.17832
ENSG00000187244	BCAM	27	-6327.27	26	-6330.65	1	6.7572	0.00933702	0.17832
ENSG00000037749	MFAP3	29	-3621.86	28	-3625.23	1	6.7506	0.00937162	0.178395
ENSG00000135476	ESPL1	19	-19991.3	18	-19994.7	1	6.7414	0.00942007	0.178395
ENSG00000115353	TACR1	19	-3194.54	18	-3197.91	1	6.7396	0.00942958	0.178395
ENSG00000134020	PEBP4	11	-1143.81	10	-1147.18	1	6.7378	0.0094391	0.178395
ENSG00000108784	NAGLU	23	-7517.12	22	-7520.49	1	6.7332	0.00946347	0.178395
ENSG00000122417	ODF2L	25	-6322.98	24	-6326.34	1	6.729	0.00948578	0.178395
ENSG00000197043	ANXA6	29	-6225.05	28	-6228.41	1	6.722	0.00952308	0.178642
ENSG00000108797	CNTNAP1	23	-11521.7	22	-11525.1	1	6.7116	0.00957877	0.179232
ENSG00000116809	ZBTB17	23	-5711.67	22	-5715.02	1	6.6998	0.00964237	0.179967
ENSG00000154040	CABYR	23	-1752.49	22	-1755.83	1	6.6826	0.00973585	0.181254
ENSG00000138674	SEC31A	27	-9947.82	26	-9951.15	1	6.6562	0.00988114	0.183416
ENSG00000106701	FSD1L	19	-3316.97	18	-3320.3	1	6.6502	0.00991447	0.183416
ENSG00000082781	ITGB5	19	-6637.18	18	-6640.5	1	6.6442	0.00994791	0.183416
ENSG00000154227	CERS3	15	-3478.64	14	-3481.96	1	6.6436	0.00995126	0.183416
ENSG00000117594	HSD11B1	23	-3484.69	22	-3488	1	6.615	0.0101123	0.185917
ENSG00000164615	CAMLG	27	-2866.04	26	-2869.35	1	6.6102	0.0101396	0.185917
ENSG00000166634	SERPINB12	15	-4354.53	14	-4357.83	1	6.6062	0.0101624	0.185917
ENSG00000107099	DOCK8	23	-16479.7	22	-16483	1	6.5894	0.0102588	0.187216
ENSG00000197893	NRAP	23	-9729.83	22	-9733.11	1	6.5652	0.0103992	0.189165
ENSG00000168060	NAALADL1	25	-8903.96	24	-8907.24	1	6.5622	0.0104168	0.189165
ENSG00000174327	SLC16A13	25	-4085.92	24	-4089.18	1	6.53	0.010607	0.192148
ENSG00000177058	SLC38A9	17	-1741.82	16	-1745.07	1	6.5134	0.0107065	0.193475
ENSG00000095587	TLL2	15	-5205.62	14	-5208.87	1	6.4938	0.0108251	0.19469
ENSG00000121075	TBX4	19	-3974.39	18	-3977.64	1	6.4936	0.0108264	0.19469
ENSG00000157426	AASDH	27	-10550.6	26	-10553.9	1	6.478	0.0109218	0.195929
ENSG00000198759	EGFL6	13	-3052.11	12	-3055.34	1	6.4724	0.0109562	0.196072
ENSG00000152128	TMEM163	27	-1887.75	26	-1890.99	1	6.4652	0.0110007	0.196392
ENSG00000164151	KIAA0947	25	-25154.5	24	-25157.7	1	6.4484	0.0111052	0.197275
ENSG00000196865	NHLRC2	27	-7061.04	26	-7064.26	1	6.4446	0.011129	0.197275
ENSG00000164430	MB21D1	13	-2134.43	12	-2137.65	1	6.4444	0.0111303	0.197275
ENSG00000112992	NNT	29	-9195.11	28	-9198.33	1	6.4386	0.0111667	0.197397
ENSG00000138376	BARD1	21	-6678.87	20	-6682.09	1	6.4348	0.0111906	0.197397
ENSG00000123352	SPATS2	29	-4949.52	28	-4952.73	1	6.4202	0.0112829	0.198213
ENSG00000198198	SZT2	25	-16788.2	24	-16791.4	1	6.4164	0.0113071	0.198213
ENSG00000129315	CCNT1	25	-5307.44	24	-5310.65	1	6.4146	0.0113186	0.198213
ENSG00000086504	MRPL28	27	-2411.65	26	-2414.86	1	6.4106	0.0113441	0.198213
ENSG00000186952	TMEM232	21	-5140.86	20	-5144.06	1	6.3968	0.0114326	0.199289
ENSG00000173588	CCDC41	27	-5751.44	26	-5754.62	1	6.3598	0.0116735	0.202732
ENSG00000013725	CD6	13	-3782.92	12	-3786.09	1	6.3508	0.0117328	0.202732
ENSG00000171681	ATF7IP	25	-8544.46	24	-8547.63	1	6.3504	0.0117355	0.202732
ENSG00000163581	SLC2A2	21	-4726.84	20	-4730.02	1	6.3486	0.0117474	0.202732
ENSG00000101577	LPIN2	25	-8312.91	24	-8316.08	1	6.3456	0.0117673	0.202732
ENSG00000183324	C15orf60	21	-2313.66	20	-2316.82	1	6.3202	0.011937	0.204748
ENSG00000149554	CHEK1	23	-2691.62	22	-2694.78	1	6.3198	0.0119397	0.204748
ENSG00000142233	NTN5	15	-3409.5	14	-3412.65	1	6.31	0.0120059	0.205014
ENSG00000153820	SPHKAP	25	-13497.4	24	-13500.6	1	6.3074	0.0120235	0.205014
ENSG00000129219	PLD2	27	-8428.46	26	-8431.62	1	6.3052	0.0120384	0.205014
ENSG00000184378	ACTRT3	21	-4168.81	20	-4171.96	1	6.2856	0.0121723	0.206126
ENSG00000161940	BCL6B	23	-3747.66	22	-3750.81	1	6.2848	0.0121778	0.206126
ENSG00000102384	CENPI	17	-5189.48	16	-5192.62	1	6.2834	0.0121874	0.206126
ENSG00000066557	LRRC40	27	-5766.45	26	-5769.59	1	6.2784	0.0122218	0.206237
ENSG00000075711	DLG1	21	-5871.18	20	-5874.31	1	6.2646	0.0123174	0.207376
ENSG00000175793	SFN	13	-1615.94	12	-1619.06	1	6.247	0.0124404	0.208921
ENSG00000182898	TCHHL1	13	-6953.34	12	-6956.47	1	6.2434	0.0124657	0.208921
ENSG00000125388	GRK4	15	-4195.96	14	-4199.08	1	6.2378	0.0125052	0.209108
ENSG00000151702	FLI1	23	-2487.41	22	-2490.52	1	6.2316	0.012549	0.209345
ENSG00000091536	MYO15A	13	-19008.8	12	-19011.9	1	6.2278	0.012576	0.209345
ENSG00000141349	G6PC3	29	-3884.1	28	-3887.21	1	6.2188	0.0126401	0.209939
ENSG00000112039	FANCE	29	-5443.14	28	-5446.24	1	6.201	0.0127678	0.211585
ENSG00000130589	HELZ2	19	-20352.9	18	-20356	1	6.1914	0.0128373	0.211858
ENSG00000186806	VSIG10L	13	-6744.11	12	-6747.2	1	6.1908	0.0128416	0.211858
ENSG00000112164	GLP1R	17	-2404.91	16	-2408	1	6.1842	0.0128896	0.211944
ENSG00000100815	TRIP11	25	-16586.7	24	-16589.8	1	6.1822	0.0129042	0.211944
ENSG00000115902	SLC1A4	25	-4898.55	24	-4901.63	1	6.1648	0.0130317	0.213114
ENSG00000114948	ADAM23	21	-6233.32	20	-6236.4	1	6.1602	0.0130656	0.213114
ENSG00000115486	GGCX	27	-6956.95	26	-6960.03	1	6.1602	0.0130656	0.213114
ENSG00000188895	MSL1	29	-2804.75	28	-2807.83	1	6.1568	0.0130908	0.213114
ENSG00000115421	PAPOLG	21	-5358.36	20	-5361.44	1	6.1494	0.0131457	0.213538
ENSG00000174939	ASPHD1	25	-2591.18	24	-2594.25	1	6.1354	0.0132502	0.214763
ENSG00000115415	STAT1	27	-6554.43	26	-6557.5	1	6.1216	0.013354	0.215972
ENSG00000130943	PKDREJ	15	-16658.4	14	-16661.5	1	6.1076	0.0134602	0.21676
ENSG00000198863	RUNDC1	27	-5587.05	26	-5590.1	1	6.1064	0.0134693	0.21676
ENSG00000130032	PRRG3	17	-1625.23	16	-1628.28	1	6.1036	0.0134907	0.21676
ENSG00000075035	WSCD2	19	-4147.04	18	-4150.09	1	6.0974	0.0135381	0.21705
ENSG00000174038	C9orf131	15	-8598.22	14	-8601.26	1	6.088	0.0136103	0.217313
ENSG00000147869	CER1	17	-2824.15	16	-2827.19	1	6.0868	0.0136196	0.217313
ENSG00000152127	MGAT5	29	-5363.41	28	-5366.45	1	6.0816	0.0136597	0.217313
ENSG00000162139	NEU3	19	-4714.68	18	-4717.72	1	6.08	0.0136721	0.217313
ENSG00000196739	COL27A1	21	-4364.03	20	-4367.07	1	6.0726	0.0137295	0.217756
ENSG00000198408	MGEA5	27	-6371.7	26	-6374.71	1	6.0296	0.0140679	0.222377
ENSG00000056558	TRAF1	21	-3413.44	20	-3416.46	1	6.0278	0.0140823	0.222377
ENSG00000221986	MYBPHL	15	-3127.55	14	-3130.56	1	6.0242	0.014111	0.222377
ENSG00000120594	PLXDC2	29	-4242	28	-4245	1	6.015	0.0141848	0.223063
ENSG00000187664	HAPLN4	17	-2080.3	16	-2083.3	1	5.993	0.0143628	0.22477
ENSG00000149480	MTA2	29	-4540.95	28	-4543.94	1	5.9914	0.0143758	0.22477
ENSG00000005469	CROT	27	-6654.69	26	-6657.69	1	5.989	0.0143954	0.22477
ENSG00000134061	CD180	21	-6820.05	20	-6823.04	1	5.9866	0.014415	0.22477
ENSG00000122678	POLM	23	-2510.72	22	-2513.7	1	5.9602	0.0146324	0.22768
ENSG00000163092	XIRP2	21	-24295.4	20	-24298.4	1	5.946	0.0147507	0.228659
ENSG00000133026	MYH10	19	-13001.2	18	-13004.2	1	5.9418	0.0147859	0.228659
ENSG00000127511	SIN3B	21	-7918.77	20	-7921.74	1	5.9384	0.0148145	0.228659
ENSG00000140992	PDPK1	25	-3295.11	24	-3298.08	1	5.9354	0.0148397	0.228659
ENSG00000160957	RECQL4	15	-6204.17	14	-6207.13	1	5.9334	0.0148566	0.228659
ENSG00000138185	ENTPD1	15	-3500.09	14	-3503.06	1	5.9296	0.0148886	0.228659
ENSG00000213918	DNASE1	29	-3761.82	28	-3764.79	1	5.924	0.014936	0.228659
ENSG00000156603	MED19	29	-2025.66	28	-2028.62	1	5.9232	0.0149428	0.228659
ENSG00000164675	IQUB	19	-6481.61	18	-6484.57	1	5.9178	0.0149887	0.228774
ENSG00000112214	FHL5	17	-2181.64	16	-2184.6	1	5.9132	0.0150278	0.228774
ENSG00000110318	KIAA1377	23	-7386.22	22	-7389.17	1	5.9114	0.0150432	0.228774
ENSG00000137817	PARP6	27	-3425.23	26	-3428.17	1	5.885	0.0152704	0.231753
ENSG00000072778	ACADVL	29	-6193.55	28	-6196.49	1	5.8794	0.015319	0.232014
ENSG00000170581	STAT2	23	-7161.68	22	-7164.62	1	5.8718	0.0153853	0.232542
ENSG00000141293	SKAP1	23	-3516.68	22	-3519.61	1	5.8618	0.015473	0.233152
ENSG00000123561	SERPINA7	23	-4730.01	22	-4732.94	1	5.86	0.0154888	0.233152
ENSG00000163714	U2SURP	27	-6108.66	26	-6111.59	1	5.8512	0.0155664	0.233845
ENSG00000105357	MYH14	17	-13646.8	16	-13649.7	1	5.8418	0.0156498	0.23462
ENSG00000066933	MYO9A	19	-19722.6	18	-19725.5	1	5.83	0.0157551	0.235405
ENSG00000179455	MKRN3	15	-3306.67	14	-3309.59	1	5.8288	0.0157659	0.235405
ENSG00000108064	TFAM	29	-2957.18	28	-2960.09	1	5.8186	0.0158576	0.236297
ENSG00000175826	CTDNEP1	29	-1660.95	28	-1663.85	1	5.7958	0.0160645	0.238609
ENSG00000065154	OAT	27	-4012.55	26	-4015.45	1	5.7944	0.0160773	0.238609
ENSG00000107175	CREB3	25	-3731.94	24	-3734.84	1	5.7894	0.0161231	0.238809
ENSG00000092931	MFSD11	29	-4125.96	28	-4128.85	1	5.7826	0.0161856	0.239255
ENSG00000095627	TDRD1	15	-10253.5	14	-10256.4	1	5.7474	0.0165131	0.243609
ENSG00000129675	ARHGEF6	29	-5349.15	28	-5352.01	1	5.7338	0.0166414	0.245014
ENSG00000109927	TECTA	15	-14302.2	14	-14305.1	1	5.7298	0.0166794	0.245084
ENSG00000064651	SLC12A2	23	-7632.55	22	-7635.41	1	5.72	0.0167727	0.24519
ENSG00000145604	SKP2	25	-2720.32	24	-2723.18	1	5.7188	0.0167842	0.24519
ENSG00000197594	ENPP1	21	-8263.89	20	-8266.75	1	5.7186	0.0167861	0.24519
ENSG00000177994	C2orf73	19	-2245.38	18	-2248.23	1	5.6976	0.0169881	0.24753
ENSG00000007968	E2F2	17	-3334.01	16	-3336.85	1	5.695	0.0170133	0.24753
ENSG00000170289	CNGB3	15	-4954.95	14	-4957.79	1	5.6888	0.0170735	0.24754
ENSG00000168924	LETM1	29	-6727.8	28	-6730.65	1	5.688	0.0170813	0.24754
ENSG00000075223	SEMA3C	19	-6440.25	18	-6443.09	1	5.6846	0.0171144	0.24754
ENSG00000166455	C16orf46	25	-1688.37	24	-1691.21	1	5.6776	0.0171829	0.248044
ENSG00000168907	PLA2G4F	15	-6383.36	14	-6386.2	1	5.6708	0.0172496	0.248522
ENSG00000085382	HACE1	23	-5642.96	22	-5645.79	1	5.6622	0.0173344	0.248716
ENSG00000112306	RPS12	29	-1220.68	28	-1223.51	1	5.6598	0.0173581	0.248716
ENSG00000127824	TUBA4A	17	-3014.8	16	-3017.63	1	5.6592	0.017364	0.248716
ENSG00000134369	NAV1	27	-10515.2	26	-10518	1	5.6546	0.0174096	0.248887
ENSG00000112818	MEP1A	15	-6842.09	14	-6844.92	1	5.65	0.0174554	0.249059
ENSG00000156711	MAPK13	15	-3015.61	14	-3018.43	1	5.6294	0.0176617	0.251517
ENSG00000182853	VMO1	23	-2105.98	22	-2108.78	1	5.6084	0.0178746	0.253862
ENSG00000177565	TBL1XR1	23	-3271.31	22	-3274.12	1	5.6064	0.017895	0.253862
ENSG00000164930	FZD6	19	-7071.12	18	-7073.9	1	5.5696	0.0182749	0.25818
ENSG00000118523	CTGF	29	-2753.61	28	-2756.4	1	5.5686	0.0182854	0.25818
ENSG00000122359	ANXA11	29	-3886.05	28	-3888.84	1	5.5668	0.0183042	0.25818
ENSG00000078674	PCM1	23	-15484.8	22	-15487.6	1	5.5572	0.0184048	0.258564
ENSG00000181418	DDN	21	-7144.14	20	-7146.92	1	5.5554	0.0184238	0.258564
ENSG00000069206	ADAM7	17	-6424.79	16	-6427.57	1	5.5542	0.0184364	0.258564
ENSG00000169299	PGM2	29	-5603.51	28	-5606.28	1	5.5372	0.0186163	0.260594
ENSG00000121064	SCPEP1	29	-4671.69	28	-4674.45	1	5.533	0.0186611	0.260696
ENSG00000157693	C9orf91	27	-3455.95	26	-3458.72	1	5.528	0.0187145	0.260696
ENSG00000116663	FBXO6	29	-3451.45	28	-3454.21	1	5.5266	0.0187295	0.260696
ENSG00000116584	ARHGEF2	27	-8606.43	26	-8609.18	1	5.5088	0.018921	0.262867
ENSG00000049883	PTCD2	29	-4771.24	28	-4773.99	1	5.497	0.0190491	0.263927
ENSG00000107341	UBE2R2	23	-1361.13	22	-1363.88	1	5.4952	0.0190687	0.263927
ENSG00000213949	ITGA1	29	-9731.35	28	-9734.08	1	5.4724	0.0193191	0.266639
ENSG00000145623	OSMR	21	-4744.43	20	-4747.16	1	5.4654	0.0193966	0.266639
ENSG00000073146	MOV10L1	15	-8160.03	14	-8162.76	1	5.4652	0.0193988	0.266639
ENSG00000142675	CNKSR1	19	-3244.8	18	-3247.53	1	5.4606	0.01945	0.266639
ENSG00000117155	SSX2IP	29	-5625.79	28	-5628.52	1	5.458	0.0194789	0.266639
ENSG00000188493	C19orf54	25	-2478.55	24	-2481.28	1	5.4578	0.0194812	0.266639
ENSG00000138395	CDK15	13	-3519.8	12	-3522.51	1	5.4216	0.0198891	0.27172
ENSG00000161040	FBXL13	13	-3942.23	12	-3944.93	1	5.4078	0.020047	0.273371
ENSG00000169223	LMAN2	27	-2715.83	26	-2718.53	1	5.3982	0.0201575	0.274373
ENSG00000168813	ZNF507	23	-8621.86	22	-8624.56	1	5.389	0.0202641	0.275316
ENSG00000073803	MAP3K13	23	-7432.7	22	-7435.39	1	5.3818	0.0203479	0.275947
ENSG00000110031	LPXN	17	-3712.45	16	-3715.13	1	5.3644	0.0205519	0.27779
ENSG00000189051	RNF222	15	-1584.36	14	-1587.04	1	5.3638	0.0205589	0.27779
ENSG00000175697	GPR156	15	-7811.59	14	-7814.26	1	5.3472	0.0207556	0.279935
ENSG00000091138	SLC26A3	15	-6820.5	14	-6823.16	1	5.3186	0.021099	0.283662
ENSG00000136197	C7orf25	29	-3672.41	28	-3675.07	1	5.3178	0.0211086	0.283662
ENSG00000198643	FAM3D	15	-2071.33	14	-2073.98	1	5.3098	0.0212058	0.28445
ENSG00000250305	KIAA1456	27	-5000.95	26	-5003.6	1	5.2976	0.0213548	0.28593
ENSG00000183034	OTOP2	15	-4196.67	14	-4199.31	1	5.2914	0.021431	0.286431
ENSG00000149564	ESAM	29	-4715.35	28	-4717.99	1	5.2862	0.0214951	0.286769
ENSG00000168010	ATG16L2	27	-5023.78	26	-5026.41	1	5.2728	0.0216611	0.288464
ENSG00000131373	HACL1	27	-5537.08	26	-5539.71	1	5.2602	0.0218185	0.290037
ENSG00000105355	PLIN3	21	-4060.66	20	-4063.29	1	5.2502	0.0219442	0.291185
ENSG00000126456	IRF3	29	-3650.54	28	-3653.16	1	5.2462	0.0219948	0.291332
ENSG00000124831	LRRFIP1	27	-2160.57	26	-2163.18	1	5.2352	0.0221343	0.292655
ENSG00000138400	MDH1B	21	-5543.23	20	-5545.83	1	5.1946	0.0226572	0.297903
ENSG00000145016	KIAA0226	25	-7211.7	24	-7214.3	1	5.1942	0.0226624	0.297903
ENSG00000135740	SLC9A5	23	-6086.57	22	-6089.16	1	5.1934	0.0226728	0.297903
ENSG00000118946	PCDH17	21	-7316.59	20	-7319.19	1	5.1912	0.0227015	0.297903
ENSG00000214517	PPME1	27	-2378.2	26	-2380.79	1	5.182	0.022822	0.297903
ENSG00000160703	NLRX1	25	-7560.68	24	-7563.27	1	5.1814	0.0228299	0.297903
ENSG00000108256	NUFIP2	23	-3246.28	22	-3248.87	1	5.1804	0.0228431	0.297903
ENSG00000131238	PPT1	29	-2964.71	28	-2967.3	1	5.1796	0.0228536	0.297903
ENSG00000163909	HEYL	19	-3378.93	18	-3381.51	1	5.174	0.0229274	0.298338
ENSG00000104805	NUCB1	29	-2236.89	28	-2239.47	1	5.1698	0.0229829	0.298535
ENSG00000103363	TCEB2	27	-979.641	26	-982.222	1	5.1622	0.0230836	0.299318
ENSG00000167671	UBXN6	27	-3235.16	26	-3237.74	1	5.159	0.0231262	0.299345
ENSG00000162383	SLC1A7	15	-4028.79	14	-4031.36	1	5.1508	0.0232357	0.300236
ENSG00000180263	FGD6	23	-15166.3	22	-15168.9	1	5.124	0.0235972	0.304331
ENSG00000137760	ALKBH8	25	-6382.47	24	-6385.03	1	5.1192	0.0236625	0.304331
ENSG00000030066	NUP160	27	-12379.7	26	-12382.2	1	5.1182	0.0236762	0.304331
ENSG00000133742	CA1	15	-2586.44	14	-2588.98	1	5.0896	0.0240697	0.308853
ENSG00000070759	TESK2	25	-5173.15	24	-5175.69	1	5.0814	0.0241838	0.309779
ENSG00000010310	GIPR	15	-3644.4	14	-3646.94	1	5.0652	0.0244109	0.312147
ENSG00000134138	MEIS2	15	-2605.64	14	-2608.16	1	5.042	0.0247399	0.315808
ENSG00000140157	NIPA2	25	-2938.11	24	-2940.62	1	5.015	0.0251286	0.320217
ENSG00000198431	TXNRD1	29	-4749.12	28	-4751.62	1	4.999	0.025362	0.322634
ENSG00000133392	MYH11	15	-13657.5	14	-13660	1	4.991	0.0254795	0.323316
ENSG00000165521	EML5	23	-12857.9	22	-12860.4	1	4.9894	0.0255031	0.323316
ENSG00000101384	JAG1	27	-8647.7	26	-8650.19	1	4.9772	0.0256835	0.325046
ENSG00000166152	C16orf78	17	-1561.52	16	-1564	1	4.9554	0.0260093	0.32837
ENSG00000115839	RAB3GAP1	29	-6777.86	28	-6780.34	1	4.9482	0.0261178	0.32837
ENSG00000075702	WDR62	13	-8764.5	12	-8766.97	1	4.948	0.0261209	0.32837
ENSG00000132824	SERINC3	27	-4813.1	26	-4815.57	1	4.9478	0.0261239	0.32837
ENSG00000101349	PAK7	17	-5405.04	16	-5407.5	1	4.9338	0.0263363	0.330479
ENSG00000154945	ANKRD40	29	-3211.33	28	-3213.79	1	4.9278	0.0264279	0.331066
ENSG00000173960	UBXN2A	25	-2175.8	24	-2178.25	1	4.9174	0.0265875	0.331262
ENSG00000161610	HCRT	15	-947.387	14	-949.845	1	4.915	0.0266245	0.331262
ENSG00000143199	ADCY10	17	-16606.2	16	-16608.6	1	4.9146	0.0266306	0.331262
ENSG00000135316	SYNCRIP	27	-2997.68	26	-3000.13	1	4.9122	0.0266677	0.331262
ENSG00000126814	TRMT5	27	-5380.07	26	-5382.53	1	4.9122	0.0266677	0.331262
ENSG00000187957	DNER	27	-4680.24	26	-4682.69	1	4.9052	0.026776	0.332049
ENSG00000134775	FHOD3	23	-6596.34	22	-6598.78	1	4.8982	0.0268847	0.332304
ENSG00000104808	DHDH	27	-3900.88	26	-3903.33	1	4.8966	0.0269096	0.332304
ENSG00000156273	BACH1	27	-6692.35	26	-6694.8	1	4.8952	0.0269315	0.332304
ENSG00000111731	C2CD5	25	-7498.71	24	-7501.15	1	4.885	0.027091	0.333716
ENSG00000204991	SPIRE2	21	-4734.23	20	-4736.66	1	4.8582	0.027515	0.338375
ENSG00000183696	UPP1	19	-3331.99	18	-3334.41	1	4.8406	0.0277972	0.341278
ENSG00000138592	USP8	29	-9023.12	28	-9025.54	1	4.8254	0.0280434	0.343319
ENSG00000135148	TRAFD1	29	-6082.1	28	-6084.51	1	4.8246	0.0280564	0.343319
ENSG00000152582	SPEF2	15	-10019.8	14	-10022.2	1	4.791	0.0286088	0.3495
ENSG00000162613	FUBP1	29	-3756.46	28	-3758.85	1	4.7786	0.0288155	0.351445
ENSG00000125538	IL1B	25	-1904.26	24	-1906.64	1	4.7714	0.0289363	0.352336
ENSG00000183520	UTP11L	29	-2261.72	28	-2264.11	1	4.7668	0.0290137	0.352698
ENSG00000164061	BSN	17	-19487.9	16	-19490.3	1	4.7526	0.0292541	0.355036
ENSG00000163347	CLDN1	23	-2022.76	22	-2025.13	1	4.738	0.0295034	0.357474
ENSG00000156398	SFXN2	21	-3124.42	20	-3126.79	1	4.7324	0.0295996	0.358053
ENSG00000132024	CC2D1A	23	-5170.68	22	-5173.05	1	4.7284	0.0296685	0.3583
ENSG00000153086	ACMSD	27	-3331.68	26	-3334.04	1	4.7154	0.0298936	0.359927
ENSG00000126759	CFP	25	-5267.39	24	-5269.74	1	4.715	0.0299006	0.359927
ENSG00000130816	DNMT1	25	-11097	24	-11099.3	1	4.7056	0.0300645	0.360767
ENSG00000120053	GOT1	29	-3718.68	28	-3721.04	1	4.7054	0.030068	0.360767
ENSG00000179271	GADD45GIP1	29	-2336.38	28	-2338.73	1	4.696	0.0302329	0.36175
ENSG00000119929	CUTC	29	-2075.89	28	-2078.24	1	4.693	0.0302857	0.36175
ENSG00000187258	NPSR1	15	-2371.7	14	-2374.05	1	4.6904	0.0303316	0.36175
ENSG00000129187	DCTD	29	-1497.25	28	-1499.59	1	4.6896	0.0303457	0.36175
ENSG00000100302	RASD2	21	-2136.07	20	-2138.41	1	4.6844	0.0304377	0.362262
ENSG00000158125	XDH	27	-12145.8	26	-12148.2	1	4.6806	0.0305051	0.362481
ENSG00000136935	GOLGA1	27	-7627.94	26	-7630.28	1	4.675	0.0306047	0.363081
ENSG00000153406	NMRAL1	27	-2798.26	26	-2800.6	1	4.6656	0.0307727	0.364488
ENSG00000069869	NEDD4	19	-4647.6	18	-4649.93	1	4.6534	0.0309921	0.3665
ENSG00000204131	NHSL2	23	-6467.35	22	-6469.67	1	4.6494	0.0310644	0.366768
ENSG00000157470	FAM81A	29	-3799.77	28	-3802.07	1	4.6144	0.0317046	0.37373
ENSG00000155760	FZD7	17	-3760.91	16	-3763.21	1	4.5938	0.0320878	0.377645
ENSG00000108506	INTS2	25	-6652.43	24	-6654.73	1	4.5902	0.0321553	0.377766
ENSG00000137960	GIPC2	25	-2581.57	24	-2583.86	1	4.5878	0.0322003	0.377766
ENSG00000125378	BMP4	29	-3310.44	28	-3312.73	1	4.58	0.0323472	0.378509
ENSG00000116824	CD2	19	-3582.72	18	-3585.01	1	4.579	0.0323661	0.378509
ENSG00000183044	ABAT	29	-4674.59	28	-4676.87	1	4.563	0.0326698	0.381457
ENSG00000127980	PEX1	27	-13097.6	26	-13099.9	1	4.5592	0.0327424	0.381702
ENSG00000125815	CST8	15	-1922.48	14	-1924.75	1	4.5462	0.0329919	0.383605
ENSG00000127720	METTL25	25	-5273.74	24	-5276.01	1	4.5432	0.0330498	0.383605
ENSG00000185728	YTHDF3	27	-3186.13	26	-3188.41	1	4.5426	0.0330613	0.383605
ENSG00000110851	PRDM4	23	-7201.49	22	-7203.76	1	4.5364	0.0331813	0.384393
ENSG00000162598	C1orf87	15	-3624.25	14	-3626.52	1	4.53	0.0333056	0.385197
ENSG00000181013	C17orf47	13	-3864.35	12	-3866.61	1	4.5264	0.0333758	0.385197
ENSG00000177663	IL17RA	25	-4761.79	24	-4764.05	1	4.5248	0.033407	0.385197
ENSG00000104941	RSPH6A	11	-1205.05	10	-1207.31	1	4.5184	0.0335322	0.385875
ENSG00000168246	UBTD2	25	-1819.65	24	-1821.91	1	4.5142	0.0336146	0.385875
ENSG00000049130	KITLG	25	-2203.72	24	-2205.98	1	4.5138	0.0336225	0.385875
ENSG00000072135	PTPN18	23	-4776.25	22	-4778.51	1	4.5086	0.0337248	0.38645
ENSG00000094804	CDC6	21	-5935.18	20	-5937.42	1	4.495	0.0339941	0.388933
ENSG00000118873	RAB3GAP2	29	-12717	28	-12719.2	1	4.4824	0.0342456	0.391204
ENSG00000168438	CDC40	29	-3592.95	28	-3595.19	1	4.4702	0.034491	0.393299
ENSG00000039987	BEST2	15	-4061.03	14	-4063.27	1	4.468	0.0345354	0.393299
ENSG00000148832	PAOX	27	-4277.69	26	-4279.92	1	4.4466	0.0349708	0.396694
ENSG00000159197	KCNE2	19	-1388.42	18	-1390.65	1	4.446	0.0349831	0.396694
ENSG00000198400	NTRK1	15	-5354.45	14	-5356.67	1	4.4424	0.0350569	0.396694
ENSG00000137801	THBS1	21	-9369.2	20	-9371.42	1	4.4406	0.0350939	0.396694
ENSG00000105954	NPVF	13	-1973.97	12	-1976.19	1	4.4394	0.0351186	0.396694
ENSG00000157227	MMP14	25	-4629.41	24	-4631.63	1	4.4372	0.0351639	0.396694
ENSG00000187994	RINL	27	-4531.37	26	-4533.59	1	4.435	0.0352092	0.396694
ENSG00000173762	CD7	17	-1613.95	16	-1616.15	1	4.4072	0.0357875	0.402596
ENSG00000079112	CDH17	19	-9258.74	18	-9260.94	1	4.4028	0.03588	0.403023
ENSG00000001036	FUCA2	25	-4565.5	24	-4567.7	1	4.3912	0.0361249	0.405019
ENSG00000100557	C14orf105	23	-3431.66	22	-3433.86	1	4.3892	0.0361673	0.405019
ENSG00000114127	XRN1	21	-7225.72	20	-7227.91	1	4.3848	0.0362607	0.405451
ENSG00000166762	CATSPER2	15	-4297.53	14	-4299.72	1	4.3802	0.0363587	0.405933
ENSG00000184500	PROS1	25	-6544.1	24	-6546.27	1	4.3472	0.0370698	0.412916
ENSG00000079462	PAFAH1B3	29	-2015.47	28	-2017.64	1	4.346	0.037096	0.412916
ENSG00000171497	PPID	27	-3438.28	26	-3440.45	1	4.333	0.0373803	0.415455
ENSG00000144339	TMEFF2	23	-2758.36	22	-2760.52	1	4.3218	0.0376271	0.41757
ENSG00000132382	MYBBP1A	29	-12674.1	28	-12676.2	1	4.316	0.0377556	0.418368
ENSG00000105270	CLIP3	23	-4056.95	22	-4059.1	1	4.3068	0.0379603	0.420007
ENSG00000164951	PDP1	27	-3583.64	26	-3585.79	1	4.299	0.0381348	0.421307
ENSG00000046604	DSG2	21	-12887.3	20	-12889.4	1	4.295	0.0382246	0.421669
ENSG00000105855	ITGB8	21	-6393.63	20	-6395.77	1	4.2894	0.0383507	0.422429
ENSG00000186010	NDUFA13	25	-1420.39	24	-1422.54	1	4.2868	0.0384094	0.422446
ENSG00000162600	OMA1	29	-4428.99	28	-4431.13	1	4.2812	0.0385361	0.422632
ENSG00000175535	PNLIP	11	-3806.77	10	-3808.91	1	4.281	0.0385407	0.422632
ENSG00000163832	ELP6	25	-2765.41	24	-2767.55	1	4.2778	0.0386133	0.422801
ENSG00000182271	TMIGD1	21	-2991.41	20	-2993.55	1	4.2678	0.0388412	0.423738
ENSG00000132837	DMGDH	27	-8343.19	26	-8345.32	1	4.2672	0.0388549	0.423738
ENSG00000108381	ASPA	25	-2682.19	24	-2684.32	1	4.2652	0.0389007	0.423738
ENSG00000145321	GC	29	-5889.95	28	-5892.09	1	4.264	0.0389282	0.423738
ENSG00000064692	SNCAIP	25	-5957.5	24	-5959.63	1	4.2494	0.0392642	0.426767
ENSG00000167173	C15orf39	25	-10565.6	24	-10567.8	1	4.2398	0.0394868	0.428411
ENSG00000120784	ZFP30	13	-4247.68	12	-4249.8	1	4.2356	0.0395846	0.428411
ENSG00000081800	SLC13A1	21	-6073.8	20	-6075.92	1	4.2354	0.0395893	0.428411
ENSG00000141098	GFOD2	29	-3341.7	28	-3343.82	1	4.2284	0.0397529	0.429552
ENSG00000154654	NCAM2	21	-6163.27	20	-6165.38	1	4.2178	0.040002	0.431613
ENSG00000100596	SPTLC2	25	-4143.53	24	-4145.64	1	4.2126	0.0401248	0.432307
ENSG00000198730	CTR9	29	-8385.62	28	-8387.72	1	4.2076	0.0402432	0.432952
ENSG00000181038	METTL23	25	-1432.79	24	-1434.88	1	4.1916	0.0406247	0.436421
ENSG00000120798	NR2C1	27	-5858.98	26	-5861.07	1	4.1848	0.040788	0.437111
ENSG00000106628	POLD2	29	-4513.04	28	-4515.13	1	4.184	0.0408073	0.437111
ENSG00000131969	ABHD12B	17	-3833.01	16	-3835.09	1	4.1744	0.0410391	0.438958
ENSG00000163666	HESX1	19	-1879.13	18	-1881.21	1	4.1686	0.0411798	0.439347
ENSG00000171475	WIPF2	15	-3154.73	14	-3156.81	1	4.168	0.0411944	0.439347
ENSG00000164744	SUN3	21	-3235.51	20	-3237.59	1	4.1554	0.041502	0.44198
ENSG00000197467	COL13A1	25	-932.46	24	-934.536	1	4.153	0.0415608	0.44198
ENSG00000041802	LSG1	29	-5328.05	28	-5330.1	1	4.1146	0.0425146	0.451473
ENSG00000139278	GLIPR1	27	-2863.58	26	-2865.64	1	4.1086	0.0426657	0.452427
ENSG00000070019	GUCY2C	15	-9685.37	14	-9687.43	1	4.1052	0.0427515	0.452689
ENSG00000141738	GRB7	19	-4667.83	18	-4669.87	1	4.0928	0.0430662	0.455369
ENSG00000180776	ZDHHC20	23	-2221.87	22	-2223.91	1	4.0844	0.0432808	0.456656
ENSG00000102287	GABRE	17	-4755.04	16	-4757.08	1	4.0832	0.0433116	0.456656
ENSG00000039123	SKIV2L2	29	-7046.29	28	-7048.32	1	4.0726	0.0435841	0.458875
ENSG00000187527	ATP13A5	17	-8042.78	16	-8044.81	1	4.0612	0.0438793	0.461326
ENSG00000198570	RD3	15	-1845.26	14	-1847.29	1	4.0574	0.0439782	0.461708
ENSG00000221978	CCNL2	25	-3900.56	24	-3902.59	1	4.054	0.0440668	0.461983
ENSG00000066583	ISOC1	29	-2196.49	28	-2198.51	1	4.0474	0.0442394	0.463135
ENSG00000103356	EARS2	23	-4924.62	22	-4926.64	1	4.0338	0.0445974	0.464803
ENSG00000166947	EPB42	17	-5243.24	16	-5245.26	1	4.033	0.0446185	0.464803
ENSG00000160654	CD3G	21	-1526.26	20	-1528.27	1	4.0322	0.0446397	0.464803
ENSG00000104221	BRF2	29	-4041.12	28	-4043.14	1	4.0318	0.0446503	0.464803
ENSG00000134970	TMED7	27	-1698.97	26	-1700.98	1	4.0146	0.0451079	0.467902
ENSG00000173991	TCAP	21	-1458.69	20	-1460.7	1	4.0136	0.0451347	0.467902
ENSG00000134352	IL6ST	29	-9700.8	28	-9702.8	1	4.013	0.0451507	0.467902
ENSG00000027697	IFNGR1	27	-4885.07	26	-4887.08	1	4.0102	0.0452258	0.467902
ENSG00000121380	BCL2L14	17	-2824.33	16	-2826.34	1	4.0078	0.0452902	0.467902
ENSG00000144119	C1QL2	19	-2000.48	18	-2002.48	1	4.0064	0.0453278	0.467902
ENSG00000182557	SPNS3	17	-2731.46	16	-2733.46	1	3.9914	0.0457331	0.471427
ENSG00000127324	TSPAN8	27	-3021.34	26	-3023.33	1	3.981	0.0460162	0.473099
ENSG00000143499	SMYD2	29	-3778.91	28	-3780.9	1	3.9804	0.0460326	0.473099
ENSG00000138182	KIF20B	23	-13921.1	22	-13923.1	1	3.9784	0.0460873	0.473099
ENSG00000134444	KIAA1468	21	-8099.94	20	-8101.93	1	3.9646	0.0464666	0.476331
ENSG00000136152	COG3	25	-5154.33	24	-5156.3	1	3.935	0.0472911	0.483075
ENSG00000054654	SYNE2	21	-34455.8	20	-34457.8	1	3.9344	0.047308	0.483075
ENSG00000132591	ERAL1	27	-5283.53	26	-5285.49	1	3.9288	0.0474658	0.483075
ENSG00000182551	ADI1	29	-1932.61	28	-1934.57	1	3.9282	0.0474827	0.483075
ENSG00000187164	KIAA1598	27	-5175.57	26	-5177.54	1	3.928	0.0474884	0.483075
ENSG00000114859	CLCN2	25	-6254.9	24	-6256.87	1	3.927	0.0475166	0.483075
ENSG00000136305	CIDEB	27	-2349.69	26	-2351.65	1	3.92	0.0477149	0.484334
ENSG00000108106	UBE2S	29	-1654.26	28	-1656.22	1	3.9178	0.0477774	0.484334
ENSG00000167264	DUS2	29	-4395.59	28	-4397.54	1	3.9146	0.0478684	0.484334
ENSG00000163638	ADAMTS9	21	-15579.9	20	-15581.9	1	3.9134	0.0479026	0.484334
ENSG00000241935	HOGA1	25	-2937.79	24	-2939.75	1	3.9104	0.0479882	0.484536
ENSG00000135454	B4GALNT1	25	-4053.16	24	-4055.1	1	3.8916	0.0485282	0.48932
ENSG00000169154	GOT1L1	13	-4109.82	12	-4111.76	1	3.8866	0.0486729	0.490111
ENSG00000089041	P2RX7	23	-6584.78	22	-6586.72	1	3.8768	0.0489578	0.491851
ENSG00000163322	FAM175A	25	-5047.66	24	-5049.6	1	3.8758	0.048987	0.491851
ENSG00000239474	KLHL41	23	-5348.59	22	-5350.53	1	3.8738	0.0490454	0.491851
ENSG00000137806	NDUFAF1	29	-4163.09	28	-4165.02	1	3.8696	0.0491682	0.492415
ENSG00000109736	MFSD10	25	-3136.19	24	-3138.13	1	3.8638	0.0493385	0.493451
ENSG00000164070	HSPA4L	21	-5860.79	20	-5862.72	1	3.857	0.0495388	0.494786
ENSG00000135338	LCA5	29	-7111.04	28	-7112.97	1	3.8466	0.0498469	0.497054
ENSG00000145839	IL9	17	-1267.09	16	-1269.01	1	3.8448	0.0499005	0.497054

## Sheet: Table_S9
Supplementary table S9
Results of branch-site model tests for positive selection based on the ancestral branch of the mouse+rat (filtered by genes with mean interval PSS >10).
Abbreviations: lnL – log-likelihood; df – degrees of freedom; LRT – likelihood ration test; FDR – false discovery rate
Ensembl Gene ID	Gene name	No parameters MA	LnL MA	No parameters null MA	LnL null MA	df	LRT	Chi sq P	FDR P
ENSG00000221866	PLXNA4	13	-11703	12	-11820.1	1	234.327	6.78923e-53	5.51693e-49
ENSG00000101680	LAMA1	15	-29218.7	14	-29230.9	1	24.2892	8.29026e-07	0.00306569
ENSG00000138813	C4orf17	17	-3842.62	16	-3854.47	1	23.6898	1.13181e-06	0.00306569
ENSG00000138336	TET1	17	-15521.2	16	-15531.1	1	19.742	8.86319e-06	0.0180056
ENSG00000175899	A2M	17	-15729.4	16	-15738.9	1	18.9054	1.37363e-05	0.0223243
ENSG00000196074	SYCP2	13	-8951.08	12	-8960.04	1	17.9092	2.31698e-05	0.0313797
ENSG00000081985	IL12RB2	17	-9772.38	16	-9780.83	1	16.8926	3.95555e-05	0.0459183
ENSG00000164403	SHROOM1	19	-9907.71	18	-9915.81	1	16.1936	5.7187e-05	0.0580877
ENSG00000110848	CD69	15	-2248.84	14	-2256.73	1	15.794	7.06261e-05	0.0637675
ENSG00000154415	PPP1R3A	17	-11721	16	-11728.8	1	15.5732	7.93717e-05	0.0644974
ENSG00000168575	SLC20A2	19	-5841.06	18	-5848.73	1	15.3438	8.96145e-05	0.0662007
ENSG00000085433	WDR47	21	-5892.19	20	-5899.77	1	15.1628	9.86274e-05	0.0667872
ENSG00000185518	SV2B	21	-5912.55	20	-5919.96	1	14.8204	0.000118249	0.0700176
ENSG00000155530	LRGUK	15	-4945.2	14	-4952.59	1	14.7828	0.000120631	0.0700176
ENSG00000173905	GOLIM4	21	-5580.04	20	-5587.36	1	14.6346	0.000130497	0.0702675
ENSG00000137563	GGH	21	-4088.01	20	-4095.27	1	14.5244	0.000138356	0.0702675
ENSG00000139618	BRCA2	19	-25341.5	18	-25348.6	1	14.2664	0.000158672	0.0733261
ENSG00000084674	APOB	17	-47671.6	16	-47678.7	1	14.2224	0.000162426	0.0733261
ENSG00000160161	CILP2	11	-8938.86	10	-8945.75	1	13.7768	0.000205863	0.0842661
ENSG00000169154	GOT1L1	13	-4102.98	12	-4109.85	1	13.7324	0.000210787	0.0842661
ENSG00000141446	ESCO1	21	-5982.35	20	-5989.19	1	13.6712	0.000217769	0.0842661
ENSG00000083093	PALB2	19	-10384.8	18	-10391.4	1	13.335	0.000260498	0.0938392
ENSG00000131747	TOP2A	13	-8401.82	12	-8408.47	1	13.2986	0.000265604	0.0938392
ENSG00000133056	PIK3C2B	19	-10416.9	18	-10423.5	1	13.1942	0.000280817	0.0950799
ENSG00000122376	FAM35A	21	-9502.94	20	-9509.35	1	12.8168	0.000343521	0.111658
ENSG00000104953	TLE6	17	-3232.8	16	-3239.09	1	12.5808	0.00038973	0.121806
ENSG00000108509	CAMTA2	19	-8480.95	18	-8487.11	1	12.3304	0.000445641	0.122849
ENSG00000162618	ELTD1	21	-7759.31	20	-7765.47	1	12.3252	0.000446884	0.122849
ENSG00000167034	NKX3-1	13	-1266.22	12	-1272.38	1	12.3058	0.000451553	0.122849
ENSG00000170379	FAM115C	11	-6903.79	10	-6909.94	1	12.2976	0.000453541	0.122849
ENSG00000147874	HAUS6	19	-9022.7	18	-9028.76	1	12.119	0.000499107	0.127724
ENSG00000150961	SEC24D	17	-10139.2	16	-10145.2	1	12.1046	0.000502976	0.127724
ENSG00000130159	ECSIT	21	-4608.81	20	-4614.74	1	11.86	0.000573525	0.133453
ENSG00000100949	RABGGTA	21	-5038.79	20	-5044.71	1	11.8348	0.000581339	0.133453
ENSG00000100578	KIAA0586	19	-12729.3	18	-12735.2	1	11.8328	0.000581964	0.133453
ENSG00000165810	BTNL9	15	-4977.66	14	-4983.56	1	11.8034	0.000591226	0.133453
ENSG00000152944	MED21	19	-1181.84	18	-1187.71	1	11.7388	0.000612105	0.134431
ENSG00000158156	XKR8	17	-3759.62	16	-3765.45	1	11.6688	0.00063557	0.135912
ENSG00000053108	FSTL4	15	-5741.11	14	-5746.9	1	11.595	0.000661294	0.137786
ENSG00000104866	PPP1R37	21	-4239.03	20	-4244.8	1	11.5362	0.00068254	0.138658
ENSG00000159110	IFNAR2	21	-4804.34	20	-4809.99	1	11.2914	0.000778669	0.15138
ENSG00000151838	CCDC175	15	-9418.22	14	-9423.85	1	11.2612	0.00079144	0.15138
ENSG00000167094	TTC16	13	-4866.44	12	-4872.06	1	11.2388	0.000801049	0.15138
ENSG00000136869	TLR4	15	-9518.29	14	-9523.86	1	11.13	0.000849426	0.156874
ENSG00000066855	MTFR1	21	-2591.16	20	-2596.67	1	11.015	0.000903775	0.162259
ENSG00000163092	XIRP2	17	-24717.2	16	-24722.7	1	10.985	0.000918523	0.162259
ENSG00000011132	APBA3	15	-4619.97	14	-4625.43	1	10.9258	0.000948342	0.163962
ENSG00000153233	PTPRR	21	-6074.82	20	-6080.15	1	10.6568	0.00109667	0.185657
ENSG00000005844	ITGAL	19	-10370.9	18	-10376.1	1	10.3868	0.00126919	0.210479
ENSG00000166762	CATSPER2	15	-3883.77	14	-3888.9	1	10.2658	0.00135519	0.21499
ENSG00000198690	FAN1	19	-11295.8	18	-11300.9	1	10.2026	0.00140243	0.21499
ENSG00000075702	WDR62	15	-8493.59	14	-8498.69	1	10.1998	0.00140456	0.21499
ENSG00000180210	F2	19	-6051.63	18	-6056.72	1	10.1938	0.00140914	0.21499
ENSG00000084754	HADHA	21	-7762.71	20	-7767.79	1	10.1684	0.00142868	0.21499
ENSG00000173769	TOPAZ1	13	-14894.2	12	-14899.3	1	10.1022	0.00148092	0.215494
ENSG00000099331	MYO9B	21	-14705.2	20	-14710.2	1	10.0648	0.00151129	0.215494
ENSG00000134588	USP26	13	-8807.46	12	-8812.48	1	10.0474	0.00152563	0.215494
ENSG00000114857	NKTR	21	-8990.22	20	-8995.23	1	10.0324	0.0015381	0.215494
ENSG00000039650	PNKP	19	-4578.6	18	-4583.56	1	9.9206	0.00163439	0.220632
ENSG00000168542	COL3A1	21	-3235.32	20	-3240.27	1	9.902	0.00165099	0.220632
ENSG00000121152	NCAPH	17	-5997.56	16	-6002.5	1	9.8926	0.00165945	0.220632
ENSG00000148843	PDCD11	21	-17168.5	20	-17173.4	1	9.82	0.00172624	0.220632
ENSG00000164251	F2RL1	17	-3752.55	16	-3757.44	1	9.7818	0.00176248	0.220632
ENSG00000125999	BPIFB1	17	-3849.37	16	-3854.25	1	9.7522	0.00179108	0.220632
ENSG00000168404	MLKL	15	-2603.77	14	-2608.62	1	9.7082	0.00183448	0.220632
ENSG00000198951	NAGA	21	-4580.17	20	-4585.02	1	9.7076	0.00183508	0.220632
ENSG00000185436	IFNLR1	19	-4215.32	18	-4220.18	1	9.7026	0.00184007	0.220632
ENSG00000110723	EXPH5	19	-13813.6	18	-13818.5	1	9.6964	0.00184629	0.220632
ENSG00000143751	SDE2	21	-5336.57	20	-5341.37	1	9.6018	0.00194387	0.224963
ENSG00000039068	CDH1	19	-8539.25	18	-8544.04	1	9.5986	0.00194726	0.224963
ENSG00000145241	CENPC	17	-7469.8	16	-7474.59	1	9.5814	0.00196558	0.224963
ENSG00000087303	NID2	17	-12616.8	16	-12621.5	1	9.5334	0.00201766	0.227715
ENSG00000158428	C2orf62	17	-3297.2	16	-3301.87	1	9.3394	0.00224279	0.241673
ENSG00000174358	SLC6A19	13	-3298.91	12	-3303.57	1	9.3388	0.00224352	0.241673
ENSG00000185313	SCN10A	13	-15166.7	12	-15171.4	1	9.3212	0.00226518	0.241673
ENSG00000044459	CNTLN	17	-7894.36	16	-7899.01	1	9.3016	0.00228954	0.241673
ENSG00000164398	ACSL6	19	-6566.05	18	-6570.7	1	9.3012	0.00229004	0.241673
ENSG00000112246	SIM1	13	-4342.51	12	-4347.11	1	9.2184	0.00239595	0.249609
ENSG00000144034	TPRKB	19	-1728.68	18	-1733.24	1	9.1338	0.0025093	0.252971
ENSG00000141371	C17orf64	13	-2034.69	12	-2039.25	1	9.1164	0.00253328	0.252971
ENSG00000204897	KRT25	13	-3573.97	12	-3578.52	1	9.1128	0.00253827	0.252971
ENSG00000171867	PRNP	21	-1850.69	20	-1855.24	1	9.1024	0.00255274	0.252971
ENSG00000120071	KANSL1	13	-6756.32	12	-6760.84	1	9.0348	0.00264888	0.256528
ENSG00000012223	LTF	13	-7837.43	12	-7841.94	1	9.0328	0.00265178	0.256528
ENSG00000169621	APLF	19	-5664.5	18	-5668.96	1	8.9214	0.00281848	0.269447
ENSG00000031081	ARHGAP31	21	-10602.3	20	-10606.7	1	8.8736	0.00289324	0.272083
ENSG00000096996	IL12RB1	13	-4849.05	12	-4853.48	1	8.8548	0.00292319	0.272083
ENSG00000179271	GADD45GIP1	21	-2631.55	20	-2635.97	1	8.8304	0.00296253	0.272083
ENSG00000100985	MMP9	17	-6667.72	16	-6672.12	1	8.8018	0.00300933	0.272083
ENSG00000136929	HEMGN	13	-2601.28	12	-2605.66	1	8.7624	0.00307504	0.272083
ENSG00000162994	CLHC1	19	-4426.21	18	-4430.59	1	8.7606	0.00307808	0.272083
ENSG00000179776	CDH5	19	-8421.28	18	-8425.66	1	8.7592	0.00308044	0.272083
ENSG00000143199	ADCY10	17	-14804.7	16	-14809	1	8.7252	0.00313842	0.274223
ENSG00000131969	ABHD12B	17	-3742.48	16	-3746.82	1	8.6762	0.00322393	0.278698
ENSG00000152582	SPEF2	17	-10387.4	16	-10391.7	1	8.5908	0.00337866	0.287195
ENSG00000166960	CCDC178	11	-5175.98	10	-5180.26	1	8.5582	0.00343969	0.287195
ENSG00000116830	TTF2	21	-9413.05	20	-9417.32	1	8.5534	0.00344877	0.287195
ENSG00000006638	TBXA2R	15	-3000.6	14	-3004.87	1	8.5456	0.00346358	0.287195
ENSG00000086102	NFX1	21	-9974.98	20	-9979.23	1	8.512	0.00352812	0.289591
ENSG00000158828	PINK1	21	-4488.12	20	-4492.37	1	8.4884	0.00357418	0.290438
ENSG00000105559	PLEKHA4	13	-6403.52	12	-6407.75	1	8.4484	0.00365365	0.293956
ENSG00000158486	DNAH3	11	-23189.7	10	-23193.8	1	8.3002	0.00396407	0.310756
ENSG00000173681	CXorf23	19	-7686.13	18	-7690.28	1	8.296	0.00397325	0.310756
ENSG00000181544	FANCB	17	-9312.38	16	-9316.53	1	8.2942	0.00397719	0.310756
ENSG00000128536	CDHR3	17	-9001.02	16	-9005.15	1	8.2678	0.00403544	0.312304
ENSG00000166866	MYO1A	13	-5931.93	12	-5936.05	1	8.2488	0.0040779	0.312502
ENSG00000134152	KATNBL1	19	-2426.13	18	-2430.25	1	8.2324	0.00411491	0.312502
ENSG00000198026	ZNF335	19	-7879.37	18	-7883.48	1	8.2106	0.00416464	0.31335
ENSG00000167775	CD320	17	-2197.16	16	-2201.22	1	8.1232	0.00437024	0.325803
ENSG00000182450	KCNK4	17	-3231.21	16	-3235.25	1	8.0742	0.00448999	0.331688
ENSG00000174611	KY	21	-5813.67	20	-5817.69	1	8.036	0.00458567	0.333829
ENSG00000140527	WDR93	11	-4035.02	10	-4039.03	1	8.0234	0.00461768	0.333829
ENSG00000122121	XPNPEP2	15	-6431.72	14	-6435.72	1	8.0138	0.00464222	0.333829
ENSG00000153002	CPB1	13	-4038.28	12	-4042.27	1	7.9866	0.00471248	0.334389
ENSG00000070501	POLB	21	-3069.02	20	-3073.01	1	7.979	0.00473231	0.334389
ENSG00000169554	ZEB2	21	-8600.06	20	-8604.02	1	7.9252	0.0048751	0.341509
ENSG00000182631	RXFP3	17	-3943.22	16	-3947.17	1	7.8994	0.00494512	0.343453
ENSG00000166589	CDH16	15	-8404.4	14	-8408.34	1	7.8834	0.00498906	0.343569
ENSG00000158683	PKD1L1	13	-14404.6	12	-14408.5	1	7.8646	0.0050412	0.344242
ENSG00000198477	ZNF280B	17	-5755.27	16	-5759.19	1	7.8474	0.00508938	0.344636
ENSG00000158816	VWA5B1	17	-9038.01	16	-9041.9	1	7.7796	0.00528395	0.354854
ENSG00000078487	ZCWPW1	17	-5256.69	16	-5260.56	1	7.7446	0.00538734	0.357305
ENSG00000127364	TAS2R4	13	-2571.94	12	-2575.81	1	7.7254	0.00544493	0.357305
ENSG00000095564	BTAF1	21	-12181.3	20	-12185.2	1	7.6932	0.00554293	0.357305
ENSG00000156206	C15orf26	15	-3050.64	14	-3054.48	1	7.687	0.005562	0.357305
ENSG00000103089	FA2H	19	-2651.04	18	-2654.87	1	7.6724	0.00560718	0.357305
ENSG00000126106	TMEM53	19	-2658.62	18	-2662.45	1	7.669	0.00561776	0.357305
ENSG00000085719	CPNE3	17	-4042.16	16	-4045.99	1	7.6582	0.00565149	0.357305
ENSG00000131669	NINJ1	21	-1146.62	20	-1150.45	1	7.6516	0.0056722	0.357305
ENSG00000039319	ZFYVE16	21	-16758	20	-16761.8	1	7.6334	0.00572972	0.358152
ENSG00000137857	DUOX1	17	-8215.21	16	-8219.01	1	7.5998	0.00583748	0.362102
ENSG00000156256	USP16	21	-7975.39	20	-7979.17	1	7.5616	0.0059625	0.367055
ENSG00000122188	LAX1	17	-4026.17	16	-4029.92	1	7.5036	0.00615758	0.376214
ENSG00000152580	IGSF10	19	-16276.4	18	-16280.1	1	7.4798	0.0062395	0.378374
ENSG00000005810	MYCBP2	19	-29341.5	18	-29345.3	1	7.4434	0.00636695	0.383243
ENSG00000120784	ZFP30	15	-4720.27	14	-4723.95	1	7.3608	0.00666611	0.397687
ENSG00000144820	GPR128	11	-4241.38	10	-4245.06	1	7.3504	0.00670478	0.397687
ENSG00000178175	ZNF366	19	-5944.21	18	-5947.85	1	7.282	0.00696489	0.405796
ENSG00000185615	PDIA2	13	-3921.13	12	-3924.77	1	7.28	0.00697265	0.405796
ENSG00000156017	C9orf41	21	-2686.61	20	-2690.25	1	7.2752	0.00699131	0.405796
ENSG00000130559	CAMSAP1	19	-7718.74	18	-7722.35	1	7.2314	0.00716393	0.409796
ENSG00000145868	FBXO38	21	-9310.13	20	-9313.73	1	7.1926	0.00732048	0.409796
ENSG00000162624	LHX8	13	-1870.09	12	-1873.68	1	7.1816	0.0073655	0.409796
ENSG00000187715	KBTBD12	19	-5806.4	18	-5809.98	1	7.1736	0.00739842	0.409796
ENSG00000078401	EDN1	19	-2484.74	18	-2488.32	1	7.1666	0.00742734	0.409796
ENSG00000130816	DNMT1	21	-12344.3	20	-12347.9	1	7.1508	0.00749306	0.409796
ENSG00000100557	C14orf105	17	-3552.62	16	-3556.19	1	7.1372	0.0075501	0.409796
ENSG00000136891	TEX10	19	-6119.61	18	-6123.18	1	7.134	0.00756358	0.409796
ENSG00000151304	SRFBP1	19	-5029.93	18	-5033.49	1	7.1226	0.00761182	0.409796
ENSG00000186532	SMYD4	21	-9127.34	20	-9130.89	1	7.0948	0.00773079	0.409796
ENSG00000178460	MCMDC2	15	-4557.07	14	-4560.61	1	7.0848	0.00777405	0.409796
ENSG00000103227	LMF1	21	-5773.85	20	-5777.4	1	7.0842	0.00777665	0.409796
ENSG00000101346	POFUT1	17	-2914.73	16	-2918.27	1	7.081	0.00779055	0.409796
ENSG00000143971	ETAA1	17	-8570.88	16	-8574.42	1	7.0768	0.00780883	0.409796
ENSG00000101639	CEP192	19	-9790.94	18	-9794.48	1	7.075	0.00781668	0.409796
ENSG00000174130	TLR6	17	-9395.86	16	-9399.38	1	7.0546	0.0079062	0.410307
ENSG00000104957	CCDC130	19	-3052.62	18	-3056.14	1	7.0498	0.00792741	0.410307
ENSG00000160207	HSF2BP	15	-2673.48	14	-2677	1	7.0366	0.00798605	0.410726
ENSG00000180116	C12orf40	15	-7627.55	14	-7631.05	1	7.0012	0.00814551	0.412205
ENSG00000188026	RILPL1	21	-3141.43	20	-3144.93	1	6.991	0.00819206	0.412205
ENSG00000103995	CEP152	21	-14475.5	20	-14479	1	6.986	0.00821497	0.412205
ENSG00000165124	SVEP1	15	-21380.9	14	-21384.4	1	6.9854	0.00821773	0.412205
ENSG00000183530	PRR14L	19	-9082.62	18	-9086.11	1	6.9646	0.0083138	0.414466
ENSG00000148337	CIZ1	17	-6069.01	16	-6072.48	1	6.94	0.00842891	0.416737
ENSG00000149929	HIRIP3	21	-3944.2	20	-3947.66	1	6.9264	0.00849325	0.416737
ENSG00000153956	CACNA2D1	21	-8471.57	20	-8475.03	1	6.9222	0.00851322	0.416737
ENSG00000153820	SPHKAP	21	-14910.9	20	-14914.3	1	6.88	0.00871656	0.420103
ENSG00000152784	PRDM8	21	-2984.43	20	-2987.87	1	6.879	0.00872143	0.420103
ENSG00000081181	ARG2	19	-3436.42	18	-3439.85	1	6.8758	0.00873706	0.420103
ENSG00000154065	ANKRD29	21	-2198.16	20	-2201.59	1	6.8626	0.00880184	0.420728
ENSG00000122008	POLK	21	-7512.17	20	-7515.58	1	6.8218	0.00900518	0.42793
ENSG00000102738	MRPS31	21	-4195.69	20	-4199.1	1	6.8052	0.00908928	0.428056
ENSG00000130309	COLGALT1	19	-4470.16	18	-4473.56	1	6.7974	0.00912907	0.428056
ENSG00000116171	SCP2	19	-5012.25	18	-5015.64	1	6.7688	0.00927652	0.428056
ENSG00000196091	MYBPC1	21	-9381.66	20	-9385.05	1	6.7654	0.00929421	0.428056
ENSG00000169169	CPT1C	15	-6268.46	14	-6271.84	1	6.7574	0.00933597	0.428056
ENSG00000125388	GRK4	15	-4240.73	14	-4244.1	1	6.7536	0.00935587	0.428056
ENSG00000136044	APPL2	21	-6598.31	20	-6601.68	1	6.7436	0.00940846	0.428056
ENSG00000134627	PIWIL4	13	-5553.87	12	-5557.23	1	6.7332	0.00946347	0.428056
ENSG00000198920	KIAA0753	21	-5939.19	20	-5942.55	1	6.726	0.00950174	0.428056
ENSG00000143443	C1orf56	11	-1852.92	10	-1856.27	1	6.6928	0.0096803	0.428056
ENSG00000124688	MAD2L1BP	19	-2838.94	18	-2842.29	1	6.6904	0.00969335	0.428056
ENSG00000142661	MYOM3	19	-10816.2	18	-10819.6	1	6.683	0.00973367	0.428056
ENSG00000189325	C6orf222	15	-3388.81	14	-3392.15	1	6.6756	0.00977416	0.428056
ENSG00000129195	FAM64A	15	-1321.38	14	-1324.71	1	6.6532	0.00989779	0.428056
ENSG00000145675	PIK3R1	21	-6410.61	20	-6413.94	1	6.6518	0.00990557	0.428056
ENSG00000106268	NUDT1	19	-1779.54	18	-1782.85	1	6.6394	0.00997475	0.428056
ENSG00000179115	FARSA	19	-4556.92	18	-4560.24	1	6.6358	0.00999493	0.428056
ENSG00000147256	ARHGAP36	17	-4331.41	16	-4334.72	1	6.6344	0.0100028	0.428056
ENSG00000115008	IL1A	17	-3121.76	16	-3125.07	1	6.6266	0.0100467	0.428056
ENSG00000173567	GPR113	13	-6452.51	12	-6455.82	1	6.624	0.0100614	0.428056
ENSG00000100078	PLA2G3	15	-3654.95	14	-3658.25	1	6.594	0.0102323	0.430126
ENSG00000166780	C16orf45	21	-1686.08	20	-1689.38	1	6.581	0.0103073	0.430126
ENSG00000124334	IL9R	15	-3025.07	14	-3028.36	1	6.576	0.0103363	0.430126
ENSG00000106261	ZKSCAN1	21	-5062.53	20	-5065.82	1	6.5716	0.0103619	0.430126
ENSG00000115850	LCT	13	-15470.8	12	-15474.1	1	6.5694	0.0103747	0.430126
ENSG00000149177	PTPRJ	21	-12086.9	20	-12090.1	1	6.557	0.0104472	0.430935
ENSG00000166710	B2M	21	-1585.21	20	-1588.46	1	6.519	0.0106728	0.436944
ENSG00000101605	MYOM1	19	-13718.2	18	-13721.5	1	6.5144	0.0107004	0.436944
ENSG00000138448	ITGAV	19	-8751.75	18	-8755	1	6.4902	0.0108471	0.437582
ENSG00000145725	PPIP5K2	13	-8284.33	12	-8287.58	1	6.4888	0.0108556	0.437582
ENSG00000111877	MCM9	17	-7584.77	16	-7588.01	1	6.4852	0.0108776	0.437582
ENSG00000205143	ARID3C	17	-2513.03	16	-2516.25	1	6.4558	0.0110591	0.44269
ENSG00000176029	C11orf16	19	-3388.24	18	-3391.47	1	6.441	0.0111516	0.443683
ENSG00000198561	CTNND1	21	-8007.61	20	-8010.83	1	6.4344	0.0111931	0.443683
ENSG00000169299	PGM2	21	-5880.19	20	-5883.4	1	6.4086	0.0113569	0.447991
ENSG00000184507	NUTM1	13	-6726.96	12	-6730.15	1	6.3756	0.01157	0.454192
ENSG00000119397	CNTRL	21	-18755.8	20	-18759	1	6.3606	0.0116682	0.455845
ENSG00000069712	KIAA1107	21	-15653.6	20	-15656.8	1	6.3466	0.0117606	0.457259
ENSG00000172171	TEFM	21	-4378.48	20	-4381.64	1	6.3242	0.0119101	0.4576
ENSG00000138399	FASTKD1	11	-7107.79	10	-7110.95	1	6.3202	0.011937	0.4576
ENSG00000176142	TMEM39A	21	-4045.13	20	-4048.29	1	6.32	0.0119384	0.4576
ENSG00000075413	MARK3	17	-4936.36	16	-4939.52	1	6.3114	0.0119964	0.457666
ENSG00000173421	CCDC36	13	-5043.44	12	-5046.58	1	6.2944	0.012112	0.459916
ENSG00000122557	HERPUD2	21	-4029.13	20	-4032.26	1	6.2752	0.0122439	0.462392
ENSG00000130943	PKDREJ	13	-16354.5	12	-16357.6	1	6.2684	0.012291	0.462392
ENSG00000101342	TLDC2	15	-1668.1	14	-1671.22	1	6.2382	0.0125023	0.466713
ENSG00000103018	CYB5B	19	-1497.89	18	-1501.01	1	6.2356	0.0125207	0.466713
ENSG00000164344	KLKB1	17	-7487.79	16	-7490.89	1	6.2072	0.0127232	0.470581
ENSG00000054654	SYNE2	15	-32878.3	14	-32881.4	1	6.1928	0.0128271	0.470581
ENSG00000155115	GTF3C6	19	-1908.21	18	-1911.31	1	6.1908	0.0128416	0.470581
ENSG00000074603	DPP8	21	-7037.03	20	-7040.12	1	6.1888	0.0128561	0.470581
ENSG00000154727	GABPA	21	-3500.82	20	-3503.9	1	6.1642	0.0130361	0.47503
ENSG00000163681	SLMAP	19	-5478.78	18	-5481.85	1	6.1356	0.0132487	0.479078
ENSG00000102871	TRADD	19	-3603.46	18	-3606.52	1	6.1334	0.0132652	0.479078
ENSG00000104611	SH2D4A	17	-3494.63	16	-3497.69	1	6.1222	0.0133495	0.47999
ENSG00000149380	P4HA3	15	-3893.69	14	-3896.74	1	6.1026	0.0134983	0.482448
ENSG00000129474	AJUBA	19	-3689.82	18	-3692.87	1	6.0976	0.0135366	0.482448
ENSG00000113555	PCDH12	17	-12090.5	16	-12093.6	1	6.088	0.0136103	0.482958
ENSG00000164047	CAMP	17	-1660.94	16	-1663.97	1	6.066	0.0137809	0.485051
ENSG00000171243	SOSTDC1	21	-1687.96	20	-1691	1	6.065	0.0137887	0.485051
ENSG00000137968	SLC44A5	15	-7055.31	14	-7058.32	1	6.0334	0.0140377	0.491681
ENSG00000079819	EPB41L2	21	-8481.81	20	-8484.82	1	6.0222	0.014127	0.492688
ENSG00000011523	CEP68	21	-7879.7	20	-7882.71	1	6.012	0.0142089	0.493426
ENSG00000163631	ALB	19	-8725.23	18	-8728.23	1	6.0038	0.0142751	0.493615
ENSG00000168955	TM4SF20	15	-2144.75	14	-2147.74	1	5.9834	0.0144411	0.494866
ENSG00000102384	CENPI	13	-4686.7	12	-4689.69	1	5.9816	0.0144559	0.494866
ENSG00000111291	GPRC5D	13	-2812.1	12	-2815.09	1	5.97	0.0145513	0.494866
ENSG00000177483	RBM44	13	-9781.95	12	-9784.93	1	5.963	0.0146092	0.494866
ENSG00000094975	SUCO	21	-8095.13	20	-8098.12	1	5.9622	0.0146158	0.494866
ENSG00000132622	HSPA12B	19	-4831.95	18	-4834.92	1	5.9462	0.014749	0.496827
ENSG00000114948	ADAM23	21	-6604.04	20	-6607.01	1	5.9406	0.014796	0.496827
ENSG00000104518	GSDMD	21	-5405.71	20	-5408.67	1	5.9204	0.0149666	0.498998
ENSG00000118156	ZNF541	13	-7808.34	12	-7811.29	1	5.905	0.015098	0.498998
ENSG00000180336	C17orf104	13	-6289.99	12	-6292.94	1	5.8978	0.0151598	0.498998
ENSG00000109881	CCDC34	17	-1187.61	16	-1190.56	1	5.8972	0.015165	0.498998
ENSG00000137976	DNASE2B	17	-3848.98	16	-3851.93	1	5.8914	0.015215	0.498998
ENSG00000010278	CD9	21	-2234.09	20	-2237.03	1	5.8782	0.0153295	0.498998
ENSG00000102934	PLLP	21	-1700.43	20	-1703.37	1	5.8724	0.0153801	0.498998
ENSG00000117298	ECE1	21	-6517.73	20	-6520.67	1	5.8684	0.0154151	0.498998
ENSG00000151379	MSGN1	13	-1541.6	12	-1544.53	1	5.863	0.0154624	0.498998
ENSG00000143278	F13B	17	-7740.36	16	-7743.29	1	5.8616	0.0154747	0.498998
ENSG00000073849	ST6GAL1	21	-4339.98	20	-4342.9	1	5.8474	0.0156001	0.500955
ENSG00000088205	DDX18	21	-4709.5	20	-4712.42	1	5.8408	0.0156587	0.500955
ENSG00000181418	DDN	19	-7819.44	18	-7822.36	1	5.8248	0.0158018	0.50355
ENSG00000079112	CDH17	17	-9303.73	16	-9306.63	1	5.8118	0.015919	0.505304
ENSG00000115514	TXNDC9	19	-1970.48	18	-1973.36	1	5.7646	0.0163522	0.515853
ENSG00000130164	LDLR	19	-8600.27	18	-8603.15	1	5.7584	0.01641	0.515853
ENSG00000143126	CELSR2	21	-16140.6	20	-16143.4	1	5.755	0.0164418	0.515853
ENSG00000149548	CCDC15	17	-3718.51	16	-3721.38	1	5.7472	0.016515	0.516156
ENSG00000153234	NR4A2	19	-3719.34	18	-3722.2	1	5.7238	0.0167365	0.521075
ENSG00000144115	THNSL2	21	-5321.93	20	-5324.78	1	5.7026	0.0169398	0.523963
ENSG00000083168	KAT6A	21	-11453.3	20	-11456.2	1	5.6964	0.0169997	0.523963
ENSG00000132485	ZRANB2	19	-1708.55	18	-1711.4	1	5.6888	0.0170735	0.523963
ENSG00000010292	NCAPD2	17	-10066.7	16	-10069.5	1	5.6874	0.0170872	0.523963
ENSG00000102921	N4BP1	21	-8914.3	20	-8917.14	1	5.6712	0.0172457	0.526835
ENSG00000114405	C3orf14	21	-1560.61	20	-1563.42	1	5.6202	0.0177546	0.535152
ENSG00000130803	ZNF317	19	-6151.6	18	-6154.41	1	5.6188	0.0177688	0.535152
ENSG00000163751	CPA3	13	-3524.83	12	-3527.64	1	5.6178	0.017779	0.535152
ENSG00000123600	METTL8	19	-3437.1	18	-3439.9	1	5.6126	0.0178318	0.535152
ENSG00000131059	BPIFA3	13	-2448.13	12	-2450.93	1	5.6072	0.0178868	0.535152
ENSG00000172456	FGGY	21	-5279.78	20	-5282.58	1	5.6012	0.0179482	0.535152
ENSG00000107290	SETX	19	-16538	18	-16540.8	1	5.5972	0.0179892	0.535152
ENSG00000109762	SNX25	21	-6845.18	20	-6847.97	1	5.5918	0.0180447	0.535152
ENSG00000172339	ALG14	21	-2225.48	20	-2228.27	1	5.5692	0.0182791	0.539898
ENSG00000162039	MEIOB	15	-2887.43	14	-2890.21	1	5.5636	0.0183377	0.539898
ENSG00000136492	BRIP1	13	-7127.92	12	-7130.69	1	5.548	0.0185018	0.542764
ENSG00000182898	TCHHL1	11	-6093.2	10	-6095.96	1	5.5374	0.0186142	0.544098
ENSG00000114013	CD86	17	-2716.68	16	-2719.43	1	5.4962	0.0190578	0.554416
ENSG00000100219	XBP1	21	-2088.71	20	-2091.46	1	5.492	0.0191037	0.554416
ENSG00000069122	GPR116	21	-12650.4	20	-12653.2	1	5.465	0.0194011	0.561043
ENSG00000010282	HHATL	21	-4861.84	20	-4864.57	1	5.4586	0.0194722	0.561104
ENSG00000167311	ART5	17	-2533.72	16	-2536.44	1	5.446	0.0196132	0.563169
ENSG00000103160	HSDL1	21	-3741.58	20	-3744.3	1	5.4332	0.0197574	0.565313
ENSG00000183977	PP2D1	15	-5914.88	14	-5917.59	1	5.4218	0.0198868	0.567019
ENSG00000162129	CLPB	21	-5329.24	20	-5331.94	1	5.3984	0.0201552	0.572662
ENSG00000162852	CNST	19	-7767.29	18	-7769.96	1	5.3288	0.0209758	0.593901
ENSG00000127418	FGFRL1	19	-2369.74	18	-2372.4	1	5.3154	0.0211377	0.596052
ENSG00000135637	CCDC142	21	-7110.91	20	-7113.57	1	5.3104	0.0211985	0.596052
ENSG00000165046	LETM2	15	-4201.86	14	-4204.5	1	5.2736	0.0216512	0.606681
ENSG00000214944	ARHGEF28	19	-14861.7	18	-14864.3	1	5.2584	0.0218411	0.608947
ENSG00000114346	ECT2	17	-6262.48	16	-6265.11	1	5.254	0.0218964	0.608947
ENSG00000138658	C4orf21	17	-6418.11	16	-6420.74	1	5.2492	0.0219569	0.608947
ENSG00000031691	CENPQ	15	-2183.87	14	-2186.48	1	5.219	0.0223414	0.617504
ENSG00000119509	INVS	21	-8250.94	20	-8253.55	1	5.2098	0.0224599	0.618676
ENSG00000167258	CDK12	21	-9814.89	20	-9817.49	1	5.1904	0.022712	0.619527
ENSG00000096088	PGC	11	-2638.27	10	-2640.86	1	5.1846	0.0227879	0.619527
ENSG00000167208	SNX20	15	-2626.23	14	-2628.83	1	5.1846	0.0227879	0.619527
ENSG00000103569	AQP9	17	-3102.35	16	-3104.94	1	5.184	0.0227958	0.619527
ENSG00000198331	HYLS1	21	-3407.59	20	-3410.18	1	5.1746	0.0229194	0.620811
ENSG00000164509	IL31RA	13	-5659.69	12	-5662.27	1	5.1596	0.0231182	0.623339
ENSG00000142632	ARHGEF19	15	-4780.49	14	-4783.07	1	5.156	0.0231662	0.623339
ENSG00000165626	BEND7	21	-3140.4	20	-3142.96	1	5.1358	0.0234373	0.625223
ENSG00000198646	NCOA6	19	-13338.6	18	-13341.1	1	5.1344	0.0234562	0.625223
ENSG00000182223	ZAR1	13	-1046.39	12	-1048.95	1	5.1336	0.023467	0.625223
ENSG00000188032	C19orf67	15	-2060.87	14	-2063.43	1	5.1162	0.0237035	0.62602
ENSG00000135436	FAM186B	13	-3792.99	12	-3795.55	1	5.1152	0.0237171	0.62602
ENSG00000173988	LRRC63	13	-4511.25	12	-4513.8	1	5.1144	0.0237281	0.62602
ENSG00000134222	PSRC1	19	-2235.86	18	-2238.41	1	5.1038	0.0238735	0.627819
ENSG00000013375	PGM3	19	-5876.39	18	-5878.92	1	5.0574	0.024521	0.642767
ENSG00000169618	PROKR1	15	-3326.14	14	-3328.67	1	5.0438	0.0247142	0.645018
ENSG00000107581	EIF3A	21	-7749.74	20	-7752.26	1	5.0402	0.0247656	0.645018
ENSG00000254656	RTL1	15	-10042.7	14	-10045.2	1	5.0062	0.0252567	0.655054
ENSG00000116062	MSH6	19	-9963.51	18	-9966.01	1	5.0024	0.0253122	0.655054
ENSG00000158008	EXTL1	15	-6626	14	-6628.5	1	4.9952	0.0254177	0.655696
ENSG00000118094	TREH	15	-4143.02	14	-4145.51	1	4.9832	0.0255946	0.657993
ENSG00000101888	NXT2	13	-1114.4	12	-1116.89	1	4.9782	0.0256687	0.657993
ENSG00000030066	NUP160	19	-11442.5	18	-11445	1	4.9694	0.0257996	0.659269
ENSG00000110400	PVRL1	21	-3610.43	20	-3612.9	1	4.9466	0.026142	0.664163
ENSG00000182511	FES	19	-6613.59	18	-6616.05	1	4.9368	0.0262907	0.664163
ENSG00000132382	MYBBP1A	21	-12921.3	20	-12923.7	1	4.9356	0.0263089	0.664163
ENSG00000136051	KIAA1033	21	-9083.3	20	-9085.77	1	4.935	0.0263181	0.664163
ENSG00000144847	IGSF11	21	-3853.14	20	-3855.6	1	4.9292	0.0264065	0.664333
ENSG00000152670	DDX4	13	-4343.21	12	-4345.67	1	4.9202	0.0265444	0.664462
ENSG00000196781	TLE1	15	-5220.04	14	-5222.5	1	4.9182	0.0265752	0.664462
ENSG00000143393	PI4KB	21	-6023.05	20	-6025.49	1	4.889	0.0270283	0.673471
ENSG00000198774	RASSF9	17	-3941.78	16	-3944.22	1	4.868	0.0273592	0.673471
ENSG00000171241	SHCBP1	19	-5369.25	18	-5371.68	1	4.8678	0.0273624	0.673471
ENSG00000249115	HAUS5	19	-7751.91	18	-7754.34	1	4.8672	0.0273719	0.673471
ENSG00000174099	MSRB3	19	-1220.13	18	-1222.55	1	4.8592	0.0274991	0.673471
ENSG00000145214	DGKQ	17	-5935.95	16	-5938.38	1	4.8572	0.027531	0.673471
ENSG00000164989	CCDC171	17	-8257.59	16	-8260.02	1	4.8566	0.0275406	0.673471
ENSG00000151322	NPAS3	19	-4495.24	18	-4497.66	1	4.8484	0.0276718	0.673471
ENSG00000129484	PARP2	21	-5258.51	20	-5260.94	1	4.8478	0.0276814	0.673471
ENSG00000120063	GNA13	21	-2807.97	20	-2810.38	1	4.819	0.0281477	0.682006
ENSG00000100034	PPM1F	21	-5141.14	20	-5143.54	1	4.8134	0.0282393	0.682006
ENSG00000129810	SGOL1	15	-4213.1	14	-4215.51	1	4.8038	0.028397	0.682006
ENSG00000183742	MACC1	13	-6721.27	12	-6723.67	1	4.8034	0.0284036	0.682006
ENSG00000157379	DHRS1	21	-3141	20	-3143.4	1	4.7992	0.028473	0.682006
ENSG00000147592	LACTB2	21	-3212.24	20	-3214.63	1	4.7954	0.0285358	0.682006
ENSG00000072422	RHOBTB1	21	-6435.25	20	-6437.64	1	4.7822	0.0287554	0.685238
ENSG00000099260	PALMD	21	-6079.84	20	-6082.23	1	4.7706	0.0289497	0.687852
ENSG00000007376	RPUSD1	19	-2721.24	18	-2723.61	1	4.7564	0.0291895	0.691283
ENSG00000189050	RNFT1	19	-3397.72	18	-3400.09	1	4.752	0.0292643	0.691283
ENSG00000120725	SIL1	21	-4654.94	20	-4657.31	1	4.7452	0.0293801	0.692009
ENSG00000142627	EPHA2	17	-7857.92	16	-7860.29	1	4.7326	0.0295961	0.693985
ENSG00000137497	NUMA1	21	-19845.7	20	-19848.1	1	4.7286	0.029665	0.693985
ENSG00000131238	PPT1	21	-3233.05	20	-3235.42	1	4.7254	0.0297203	0.693985
ENSG00000166343	MSS51	19	-4580.08	18	-4582.43	1	4.7056	0.0300645	0.69769
ENSG00000114670	NEK11	17	-4298.5	16	-4300.86	1	4.7052	0.0300715	0.69769
ENSG00000087111	PIGS	21	-5553.67	20	-5556.02	1	4.7008	0.0301486	0.69769
ENSG00000116663	FBXO6	21	-3537.94	20	-3540.28	1	4.6966	0.0302223	0.69769
ENSG00000029559	IBSP	15	-1686.03	14	-1688.37	1	4.6728	0.0306439	0.702651
ENSG00000092009	CMA1	13	-1722.65	12	-1724.98	1	4.6708	0.0306796	0.702651
ENSG00000123636	BAZ2B	21	-11615.9	20	-11618.2	1	4.6656	0.0307727	0.702651
ENSG00000169330	KIAA1024	17	-6486.04	16	-6488.37	1	4.664	0.0308014	0.702651
ENSG00000122417	ODF2L	19	-6417.51	18	-6419.84	1	4.6602	0.0308696	0.702651
ENSG00000103356	EARS2	19	-5083.63	18	-5085.95	1	4.6408	0.0312204	0.708652
ENSG00000187790	FANCM	17	-8030.28	16	-8032.6	1	4.6334	0.0313554	0.709732
ENSG00000197879	MYO1C	21	-9251.21	20	-9253.52	1	4.613	0.0317305	0.716227
ENSG00000146411	SLC2A12	19	-4882.99	18	-4885.29	1	4.6062	0.0318566	0.7168
ENSG00000089041	P2RX7	17	-6300.7	16	-6303	1	4.5984	0.0320018	0.7168
ENSG00000175984	DENND2C	15	-5564.59	14	-5566.89	1	4.5974	0.0320205	0.7168
ENSG00000140575	IQGAP1	17	-11717.9	16	-11720.2	1	4.5722	0.0324948	0.725039
ENSG00000100503	NIN	15	-17502.9	14	-17505.2	1	4.5684	0.032567	0.725039
ENSG00000156076	WIF1	17	-2356.66	16	-2358.93	1	4.5466	0.0329842	0.732321
ENSG00000133863	TEX15	15	-16725.6	14	-16727.8	1	4.5246	0.0334109	0.739773
ENSG00000089597	GANAB	19	-8404.94	18	-8407.19	1	4.5084	0.0337288	0.741971
ENSG00000122861	PLAU	19	-4873.01	18	-4875.26	1	4.508	0.0337367	0.741971
ENSG00000141738	GRB7	19	-4520.27	18	-4522.52	1	4.5056	0.033784	0.741971
ENSG00000139278	GLIPR1	19	-3032.3	18	-3034.54	1	4.4892	0.0341096	0.745915
ENSG00000106780	MEGF9	21	-3452.11	20	-3454.35	1	4.472	0.0344546	0.745915
ENSG00000177575	CD163	15	-8021.66	14	-8023.89	1	4.4706	0.0344829	0.745915
ENSG00000081014	AP4E1	19	-9477.55	18	-9479.79	1	4.468	0.0345354	0.745915
ENSG00000100077	ADRBK2	13	-5391.35	12	-5393.58	1	4.4648	0.0346001	0.745915
ENSG00000163605	PPP4R2	19	-4023	18	-4025.23	1	4.4536	0.0348278	0.745915
ENSG00000185722	ANKFY1	21	-7221.29	20	-7223.51	1	4.453	0.03484	0.745915
ENSG00000131055	COX4I2	21	-1782.19	20	-1784.42	1	4.4498	0.0349053	0.745915
ENSG00000102287	GABRE	13	-4026.34	12	-4028.56	1	4.4422	0.035061	0.745915
ENSG00000090104	RGS1	17	-1756.67	16	-1758.89	1	4.4392	0.0351227	0.745915
ENSG00000120708	TGFBI	21	-6097.54	20	-6099.76	1	4.4386	0.035135	0.745915
ENSG00000179455	MKRN3	13	-3022.34	12	-3024.56	1	4.4374	0.0351598	0.745915
ENSG00000164062	APEH	21	-6826	20	-6828.22	1	4.4302	0.0353084	0.745915
ENSG00000148481	FAM188A	21	-3330.23	20	-3332.45	1	4.4254	0.0354078	0.745915
ENSG00000174032	SLC25A30	19	-2600.56	18	-2602.78	1	4.4236	0.0354452	0.745915
ENSG00000197217	ENTPD4	21	-6056.01	20	-6058.22	1	4.4196	0.0355284	0.745915
ENSG00000068120	COASY	17	-5407.11	16	-5409.32	1	4.417	0.0355825	0.745915
ENSG00000172732	MUS81	19	-4340.64	18	-4342.85	1	4.4154	0.0356159	0.745915
ENSG00000005483	KMT2E	19	-5682.33	18	-5684.53	1	4.3992	0.0359558	0.751097
ENSG00000162191	UBXN1	21	-2731.36	20	-2733.54	1	4.36	0.0367923	0.762069
ENSG00000168917	SLC35G2	17	-3059.42	16	-3061.6	1	4.3598	0.0367966	0.762069
ENSG00000183833	MAATS1	15	-4745.67	14	-4747.85	1	4.3524	0.0369568	0.762069
ENSG00000173715	C11orf80	19	-2366.36	18	-2368.53	1	4.3522	0.0369612	0.762069
ENSG00000163357	DCST1	15	-4889.83	14	-4892	1	4.3516	0.0369742	0.762069
ENSG00000017427	IGF1	21	-1187.81	20	-1189.98	1	4.3484	0.0370437	0.762069
ENSG00000113971	NPHP3	19	-7895.87	18	-7898.03	1	4.3098	0.0378934	0.776668
ENSG00000182150	ERCC6L2	19	-5712	18	-5714.15	1	4.3026	0.0380542	0.776668
ENSG00000132849	INADL	21	-15698	20	-15700.2	1	4.2956	0.0382111	0.776668
ENSG00000041880	PARP3	19	-5250.2	18	-5252.34	1	4.2936	0.0382561	0.776668
ENSG00000172901	AQPEP	13	-9433.59	12	-9435.74	1	4.291	0.0383146	0.776668
ENSG00000103042	SLC38A7	21	-3751.35	20	-3753.5	1	4.2902	0.0383327	0.776668
ENSG00000198087	CD2AP	19	-5430.89	18	-5433.03	1	4.2842	0.0384682	0.776668
ENSG00000125863	MKKS	21	-7306.04	20	-7308.18	1	4.282	0.038518	0.776668
ENSG00000095464	PDE6C	11	-5280.21	10	-5282.34	1	4.2708	0.0387727	0.779868
ENSG00000070061	IKBKAP	19	-13494.8	18	-13496.9	1	4.2534	0.0391718	0.784847
ENSG00000184459	BPIFC	15	-5134.55	14	-5136.67	1	4.2516	0.0392134	0.784847
ENSG00000198089	SFI1	21	-14988.8	20	-14990.9	1	4.2372	0.0395473	0.786744
ENSG00000186130	ZBTB6	17	-3475.69	16	-3477.81	1	4.236	0.0395753	0.786744
ENSG00000127980	PEX1	21	-13519.7	20	-13521.8	1	4.235	0.0395986	0.786744
ENSG00000137101	CD72	17	-2434.04	16	-2436.15	1	4.2304	0.0397061	0.786955
ENSG00000151689	INPP1	19	-3916.24	18	-3918.35	1	4.2198	0.0399549	0.786992
ENSG00000173546	CSPG4	15	-16632.5	14	-16634.6	1	4.2196	0.0399596	0.786992
ENSG00000185467	KPNA7	11	-4513.39	10	-4515.5	1	4.2178	0.040002	0.786992
ENSG00000114026	OGG1	21	-1759.73	20	-1761.84	1	4.2116	0.0401485	0.786992
ENSG00000170396	ZNF804A	19	-11000.5	18	-11002.6	1	4.2086	0.0402195	0.786992
ENSG00000015520	NPC1L1	17	-12823.5	16	-12825.6	1	4.2046	0.0403145	0.786992
ENSG00000172113	NME6	21	-1813.21	20	-1815.31	1	4.2016	0.0403859	0.786992
ENSG00000081148	IMPG2	13	-8148.92	12	-8151.01	1	4.184	0.0408073	0.791763
ENSG00000146250	PRSS35	15	-4193.98	14	-4196.07	1	4.1818	0.0408603	0.791763
ENSG00000072778	ACADVL	19	-6036.57	18	-6038.66	1	4.1792	0.040923	0.791763
ENSG00000166439	RNF169	21	-6057.62	20	-6059.71	1	4.1648	0.0412723	0.793986
ENSG00000124356	STAMBP	21	-4265.26	20	-4267.34	1	4.1634	0.0413064	0.793986
ENSG00000165731	RET	19	-10719.2	18	-10721.3	1	4.1582	0.0414334	0.793986
ENSG00000113569	NUP155	21	-10962.1	20	-10964.2	1	4.1554	0.041502	0.793986
ENSG00000010327	STAB1	19	-19591.6	18	-19593.7	1	4.1544	0.0415265	0.793986
ENSG00000171766	GATM	21	-3845.31	20	-3847.39	1	4.1484	0.0416739	0.794934
ENSG00000165102	HGSNAT	21	-6887.38	20	-6889.45	1	4.1404	0.0418713	0.796829
ENSG00000094914	AAAS	19	-4704.89	18	-4706.95	1	4.1348	0.04201	0.797602
ENSG00000172717	FAM71D	13	-3035.4	12	-3037.47	1	4.1292	0.0421493	0.79838
ENSG00000113615	SEC24A	21	-7974.88	20	-7976.94	1	4.121	0.042354	0.800393
ENSG00000129226	CD68	21	-2617.89	20	-2619.95	1	4.1086	0.0426657	0.804411
ENSG00000135763	URB2	19	-7935.19	18	-7937.24	1	4.0884	0.0431785	0.810901
ENSG00000178522	AMBN	13	-3534.38	12	-3536.42	1	4.0856	0.0432501	0.810901
ENSG00000184903	IMMP2L	19	-1263.03	18	-1265.07	1	4.082	0.0433423	0.810901
ENSG00000169180	XPO6	21	-8847.15	20	-8849.19	1	4.0794	0.0434091	0.810901
ENSG00000105376	ICAM5	19	-9421.64	18	-9423.67	1	4.0616	0.0438689	0.817612
ENSG00000118271	TTR	21	-1796.45	20	-1798.47	1	4.0408	0.0444128	0.824066
ENSG00000141499	WRAP53	21	-4657.59	20	-4659.61	1	4.0406	0.044418	0.824066
ENSG00000136897	MRPL50	21	-1652.02	20	-1654.03	1	4.032	0.044645	0.825084
ENSG00000165474	GJB2	17	-1899.23	16	-1901.24	1	4.0298	0.0447032	0.825084
ENSG00000166946	CCNDBP1	19	-3422.3	18	-3424.31	1	4.027	0.0447775	0.825084
ENSG00000099957	P2RX6	15	-3470.99	14	-3473	1	4.0182	0.0450117	0.827523
ENSG00000182557	SPNS3	13	-2447.66	12	-2449.66	1	4.01	0.0452312	0.82968
ENSG00000123815	ADCK4	15	-4736.63	14	-4738.63	1	3.999	0.0455273	0.833231
ENSG00000136167	LCP1	15	-4837.78	14	-4839.77	1	3.9846	0.045918	0.836098
ENSG00000184445	KNTC1	15	-18968.8	14	-18970.8	1	3.983	0.0459616	0.836098
ENSG00000009724	MASP2	15	-6125.12	14	-6127.11	1	3.9752	0.046175	0.836098
ENSG00000161328	LRRC56	19	-3187.87	18	-3189.86	1	3.9726	0.0462463	0.836098
ENSG00000050405	LIMA1	21	-8558.79	20	-8560.78	1	3.9722	0.0462573	0.836098
ENSG00000100445	SDR39U1	19	-2830.06	18	-2832.05	1	3.9706	0.0463013	0.836098
ENSG00000111799	COL12A1	17	-9374.29	16	-9376.26	1	3.9488	0.0469048	0.845118
ENSG00000184517	ZFP1	17	-3938.64	16	-3940.61	1	3.9448	0.0470164	0.845256
ENSG00000060140	STYK1	13	-3220.83	12	-3222.8	1	3.9286	0.0474714	0.849222
ENSG00000187492	CDHR4	13	-5137.33	12	-5139.29	1	3.927	0.0475166	0.849222
ENSG00000078674	PCM1	19	-16114.8	18	-16116.8	1	3.9258	0.0475506	0.849222
ENSG00000124198	ARFGEF2	15	-9472.77	14	-9474.73	1	3.9162	0.0478229	0.851157
ENSG00000072571	HMMR	15	-4185.38	14	-4187.34	1	3.9146	0.0478684	0.851157
ENSG00000150637	CD226	11	-3089.92	10	-3091.87	1	3.9048	0.0481484	0.854265
ENSG00000136874	STX17	21	-2576.03	20	-2577.97	1	3.889	0.0486034	0.859612
ENSG00000183386	FHL3	21	-2207.38	20	-2209.32	1	3.887	0.0486613	0.859612
ENSG00000147166	ITGB1BP2	17	-2463.43	16	-2465.36	1	3.86	0.0494503	0.87143
ENSG00000104081	BMF	19	-1644.31	18	-1646.23	1	3.8568	0.0495447	0.87143

## Sheet: Table_S10
Supplementary table S10
Results of branch-site model tests for positive selection based on the common shrew branch (filtered by genes with mean interval PSS >10).
Abbreviations: lnL – log-likelihood; df – degrees of freedom; LRT – likelihood ration test; FDR – false discovery rate
Ensembl Gene ID	Gene name	No parameters MA	LnL MA	No parameters null MA	LnL null MA	df	LRT	Chi sq P	FDR P
ENSG00000128596	CCDC136	19	-9217.82	18	-9238.44	1	41.232	1.35191e-10	9.89328e-07
ENSG00000174038	C9orf131	19	-8988.42	18	-9005.86	1	34.8846	3.49837e-09	1.28005e-05
ENSG00000114867	EIF4G1	21	-9199.81	20	-9215.01	1	30.3898	3.53381e-08	8.62015e-05
ENSG00000168702	LRP1B	15	-29756.5	14	-29771	1	29.0208	7.16053e-08	0.000131002
ENSG00000121057	AKAP1	21	-9817.82	20	-9831.41	1	27.176	1.8575e-07	0.000271864
ENSG00000079112	CDH17	19	-11177.2	18	-11190.4	1	26.3514	2.84613e-07	0.000347132
ENSG00000122512	PMS2	19	-10224	18	-10236.9	1	25.655	4.08236e-07	0.000384629
ENSG00000182898	TCHHL1	17	-9672.81	16	-9685.61	1	25.598	4.20475e-07	0.000384629
ENSG00000169992	NLGN2	17	-4935.21	16	-4947.5	1	24.5742	7.15027e-07	0.000581396
ENSG00000166147	FBN1	21	-22120.3	20	-22132.4	1	24.1376	8.96918e-07	0.000608797
ENSG00000120800	UTP20	21	-25041.3	20	-25053.4	1	24.0736	9.27228e-07	0.000608797
ENSG00000113555	PCDH12	17	-11864.7	16	-11876.7	1	23.9314	9.98301e-07	0.000608797
ENSG00000205560	CPT1B	15	-6640.89	14	-6652.7	1	23.6262	1.16984e-06	0.000623687
ENSG00000164403	SHROOM1	19	-10451.3	18	-10463.1	1	23.5882	1.19317e-06	0.000623687
ENSG00000122482	ZNF644	21	-10679.1	20	-10690.6	1	23.0234	1.60042e-06	0.000780789
ENSG00000169550	MUC15	19	-4320.21	18	-4331.59	1	22.7592	1.83623e-06	0.000839846
ENSG00000007171	NOS2	19	-10026.6	18	-10037.8	1	22.4192	2.19172e-06	0.000943471
ENSG00000075711	DLG1	21	-6157.84	20	-6168.87	1	22.0658	2.63462e-06	0.00107112
ENSG00000125637	PSD4	19	-6614.41	18	-6625.19	1	21.5626	3.42465e-06	0.00131903
ENSG00000184661	CDCA2	21	-6895.59	20	-6905.93	1	20.6826	5.42064e-06	0.00197451
ENSG00000100815	TRIP11	21	-21650.1	20	-21660.4	1	20.5978	5.66612e-06	0.00197451
ENSG00000204842	ATXN2	21	-7152.4	20	-7162.54	1	20.2916	6.64919e-06	0.00221176
ENSG00000197565	COL4A6	19	-8162.44	18	-8172.51	1	20.134	7.22017e-06	0.00229727
ENSG00000164124	TMEM144	21	-4007.07	20	-4017	1	19.866	8.30646e-06	0.00253278
ENSG00000059573	ALDH18A1	21	-7240.08	20	-7249.84	1	19.5352	9.87629e-06	0.00289099
ENSG00000182179	UBA7	21	-11578.4	20	-11588.1	1	19.2968	1.11894e-05	0.00314938
ENSG00000173230	GOLGB1	19	-29278.3	18	-29287.9	1	19.2114	1.17013e-05	0.00317147
ENSG00000161270	NPHS1	21	-7630.51	20	-7640.08	1	19.1362	1.21714e-05	0.00317847
ENSG00000069712	KIAA1107	21	-14459.8	20	-14469.3	1	19.0708	1.25957e-05	0.00317847
ENSG00000064309	CDON	21	-13291.8	20	-13301.2	1	18.857	1.40893e-05	0.00343685
ENSG00000175697	GPR156	21	-9637.11	20	-9646.47	1	18.7368	1.50058e-05	0.00354235
ENSG00000054282	SDCCAG8	19	-5152	18	-5161.17	1	18.3508	1.83742e-05	0.00420195
ENSG00000132952	USPL1	21	-14016.9	20	-14026	1	18.2604	1.92671e-05	0.00427263
ENSG00000107960	OBFC1	21	-4113.36	20	-4122.3	1	17.8844	2.34737e-05	0.00494011
ENSG00000141384	TAF4B	17	-5262.77	16	-5271.7	1	17.872	2.36272e-05	0.00494011
ENSG00000163625	WDFY3	21	-28748	20	-28756.9	1	17.6974	2.5898e-05	0.00526449
ENSG00000125730	C3	15	-13716.5	14	-13725.2	1	17.4978	2.8764e-05	0.00568906
ENSG00000162511	LAPTM5	19	-2668.43	18	-2676.9	1	16.94	3.858e-05	0.0074297
ENSG00000171962	LRRC48	17	-3047.98	16	-3056.36	1	16.759	4.24405e-05	0.00796357
ENSG00000147251	DOCK11	21	-17665.6	20	-17673.9	1	16.5952	4.6268e-05	0.00846473
ENSG00000198924	DCLRE1A	21	-12105.6	20	-12113.7	1	16.1484	5.8568e-05	0.0104537
ENSG00000146247	PHIP	21	-12074.5	20	-12082.4	1	15.7868	7.08954e-05	0.0123527
ENSG00000112280	COL9A1	21	-4429.17	20	-4437.03	1	15.728	7.31335e-05	0.0123644
ENSG00000143776	CDC42BPA	19	-13984.4	18	-13992.2	1	15.697	7.4342e-05	0.0123644
ENSG00000107262	BAG1	19	-2275.34	18	-2283.05	1	15.4194	8.60998e-05	0.0140017
ENSG00000178921	PFAS	21	-13481.3	20	-13489	1	15.3366	8.99567e-05	0.0143109
ENSG00000134588	USP26	19	-11390.7	18	-11398.3	1	15.0908	0.000102461	0.0158495
ENSG00000078098	FAP	21	-6355.26	20	-6362.79	1	15.0634	0.00010396	0.0158495
ENSG00000102904	TSNAXIP1	19	-7203.49	18	-7210.87	1	14.7652	0.000121762	0.0178463
ENSG00000137871	ZNF280D	21	-9426.78	20	-9434.16	1	14.7554	0.000122396	0.0178463
ENSG00000154451	GBP5	15	-6798.8	14	-6806.17	1	14.7252	0.000124373	0.0178463
ENSG00000169994	MYO7B	17	-17044.3	16	-17051.5	1	14.3842	0.000149048	0.0209756
ENSG00000171467	ZNF318	21	-19023.6	20	-19030.7	1	14.2822	0.000157346	0.0217256
ENSG00000065325	GLP2R	21	-6923.7	20	-6930.68	1	13.9544	0.000187299	0.0253825
ENSG00000130164	LDLR	19	-8043.39	18	-8050.34	1	13.9084	0.000191939	0.0255383
ENSG00000142627	EPHA2	17	-7235.93	16	-7242.79	1	13.724	0.000211731	0.0276688
ENSG00000183977	PP2D1	19	-7182.8	18	-7189.61	1	13.6136	0.000224553	0.0288294
ENSG00000105376	ICAM5	19	-8244.19	18	-8250.95	1	13.5228	0.000235683	0.0297366
ENSG00000169247	SH3TC2	21	-13027.1	20	-13033.8	1	13.4858	0.000240376	0.0298147
ENSG00000138496	PARP9	21	-8231.74	20	-8238.41	1	13.3384	0.000260026	0.0315123
ENSG00000166825	ANPEP	19	-10393.5	18	-10400.1	1	13.3194	0.000262674	0.0315123
ENSG00000103335	PIEZO1	17	-11540	16	-11546.6	1	13.1874	0.000281838	0.0332659
ENSG00000130589	HELZ2	15	-21576.4	14	-21582.9	1	13.1038	0.000294697	0.0342317
ENSG00000178814	OPLAH	17	-7801.98	16	-7808.49	1	13.023	0.000307689	0.0351823
ENSG00000070182	SPTB	19	-19376.2	18	-19382.6	1	12.9244	0.000324327	0.0365142
ENSG00000101407	TTI1	21	-11840.6	20	-11847.1	1	12.8432	0.000338708	0.0368663
ENSG00000126456	IRF3	17	-3813.79	16	-3820.2	1	12.8236	0.000342275	0.0368663
ENSG00000048649	RSF1	21	-12390.6	20	-12397	1	12.822	0.000342567	0.0368663
ENSG00000151838	CCDC175	21	-12363.4	20	-12369.7	1	12.6162	0.000382418	0.0405585
ENSG00000113845	TIMMDC1	21	-3284.7	20	-3290.96	1	12.523	0.000401973	0.0419133
ENSG00000119321	FKBP15	21	-10344.2	20	-10350.5	1	12.5014	0.000406647	0.0419133
ENSG00000183690	EFHC2	19	-8328.23	18	-8334.45	1	12.4458	0.000418933	0.0425799
ENSG00000103326	CAPN15	17	-6979.73	16	-6985.87	1	12.2886	0.000455733	0.0450623
ENSG00000188021	UBQLN2	17	-4596.09	16	-4602.23	1	12.2714	0.000459953	0.0450623
ENSG00000055957	ITIH1	19	-9834.75	18	-9840.88	1	12.2638	0.00046183	0.0450623
ENSG00000221829	FANCG	19	-5719.43	18	-5725.54	1	12.2278	0.000470827	0.0453357
ENSG00000171861	RNMTL1	19	-3901.82	18	-3907.92	1	12.202	0.000477383	0.04537
ENSG00000165731	RET	17	-9253.9	16	-9259.96	1	12.1194	0.000499	0.0457731
ENSG00000152580	IGSF10	19	-17235.9	18	-17242	1	12.1	0.000504218	0.0457731
ENSG00000137338	PGBD1	19	-8644.42	18	-8650.47	1	12.092	0.000506386	0.0457731
ENSG00000140386	SCAPER	21	-12262	20	-12268.1	1	12.0872	0.000507692	0.0457731
ENSG00000115109	EPB41L5	21	-7933.43	20	-7939.45	1	12.0326	0.000522781	0.0457731
ENSG00000205038	PKHD1L1	21	-41568.1	20	-41574.1	1	12.0236	0.000525311	0.0457731
ENSG00000148843	PDCD11	21	-16566.4	20	-16572.4	1	12.0132	0.000528251	0.0457731
ENSG00000047457	CP	21	-11565.6	20	-11571.6	1	12.0012	0.000531663	0.0457731
ENSG00000106804	C5	19	-14606.2	18	-14612.2	1	11.9768	0.00053867	0.0458371
ENSG00000149090	PAMR1	21	-6575.34	20	-6581.29	1	11.904	0.000560135	0.0471157
ENSG00000186638	KIF24	21	-9621.74	20	-9627.66	1	11.8368	0.000580715	0.0482918
ENSG00000152219	ARL14EP	21	-1981.44	20	-1987.31	1	11.7324	0.000614213	0.0504792
ENSG00000162896	PIGR	21	-9118.03	20	-9123.89	1	11.711	0.000621317	0.0504792
ENSG00000155229	MMS19	21	-9557.11	20	-9562.94	1	11.6612	0.000638172	0.0504792
ENSG00000113302	IL12B	21	-3943.1	20	-3948.93	1	11.6544	0.000640509	0.0504792
ENSG00000121058	COIL	21	-7768.42	20	-7774.24	1	11.6332	0.00064785	0.0504792
ENSG00000132382	MYBBP1A	19	-12347	18	-12352.8	1	11.6316	0.000648408	0.0504792
ENSG00000010327	STAB1	17	-16821.8	16	-16827.6	1	11.595	0.000661294	0.0509405
ENSG00000101746	NOL4	21	-5092.26	20	-5098.04	1	11.5598	0.000673931	0.0510115
ENSG00000132622	HSPA12B	17	-4405.48	16	-4411.26	1	11.5458	0.000679025	0.0510115
ENSG00000137364	TPMT	21	-3159.54	20	-3165.3	1	11.5346	0.000683128	0.0510115
ENSG00000083457	ITGAE	19	-8271.06	18	-8276.78	1	11.4388	0.000719262	0.0526331
ENSG00000136560	TANK	21	-3721.59	20	-3727.3	1	11.4242	0.000724936	0.0526331
ENSG00000130338	TULP4	19	-9655.45	18	-9661.16	1	11.4204	0.000726421	0.0526331
ENSG00000183856	IQGAP3	19	-16446.2	18	-16451.9	1	11.3728	0.000745274	0.0527587
ENSG00000160781	PAQR6	15	-1580.28	14	-1585.96	1	11.365	0.000748411	0.0527587
ENSG00000159239	C2orf81	15	-4811.13	14	-4816.81	1	11.3616	0.000749782	0.0527587
ENSG00000067208	EVI5	21	-5616.15	20	-5621.79	1	11.266	0.000789396	0.0550172
ENSG00000205784	ARRDC5	19	-3674.55	18	-3680.17	1	11.2482	0.000797003	0.0550233
ENSG00000158125	XDH	19	-12614.1	18	-12619.7	1	11.2064	0.000815157	0.0557506
ENSG00000179981	TSHZ1	17	-8164.39	16	-8169.96	1	11.1556	0.000837784	0.0567676
ENSG00000138658	C4orf21	17	-6702.17	16	-6707.72	1	11.091	0.000867477	0.0579604
ENSG00000068654	POLR1A	19	-14327.4	18	-14333	1	11.083	0.000871227	0.0579604
ENSG00000061938	TNK2	17	-7406.96	16	-7412.47	1	11.008	0.000907195	0.0596774
ENSG00000164050	PLXNB1	15	-14621.2	14	-14626.7	1	10.9936	0.00091427	0.0596774
ENSG00000143373	ZNF687	19	-10883.7	18	-10889.2	1	10.979	0.000921501	0.0596774
ENSG00000183337	BCOR	21	-16468.9	20	-16474.4	1	10.9474	0.000937351	0.0601713
ENSG00000106366	SERPINE1	19	-4367.91	18	-4373.36	1	10.8944	0.000964554	0.0613792
ENSG00000151292	CSNK1G3	21	-2357.93	20	-2363.34	1	10.8328	0.000997177	0.0624798
ENSG00000174197	MGA	21	-22824.7	20	-22830.1	1	10.8246	0.0010016	0.0624798
ENSG00000167487	KLHL26	17	-5157.06	16	-5162.46	1	10.8138	0.00100746	0.0624798
ENSG00000164054	SHISA5	15	-1534.36	14	-1539.74	1	10.7608	0.00103673	0.0637543
ENSG00000184378	ACTRT3	21	-4631.44	20	-4636.8	1	10.7256	0.00105663	0.0644371
ENSG00000038427	VCAN	19	-32438.3	18	-32443.6	1	10.6478	0.00110202	0.0665084
ENSG00000198715	C1orf85	19	-4371.85	18	-4377.17	1	10.6306	0.00111232	0.0665084
ENSG00000163686	ABHD6	21	-3487.03	20	-3492.34	1	10.6214	0.00111786	0.0665084
ENSG00000085511	MAP3K4	21	-13984.2	20	-13989.4	1	10.5372	0.00116996	0.0690462
ENSG00000131269	ABCB7	21	-6312.06	20	-6317.32	1	10.5168	0.00118294	0.0692541
ENSG00000174125	TLR1	21	-10127.4	20	-10132.6	1	10.4936	0.00119789	0.0695725
ENSG00000138347	MYPN	21	-11340.8	20	-11346	1	10.4432	0.00123102	0.0706785
ENSG00000136546	SCN7A	19	-15740.2	18	-15745.5	1	10.4342	0.00123703	0.0706785
ENSG00000170266	GLB1	21	-7234.41	20	-7239.62	1	10.421	0.0012459	0.0706785
ENSG00000047315	POLR2B	19	-7881.05	18	-7886.25	1	10.388	0.00126837	0.0713994
ENSG00000110237	ARHGEF17	17	-11480.4	16	-11485.5	1	10.3432	0.00129953	0.0722108
ENSG00000116539	ASH1L	21	-23004.6	20	-23009.8	1	10.3262	0.00131155	0.0722108
ENSG00000196189	SEMA4A	19	-7234.67	18	-7239.83	1	10.3216	0.00131482	0.0722108
ENSG00000196678	ERI2	21	-7465.89	20	-7471.05	1	10.3112	0.00132225	0.0722108
ENSG00000158008	EXTL1	21	-6983.91	20	-6989.02	1	10.2226	0.0013873	0.075202
ENSG00000196569	LAMA2	21	-28411.2	20	-28416.3	1	10.1902	0.00141189	0.0758195
ENSG00000166140	ZFYVE19	19	-3197.35	18	-3202.44	1	10.1804	0.00141941	0.0758195
ENSG00000125744	RTN2	17	-3410.08	16	-3415.16	1	10.1548	0.00143926	0.0763225
ENSG00000165113	GKAP1	21	-2500.7	20	-2505.77	1	10.1336	0.00145591	0.0766499
ENSG00000127586	CHTF18	17	-5809.84	16	-5814.86	1	10.044	0.00152845	0.079399
ENSG00000095970	TREM2	17	-2157.73	16	-2162.75	1	10.041	0.00153094	0.079399
ENSG00000111912	NCOA7	19	-7743.57	18	-7748.58	1	10.0222	0.00154665	0.079399
ENSG00000145911	N4BP3	19	-2472.95	18	-2477.95	1	10.0164	0.00155152	0.079399
ENSG00000172456	FGGY	21	-5290.39	20	-5295.38	1	9.9756	0.00158628	0.080614
ENSG00000241973	PI4KA	19	-16485.9	18	-16490.8	1	9.9244	0.00163102	0.0811837
ENSG00000100503	NIN	21	-21719.8	20	-21724.8	1	9.9224	0.00163279	0.0811837
ENSG00000185915	KLHL34	13	-4669.6	12	-4674.55	1	9.9158	0.00163866	0.0811837
ENSG00000198477	ZNF280B	17	-5456.19	16	-5461.14	1	9.9122	0.00164187	0.0811837
ENSG00000176208	ATAD5	19	-15771.9	18	-15776.9	1	9.872	0.00167813	0.0824198
ENSG00000049283	EPN3	17	-3889.59	16	-3894.51	1	9.8424	0.00170535	0.0831983
ENSG00000182473	EXOC7	19	-4744.21	18	-4749.13	1	9.8258	0.00172081	0.0833965
ENSG00000135740	SLC9A5	21	-6442.45	20	-6447.36	1	9.8122	0.00173358	0.0834628
ENSG00000138642	HERC6	19	-7162.5	18	-7167.39	1	9.7914	0.0017533	0.0838604
ENSG00000134061	CD180	21	-8185.06	20	-8189.95	1	9.7758	0.00176824	0.0840257
ENSG00000126883	NUP214	19	-15347.4	18	-15352.2	1	9.7628	0.00178078	0.084075
ENSG00000104142	VPS18	19	-8373.85	18	-8378.72	1	9.751	0.00179225	0.084075
ENSG00000019169	MARCO	17	-2403.28	16	-2408.13	1	9.7106	0.00183208	0.085396
ENSG00000138002	IFT172	21	-13579.3	20	-13584.2	1	9.6884	0.00185435	0.0858869
ENSG00000182934	SRPR	21	-5647.68	20	-5652.49	1	9.6236	0.00192093	0.087868
ENSG00000023191	RNH1	11	-3405.22	10	-3410.03	1	9.6234	0.00192114	0.087868
ENSG00000168404	MLKL	17	-3499.64	16	-3504.44	1	9.604	0.00194154	0.0882496
ENSG00000104518	GSDMD	15	-4612.07	14	-4616.86	1	9.5842	0.00196259	0.0886557
ENSG00000109670	FBXW7	21	-5108.92	20	-5113.69	1	9.54	0.00201042	0.0892644
ENSG00000099139	PCSK5	21	-16419.5	20	-16424.3	1	9.5342	0.00201678	0.0892644
ENSG00000137841	PLCB2	19	-6361.98	18	-6366.75	1	9.5314	0.00201986	0.0892644
ENSG00000155256	ZFYVE27	19	-3438.82	18	-3443.58	1	9.5176	0.00203511	0.0892644
ENSG00000198723	C19orf45	15	-3457.66	14	-3462.41	1	9.51	0.00204355	0.0892644
ENSG00000175497	DPP10	21	-6020.07	20	-6024.82	1	9.4974	0.00205763	0.0892644
ENSG00000105613	MAST1	15	-9491.68	14	-9496.43	1	9.494	0.00206145	0.0892644
ENSG00000078674	PCM1	21	-17138.5	20	-17143.3	1	9.4724	0.00208586	0.0897903
ENSG00000112053	SLC26A8	21	-10165.1	20	-10169.8	1	9.449	0.00211264	0.0904112
ENSG00000158411	MITD1	19	-2724.68	18	-2729.4	1	9.4354	0.00212837	0.0905546
ENSG00000132688	NES	19	-5222.33	18	-5227.04	1	9.4164	0.00215053	0.0906435
ENSG00000177963	RIC8A	17	-5351.25	16	-5355.95	1	9.4124	0.00215523	0.0906435
ENSG00000172009	THOP1	17	-5678.94	16	-5683.64	1	9.3858	0.00218673	0.0914426
ENSG00000143512	HHIPL2	19	-6661.44	18	-6666.11	1	9.3348	0.00224843	0.0927413
ENSG00000171533	MAP6	19	-2436.26	18	-2440.92	1	9.3306	0.00225359	0.0927413
ENSG00000164695	CHMP4C	21	-2258.63	20	-2263.29	1	9.3288	0.0022558	0.0927413
ENSG00000132357	CARD6	17	-5247.72	16	-5252.35	1	9.2542	0.00234956	0.0960563
ENSG00000100592	DAAM1	21	-7949.75	20	-7954.36	1	9.2318	0.00237848	0.0966983
ENSG00000177595	PIDD	13	-5558.9	12	-5563.51	1	9.2094	0.00240776	0.0973478
ENSG00000153132	CLGN	21	-6369.93	20	-6374.51	1	9.1542	0.00248148	0.0983848
ENSG00000133863	TEX15	19	-17835.7	18	-17840.2	1	9.154	0.00248175	0.0983848
ENSG00000165671	NSD1	19	-16798.8	18	-16803.4	1	9.1512	0.00248555	0.0983848
ENSG00000110756	HPS5	21	-10309	20	-10313.5	1	9.15	0.00248718	0.0983848
ENSG00000127993	RBM48	21	-4234.77	20	-4239.33	1	9.1266	0.00251919	0.0983939
ENSG00000180336	C17orf104	19	-6751.79	18	-6756.35	1	9.1218	0.00252581	0.0983939
ENSG00000140678	ITGAX	19	-11025.7	18	-11030.3	1	9.1204	0.00252775	0.0983939
ENSG00000119285	HEATR1	19	-20320.6	18	-20325.1	1	9.0662	0.00260378	0.100451
ENSG00000116729	WLS	21	-4318.71	20	-4323.24	1	9.0632	0.00260805	0.100451
ENSG00000006025	OSBPL7	21	-6467.55	20	-6472.07	1	9.0514	0.00262494	0.100572
ENSG00000186566	GPATCH8	21	-12431	20	-12435.5	1	8.9954	0.0027066	0.10284
ENSG00000135298	BAI3	21	-9303.84	20	-9308.34	1	8.9916	0.00271223	0.10284
ENSG00000131910	NR0B2	19	-2830.84	18	-2835.32	1	8.9604	0.00275894	0.104072
ENSG00000164180	TMEM161B	21	-3401.34	20	-3405.77	1	8.8582	0.00291775	0.109498
ENSG00000120699	EXOSC8	19	-2106.4	18	-2110.82	1	8.8366	0.00295249	0.110236
ENSG00000178038	ALS2CL	17	-8997.49	16	-9001.9	1	8.82	0.00297947	0.110679
ENSG00000119638	NEK9	21	-6927.75	20	-6932.14	1	8.7954	0.00301991	0.111527
ENSG00000126467	TSKS	17	-4059.36	16	-4063.75	1	8.7804	0.00304484	0.111527
ENSG00000052749	RRP12	19	-10181.2	18	-10185.5	1	8.771	0.00306058	0.111527
ENSG00000156738	MS4A1	19	-3778.52	18	-3782.91	1	8.7694	0.00306326	0.111527
ENSG00000114107	CEP70	21	-5131.59	20	-5135.97	1	8.7586	0.00308146	0.111634
ENSG00000049130	KITLG	21	-2537.16	20	-2541.51	1	8.7028	0.00317722	0.114317
ENSG00000135407	AVIL	17	-7315.42	16	-7319.77	1	8.6932	0.00319399	0.114317
ENSG00000151338	MIPOL1	19	-3736.39	18	-3740.73	1	8.6814	0.00321474	0.114317
ENSG00000171766	GATM	21	-3399.55	20	-3403.89	1	8.6668	0.0032406	0.114317
ENSG00000044090	CUL7	17	-9510.2	16	-9514.54	1	8.6666	0.00324095	0.114317
ENSG00000135114	OASL	21	-7708.07	20	-7712.4	1	8.6608	0.00325129	0.114317
ENSG00000091622	PITPNM3	19	-7374.36	18	-7378.68	1	8.6532	0.00326487	0.114317
ENSG00000010270	STARD3NL	21	-2304.4	20	-2308.72	1	8.6324	0.00330236	0.115011
ENSG00000117399	CDC20	19	-4538.19	18	-4542.5	1	8.611	0.00334139	0.115011
ENSG00000144820	GPR128	21	-6226.97	20	-6231.26	1	8.5988	0.00336385	0.115011
ENSG00000075292	ZNF638	19	-15031.4	18	-15035.7	1	8.5908	0.00337866	0.115011
ENSG00000169271	HSPB3	17	-1468.51	16	-1472.8	1	8.586	0.00338757	0.115011
ENSG00000153207	AHCTF1	21	-25231.7	20	-25236	1	8.5762	0.00340585	0.115011
ENSG00000142661	MYOM3	19	-11181.2	18	-11185.5	1	8.5744	0.00340922	0.115011
ENSG00000158683	PKD1L1	19	-20283.3	18	-20287.6	1	8.568	0.00342123	0.115011
ENSG00000214517	PPME1	21	-2591.68	20	-2595.96	1	8.5654	0.00342612	0.115011
ENSG00000108559	NUP88	21	-7950.95	20	-7955.23	1	8.5506	0.00345408	0.11542
ENSG00000152990	GPR125	21	-13186.7	20	-13190.9	1	8.5224	0.00350802	0.116689
ENSG00000091536	MYO15A	19	-25628.3	18	-25632.5	1	8.5062	0.00353938	0.1172
ENSG00000171262	FAM98B	21	-3182.73	20	-3186.97	1	8.4862	0.0035785	0.117962
ENSG00000139971	C14orf37	21	-8918.6	20	-8922.83	1	8.4714	0.00360774	0.118392
ENSG00000180376	CCDC66	21	-8124.27	20	-8128.49	1	8.4358	0.00367905	0.119274
ENSG00000196074	SYCP2	19	-10327.3	18	-10331.5	1	8.4358	0.00367905	0.119274
ENSG00000185664	PMEL	19	-5053	18	-5057.21	1	8.4336	0.0036835	0.119274
ENSG00000173421	CCDC36	21	-6487.26	20	-6491.47	1	8.411	0.00372957	0.120234
ENSG00000130119	GNL3L	21	-4269.11	20	-4273.31	1	8.3876	0.00377789	0.120794
ENSG00000127325	BEST3	21	-6529.66	20	-6533.85	1	8.3866	0.00377997	0.120794
ENSG00000107862	GBF1	21	-15034.1	20	-15038.3	1	8.361	0.0038336	0.121975
ENSG00000169621	APLF	17	-4507.35	16	-4511.51	1	8.3274	0.00390515	0.123714
ENSG00000151575	TEX9	21	-2997.17	20	-3001.32	1	8.3068	0.00394969	0.123809
ENSG00000137275	RIPK1	21	-6440.71	20	-6444.86	1	8.3004	0.00396363	0.123809
ENSG00000158077	NLRP14	19	-6745.9	18	-6750.04	1	8.2966	0.00397194	0.123809
ENSG00000165309	ARMC3	21	-8639.09	20	-8643.23	1	8.294	0.00397763	0.123809
ENSG00000136444	RSAD1	17	-2544.19	16	-2548.33	1	8.2678	0.00403544	0.123809
ENSG00000135315	KIAA1009	21	-9278.83	20	-9282.96	1	8.2658	0.00403989	0.123809
ENSG00000171659	GPR34	17	-3968.61	16	-3972.74	1	8.2608	0.00405103	0.123809
ENSG00000066185	ZMYND12	21	-4188.86	20	-4192.99	1	8.2604	0.00405192	0.123809
ENSG00000146731	CCT6A	19	-4103.35	18	-4107.47	1	8.2566	0.00406041	0.123809
ENSG00000135338	LCA5	21	-7188.13	20	-7192.25	1	8.2378	0.00410268	0.124579
ENSG00000124490	CRISP2	19	-2505.07	18	-2509.18	1	8.23	0.00412035	0.124598
ENSG00000149809	TM7SF2	17	-3251.95	16	-3256.04	1	8.175	0.00424717	0.127904
ENSG00000105726	ATP13A1	19	-9222.11	18	-9226.19	1	8.148	0.00431087	0.128834
ENSG00000081985	IL12RB2	21	-9760.47	20	-9764.54	1	8.147	0.00431325	0.128834
ENSG00000135476	ESPL1	21	-22863.5	20	-22867.6	1	8.1246	0.00436686	0.129651
ENSG00000140279	DUOX2	19	-10593.1	18	-10597.2	1	8.1208	0.00437602	0.129651
ENSG00000165115	KIF27	19	-9982.85	18	-9986.9	1	8.0862	0.00446036	0.131617
ENSG00000107186	MPDZ	21	-19683	20	-19687.1	1	8.0672	0.00450737	0.13247
ENSG00000109805	NCAPG	21	-9681.95	20	-9685.96	1	8.0368	0.00458364	0.13417
ENSG00000077935	SMC1B	21	-12385.4	20	-12389.5	1	8.0296	0.0046019	0.13417
ENSG00000117395	EBNA1BP2	19	-2544.82	18	-2548.83	1	8.0192	0.0046284	0.134407
ENSG00000144659	SLC25A38	21	-3313.4	20	-3317.4	1	7.9976	0.00468394	0.135482
ENSG00000173559	NABP1	21	-1761.98	20	-1765.98	1	7.9832	0.00472134	0.13581
ENSG00000100983	GSS	21	-3877.86	20	-3881.85	1	7.975	0.00474278	0.13581
ENSG00000164061	BSN	19	-19770.7	18	-19774.7	1	7.9656	0.00476747	0.13581
ENSG00000106327	TFR2	21	-7692.48	20	-7696.47	1	7.9636	0.00477274	0.13581
ENSG00000011114	BTBD7	21	-7415.37	20	-7419.35	1	7.9578	0.00478806	0.13581
ENSG00000108582	CPD	21	-10063.6	20	-10067.6	1	7.9232	0.00488049	0.137897
ENSG00000145681	HAPLN1	19	-2935.81	18	-2939.76	1	7.899	0.00494621	0.138699
ENSG00000178105	DDX10	21	-7800.38	20	-7804.33	1	7.8988	0.00494676	0.138699
ENSG00000105251	SHD	21	-2878.16	20	-2882.1	1	7.8818	0.00499348	0.139474
ENSG00000197386	HTT	17	-25085.4	16	-25089.3	1	7.8716	0.00502172	0.13973
ENSG00000166006	KCNC2	19	-3672.36	18	-3676.29	1	7.8644	0.00504176	0.139756
ENSG00000132781	MUTYH	17	-3691.44	16	-3695.35	1	7.8206	0.0051654	0.142643
ENSG00000136813	KIAA0368	21	-15268.8	20	-15272.7	1	7.7974	0.00523215	0.143223
ENSG00000213918	DNASE1	15	-2761.57	14	-2765.47	1	7.797	0.00523331	0.143223
ENSG00000081791	KIAA0141	21	-4999.87	20	-5003.77	1	7.7884	0.00525827	0.143223
ENSG00000086288	NME8	19	-6585.88	18	-6589.77	1	7.7862	0.00526468	0.143223
ENSG00000197106	SLC6A17	15	-2963.51	14	-2967.4	1	7.7642	0.00532919	0.144441
ENSG00000084112	SSH1	21	-6283.79	20	-6287.66	1	7.7414	0.00539689	0.145736
ENSG00000108590	MED31	21	-944.778	20	-948.645	1	7.733	0.00542206	0.145877
ENSG00000065361	ERBB3	21	-12070.1	20	-12073.9	1	7.7112	0.00548793	0.146778
ENSG00000095370	SH2D3C	21	-5099.34	20	-5103.19	1	7.7066	0.00550193	0.146778
ENSG00000166444	ST5	17	-7044.64	16	-7048.48	1	7.6926	0.00554477	0.146778
ENSG00000135637	CCDC142	17	-6679.86	16	-6683.71	1	7.6912	0.00554907	0.146778
ENSG00000089199	CHGB	19	-7989.23	18	-7993.08	1	7.689	0.00555584	0.146778
ENSG00000105523	FAM83E	17	-2750.87	16	-2754.71	1	7.6724	0.00560718	0.147187
ENSG00000070061	IKBKAP	19	-13858.8	18	-13862.7	1	7.671	0.00561153	0.147187
ENSG00000075413	MARK3	21	-5863.75	20	-5867.58	1	7.6544	0.0056634	0.148017
ENSG00000176915	ANKLE2	21	-9834.58	20	-9838.39	1	7.6332	0.00573035	0.148804
ENSG00000164244	PRRC1	19	-3213.8	18	-3217.62	1	7.632	0.00573417	0.148804
ENSG00000068079	IFI35	21	-3411.62	20	-3415.42	1	7.611	0.00580133	0.150015
ENSG00000128242	GAL3ST1	17	-2959.45	16	-2963.24	1	7.5886	0.00587385	0.151355
ENSG00000169231	THBS3	19	-8114.3	18	-8118.08	1	7.5638	0.00595523	0.152914
ENSG00000003393	ALS2	21	-14605.9	20	-14609.7	1	7.5498	0.00600167	0.1531
ENSG00000137462	TLR2	19	-9924.91	18	-9928.69	1	7.549	0.00600434	0.1531
ENSG00000132549	VPS13B	19	-27276.3	18	-27280.1	1	7.5374	0.00604312	0.153533
ENSG00000165105	RASEF	19	-6755.44	18	-6759.21	1	7.5314	0.00606328	0.153533
ENSG00000148735	PLEKHS1	19	-2777.28	18	-2781.04	1	7.5178	0.00610922	0.154163
ENSG00000152404	CWF19L2	21	-5737.21	20	-5740.96	1	7.5028	0.00616031	0.154918
ENSG00000172554	SNTG2	15	-4617.14	14	-4620.87	1	7.4578	0.00631622	0.158295
ENSG00000008226	DLEC1	21	-11372.9	20	-11376.6	1	7.4232	0.00643882	0.160817
ENSG00000143552	NUP210L	21	-15157.7	20	-15161.5	1	7.4158	0.00646536	0.16093
ENSG00000124228	DDX27	19	-4736.11	18	-4739.81	1	7.3904	0.00655729	0.162665
ENSG00000115155	OTOF	21	-13783.2	20	-13786.9	1	7.3792	0.00659825	0.163128
ENSG00000171608	PIK3CD	15	-4641.64	14	-4645.32	1	7.3562	0.00668319	0.164672
ENSG00000187994	RINL	19	-5175.76	18	-5179.43	1	7.3324	0.00677226	0.166307
ENSG00000095059	DHPS	17	-3023.36	16	-3027.01	1	7.3148	0.0068389	0.167328
ENSG00000129226	CD68	19	-2566.56	18	-2570.21	1	7.3082	0.00686406	0.167328
ENSG00000113810	SMC4	21	-10955.1	20	-10958.7	1	7.3034	0.00688243	0.167328
ENSG00000183034	OTOP2	17	-4606.01	16	-4609.66	1	7.2938	0.0069193	0.167393
ENSG00000142233	NTN5	21	-4796.45	20	-4800.1	1	7.2908	0.00693086	0.167393
ENSG00000035928	RFC1	21	-10636	20	-10639.6	1	7.2738	0.00699676	0.168429
ENSG00000169762	TAPT1	19	-4400.08	18	-4403.71	1	7.2602	0.00704994	0.169152
ENSG00000100320	RBFOX2	21	-2408.52	20	-2412.14	1	7.2346	0.00715117	0.171021
ENSG00000150667	FSIP1	21	-6087.24	20	-6090.85	1	7.2246	0.00719112	0.17124
ENSG00000141434	MEP1B	21	-6802	20	-6805.61	1	7.2206	0.00720716	0.17124
ENSG00000105664	COMP	17	-5385.12	16	-5388.72	1	7.2072	0.00726117	0.171965
ENSG00000108846	ABCC3	19	-14790.5	18	-14794.1	1	7.1764	0.00738688	0.174378
ENSG00000133138	TBC1D8B	19	-6172.9	18	-6176.49	1	7.1652	0.00743314	0.174906
ENSG00000157119	KLHL40	19	-4318.63	18	-4322.18	1	7.1166	0.00763734	0.178662
ENSG00000164944	KIAA1429	21	-11719.7	20	-11723.2	1	7.1124	0.00765526	0.178662
ENSG00000141424	SLC39A6	21	-6865.55	20	-6869.11	1	7.1066	0.00768006	0.178662
ENSG00000158865	SLC5A11	17	-5397.27	16	-5400.82	1	7.1018	0.00770066	0.178662
ENSG00000127603	MACF1	21	-37177.8	20	-37181.4	1	7.093	0.00773856	0.178662
ENSG00000141968	VAV1	19	-7037.95	18	-7041.5	1	7.0908	0.00774807	0.178662
ENSG00000171953	ATPAF2	19	-2500.02	18	-2503.56	1	7.0798	0.00779577	0.178662
ENSG00000188554	NBR1	19	-7999.93	18	-8003.47	1	7.0766	0.00780971	0.178662
ENSG00000149243	KLHL35	21	-4996.8	20	-5000.33	1	7.068	0.00784728	0.178662
ENSG00000084110	HAL	21	-3792.03	20	-3795.56	1	7.0652	0.00785955	0.178662
ENSG00000163399	ATP1A1	19	-9266.88	18	-9270.41	1	7.0648	0.00786131	0.178662
ENSG00000075702	WDR62	21	-12114.6	20	-12118.1	1	7.0514	0.00792033	0.179446
ENSG00000076513	ANKRD13A	19	-4879.29	18	-4882.81	1	7.0422	0.00796112	0.179813
ENSG00000143126	CELSR2	19	-15896.8	18	-15900.3	1	7.0318	0.00800748	0.179952
ENSG00000091986	CCDC80	19	-9231.86	18	-9235.38	1	7.0298	0.00801643	0.179952
ENSG00000179941	BBS10	19	-8439.13	18	-8442.64	1	7.0176	0.00807123	0.180032
ENSG00000021776	AQR	21	-11022.6	20	-11026.1	1	7.0136	0.00808929	0.180032
ENSG00000148702	HABP2	21	-6149.3	20	-6152.81	1	7.0126	0.00809381	0.180032
ENSG00000135968	GCC2	21	-17839.5	20	-17843	1	7.0024	0.00814005	0.180147
ENSG00000100036	SLC35E4	17	-2408.63	16	-2412.13	1	7.0006	0.00814824	0.180147
ENSG00000119457	SLC46A2	19	-5677.12	18	-5680.62	1	6.9948	0.00817468	0.180188
ENSG00000117090	SLAMF1	21	-3852.23	20	-3855.72	1	6.9792	0.00824625	0.181219
ENSG00000147804	SLC39A4	15	-5244.95	14	-5248.43	1	6.9556	0.00835573	0.182087
ENSG00000077522	ACTN2	17	-6279.96	16	-6283.44	1	6.9548	0.00835946	0.182087
ENSG00000042980	ADAM28	21	-7479.8	20	-7483.28	1	6.9546	0.0083604	0.182087
ENSG00000100312	ACR	19	-4330.99	18	-4334.46	1	6.9394	0.00843174	0.183096
ENSG00000104808	DHDH	17	-3406.89	16	-3410.36	1	6.9326	0.00846386	0.18325
ENSG00000138587	MNS1	21	-5268.39	20	-5271.84	1	6.9124	0.00856	0.184785
ENSG00000103034	NDRG4	19	-2767.96	18	-2771.41	1	6.8984	0.00862729	0.18569
ENSG00000029363	BCLAF1	21	-5357.84	20	-5361.28	1	6.8748	0.00874195	0.187606
ENSG00000150787	PTS	19	-1042.23	18	-1045.66	1	6.8662	0.00878412	0.18796
ENSG00000156564	LRFN2	21	-6365.31	20	-6368.73	1	6.8492	0.0088681	0.189203
ENSG00000164675	IQUB	19	-6957.65	18	-6961.07	1	6.8382	0.00892287	0.189502
ENSG00000166349	RAG1	19	-11447.3	18	-11450.7	1	6.836	0.00893387	0.189502
ENSG00000100341	PNPLA5	17	-4782.33	16	-4785.74	1	6.827	0.008979	0.189552
ENSG00000143575	HAX1	17	-2575.09	16	-2578.5	1	6.8252	0.00898805	0.189552
ENSG00000122756	CNTFR	19	-2818.19	18	-2821.6	1	6.8048	0.00909131	0.191179
ENSG00000139618	BRCA2	21	-30592.5	20	-30595.9	1	6.7992	0.00911987	0.19123
ENSG00000171148	TADA3	21	-3427.56	20	-3430.95	1	6.7772	0.00923296	0.19249
ENSG00000156509	FBXO43	19	-6910.42	18	-6913.81	1	6.7748	0.00924539	0.19249
ENSG00000129295	LRRC6	21	-4525.93	20	-4529.32	1	6.7722	0.00925886	0.19249
ENSG00000119977	TCTN3	21	-7222.89	20	-7226.26	1	6.7424	0.00941479	0.195177
ENSG00000119777	TMEM214	21	-6659.68	20	-6663.03	1	6.707	0.00960352	0.198501
ENSG00000183495	EP400	17	-11859.9	16	-11863.3	1	6.7022	0.0096294	0.198501
ENSG00000185585	OLFML2A	19	-2517.15	18	-2520.5	1	6.697	0.00965753	0.198522
ENSG00000104231	ZFAND1	21	-2969.09	20	-2972.44	1	6.6872	0.00971076	0.199057
ENSG00000242802	AP5Z1	15	-7633.67	14	-7637.01	1	6.677	0.00976649	0.19964
ENSG00000115850	LCT	21	-20742.6	20	-20745.9	1	6.6704	0.00980272	0.199823
ENSG00000075790	BCAP29	19	-2356.58	18	-2359.91	1	6.6462	0.00993675	0.201772
ENSG00000070269	TMEM260	21	-6033.73	20	-6037.05	1	6.6432	0.0099535	0.201772
ENSG00000125885	MCM8	21	-6693.24	20	-6696.56	1	6.6304	0.0100253	0.202562
ENSG00000181291	TMEM132E	19	-5118.94	18	-5122.26	1	6.6264	0.0100478	0.202562
ENSG00000132953	XPO4	19	-9207.25	18	-9210.56	1	6.6168	0.0101021	0.203097
ENSG00000164548	TRA2A	21	-1466.87	20	-1470.18	1	6.6104	0.0101385	0.203262
ENSG00000076555	ACACB	21	-17639.2	20	-17642.5	1	6.6056	0.0101659	0.203262
ENSG00000134909	ARHGAP32	17	-20430	16	-20433.3	1	6.5864	0.0102761	0.204906
ENSG00000186714	CCDC73	19	-8062.96	18	-8066.25	1	6.5798	0.0103142	0.205108
ENSG00000164068	RNF123	19	-8787.19	18	-8790.48	1	6.5622	0.0104168	0.206351
ENSG00000121410	A1BG	17	-5462.31	16	-5465.59	1	6.5594	0.0104332	0.206351
ENSG00000141027	NCOR1	17	-14407.5	16	-14410.8	1	6.5532	0.0104696	0.206513
ENSG00000198901	PRC1	19	-6062.69	18	-6065.96	1	6.5476	0.0105026	0.206607
ENSG00000137831	UACA	19	-15517.4	18	-15520.7	1	6.5422	0.0105345	0.20668
ENSG00000145362	ANK2	21	-15588	20	-15591.2	1	6.5338	0.0105844	0.207103
ENSG00000162104	ADCY9	21	-10610.8	20	-10614.1	1	6.5264	0.0106285	0.207411
ENSG00000119927	GPAM	21	-7948.37	20	-7951.61	1	6.493	0.01083	0.210782
ENSG00000145725	PPIP5K2	21	-8594.76	20	-8597.99	1	6.47	0.0109711	0.211755
ENSG00000114354	TFG	21	-3300.8	20	-3304.03	1	6.4668	0.0109908	0.211755
ENSG00000196497	IPO4	17	-9888.65	16	-9891.88	1	6.4664	0.0109933	0.211755
ENSG00000116717	GADD45A	17	-1170.12	16	-1173.35	1	6.466	0.0109958	0.211755
ENSG00000151929	BAG3	21	-3637.54	20	-3640.77	1	6.4492	0.0111002	0.213206
ENSG00000008311	AASS	21	-9777.53	20	-9780.75	1	6.4374	0.0111742	0.214065
ENSG00000144028	SNRNP200	17	-13504	16	-13507.3	1	6.4312	0.0112133	0.214253
ENSG00000006071	ABCC8	21	-10713.4	20	-10716.6	1	6.423	0.0112652	0.214684
ENSG00000144815	NXPE3	21	-5504.89	20	-5508.08	1	6.378	0.0115544	0.219202
ENSG00000113525	IL5	21	-1761.15	20	-1764.34	1	6.3768	0.0115622	0.219202
ENSG00000140505	CYP1A2	17	-5694.52	16	-5697.7	1	6.3722	0.0115922	0.219203
ENSG00000153575	TUBGCP5	21	-9985.26	20	-9988.42	1	6.3114	0.0119964	0.226262
ENSG00000156966	B3GNT7	15	-3275.71	14	-3278.86	1	6.2976	0.0120902	0.227015
ENSG00000142606	MMEL1	15	-5598.05	14	-5601.2	1	6.2964	0.0120983	0.227015
ENSG00000082074	FYB	21	-8841.66	20	-8844.79	1	6.2724	0.0122633	0.229521
ENSG00000081177	EXD2	19	-3952.32	18	-3955.45	1	6.2544	0.0123885	0.231273
ENSG00000090863	GLG1	21	-8106.78	20	-8109.9	1	6.2494	0.0124235	0.231337
ENSG00000110060	PUS3	21	-4827.29	20	-4830.41	1	6.2406	0.0124854	0.231899
ENSG00000182771	GRID1	19	-7436.21	18	-7439.33	1	6.2346	0.0125278	0.232097
ENSG00000188157	AGRN	13	-5468.38	12	-5471.49	1	6.2288	0.0125689	0.232271
ENSG00000147144	CCDC120	19	-3285.31	18	-3288.42	1	6.2162	0.0126587	0.23334
ENSG00000156103	MMP16	21	-5044.78	20	-5047.89	1	6.2064	0.0127289	0.233798
ENSG00000153406	NMRAL1	19	-3510.11	18	-3513.21	1	6.2036	0.0127491	0.233798
ENSG00000167419	LPO	21	-7938.38	20	-7941.48	1	6.1994	0.0127794	0.233798
ENSG00000162174	ASRGL1	19	-3543.52	18	-3546.61	1	6.186	0.0128765	0.234988
ENSG00000132530	XAF1	19	-3375.53	18	-3378.62	1	6.173	0.0129714	0.236132
ENSG00000198087	CD2AP	21	-5756.99	20	-5760.07	1	6.1456	0.0131739	0.239223
ENSG00000100109	TFIP11	17	-6371.97	16	-6375.04	1	6.1354	0.0132502	0.239663
ENSG00000167700	MFSD3	19	-4429.86	18	-4432.93	1	6.1336	0.0132637	0.239663
ENSG00000143437	ARNT	21	-6551.12	20	-6554.19	1	6.1254	0.0133253	0.240118
ENSG00000164125	FAM198B	21	-2822.35	20	-2825.41	1	6.1174	0.0133858	0.240118
ENSG00000164796	CSMD3	21	-24937.9	20	-24940.9	1	6.1172	0.0133873	0.240118
ENSG00000101574	METTL4	21	-5450.51	20	-5453.56	1	6.1066	0.0134678	0.240971
ENSG00000162542	TMCO4	17	-3865.13	16	-3868.17	1	6.0854	0.0136304	0.242385
ENSG00000145982	FARS2	19	-4727.51	18	-4730.55	1	6.0818	0.0136582	0.242385
ENSG00000118094	TREH	15	-4697.54	14	-4700.58	1	6.0816	0.0136597	0.242385
ENSG00000116962	NID1	17	-12332.1	16	-12335.2	1	6.0768	0.0136969	0.242385
ENSG00000164169	PRMT10	21	-8455.9	20	-8458.94	1	6.0748	0.0137124	0.242385
ENSG00000198677	TTC37	21	-14711.7	20	-14714.8	1	6.0652	0.0137871	0.243118
ENSG00000123191	ATP7B	21	-15150.1	20	-15153.1	1	6.0512	0.0138968	0.243961
ENSG00000124571	XPO5	21	-10740.2	20	-10743.2	1	6.0506	0.0139016	0.243961
ENSG00000145833	DDX46	19	-5695.23	18	-5698.25	1	6.038	0.0140011	0.244257
ENSG00000148426	PROSER2	17	-4902.29	16	-4905.31	1	6.0372	0.0140075	0.244257
ENSG00000182585	EPGN	21	-1503.77	20	-1506.79	1	6.0358	0.0140186	0.244257
ENSG00000138674	SEC31A	21	-10853.8	20	-10856.8	1	6.0222	0.014127	0.245562
ENSG00000137975	CLCA2	21	-10943.2	20	-10946.2	1	6.0032	0.01428	0.247632
ENSG00000167670	CHAF1A	15	-3643.31	14	-3646.31	1	5.9964	0.0143351	0.247832
ENSG00000165678	GHITM	21	-3714.8	20	-3717.8	1	5.9896	0.0143905	0.247832
ENSG00000107159	CA9	17	-3617.32	16	-3620.32	1	5.9872	0.0144101	0.247832
ENSG00000148356	LRSAM1	21	-7006.69	20	-7009.68	1	5.9832	0.0144428	0.247832
ENSG00000105281	SLC1A5	19	-5005.54	18	-5008.53	1	5.981	0.0144608	0.247832
ENSG00000104884	ERCC2	17	-5368.24	16	-5371.23	1	5.975	0.0145101	0.247926
ENSG00000007944	MYLIP	21	-4177.14	20	-4180.12	1	5.9712	0.0145414	0.247926
ENSG00000155592	ZKSCAN2	21	-10503.7	20	-10506.7	1	5.961	0.0146257	0.247926
ENSG00000127580	WDR24	19	-6136.56	18	-6139.54	1	5.96	0.014634	0.247926
ENSG00000152234	ATP5A1	19	-3846.73	18	-3849.71	1	5.9598	0.0146357	0.247926
ENSG00000188176	SMTNL2	19	-3585.71	18	-3588.69	1	5.9524	0.0146973	0.248159
ENSG00000175662	TOM1L2	21	-4022.34	20	-4025.32	1	5.95	0.0147173	0.248159
ENSG00000143621	ILF2	19	-2564.16	18	-2567.13	1	5.9426	0.0147792	0.24863
ENSG00000090020	SLC9A1	19	-5963.29	18	-5966.25	1	5.9192	0.0149768	0.251376
ENSG00000122882	ECD	21	-6015.45	20	-6018.39	1	5.8822	0.0152947	0.256125
ENSG00000128965	CHAC1	21	-1899.12	20	-1902.05	1	5.8704	0.0153976	0.257023
ENSG00000117877	CD3EAP	19	-2955.24	18	-2958.17	1	5.868	0.0154186	0.257023
ENSG00000164299	SPZ1	21	-5000.57	20	-5003.48	1	5.8276	0.0157766	0.262394
ENSG00000147050	KDM6A	21	-7137.17	20	-7140.07	1	5.8114	0.0159226	0.264222
ENSG00000164283	ESM1	19	-1880.04	18	-1882.94	1	5.8042	0.0159879	0.264705
ENSG00000132680	KIAA0907	21	-5046.96	20	-5049.85	1	5.7936	0.0160846	0.265348
ENSG00000130943	PKDREJ	15	-16580.5	14	-16583.4	1	5.792	0.0160993	0.265348
ENSG00000117215	PLA2G2D	19	-1996.43	18	-1999.31	1	5.7768	0.0162391	0.266543
ENSG00000091138	SLC26A3	21	-8397.27	20	-8400.15	1	5.7762	0.0162446	0.266543
ENSG00000116005	PCYOX1	21	-5964.11	20	-5966.99	1	5.7646	0.0163522	0.267445
ENSG00000144824	PHLDB2	21	-12755	20	-12757.9	1	5.7624	0.0163727	0.267445
ENSG00000011132	APBA3	17	-4374.1	16	-4376.97	1	5.7436	0.0165488	0.269449
ENSG00000157131	C8A	21	-7295.3	20	-7298.17	1	5.7352	0.0166282	0.269449
ENSG00000151445	VIPAS39	21	-4146.28	20	-4149.14	1	5.7328	0.0166509	0.269449
ENSG00000177169	ULK1	17	-7933.26	16	-7936.12	1	5.7328	0.0166509	0.269449
ENSG00000164440	TXLNB	21	-6797.93	20	-6800.79	1	5.7254	0.0167212	0.269449
ENSG00000070748	CHAT	19	-5980.72	18	-5983.58	1	5.7202	0.0167708	0.269449
ENSG00000167077	MEI1	21	-9089.3	20	-9092.16	1	5.7188	0.0167842	0.269449
ENSG00000101868	POLA1	21	-12162.9	20	-12165.7	1	5.7182	0.0167899	0.269449
ENSG00000166922	SCG5	21	-1929.49	20	-1932.34	1	5.7056	0.0169109	0.270796
ENSG00000011478	QPCTL	19	-3979.76	18	-3982.6	1	5.698	0.0169843	0.270909
ENSG00000163687	DNASE1L3	21	-3331.28	20	-3334.13	1	5.6972	0.016992	0.270909
ENSG00000026508	CD44	21	-6150.84	20	-6153.69	1	5.692	0.0170424	0.271123
ENSG00000174004	NRROS	21	-9102.44	20	-9105.28	1	5.684	0.0171203	0.271771
ENSG00000138185	ENTPD1	21	-5403.3	20	-5406.14	1	5.6794	0.0171652	0.271894
ENSG00000101751	POLI	21	-6577.53	20	-6580.37	1	5.6682	0.0172752	0.273045
ENSG00000080493	SLC4A4	21	-8055.16	20	-8057.99	1	5.6506	0.0174494	0.275204
ENSG00000122861	PLAU	19	-5021.81	18	-5024.63	1	5.6426	0.0175292	0.275685
ENSG00000104853	CLPTM1	19	-4261.03	18	-4263.85	1	5.64	0.0175552	0.275685
ENSG00000141314	RHBDL3	21	-2669.52	20	-2672.34	1	5.6352	0.0176033	0.275848
ENSG00000097096	SYDE2	21	-10059.8	20	-10062.7	1	5.6144	0.0178135	0.277289
ENSG00000176635	HORMAD2	19	-2369.62	18	-2372.42	1	5.6096	0.0178623	0.277289
ENSG00000127666	TICAM1	15	-5325.01	14	-5327.82	1	5.6078	0.0178807	0.277289
ENSG00000182220	ATP6AP2	21	-3109.09	20	-3111.89	1	5.6072	0.0178868	0.277289
ENSG00000242612	DECR2	19	-3140.78	18	-3143.58	1	5.6038	0.0179216	0.277289
ENSG00000180592	SKIDA1	17	-3501.28	16	-3504.08	1	5.6032	0.0179277	0.277289
ENSG00000100478	AP4S1	19	-876.515	18	-879.315	1	5.6	0.0179605	0.277289
ENSG00000130731	C16orf13	17	-1668.12	16	-1670.89	1	5.547	0.0185124	0.285208
ENSG00000139154	AEBP2	21	-1585.25	20	-1588.02	1	5.5336	0.0186547	0.286522
ENSG00000005810	MYCBP2	21	-32250.9	20	-32253.6	1	5.5316	0.018676	0.286522
ENSG00000073578	SDHA	19	-5999.77	18	-6002.52	1	5.5022	0.0189926	0.289657
ENSG00000109424	UCP1	19	-4039.49	18	-4042.24	1	5.5018	0.0189969	0.289657
ENSG00000179148	ALOXE3	19	-7364.1	18	-7366.85	1	5.5016	0.0189991	0.289657
ENSG00000128011	LRFN1	19	-5807.28	18	-5810.02	1	5.4836	0.0191957	0.292046
ENSG00000071967	CYBRD1	21	-2913.28	20	-2916.01	1	5.4782	0.0192551	0.292342
ENSG00000136935	GOLGA1	19	-8061.85	18	-8064.59	1	5.4704	0.0193412	0.293041
ENSG00000115616	SLC9A2	21	-7362.97	20	-7365.7	1	5.4558	0.0195035	0.294281
ENSG00000177409	SAMD9L	17	-16527.6	16	-16530.4	1	5.4558	0.0195035	0.294281
ENSG00000106524	ANKMY2	21	-3609.81	20	-3612.53	1	5.4464	0.0196087	0.29526
ENSG00000197142	ACSL5	21	-8502.37	20	-8505.09	1	5.4416	0.0196626	0.295465
ENSG00000084674	APOB	19	-51831	18	-51833.7	1	5.4274	0.0198232	0.297266
ENSG00000140563	MCTP2	21	-8021.67	20	-8024.37	1	5.412	0.0199988	0.298096
ENSG00000125246	CLYBL	21	-2587.57	20	-2590.28	1	5.4108	0.0200125	0.298096
ENSG00000021645	NRXN3	15	-9042.14	14	-9044.84	1	5.4078	0.020047	0.298096
ENSG00000172985	SH3RF3	19	-6504.06	18	-6506.76	1	5.4068	0.0200585	0.298096
ENSG00000153820	SPHKAP	21	-16376.5	20	-16379.2	1	5.4024	0.0201091	0.298096
ENSG00000120868	APAF1	21	-10773.2	20	-10775.9	1	5.4012	0.0201229	0.298096
ENSG00000134160	TRPM1	19	-11844.4	18	-11847.1	1	5.3934	0.020213	0.298786
ENSG00000163541	SUCLG1	21	-3382.81	20	-3385.51	1	5.3872	0.020285	0.298786
ENSG00000108239	TBC1D12	19	-3989.11	18	-3991.81	1	5.3866	0.020292	0.298786
ENSG00000205403	CFI	21	-5715.48	20	-5718.17	1	5.3782	0.0203899	0.299625
ENSG00000140332	TLE3	17	-5260.88	16	-5263.56	1	5.3606	0.0205967	0.301557
ENSG00000168907	PLA2G4F	19	-6766.11	18	-6768.79	1	5.36	0.0206038	0.301557
ENSG00000107331	ABCA2	17	-11395.7	16	-11398.4	1	5.334	0.0209133	0.305477
ENSG00000170011	MYRIP	21	-5243.06	20	-5245.72	1	5.3216	0.0210627	0.307045
ENSG00000162877	PM20D1	21	-6139.67	20	-6142.32	1	5.3116	0.0211839	0.30764
ENSG00000120094	HOXB1	17	-2576.84	16	-2579.49	1	5.3084	0.0212228	0.30764
ENSG00000164509	IL31RA	21	-7049.5	20	-7052.15	1	5.305	0.0212643	0.30764
ENSG00000151388	ADAMTS12	21	-14087.4	20	-14090.1	1	5.3044	0.0212716	0.30764
ENSG00000113441	LNPEP	21	-10295.7	20	-10298.4	1	5.2956	0.0213794	0.308588
ENSG00000162139	NEU3	21	-5202.61	20	-5205.25	1	5.2902	0.0214458	0.308715
ENSG00000065357	DGKA	21	-6160.79	20	-6163.44	1	5.2876	0.0214778	0.308715
ENSG00000138286	FAM149B1	21	-5232.64	20	-5235.28	1	5.2808	0.0215618	0.308715
ENSG00000117174	ZNHIT6	21	-4518.39	20	-4521.03	1	5.2802	0.0215693	0.308715
ENSG00000156398	SFXN2	21	-3257	20	-3259.64	1	5.2776	0.0216015	0.308715
ENSG00000120549	KIAA1217	19	-5014.15	18	-5016.79	1	5.2744	0.0216412	0.308715
ENSG00000167642	SPINT2	21	-2947.92	20	-2950.56	1	5.2668	0.0217359	0.309462
ENSG00000111785	RIC8B	21	-3629.3	20	-3631.93	1	5.2544	0.0218913	0.31107
ENSG00000105514	RAB3D	19	-2094.05	18	-2096.67	1	5.2464	0.0219922	0.311897
ENSG00000131323	TRAF3	21	-3684.86	20	-3687.47	1	5.2346	0.0221419	0.312808
ENSG00000148602	LRIT1	19	-6257.65	18	-6260.26	1	5.2346	0.0221419	0.312808
ENSG00000099337	KCNK6	19	-3564.54	18	-3567.16	1	5.2234	0.0222849	0.314222
ENSG00000064703	DDX20	21	-7197.87	20	-7200.48	1	5.211	0.0224444	0.315862
ENSG00000072952	MRVI1	19	-6325.48	18	-6328.07	1	5.1946	0.0226572	0.317575
ENSG00000155545	MIER3	17	-3896.56	16	-3899.15	1	5.1946	0.0226572	0.317575
ENSG00000142920	ADC	19	-3416.7	18	-3419.3	1	5.1916	0.0226963	0.317575
ENSG00000118514	ALDH8A1	21	-5612.49	20	-5615.07	1	5.1638	0.0230624	0.321616
ENSG00000186260	MKL2	21	-8662.78	20	-8665.37	1	5.163	0.023073	0.321616
ENSG00000180113	TDRD6	17	-16026	16	-16028.6	1	5.1492	0.0232571	0.323565
ENSG00000154415	PPP1R3A	21	-12360.1	20	-12362.7	1	5.1414	0.0233618	0.32394
ENSG00000186806	VSIG10L	17	-6211.04	16	-6213.61	1	5.1406	0.0233726	0.32394
ENSG00000171723	GPHN	21	-4495.29	20	-4497.85	1	5.1326	0.0234805	0.324545
ENSG00000163092	XIRP2	21	-28106.4	20	-28108.9	1	5.1308	0.0235049	0.324545
ENSG00000163832	ELP6	21	-2948.01	20	-2950.57	1	5.1196	0.0236571	0.326031
ENSG00000154309	DISP1	21	-14944.3	20	-14946.8	1	5.1064	0.0238377	0.327836
ENSG00000111670	GNPTAB	19	-9703.61	18	-9706.16	1	5.1032	0.0238817	0.327836
ENSG00000159216	RUNX1	15	-2027.25	14	-2029.8	1	5.0996	0.0239314	0.327836
ENSG00000159256	MORC3	19	-8825.09	18	-8827.63	1	5.097	0.0239673	0.327836
ENSG00000139220	PPFIA2	21	-9183.34	20	-9185.89	1	5.0926	0.0240281	0.328056
ENSG00000166069	TMCO5A	21	-2805.06	20	-2807.61	1	5.0876	0.0240975	0.32839
ENSG00000134278	SPIRE1	21	-5167.91	20	-5170.44	1	5.0652	0.0244109	0.332043
ENSG00000016490	CLCA1	21	-11654.8	20	-11657.3	1	5.0562	0.024538	0.333152
ENSG00000144468	RHBDD1	21	-3768.77	20	-3771.29	1	5.0418	0.0247428	0.33531
ENSG00000132031	MATN3	17	-3503.15	16	-3505.66	1	5.0346	0.0248458	0.336085
ENSG00000147905	ZCCHC7	19	-4614.1	18	-4616.62	1	5.029	0.0249263	0.336551
ENSG00000117115	PADI2	21	-5008.29	20	-5010.8	1	5.022	0.0250272	0.337292
ENSG00000181544	FANCB	19	-9875.73	18	-9878.24	1	5.013	0.0251577	0.338352
ENSG00000155099	TMEM55A	21	-2371.91	20	-2374.41	1	5.0102	0.0251984	0.338352
ENSG00000149476	DAK	21	-6719.17	20	-6721.67	1	5.0052	0.0252713	0.338709
ENSG00000107077	KDM4C	21	-8916.44	20	-8918.93	1	4.9924	0.0254589	0.3406
ENSG00000137962	ARHGAP29	21	-13343.9	20	-13346.4	1	4.985	0.025568	0.341435
ENSG00000185313	SCN10A	19	-17836.4	18	-17838.8	1	4.9802	0.025639	0.34176
ENSG00000243710	WDR65	19	-7098.42	18	-7100.91	1	4.9682	0.0258175	0.343514
ENSG00000183035	CYLC1	21	-3781.84	20	-3784.33	1	4.961	0.0259252	0.344174
ENSG00000165076	PRSS37	21	-3000.38	20	-3002.86	1	4.9586	0.0259612	0.344174
ENSG00000085382	HACE1	21	-5498.85	20	-5501.33	1	4.948	0.0261209	0.344897
ENSG00000158270	COLEC12	19	-4792.68	18	-4795.15	1	4.9458	0.0261541	0.344897
ENSG00000140382	HMG20A	21	-2952.64	20	-2955.11	1	4.9456	0.0261572	0.344897
ENSG00000177119	ANO6	21	-9218.14	20	-9220.6	1	4.935	0.0263181	0.346197
ENSG00000115183	TANC1	21	-16224.6	20	-16227	1	4.931	0.026379	0.346197
ENSG00000160691	SHC1	19	-4419.59	18	-4422.05	1	4.927	0.0264402	0.346197
ENSG00000166741	NNMT	15	-2452.87	14	-2455.33	1	4.925	0.0264708	0.346197
ENSG00000082397	EPB41L3	21	-8412.76	20	-8415.22	1	4.9236	0.0264923	0.346197
ENSG00000188467	SLC24A5	21	-5191.51	20	-5193.97	1	4.9098	0.0267047	0.348352
ENSG00000163605	PPP4R2	19	-2837.44	18	-2839.89	1	4.8992	0.0268691	0.349873
ENSG00000118520	ARG1	21	-2840.26	20	-2842.7	1	4.8706	0.027318	0.354609
ENSG00000132915	PDE6A	21	-7309.96	20	-7312.39	1	4.8674	0.0273687	0.354609
ENSG00000141738	GRB7	19	-4337.77	18	-4340.2	1	4.8668	0.0273782	0.354609
ENSG00000188817	SNTN	21	-1467.24	20	-1469.67	1	4.8618	0.0274577	0.355
ENSG00000012048	BRCA1	21	-10256	20	-10258.4	1	4.8588	0.0275055	0.355
ENSG00000165323	FAT3	19	-20254.7	18	-20257.1	1	4.8526	0.0276045	0.355651
ENSG00000113100	CDH9	21	-7468.31	20	-7470.73	1	4.8436	0.0277489	0.356381
ENSG00000164307	ERAP1	21	-10527.8	20	-10530.2	1	4.843	0.0277586	0.356381
ENSG00000121101	TEX14	21	-8391.75	20	-8394.17	1	4.837	0.0278553	0.356538
ENSG00000112293	GPLD1	19	-9229.01	18	-9231.43	1	4.8362	0.0278682	0.356538
ENSG00000179912	R3HDM2	21	-7887.85	20	-7890.26	1	4.8058	0.0283641	0.361617
ENSG00000185634	SHC4	21	-3427.06	20	-3429.46	1	4.8058	0.0283641	0.361617
ENSG00000162714	ZNF496	19	-4093.26	18	-4095.66	1	4.7978	0.0284961	0.362375
ENSG00000177511	ST8SIA3	21	-2591.71	20	-2594.1	1	4.7962	0.0285226	0.362375
ENSG00000137776	SLTM	21	-7338.37	20	-7340.76	1	4.7812	0.0287721	0.364912
ENSG00000176148	TCP11L1	21	-5290.6	20	-5292.99	1	4.7752	0.0288725	0.365552
ENSG00000168229	PTGDR	19	-3683.11	18	-3685.49	1	4.7692	0.0289733	0.366194
ENSG00000239388	ASB14	21	-5578.06	20	-5580.44	1	4.7594	0.0291387	0.366685
ENSG00000130203	APOE	17	-2788.29	16	-2790.67	1	4.7594	0.0291387	0.366685
ENSG00000123610	TNFAIP6	19	-2499.59	18	-2501.97	1	4.758	0.0291624	0.366685
ENSG00000119397	CNTRL	21	-21350.2	20	-21352.5	1	4.7536	0.0292371	0.366986
ENSG00000112144	ICK	21	-6118.45	20	-6120.83	1	4.7476	0.0293392	0.366986
ENSG00000163293	NIPAL1	19	-3724.55	18	-3726.92	1	4.7474	0.0293426	0.366986
ENSG00000042445	RETSAT	21	-7753.29	20	-7755.66	1	4.7448	0.029387	0.366986
ENSG00000169223	LMAN2	19	-2733.8	18	-2736.17	1	4.7394	0.0294794	0.367186
ENSG00000102575	ACP5	17	-3175.79	16	-3178.16	1	4.738	0.0295034	0.367186
ENSG00000130427	EPO	19	-1687.82	18	-1690.18	1	4.7342	0.0295686	0.367348
ENSG00000137103	TMEM8B	19	-3095.39	18	-3097.76	1	4.7314	0.0296168	0.367348
ENSG00000110330	BIRC2	21	-6994.84	20	-6997.2	1	4.7262	0.0297064	0.367643
ENSG00000138592	USP8	19	-7869.61	18	-7871.97	1	4.7242	0.029741	0.367643
ENSG00000172717	FAM71D	19	-3679.31	18	-3681.67	1	4.719	0.0298311	0.368135
ENSG00000153993	SEMA3D	21	-6789.35	20	-6791.7	1	4.7126	0.0299423	0.368886
ENSG00000131969	ABHD12B	21	-4010.01	20	-4012.36	1	4.6998	0.0301661	0.370525
ENSG00000084731	KIF3C	21	-7171.78	20	-7174.13	1	4.6992	0.0301767	0.370525
ENSG00000186532	SMYD4	21	-10217.7	20	-10220.1	1	4.6946	0.0302575	0.370896
ENSG00000174243	DDX23	19	-6001.13	18	-6003.47	1	4.6782	0.0305477	0.373827
ENSG00000204305	AGER	17	-3913.73	16	-3916.07	1	4.6718	0.0306618	0.374596
ENSG00000088926	F11	19	-6819.84	18	-6822.18	1	4.667	0.0307476	0.375018
ENSG00000121289	CEP89	21	-8378.67	20	-8381	1	4.6522	0.0310138	0.376856
ENSG00000188800	TMCO2	19	-1999.91	18	-2002.24	1	4.6518	0.031021	0.376856
ENSG00000171132	PRKCE	19	-4866.24	18	-4868.57	1	4.6498	0.0310572	0.376856
ENSG00000164087	POC1A	19	-3620.76	18	-3623.08	1	4.6472	0.0311042	0.376856
ENSG00000104067	TJP1	21	-18894.5	20	-18896.8	1	4.6418	0.0312023	0.377235
ENSG00000166848	TERF2IP	19	-2131.29	18	-2133.61	1	4.6398	0.0312386	0.377235
ENSG00000129596	CDO1	21	-1795.38	20	-1797.7	1	4.6368	0.0312933	0.377272
ENSG00000142677	IL22RA1	19	-7167.07	18	-7169.38	1	4.6262	0.0314872	0.378184
ENSG00000131778	CHD1L	17	-7835.48	16	-7837.79	1	4.6256	0.0314982	0.378184
ENSG00000120594	PLXDC2	21	-4038.68	20	-4040.99	1	4.6242	0.031524	0.378184
ENSG00000172543	CTSW	19	-3285.25	18	-3287.56	1	4.6158	0.0316787	0.378887
ENSG00000164237	CMBL	21	-2904.5	20	-2906.81	1	4.6154	0.0316861	0.378887
ENSG00000016864	GLT8D1	19	-3353.01	18	-3355.32	1	4.6116	0.0317564	0.379108
ENSG00000017260	ATP2C1	17	-6516.41	16	-6518.72	1	4.6072	0.031838	0.379463
ENSG00000150551	LYPD1	21	-1254.08	20	-1256.38	1	4.5952	0.0320616	0.381507
ENSG00000170788	DYDC1	19	-1654.95	18	-1657.24	1	4.5836	0.0322793	0.383474
ENSG00000164099	PRSS12	19	-7606.12	18	-7608.4	1	4.5742	0.0324569	0.384261
ENSG00000179889	PDXDC1	19	-7376.97	18	-7379.26	1	4.571	0.0325176	0.384261
ENSG00000120805	ARL1	21	-1355.59	20	-1357.88	1	4.5698	0.0325404	0.384261
ENSG00000095015	MAP3K1	19	-9297.42	18	-9299.7	1	4.569	0.0325556	0.384261
ENSG00000133318	RTN3	17	-6905.53	16	-6907.81	1	4.5604	0.0327194	0.3843
ENSG00000165792	METTL17	21	-4893.99	20	-4896.27	1	4.5596	0.0327347	0.3843
ENSG00000172361	CCDC11	21	-5694.84	20	-5697.12	1	4.5574	0.0327768	0.3843
ENSG00000142546	NOSIP	17	-2463.63	16	-2465.91	1	4.5504	0.0329111	0.3843
ENSG00000175564	UCP3	19	-2017.36	18	-2019.64	1	4.55	0.0329187	0.3843
ENSG00000137393	RNF144B	21	-2843.57	20	-2845.84	1	4.5492	0.0329341	0.3843
ENSG00000166313	APBB1	17	-4280.36	16	-4282.63	1	4.5482	0.0329534	0.3843
ENSG00000168876	ANKRD49	19	-2613.37	18	-2615.64	1	4.543	0.0330536	0.3843
ENSG00000163312	HELQ	21	-8265.82	20	-8268.09	1	4.5402	0.0331077	0.3843
ENSG00000167522	ANKRD11	17	-18701.2	16	-18703.5	1	4.5386	0.0331387	0.3843
ENSG00000134489	HRH4	19	-4124.72	18	-4126.99	1	4.5372	0.0331658	0.3843
ENSG00000108423	TUBD1	21	-3551.2	20	-3553.46	1	4.536	0.0331891	0.3843
ENSG00000163749	CCDC158	21	-9638.18	20	-9640.44	1	4.5298	0.0333095	0.384928
ENSG00000161618	ALDH16A1	15	-3202.64	14	-3204.9	1	4.5278	0.0333485	0.384928
ENSG00000113073	SLC4A9	19	-8316.42	18	-8318.68	1	4.5166	0.0335675	0.386282
ENSG00000107282	APBA1	19	-5546.9	18	-5549.16	1	4.5164	0.0335714	0.386282
ENSG00000162999	DUSP19	21	-2293.7	20	-2295.95	1	4.5066	0.0337643	0.387892
ENSG00000083635	NUFIP1	21	-4503.05	20	-4505.3	1	4.4928	0.0340379	0.389505
ENSG00000147862	NFIB	21	-2985.27	20	-2987.51	1	4.4902	0.0340897	0.389505
ENSG00000101745	ANKRD12	21	-14171.2	20	-14173.4	1	4.4894	0.0341056	0.389505
ENSG00000196591	HDAC2	19	-3269.17	18	-3271.41	1	4.4888	0.0341176	0.389505
ENSG00000170802	FOXN2	21	-3389.7	20	-3391.94	1	4.4822	0.0342496	0.390403
ENSG00000082684	SEMA5B	21	-6503.49	20	-6505.73	1	4.4732	0.0344305	0.391854
ENSG00000138356	AOX1	15	-14809.5	14	-14811.8	1	4.465	0.0345961	0.393128
ENSG00000010810	FYN	21	-4152.36	20	-4154.59	1	4.4584	0.03473	0.39375
ENSG00000158786	PLA2G2F	15	-1618.15	14	-1620.38	1	4.457	0.0347585	0.39375
ENSG00000125898	FAM110A	17	-2564.72	16	-2566.95	1	4.4534	0.0348318	0.393971
ENSG00000162236	STX5	21	-2662.97	20	-2665.19	1	4.4348	0.0352133	0.397672
ENSG00000206044	AC005841.1	21	-4737.3	20	-4739.51	1	4.4224	0.0354701	0.399954
ENSG00000136235	GPNMB	21	-6055.27	20	-6057.48	1	4.4166	0.0355909	0.400699
ENSG00000143319	ISG20L2	19	-3413.14	18	-3415.35	1	4.4072	0.0357875	0.402294
ENSG00000198597	ZNF536	17	-6558.97	16	-6561.17	1	4.3992	0.0359558	0.403565
ENSG00000079246	XRCC5	21	-7893.49	20	-7895.69	1	4.3958	0.0360276	0.403751
ENSG00000099260	PALMD	21	-6798.88	20	-6801.08	1	4.3914	0.0361206	0.403985
ENSG00000130749	ZC3H4	17	-6077.67	16	-6079.86	1	4.387	0.036214	0.403985
ENSG00000019582	CD74	19	-2983.27	18	-2985.47	1	4.387	0.036214	0.403985
ENSG00000096088	PGC	19	-3849.19	18	-3851.38	1	4.3834	0.0362905	0.404222
ENSG00000110911	SLC11A2	21	-5080.53	20	-5082.72	1	4.3794	0.0363758	0.404326
ENSG00000179846	NKPD1	15	-3983.1	14	-3985.29	1	4.377	0.0364271	0.404326
ENSG00000172339	ALG14	21	-2443.2	20	-2445.39	1	4.3752	0.0364656	0.404326
ENSG00000156535	CD109	21	-12426.5	20	-12428.7	1	4.3698	0.0365813	0.404906
ENSG00000080200	CRYBG3	19	-7519.88	18	-7522.06	1	4.3676	0.0366285	0.404906
ENSG00000165164	CXorf22	19	-9588.19	18	-9590.37	1	4.358	0.0368355	0.405547
ENSG00000183762	KREMEN1	19	-3158.52	18	-3160.7	1	4.3572	0.0368528	0.405547
ENSG00000138180	CEP55	21	-3917.52	20	-3919.7	1	4.3572	0.0368528	0.405547
ENSG00000103227	LMF1	19	-5611.52	18	-5613.69	1	4.3524	0.0369568	0.406081
ENSG00000137955	RABGGTB	21	-2571.48	20	-2573.65	1	4.3368	0.037297	0.408537
ENSG00000103811	CTSH	15	-2243.07	14	-2245.24	1	4.3336	0.0373671	0.408537
ENSG00000137225	CAPN11	19	-6916.74	18	-6918.9	1	4.3328	0.0373847	0.408537
ENSG00000050438	SLC4A8	21	-8160.29	20	-8162.45	1	4.331	0.0374243	0.408537
ENSG00000036565	SLC18A1	21	-4690.81	20	-4692.98	1	4.3294	0.0374594	0.408537
ENSG00000112116	IL17F	19	-1491.54	18	-1493.7	1	4.3236	0.0375873	0.409321
ENSG00000118491	ZC2HC1B	19	-1728.08	18	-1730.24	1	4.318	0.0377112	0.41006
ENSG00000182264	IZUMO1	17	-3566.07	16	-3568.22	1	4.3098	0.0378934	0.41143
ENSG00000173918	C1QTNF1	15	-1997.46	14	-1999.61	1	4.3006	0.0380989	0.413049
ENSG00000157077	ZFYVE9	21	-12315.9	20	-12318.1	1	4.293	0.0382696	0.414285
ENSG00000143367	TUFT1	15	-2825.26	14	-2827.4	1	4.286	0.0384275	0.41538
ENSG00000168066	SF1	19	-3251.51	18	-3253.65	1	4.2828	0.0384999	0.415549
ENSG00000092621	PHGDH	19	-4598.06	18	-4600.19	1	4.2732	0.038718	0.417287
ENSG00000137124	ALDH1B1	13	-4017.68	12	-4019.82	1	4.2706	0.0387772	0.417311
ENSG00000102910	LONP2	21	-7852.91	20	-7855.04	1	4.263	0.0389511	0.418402
ENSG00000108883	EFTUD2	21	-7563.91	20	-7566.04	1	4.2574	0.0390797	0.418402
ENSG00000006459	KDM7A	21	-8143.36	20	-8145.49	1	4.2572	0.0390843	0.418402
ENSG00000112936	C7	21	-10211	20	-10213.1	1	4.2562	0.0391073	0.418402
ENSG00000125810	CD93	17	-4918.98	16	-4921.11	1	4.2518	0.0392088	0.418875
ENSG00000133740	E2F5	21	-2478.82	20	-2480.94	1	4.2438	0.0393939	0.420222
ENSG00000185272	RBM11	21	-1836.57	20	-1838.69	1	4.2414	0.0394496	0.420222
ENSG00000135828	RNASEL	21	-8946.98	20	-8949.1	1	4.229	0.0397388	0.422687
ENSG00000171988	JMJD1C	21	-18635.4	20	-18637.5	1	4.2236	0.0398655	0.423419
ENSG00000134697	GNL2	21	-6710.87	20	-6712.98	1	4.2196	0.0399596	0.423803
ENSG00000166073	GPR176	21	-5224.79	20	-5226.89	1	4.2162	0.0400397	0.424039
ENSG00000147454	SLC25A37	19	-2326.37	18	-2328.48	1	4.2048	0.0403097	0.425766
ENSG00000178691	SUZ12	21	-3543.05	20	-3545.15	1	4.2044	0.0403192	0.425766
ENSG00000126787	DLGAP5	21	-7031.19	20	-7033.28	1	4.1882	0.0407063	0.429234
ENSG00000213614	HEXA	17	-4871.35	16	-4873.44	1	4.1802	0.0408989	0.430645
ENSG00000140044	JDP2	19	-1139.78	18	-1141.86	1	4.169	0.0411701	0.432351
ENSG00000076650	GPATCH1	19	-7604.02	18	-7606.1	1	4.1668	0.0412236	0.432351
ENSG00000138336	TET1	17	-13417.5	16	-13419.6	1	4.1662	0.0412382	0.432351
ENSG00000168237	GLYCTK	17	-5361.72	16	-5363.8	1	4.154	0.0415363	0.434797
ENSG00000076864	RAP1GAP	17	-4368.56	16	-4370.64	1	4.1518	0.0415903	0.434797
ENSG00000126653	NSRP1	21	-4224.58	20	-4226.65	1	4.1482	0.0416788	0.434994
ENSG00000167193	CRK	21	-1713.01	20	-1715.09	1	4.1462	0.0417281	0.434994
ENSG00000135018	UBQLN1	19	-3847.13	18	-3849.19	1	4.1234	0.042294	0.440267
ENSG00000089041	P2RX7	17	-6204.27	16	-6206.33	1	4.1186	0.0424142	0.44089
ENSG00000104447	TRPS1	21	-9895.99	20	-9898.05	1	4.107	0.0427061	0.443295
ENSG00000093010	COMT	19	-2831.91	18	-2833.96	1	4.1046	0.0427667	0.443296
ENSG00000023608	SNAPC1	21	-3477.81	20	-3479.86	1	4.0956	0.042995	0.444771
ENSG00000168538	TRAPPC11	21	-11759.2	20	-11761.2	1	4.0942	0.0430306	0.444771
ENSG00000114648	KLHL18	21	-4512.67	20	-4514.71	1	4.0854	0.0432552	0.446209
ENSG00000175161	CADM2	21	-3090.45	20	-3092.49	1	4.083	0.0433167	0.446209
ENSG00000150782	IL18	19	-1927.12	18	-1929.16	1	4.0816	0.0433526	0.446209
ENSG00000151422	FER	21	-6385.76	20	-6387.8	1	4.0674	0.0437185	0.449343
ENSG00000005187	ACSM3	21	-6421.9	20	-6423.93	1	4.0644	0.0437962	0.44951
ENSG00000058729	RIOK2	21	-5257.71	20	-5259.74	1	4.0556	0.0440251	0.451226
ENSG00000121895	TMEM156	21	-3485.16	20	-3487.19	1	4.0514	0.0441347	0.451499
ENSG00000198718	FAM179B	19	-11056.1	18	-11058.1	1	4.0482	0.0442185	0.451499
ENSG00000204006	C1orf185	21	-2287.31	20	-2289.33	1	4.0464	0.0442656	0.451499
ENSG00000176473	WDR25	17	-3843.38	16	-3845.4	1	4.045	0.0443024	0.451499
ENSG00000132718	SYT11	17	-3475.27	16	-3477.29	1	4.0428	0.0443602	0.451499
ENSG00000165490	C11orf82	21	-11521	20	-11523	1	4.0348	0.044571	0.452726
ENSG00000079999	KEAP1	21	-5555.52	20	-5557.54	1	4.031	0.0446715	0.452726
ENSG00000161896	IP6K3	21	-2349.17	20	-2351.19	1	4.0306	0.044682	0.452726
ENSG00000197822	OCLN	21	-4168.14	20	-4170.15	1	4.0258	0.0448094	0.452726
ENSG00000174485	DENND4A	21	-10224.3	20	-10226.3	1	4.0256	0.0448147	0.452726
ENSG00000056972	TRAF3IP2	21	-5966.18	20	-5968.19	1	4.0242	0.0448519	0.452726
ENSG00000165494	PCF11	19	-11079.5	18	-11081.5	1	4.0212	0.0449317	0.452907
ENSG00000161572	LYZL6	15	-1671.57	14	-1673.58	1	4.0152	0.0450919	0.453212
ENSG00000172215	CXCR6	17	-3732.85	16	-3734.86	1	4.014	0.045124	0.453212
ENSG00000134597	RBMX2	17	-2533.03	16	-2535.03	1	4.012	0.0451775	0.453212
ENSG00000145321	GC	21	-5467.32	20	-5469.32	1	4.0108	0.0452097	0.453212
ENSG00000130770	ATPIF1	19	-1519.02	18	-1521.01	1	3.9858	0.0458853	0.457218
ENSG00000128050	PAICS	21	-3453.93	20	-3455.92	1	3.985	0.0459071	0.457218
ENSG00000180881	CAPS2	17	-4959.84	16	-4961.83	1	3.9842	0.0459289	0.457218
ENSG00000137561	TTPA	21	-2021.41	20	-2023.4	1	3.983	0.0459616	0.457218
ENSG00000177192	PUS1	17	-3106.22	16	-3108.21	1	3.9828	0.0459671	0.457218
ENSG00000163818	LZTFL1	19	-3024.22	18	-3026.21	1	3.9794	0.04606	0.457218
ENSG00000100034	PPM1F	19	-4982.39	18	-4984.38	1	3.9784	0.0460873	0.457218
ENSG00000198863	RUNDC1	21	-5536.06	20	-5538.05	1	3.9776	0.0461092	0.457218
ENSG00000140534	TICRR	21	-17878.4	20	-17880.4	1	3.968	0.0463728	0.45921
ENSG00000137968	SLC44A5	21	-6694.54	20	-6696.51	1	3.9464	0.0469718	0.464308
ENSG00000125266	EFNB2	21	-1967.72	20	-1969.7	1	3.9442	0.0470332	0.464308
ENSG00000038295	TLL1	21	-8711.21	20	-8713.18	1	3.9426	0.047078	0.464308
ENSG00000011523	CEP68	21	-8279.33	20	-8281.3	1	3.9268	0.0475223	0.467941
ENSG00000126262	FFAR2	19	-3529.84	18	-3531.8	1	3.9214	0.0476752	0.467941
ENSG00000144749	LRIG1	21	-9584.39	20	-9586.35	1	3.9196	0.0477262	0.467941
ENSG00000182851	GPIHBP1	17	-1532.71	16	-1534.67	1	3.9184	0.0477603	0.467941
ENSG00000096093	EFHC1	21	-6873.89	20	-6875.85	1	3.9182	0.047766	0.467941
ENSG00000145103	ILDR1	19	-4714.88	18	-4716.83	1	3.9036	0.0481828	0.471144
ENSG00000072415	MPP5	21	-4704.61	20	-4706.56	1	3.9004	0.0482746	0.471144
ENSG00000010818	HIVEP2	21	-23209.5	20	-23211.5	1	3.9	0.0482861	0.471144
ENSG00000155085	AK9	21	-2914.73	20	-2916.67	1	3.8906	0.0485571	0.473157
ENSG00000005981	ASB4	19	-3432.07	18	-3434.01	1	3.8854	0.0487077	0.473533
ENSG00000092096	SLC22A17	19	-3197.69	18	-3199.63	1	3.8848	0.0487251	0.473533
ENSG00000117481	NSUN4	21	-3166.92	20	-3168.85	1	3.8776	0.0489345	0.474296
ENSG00000090615	GOLGA3	21	-17098.6	20	-17100.6	1	3.876	0.0489811	0.474296
ENSG00000077254	USP33	19	-6651.07	18	-6653.01	1	3.8744	0.0490278	0.474296
ENSG00000072818	ACAP1	19	-6843.55	18	-6845.49	1	3.8732	0.0490629	0.474296
ENSG00000123684	LPGAT1	19	-3253.3	18	-3255.24	1	3.8688	0.0491917	0.474458
ENSG00000173917	HOXB2	19	-2026.9	18	-2028.84	1	3.8682	0.0492093	0.474458
ENSG00000100600	LGMN	21	-5295.07	20	-5297	1	3.8554	0.0495861	0.477462
ENSG00000064787	BCAS1	19	-5450.46	18	-5452.38	1	3.8476	0.0498172	0.478714
ENSG00000077264	PAK3	21	-3737.2	20	-3739.13	1	3.8466	0.0498469	0.478714
ENSG00000136111	TBC1D4	21	-9009.53	20	-9011.45	1	3.8424	0.0499719	0.479285
